# Supplementary material for: Insight into the regulatory networks underlying the high lipid perennial ryegrass growth under different irradiances
Source: PLoS One. 2022 Oct 13;17(10):e0275503. doi: 10.1371/journal.pone.0275503 (PMC9560171; doi:10.1371/journal.pone.0275503)
Supplement: S1 Data — (XLSX) [file pone.0275503.s010.xlsx]

## Sheet: UpReg
TRINITY_ID	Rice RefSeq #	RefSeq function	BLAST evalue	Swissprot ID	Swissprot pred. function	Evalue	Log2FC 34	Log2FC 42	Adj Pval 34	Adj Pval 42	NT-STD1	NT-STD2	NT-STD3	HL34-STD1	HL34-STD2	HL34-STD3	HL42-STD1	HL42-STD2	HL42-STD3	Nucleotide Sequence	Column1
TRINITY_DN15161_c0_g1	#N/A	#N/A	#N/A	A0A161IUT7	RecName: Full=Diacylglycerol O-acyltransferase 1; Short=CaDGAT1 [Corylus americana]	0	18.4397	18.3769	6.43069e-52	4.43227e-51	0	0	0	3533.58	3461.64	3309.01	3827.8	2981.95	2988.08	CGCCAGGGTTTTCCCAGTCACGACGTTGTAAAACGACGGCCAGTGCCAAGCTTGCATGCCTGCAGGTCGACTCTAGAAGGCGCGCCTTTTTTTTTTTCTTGATTCGATCTAGTAACATAGATGACACCGCGCGCGATAATTTATCCTAGTTTGCGCGCTATATTTTGTTTTCTATCGCGTATTAAATGTATAATTGCGGGACTCTAATCATAAAAACCCATCTCATAAATAACGTCATGCATTACATGTTAATTATTACATGCTTAACGTAATTCAACAGAAATTATATGATAATCATCGCAAGACCGGCAACAGGATTCAATCTTAAGAAACTTTATTGCCAAATGTTTGAACGATCGGGGAAATTCGCGGTACCCACTAGAAGGTTCATTACTTTTC…	TRINITY_DN15161_c0_g1
TRINITY_DN11076_c0_g1	#N/A	#N/A	#N/A	P00557	RecName: Full=Hygromycin-B 4-O-kinase; AltName: Full=APH(4); AltName: Full=Hygromycin B phosphotransferase; AltName: Full=Hygromycin-B kinase [Escherichia coli]	0	15.2226	11.0385	3.6152e-35	3.31054e-18	0	0	0	413.239	351.938	341.419	16.7646	26.6884	17.2981	TTTGCCCAGCTATCTGTCACTTCATCAAAAGGACAGTAGAAAAGGAAGGTGGCACCTACAAATGCCATCATTGCGATAAAGGAAAGGCTATCGTTCAAGATGCCTCTGCCGACAGTGGTCCCAAAGATGGACCCCCACCCACGAGGAGCATCGTGGAAAAAGAAGACGTTCCAACCACGTCTTCAAAGCAAGTGGATTGATGTGATATCTCCACTGACGTAAGGGATGACGCACAATCCCACTATCCTTCGCAAGACCCTTCCTCTATATAAGGAAGTTCATTTCATTTGGAGAGGACACGCTGAAATCACCAGTCTCTCTCTACAAATCTATCTCTCTCGAGCTTTCGCAGATCCGGGGGGCAATGAGATATGAAAAAGCCTGAACTCACCGCGACGT…	TRINITY_DN11076_c0_g1
TRINITY_DN1503_c0_g1	-	Oleosin	0	#N/A	#N/A	#N/A	9.56852	8.85056	0	0	5.81179	8.50747	9.24708	6223.24	5984.3	5620.89	4118.53	3482.61	3173.72	GAAACAGCTATGACATGATTACGAATTCGAGCTCGGTACCCGGGATCCTCTAGTAAAAAAAAAAAAAAACCCAATTTGCTTCAAGACGTGCTCAAATCACTATTTCCACACCCCTATATTTCTATTGCACTCCCTTTTAACTGTTTTTTATTACAAAAATGCCCTGGAAAATGCACTCCCTTTTTGTGTTTGTTATTTAGTGAAACGATGTTGTCAGGTAATTTATTTGTCAGTCTACTATGGTGGCCCATTATATTAATAGCAACTGTCGGTCCAATAGACGACGTCGATTTTCTGCATTTGTTTAACCACGTGGATTTTATGACATTTTATATTAGTTAATTTGTAAAACCTACCCAATTAAAGACCTCATATGTTCTAAAGACTAATACTTAATGA…	TRINITY_DN1503_c0_g1
TRINITY_DN24877_c0_g3	#N/A	#N/A	#N/A	P0CT34	RecName: Full=Transposon Tf2-1 polyprotein; AltName: Full=Retrotransposable element Tf2 155 kDa protein [Schizosaccharomyces pombe 972h-]<>RecName: Full=Transposon Tf2-2 polyprotein; AltName: Full=Retrotransposable element Tf2 155 kDa protein [Schizosaccharomyces pombe 972h-]<>RecName: Full=Transposon Tf2-4 polyprotein; AltName: Full=Retrotransposable element Tf2 155 kDa protein [Schizosaccharomy…	8.37e-131	9.53723	6.78196	1.8052e-13	7.55659e-06	0	0	0	5.61902	7.7184	8.26228	1.0435	0.584546	1.48216	GCAATTAGATTACATGGTCCTAGAACAGTTGATGCTGCGTTATCCCTTGCTGAAACGCAGGAGGAAATATTGGAGGAAGCAAGACAATCTTACAGTGGGAATTCCAAGCAAGACTGCAATAGGAATGCTTTCAGAAATGGGTATGCAAGTAAAGGGATACTGGCTCAACATGCAGATGAGCAGAAAAAGGTAGAGGAGAAGCCTCCCTGGTCTGATCAGTTCAAGACACTGAAAGCACAACGCAGAGCTCGAGGAGAGTGCTTCAGGTGTGGAGATAAGTATCAACCGGGTCACAAGTGTTCCAAGACAGTGGCTCTAAATGTAGTCGATGAACTACTGGAATTATTGCAAATCCAGTCATCATCTGATGATGAGAAAGAAGATGCTTCGTCCGAAGAA…	TRINITY_DN24877_c0_g3
TRINITY_DN18360_c0_g1	#N/A	#N/A	#N/A	#N/A	#N/A	#N/A	8.80439	6.06355	1.69959e-15	2.49013e-05	0	0.0521068	0.0536591	13.2206	18.1945	15.6584	0.774604	0.590451	5.53325	CAACCACCTTGACCAAACCTATCAGATAAAGATCGTACTACATGTCTCATCAAACATAAGCTCCAGAAAACAACCAACCGAGGAGTAACGGAACCTCATCCCCTCTGGAAGTCTCCACACCTTTCCTCTTGAGAGTCGGCCACAGCCGCCCGGGTCCAATCCATCTCGCCGCCGGCTTCCTCGCTGGAGGCAGTGGAGATGGGTTAGGATGCCGGCCTCCTCTGTACAGCAGTAGTGGTAGGTTTAGTTGTAGGTTTGGTCTAGGTTTGTCCCGTGTGGCGTCTGGCGTCATGCCGATAGGGGTTTGGTCGCCGGCACTTGCGAGCGGTCGCCGGTGGCTCGTGGTGGTGCTCCTGCTGACCATGGCGCTCCAGCGGGTGGAGCCAGTGGTGGACTTTG…	TRINITY_DN18360_c0_g1
TRINITY_DN17871_c0_g1	#N/A	#N/A	#N/A	#N/A	#N/A	#N/A	8.7973	4.55986	0.00011351	0.0488782	0	0.0521068	0	2.19429	22.5316	0.985494	0	0.11809	1.18186	CCAAGAACAAGTACGACGCCCAGGTCGAGCTCGAGCTCGTCGACAGCGAGCGCCAAATCAACGAGAAGGCCCAGGGCCGCGTTCGCGTCACTGCCGAGCGCAAGATGAAACAGGTGCAAGCCGAGCTTTCGTCGCCAAGCCGCCAAATGTTGGCCAAGCTCACCGTCGACTACCAGTCGCTCCAACAACACCAAATCCAAGTGCAAGTTTCATCGAGCGAGTTCCAACACAAGACTGAGTTGCGCAACAGCCAACGCCAGTTCTCGTTGCAATCGCGCTCCGAGAAGCCCGCCAACGGCCAAGTCTACTACAAGATGCAAGTCGACGCCCAGAAGCAATCGCCAGTTGAGGCCAAGATCGTGATCGAGGTGCCACAACAGCGTGTCGCTGTCGCCGCCG…	TRINITY_DN17871_c0_g1
TRINITY_DN37361_c0_g2	#N/A	#N/A	#N/A	Q7LHG5	RecName: Full=Transposon Ty3-I Gag-Pol polyprotein; AltName: Full=Gag3-Pol3; AltName: Full=Transposon Ty3-2 TYA-TYB polyprotein; Contains: RecName: Full=Capsid protein; Short=CA; AltName: Full=p24; Contains: RecName: Full=Spacer peptide p3; Contains: RecName: Full=Nucleocapsid protein p11; Short=NC; Contains: RecName: Full=Ty3 protease; Short=PR; AltName: Full=p16; Contains: RecName: Full=Spacer …	3.49e-24	8.60202	5.94754	8.95019e-11	0.000444571	0	0	0	3.51086	3.64949	4.10623	0.553288	0.295225	0.913255	CACTGGCTTACCATCTCCCCTTTGTGGGAGAGTGGACGTCATAATTTGTGATAGAGGGGGTACGCGTTCGCGCGGCCCCTACCAATATTTGAATATAAATTTCCAATTTTTCTTAAATTCCGAACTTGCAATTTTTGTATTTTGGTTATTGTTTCTTTCTCCAAGTTGACAAGTTTGTACTTCAAAATTGTTTGGCTTGTTTTCTTCCAGTCTTAAGTGGCATAGTTAATCCACTTCCTTCCATAATTTGGTAGTATGACAAAAAAAAGTTTAGGGTTATAATGGATGCTAAAAGGGGTAAGTGGGTGTTACACTCAGGATAGCTGGATAGTATCCGATACACAAATTCACAGAGTTCAATCTCAGCGTCACGCCGAGGGGAGAGAATCCTGATGAACA…	TRINITY_DN37361_c0_g2
TRINITY_DN1316_c0_g4	#N/A	#N/A	#N/A	#N/A	#N/A	#N/A	8.53039	3.40725	2.22268e-35	0.0017257	0	0.208427	0.0536591	33.4629	32.8983	30.7693	1.27256	0.885676	0.644651	CTCACACGAATTTTTACCAACAGAGTCGACAAAATTATGCGAAAACACTCGGGCACCGGTGTGAAGACATTCACGCTTCATTATTGTGGTTCCTTTATCAACGCTAGTTATCTGAATCGCAGTGCCTGGCCGGCTACGGGGCTCGTCTCCTCCCTCTCTCCCTTCTCCACCTCCACTTGAGAGTCGTCTTCCCATCCCGAGATCTCCTCCGACTCAGCTCCGGCGGCGCAGCCGCTTGGAGAGGGGAAGGACGGGATGCTCGGCGTGTACAGAGTAGTTTTAGGTGTCTCGGCATGGTGCCGGTCTTTGGCTTGATGCCGTTAGTTTGGAGCAGGGCGTCGGATCTTGGCAGCCGGATCTGGCGTGATTTAGGGTTCTTCCTCCTCGCCGTCGTGCTCC…	TRINITY_DN1316_c0_g4
TRINITY_DN15925_c0_g1	XP_015649076.1	uncharacterized protein LOC4345564	3.94e-80	#N/A	#N/A	#N/A	8.24165	6.64398	1.1901e-09	1.37402e-05	0	0.0521068	0	6.63772	2.90901	7.44596	0.608617	1.23995	3.70674	GGCGGTTGTAATTTTAAATGCGACGTAAAGTACATTATCTGCAGAAATAAATAGTACTCCTACATTATTAAGAAAACTGCTTCTGGAAATGACCACATTATTTGTGGTAGCAGTTTCTCTTAAGAAAACCGCTTGTGCAAATAAAATTTTCTAGCTAGTGGCGGTGTCTTGAGAAATCATTACAGTAGTAGTGGTCGATCGATATACGTACGCTGATTTGAGAGGAATTAATTAAGGAACAGTGGATAGCTTGAATAATCATAGCCACTTCGCTTTAATCTTGTCCGTATACCTGAACACACAGGTGAGTGCGAGACTGCCATCCATCCTCTTGAGCACAAACCTCTCCACCAGCACATAGCATCCAAACTTGTGCCACTGCCCCAGGGGCCTCTCCAC…	TRINITY_DN15925_c0_g1
TRINITY_DN282_c0_g2	#N/A	#N/A	#N/A	#N/A	#N/A	#N/A	8.14271	3.67953	3.40341e-134	1.02366e-09	0.525763	0.364747	0.268296	105.706	113.772	107.113	7.08209	6.0226	1.66535	CTGGTCTGCCGCGCCCGCGCCTTTGCTATTCTTGCCAAATCGTTGGCAACTTTTTTTTTTTTGAACGGAGGATCGGTCCAAAGGACCGAGAAGCTTCATATAATTTCGTCGGTGGAGAAACAATTTACATAAAGGACCCAAGAGAAGTAGAAAAATACAAACAAGTCCTCACTTTTTGCACAAAGGACCCTAAATCTAAACTGAAGAAAGCAATCGGATCCAGCTCCTTCTCCACCGCATCGATGCTCTTCAGCACAGCCAACCACGCCATCGCCGGGGACTTTACCACTTGGGATGGAGCGGCGGGAGCTCACTATGCTGAAGCAGAAGGGCCTCCTTGTTGGCATAGAAGCCTGGAGGTTGAAGATGTCCATCTGCCGCCGGCCGGGAGAAGCCACC…	TRINITY_DN282_c0_g2
TRINITY_DN744_c0_g1	XP_015628244.1	LOB domain-containing protein 40	6.48e-147	#N/A	#N/A	#N/A	7.74499	6.54893	4.73134e-11	3.21153e-07	0.105153	0	0	11.3554	4.60153	6.35096	1.05125	3.48366	5.1572	AAGCACCACCAGCTAGGGAAGATGCGGATGAGCTGCAACGGCTGCCGGGTGCTGCGCAAGGGGTGTAGCGACGGGTGCACCATCCGCCCGTGCCTGGAGTGGATCAAGAGCCCCGACGCGCAGGCCAACGCCACCGTCTTCCTCGCCAAGTTCTACGGCCGCGCGGGGCTGCTCAACCTCCTCGCCGCCGGCTCCGACACCCTCCGCCCGGCCCTCTTCCGCTCGCTGCTCTACGAGGCCTGCGGCCGGATGGTCAACCCGATCTACGGCTCCGTCGGCCTGCTCTGGTCGGGCCAGTGGGAGGCGTGCCAGGCCGCCGTCGAGGCCGTGCTCAAGGGGAACCGCATCGTCCAGGTGTCCTCCGAGGCCGTCGCCGCCGCGCAGGCCACCCCGCCTCTC…	TRINITY_DN744_c0_g1
TRINITY_DN5585_c0_g3	#N/A	#N/A	#N/A	#N/A	#N/A	#N/A	7.64616	6.89669	2.79668e-22	2.07585e-05	0.210305	0	0	14.1252	13.1662	14.7129	2.8771	7.07891	14.3032	GGGCTGAACACCTATAATTGCTCATGGATACATTGAGCTCAGCACACAATGACACGATTTGACAACGGAAGTGGCAATCATCATTTCTTGGGCTTATTCTGCTTCACTATCATGACGGAACAATGCGCGTGGTGGGTGCAGTAGTCGCTCACGCTCCCAAGAAAAGCCCTCTTGATAGCGCCGTAGCCATGGCTGCCGACGACAAGCAGATCTGCTCCGTGCTTGTCGACGGCGTTGCAGAGGACGTACCTCGGCTCCCCTTCGATCACCTCTATCAGGCCGTGCACCTGTCATTGAAATGCAATTCGTATAAGCCCAGTAATTTTTTTCCAGAAATGTTTTTGTTTCTCTCGACGGAGCAATGCGGCGAGTTGGTAGCGGCTGTTACCGAATTGGCGA…	TRINITY_DN5585_c0_g3
TRINITY_DN4683_c0_g2	XP_025880854.1	sarcoplasmic reticulum histidine-rich calcium-binding protein	7.99e-128	#N/A	#N/A	#N/A	7.64517	6.29118	4.0555e-86	4.14662e-10	0.368034	0.260534	0.214637	56.1738	56.3291	55.6257	4.20499	24.1494	36.6376	GTATATACTTTCATCCTATATATTACTGCATTTGATATCATATCATATCATATCGATATCATATTTGTTGGTATATTACCATATAAATTTGGTTAAAACATACTCCGTATTAAATTTGACTTAGACTAAATATTATACTCCAGAGTAAAGTAATATGGAGATTAAACAAATTCTTTAGAGTCAGGGAAACCCAAAAAAGTGAAATGATGTTGCTATGAGTTTCTGACATTGCACGGGCGCACACACACACTGACATAAACACGCACCTGCGCGACCTAGAACTGGAATAATTCTACTGTGATCATCATATTACTAGTACTTACTAAAATTACTAAAATTACTACTACTGTTTGCTAGGAATGGAAAGACTGGTTGCTAGGAATGGAAAGATAAAGCAGC…	TRINITY_DN4683_c0_g2
TRINITY_DN5632_c0_g2	#N/A	#N/A	#N/A	P0C2F6	RecName: Full=Putative ribonuclease H protein At1g65750 [Arabidopsis thaliana]	1.19e-26	7.56853	4.23273	2.70353e-08	0.0325189	0.0525763	0	0	3.40115	2.64403	4.63894	0.221315	0.177135	0.644651	CCTGGACTACGGCGGGCTTGCGCCAGCCTGAACCTTTATATCAACAACCAACAGGTGTTACAGATTTGCTCATTACAAAGATTTTAGAGGGAGACGGGAGAGAGAGAGAGGGGGTTCAGGGTGGGTCATAATTATTACACCAAGAAAGGAGGGTGGAGCGAGAGTCAACATTTGAGCACCTCTGTGCCCAAAGTCTAATGTCTGAAATACATCTCTGAATTACAAGGGGGAGCGGCTCAGCCATATTGTTGAAGACCTTGGAGTTTCGTCGCTTCCAGATATTCCAGGCAATGGCCGTGGAGATAGTCGCGTCTTTGGCGGAGCAGAACCAGGATCCGAGCATAGCTTGCAGTGAGTGCGGCGCAGTTTTTTGACTTGTCTGGAAATGAATCCAGACCT…	TRINITY_DN5632_c0_g2
TRINITY_DN3745_c2_g1	#N/A	#N/A	#N/A	Q9UR07	RecName: Full=Transposon Tf2-11 polyprotein; AltName: Full=Retrotransposable element Tf2 155 kDa protein [Schizosaccharomyces pombe 972h-]	5.45e-27	7.54132	7.54433	7.7443e-08	5.21803e-08	0	0	0	1.64572	2.00986	1.75199	1.82585	1.8304	1.71907	GGAAGAGCAAGAGAAACGGTAGTGTTACGATACTAGATCACACACAGTGGGTTACTCTCGAGTAATTCGTCGGAGTTCACAGGGGTCTCAAGAATCTGATACAACTTGCGTCGCGCAAGCAGAGAAAGCTCAAGGCTGGAGAGGGAGCGGAGAACAAGTCCAACAGGACACGCTAGTCTATTCTTCAATGATGCCCTTTCCTCCGCACGCCACGCTCCTTGTAGCCATCCGGTCAGTCGTGTTGGGTCGAGCCCCTGCCAGGTGGGCATGCTTTGCCATCAGGTGTTGCTCACGGATAAGTTGACTGCCGTCAGTGCGCCGTTTAGCTTGGATCGCCAGATGCAGGAATGGCTCCGTGACATTTCCTCCCCCTTTTGCCACGTCCTGACCCCAGGCCGG…	TRINITY_DN3745_c2_g1
TRINITY_DN27869_c0_g3	XP_015610635.1	ethylene-responsive transcription factor 1-like	1.61e-07	#N/A	#N/A	#N/A	7.37316	6.96559	3.49381e-19	1.38238e-14	0.630916	0.729495	0.0536591	85.2481	57.5455	93.184	36.0744	59.3993	81.5483	GTCGCGTATCTCCGCCGACCACCTCCCCCACGCCCGCTGCCGGATGCCGCGGTACGGGTGGCTGGGGCTCGCCCTGCGCCGCTTCGGCCTCACAATGGCCGGCGAACAGTGCTCGAGCTTGCAGGACTCCGCCATGACCCCTGCATACAGAGATGAGAGAACACACATCACTAACTGCATCGAAAATTCCTGCTGTGTTGAGACGTAGCAGCAAAGTGATGTGCAAGCAAACCTGTAAAGAACGGCTCAATGTCGTCGTCGTCATTGTCCATGAACTCCCGGAAGGCGGCCTCCCAGTCACGAGTGTCCTCATCCACGAGCCTGCTGACGCGCATTTTCTTCTTGCTGCCACTTCTCCCGGAAGGCGGCGAACGGTGCGCCTGCTTGCAGGACTCCGCC…	TRINITY_DN27869_c0_g3
TRINITY_DN18159_c0_g2	#N/A	#N/A	#N/A	#N/A	#N/A	#N/A	7.04957	7.12299	1.44034e-06	1.65818e-06	0	0	0	1.31657	1.37517	1.14974	0.719275	1.12186	2.14884	TTGACAATCTGATACAACACTATCTCATCTTACTTTGACAACATTTCAACACAACCTGACAACATTCATCATAACTTGACAGCATTGCTGCAACATTTTGACATCATTTCAAGTCATTTTGACAACATTTCAACAATTCAACTATATACATGGTTGGGAATAAGATAGCATCAACAAAAGCTAGCAGCAACACGTTATGGTTTAGACCGCTACCCACAAAAGATTATGGTTCTCGTGATTATCACAGCCATAAGAGCATGGTTCTAATGATATCACAGCCATAAGAGAATGGTTCTCATAGCCAAATACACTAAATTTGTCGAAGAGGGCTAGGACCGAAACTTTTACTCCTTGTAGATGCACTTGGAGGTGAAGAAGCAATTGCAATAGCTGCAGCCC…	TRINITY_DN18159_c0_g2
TRINITY_DN29598_c0_g2	#N/A	#N/A	#N/A	#N/A	#N/A	#N/A	6.72865	5.69775	9.00401e-06	0.00194329	0	0	0	0.822858	1.1636	1.09499	0.331973	0.177135	0.966976	GCCGTACAAAGCTGATTGGAATGACTGTGTTCCATCTCAAAAAGAAGGGCCGAAGTAAATACATAGTGAGTTGCATTGCAGGAAACATGTACGTATATTTCTCAAAAAATGGCTGAATTGAATACATTGTTTGTGTGTCGGCTCTTCATTTTGATGATTTCCTTGGTATCTTTTCTCCCACTCTGTAGGCTCCTATTCCTTGTCTCCAAAAAGCATTCCATGAAACTGTGTAAGCAGCTATAGTTCCTCTTCCAGTAGACATTCAGCCTGTAGCATAGGAGAAAATGACTGAACAAAATCAGTTACAGCTTACAACCAAGATGTCAGGGTTTCACTGGTAGTGTGCTAGCTTTTTACAGCAGGAGGTAGGTGGATAATAATTTTCTTGGCATTACATGG…	TRINITY_DN29598_c0_g2
TRINITY_DN5024_c3_g1	#N/A	#N/A	#N/A	#N/A	#N/A	#N/A	6.45574	7.85794	1.49449e-05	4.43603e-09	0	0.0521068	0	1.09714	2.80323	1.09499	2.8771	5.19597	4.94232	ACCGCCGCCCCTTTCTTTCCTGCGCTCCGGCGGCGCTGCCGGCCGGCGTGGTGAGGGATGCGTAGCGCGGGTTGTACAGAGTAGACTTAGGTTTAGATTTAGGTTATGTTTGTTGTTTACCCTAGTGGAGACTGGCGTGATGCCATCTTGGAGCTTGTTCTTGGCGCTGGCGAGCGGCGCTGAGGCGCGGAAAAGCAGTTCCTCTCGTCGATGTTCATGGTGGATGGTGGCGGAGACTGTTTCTGGCCGGAGCTCCTCTCTCAATAAGCTCGTCTTCTGGTGTCGGGCAGATCCCTGCCAATCCCTTACTCTGGATTTCTTCTCTTGCCATCAAGGTGATGGTACAGAAGATTGGAGTGGAGCGGCTTGGTGGTGGTCTGTACGATGGGGAAATCTGGC…	TRINITY_DN5024_c3_g1
TRINITY_DN7428_c0_g1	XP_015628372.1	uncharacterized protein LOC4334643	5.9e-28	#N/A	#N/A	#N/A	6.40436	5.96666	3.28877e-228	3.93724e-19	1.52471	1.98006	1.23416	142.464	134.978	123.242	42.1052	82.6631	168.791	CTGCACTATTCCAGTGCCACTTCACGACAGTCCGGATAAGATCGACAATCTGTGTGCTCACTGCTGGTCCGGTATGGTACACCGCCTTAACCCTTCCGAAGTCAAGGGTTCAAGCCTCGCTGCATACATATATAAGACGGCCAGATCGATGATGCTCATCACTACTCATTTTTCAGTACTCACCAGTTCACCATACAATCTGCAATCTTGGTCATCTGTCCGAAATATTCTGATTTCTGTTCTTTGTCTTTACCAAAGAAGAACTCGCTAGCTATCACAGGATTCCTAGATGGGGTCTCTGATGGCCGGCTGGGATTCACCTGTTCTTGGCGACGACACCAAAGCTCGTAGAATGAGGAGCCGGTCGCTGACGAAGGAGGAGGTGGAGGCGTTCTGGCG…	TRINITY_DN7428_c0_g1
TRINITY_DN30365_c0_g1	#N/A	#N/A	#N/A	#N/A	#N/A	#N/A	6.34613	7.12487	1.8043e-05	1.97546e-07	0.0525763	0	0	2.02972	0.95204	1.58774	2.1025	2.53894	3.16953	GAGAATTGTCCAGGCAAACACCGCCAGGAACTTTCGCAGAATGAGATACGGCGGGTGAAGCGTTCGAAGGACCAGCAGCTCCGGTATAGTTGTCACAAATTAACTGGCAGAAAGAAAGGTCGACATCAATTACTCGGCAACGGATACTTTTCATTCATGTTCAGCATATTTACATAAAGTAAGTCCCTACAAAAGATGGCTCCTAGCGAGTCCATACAAATTGTTGGGAGCAACAAAATGTGGCGACAGCTACAAAAGAGAAGAAAATAGAAACACCGGTTGGTCTACTTGACCTCCGTCCGTGCAGTGCTAGCAGAAGCAGAGGACGTCGGGTCAAGAAAGGCAATGAGCTTCTTCGACTGAGGCTTGGCATCCTTCACCAGAGCTTTCCACTTTTCC…	TRINITY_DN30365_c0_g1
TRINITY_DN30126_c0_g1	#N/A	#N/A	#N/A	#N/A	#N/A	#N/A	6.32521	5.19423	7.0209e-05	0.00858602	0	0	0	0.768001	0.846258	0.711746	0.221315	0.177135	0.644651	GGCAAGAAAAGGCGGCTCTGCCTCGCATGGCCGAGCTCGCGTCGTCTTCGTCGGCTCCGGCAAGGCAGGGCCATGGGGGTCGGCCGCGGTCTTCCTCGGCGGCGCGCTGGCCATACCTCGCCGCCTCTCGCCTAGCGACCGACCCCCAATCCGCTCGCGAGCTTCCTCGTCCCCAATCCCTCGACGATTTCTCTTCCGCCCCTCTTTCCTGCTCGTTTCTGCTTCTCGTCCACCTCCACTCGCCTCTGCTCTTGGGATGCGGCTGCCTCTCCCTCGTATGGTCGTTCTCCCGATGTCGCCATAGCTGGCCTTGGGCGCGAGCGCCACCTCCCTTCGTCGCCATGACTGGCCCGGAGTAGCGCCGTCCTTGGGCGCGAGCAGTGCTTCCCATCGTCGCCA…	TRINITY_DN30126_c0_g1
TRINITY_DN100061_c0_g1	#N/A	#N/A	#N/A	P10978	RecName: Full=Retrovirus-related Pol polyprotein from transposon TNT 1-94; Includes: RecName: Full=Protease; Includes: RecName: Full=Reverse transcriptase; Includes: RecName: Full=Endonuclease [Nicotiana tabacum]	5.07e-100	6.29888	5.5454	8.72078e-05	0.00153745	0	0	0	0.932572	0.687585	0.656996	0.497959	0.472361	0.376046	GGAAGACTTTGCCACTGTCTTTTGCTTCTGCGAAGACCAACTTACTGCGCTTGAGCCAAGGAAGAACAGAGTGCCTGTTGTGCTCTTGCGCTCATCCACATCTGCAGCATGGTCGTTGTCACTATAGCCAATCAGTATTGGCTCAGTTGCACCAGCCCTGTAGACACATCCATAGCCAATTGTTCCAAGAATGTATCTTAGGATTTGCTTAACTAGTGCCCAGTGTCGAGTGCCAGGGGATTCCATGAACCTACTTGCGAACCCAACTGCATAAGAAATGTCTGGCCGTGTATTAACCAGATATCTTAAGCTTCCAATGACACTGCGATAAAGAGTAGCATCCACTGTTGCTCCTCCATTTCTTTTTCCAATCTTGCACCTTGTCTCTGCTGGTGTATG…	TRINITY_DN100061_c0_g1
TRINITY_DN4639_c0_g1	XP_025880624.1	uncharacterized protein LOC107280826	1.32e-82	#N/A	#N/A	#N/A	6.13368	5.46804	2.85276e-103	2.02445e-21	1.47214	1.92795	1.34148	157.438	82.4573	90.9365	36.7937	56.9194	113.995	ATGAGGGGTGGGACTGCACCGGGACGATAGCGAGAGGTACGGCGTAAACAAGCAAAGTGTATCCGGTTTCCTGGGAAACCAGTGCCCGCGGCCACCTGTTTCGCTCAGCTCCTCCGTTATATAACCCAGCATACTCCCACCCCTCATTCCAACAGCACAAGCATCCACTCAGTTCTTTCACTACTCTGCAAGTCCAATACTACACACACGCACACAGCGATCACAAATCAGTTTCCACTCTTGACCAACCCAGCAAGAAGAAGGAGAAGAGATGGCCGGTGCAGCGAAGGCGTCTTGGATGGTGGCGATGAGCGTCGGCGCCGTGGAGGCGCTCAAGGACCAGGCCGGACTCTGCCGCTGGAACTACGCGCTCAGGTCCATCCACCGAGCCGCCAAGGC…	TRINITY_DN4639_c0_g1
TRINITY_DN32442_c0_g1	#N/A	#N/A	#N/A	#N/A	#N/A	#N/A	6.04318	6.59449	5.31046e-05	2.69995e-06	0	0.0521068	0	0.987429	1.37517	1.36874	1.82585	1.59422	1.98767	TCAGGATGCCCACATGCTCAGTCTTGGCCAGGCGCAAGCACATATGGGCTCTGTGTGTCGATGTTCCTATCAATTAAGCCAATGAAGATCTTGTCATGTCCCTCTCGTCTGTCATGACGGAGCGGCTCGCCCAAGCCATACATGGAGCCAGGCATGGAGAGGTCTCCGCCAGTGGAGGTGCTAACGTGGCAAATCTTTCGCAGTCAGAGGATTAAGAACACACTCACACCTCTGAGTAGCTTCTAACTCAAACTCCACTCCAGTGCTTCCATCTGTGATCCCGGTTGTATAGGCGCGCGAGGCGTGGCGCTGTGGCGACCGTGTGTGAAGGCAGGGCAATCCGAGTGGAGCGCAACGGCGGCCTCCTCGTGTCCATGTGCTCGGTGGCGGGCGCTCGGT…	TRINITY_DN32442_c0_g1
TRINITY_DN91763_c0_g1	#N/A	#N/A	#N/A	#N/A	#N/A	#N/A	5.98952	5.87654	9.659e-05	8.09135e-05	0.0525763	0	0	1.70057	1.1636	0.711746	1.05125	0.944721	1.2893	CACAAGACCACACATGGATTACGATTACGAGACGAACGAAGACGGTACAAACTAAGATAGGGTAAAGCCTGAGCTCCGTCAAGCTCCTAGAGACGCTGCTCGGCGAAGGCAGAACAAAGGGGCCCGAACAGGGGGCCGCGGCCAAGAATGGCGCGCACACATCGAAGGTTTCTAACATGGAAACAGACTAGCAACGAGAGGGCAGCAGCAGGCATCTAGGCGCCAACCTCCTCCGCGCCCAGACATGCCTGCAGGTCCTCGTCCGGCAGCGCGATGGAGGCGTGGGAGCCGATCCCGACGATGCGCGCGAGCCTGGTGACCGCCTTCCTCCCAAGCGGCGACCTGAAGCGGTCGACGAAGCGGCCGCGCACCTTCGGCGAGTGATCCTGGACGCGGTCG…	TRINITY_DN91763_c0_g1
TRINITY_DN115944_c0_g1	#N/A	#N/A	#N/A	P0CT36	RecName: Full=Transposon Tf2-3 polyprotein; AltName: Full=Retrotransposable element Tf2 155 kDa protein [Schizosaccharomyces pombe 972h-]<>RecName: Full=Transposon Tf2-5 polyprotein; AltName: Full=Retrotransposable element Tf2 155 kDa protein [Schizosaccharomyces pombe 972h-]<>RecName: Full=Transposon Tf2-6 polyprotein; AltName: Full=Retrotransposable element Tf2 155 kDa protein [Schizosaccharomy…	1.02e-50	5.88195	4.5647	0.000123427	0.0174255	0	0.0521068	0	0.932572	1.55024	0.853	0.320354	0.11809	0.87565	TGCCTTGTTCGGTACAACAACCTGGTCCTTATAACGATGGACACGTACACAACATGTGGTTCACTCAATATCTGCCTGACTAATGGGTCTATCCTCACTCTCCTGGTCCAGTTCTGTCTGCCCTGGCGACTCGATGTCCACCTCGCTAGTAGCAGGTGTGACACTGCTCCCCTCTTGAGCTTGAACTCCCTCTTGCTCTTCTTCCCATAGTGTGGCGTCAGGATACCTTTGCTTCAAGACATAATAGTCCTCCCAGGTGGCTGCATCAGCCGGCAGATGTGCCCAGTGCACCAACACTTGCGGAGCGGCAGCATTGCCTTTCTTCACAAGACGGCGCTGCAAAATTGCAGCTGGAACAGGAGACACGGGAGCCAAATCCGCAGCCGGTGGTAGATCACT…	TRINITY_DN115944_c0_g1
TRINITY_DN18820_c0_g1	#N/A	#N/A	#N/A	Q9ZT94	RecName: Full=Retrovirus-related Pol polyprotein from transposon RE2; AltName: Full=Retro element 2; Short=AtRE2; Includes: RecName: Full=Protease RE2; Includes: RecName: Full=Reverse transcriptase RE2; Includes: RecName: Full=Endonuclease RE2 [Arabidopsis thaliana]	6.2e-15	5.81346	5.74567	8.02173e-09	6.1789e-08	0	0.104214	0.0536591	2.46857	2.75034	3.66823	1.82585	4.8417	1.82651	CGTTTTCCCTCATCTGTCTTGTTTGCATGGTATCAGACTAGATTGCATCTAGACAACTTTCGATCCCAAACCCAGCTTCCGCCTCTCGCCATGACAACTCCCGGCCAGACCTCTGCCTCCGTCGGCAGCCTGACCACCGCAGCCCTCTCCACCGACACCAGCGCGGCCCTCTCCTCCACTGTGACGGTCGCCACCTCGCCGGCCTCCCTCGCCGTCAACGTCGCCAGCGTGAAAACGCACGTCCCTGTCGTCCTCGACCTCAAGGCCTCTAACTTCTCCAAGTGGCGCATGCTCGTCAGCGTTCTTCTCGGTCGATACGAGCTCACCGGCCACGTCACCACCAACACTCCCGTTGCTGCTCGCACCGCGGAGTGGTGCCGCCAGGACTTCACGGTCCGC…	TRINITY_DN18820_c0_g1
TRINITY_DN52715_c0_g1	#N/A	#N/A	#N/A	#N/A	#N/A	#N/A	5.81252	5.6976	0.000889592	0.00191712	0	0	0	0.713143	0.528911	0.383248	0.608617	0.11809	0.752092	TTGGGTTCAAAAAATCTGCGGTTTTAGTTCAACAAATCCATCGTCTTCGAAATGGTCTCCAACTAGGAATGGCTCCAGATTGAGTTCACATGCAAAATTCGACGACTATCTCATCCAGAAAATAAGAACACAACAGATCAAGACGTAGGGAATTGAAAGAGAATTTCTCTCACGCAACGAGCCTGTCTCAGACTCCTCATGGCGCGGACGACTCCATGTGCGACGGCGGCAGCCTCTTCAGCGCAATCGGCACAGCGGCGGGCTCTCCCTGTTGCGGGCTTGTTGGCAACGGCCTCCCCACGCTAGTCCATGTACTCCTCTTCTCGCTCTTGACGGCGGCGGCCTCCACGCTTCATCCTCGGCAGCGGCCTCCCGGCGCAAGCAGATGGACGCCTCCGC…	TRINITY_DN52715_c0_g1
TRINITY_DN5106_c0_g1	#N/A	#N/A	#N/A	#N/A	#N/A	#N/A	5.75676	4.83896	1.49304e-39	7.04727e-26	0.525763	0.208427	0.107318	16.5669	16.1847	12.5924	8.6313	7.79395	7.41348	GGTACCTTTTTTTTTTTTTTTTTTTTTAACTTTAAAAGGACCGCATGGATTTTCTACTTTTTTTTTTGAACAAGGGGTGGGGTCACGAAGGACCCCGACTGCTGCATTATATTATTGTCGGTAGAGCAAGTTTTACAAGAAGGACCTTGAAAAGAAAAAGAAATACTATATGGCCCTTGAAATTTGCACTAAAGACCCTAGCAAGAAATACATAAAAGCAATCAAGGCCAGGTCTTCTTCTAGCTCCTTCTCCACCGAAATCTTCACGAAGCAACCAGACGCAGACGACAGCACCACCACCGGGGACATGGCCACTTGGGGTAGAGCGTCGGGAGCAGACTGCATCGGCGCTAGAGGGCCTCCGATCTGGCACAATGGCCTGGAGGTTGGGCAGCGCTC…	TRINITY_DN5106_c0_g1
TRINITY_DN19318_c0_g1	XP_025882279.1	transcription factor HEC2	1.22e-77	#N/A	#N/A	#N/A	5.71709	5.81243	0.00126644	0.000669417	0	0	0	0.548572	0.370238	0.602247	0.331973	0.472361	0.805813	TTTTAACATGAACTTCATATGATCGAGTAGAATACTCCATCTGTCTCATATTAAGATTCACAGATAGTGTGTAGAATGTAGACAAATGTGCGAACAATTAATATGAAACGGACGTTGTAATTTCCAAATGCTACACCCGATGTAACTGTAAGAACATAACATAGTAGCACTCCTTGTGACAGATTTATAGCATGCTACTGCCAAGAGAATCACCTACACGCACCATATACAACGCGCTTAATGTATGGTAAGCATCTTCCCTTCTAAGCATAGTATGGGCAGTGGTGGTAGAAGTCGCCGCCGGCAACTTCGTCGACGCGGCGGCCTTGCATCGCGGCTGCTGCCTGCTCGAGCGCCTCGACGTGGCTCTTGAGGAACCTGACGTAGCGGACGGCCTCC…	TRINITY_DN19318_c0_g1
TRINITY_DN5503_c0_g5	XP_015637897.1	zinc finger CCCH domain-containing protein 37	9.71e-116	#N/A	#N/A	#N/A	5.60118	5.78652	7.53704e-24	3.69991e-21	0.210305	0.312641	0.0536591	10.6423	6.34694	11.0047	5.3669	9.38817	16.8684	CTCGTCCATGTTTCGTGATTTATTTCATTTGGAACTAAGACATTATTATTAGATAAATGCCGCATTTGGCAATAATATAGGTACATCAAATGATATAAATCACGAAACATGGACGAGCCATTACACTCGTTTTTTACACTAGTTAATTAACAATCCGAAACCACTTATGGTCTCGGAAAAAAGGCTAGATTACAAATTTGCTGTATTCAGCTTGCACCATACTAGGCATTTGTTTATGTACAGAAGAATGATGCAGTCCCGGAAATGATAGAATTAATAATAAGCTAGTAGCTTAATGAAGCTGTCTTGAGCGAGCCGCCTGGCAATCTTCGAGGTGATGATCTCTTGCTCACATGACCAGCTCGGAGACCCAGCCGAGGTCTGGTCCGTCGTCCTCCG…	TRINITY_DN5503_c0_g5
TRINITY_DN14627_c2_g1	#N/A	#N/A	#N/A	Q2QZF1	RecName: Full=Disease resistance protein PIK6-NP [Oryza sativa Japonica Group]	3.56e-34	5.58022	5.24297	0.000378816	0.00102913	0.0525763	0	0	0.877715	1.00493	0.821245	0.663946	0.649496	0.805813	GGACGACGAAAGGAGGGGGAGAAGGGGGAACACGTTCCTTCTTTTTAAGTAGTAGAGAAAATGTCATGGTTTACCATTGGCCATCAATGCCATGTCCGGCTTACTGGCATTGCACAGGGAATCAAAAGAAGAGTGGGAGCGTGTGAGATGTTTAGTTGGATTTTCACAAGACAACAGTTCTGGCACTGACACCATGAAATATATCTTGTCTCTGAGCTACTTTGACCTTCCGCTTCACCTAAGAAGTTGTCTGTTGTATTTGACTATGTTTCCTGAAGATTACAAGATTCAAGTGCATCAGTTAGTACATAGATGGATTTCTGAGGGTTTTATTCATGGCCAATGTGGGGAGGATCTTGTTGAATTAGGAGTGACCTATTTTCATGAGCTTGTTAACAG…	TRINITY_DN14627_c2_g1
TRINITY_DN16850_c0_g1	#N/A	#N/A	#N/A	P24465	RecName: Full=Cytochrome P450 71A1; AltName: Full=ARP-2; AltName: Full=CYPLXXIA1 [Persea americana]	1.74e-87	5.57543	4.22476	3.9232e-37	2.3854e-15	0.503681	0.183416	0.130928	13.5091	11.9508	14.5273	5.91631	6.20209	3.48165	GACCAAGACCAAGCAATGATGGGTGTTATAGATGTGGTGTTTCTCGTGTTAGTGCACTATTGTTTCATGTGGCATGTGCTTCGGATAGCAAATGATAAACTTGGAACAATATTTCGTACACACGGGGGGTTTGAGAATGAGTTTTTTTACTGCATATATGGATTAGATATAGTACTAGAAGAATTTGAGAATATGTGGCAAGCCTTTTTTGGGAGATAGCGAACACCTTATTACAATGTGCGGATGTAGGGATACTTGTAGCATATAATCCATCATTATCCGGTACTCCTTGCGAATCTGGAAGCTTAGATCAAATAGGGAGCAGCGTAGGTTGAAGCACTCGCAATTTTGTTTCATCCCTAGCCCTAGGCACTACCTAAACAAGTGTCTTGCACTTGG…	TRINITY_DN16850_c0_g1
TRINITY_DN744_c0_g3	XP_015628244.1	LOB domain-containing protein 40	5.26e-124	#N/A	#N/A	#N/A	5.5355	4.16794	9.22858e-16	5.2233e-39	3.102	1.35478	1.50246	158.647	61.5653	50.0412	23.5701	49.0665	32.9846	AGCAAGTACACGTACCAGTCATCAGATCACGGAGAAACAAAGAAGGCTAGGCCTCCTCTCCTCGGACGCGCGACGCGGCTACTGGCCCAATACCACCCAGTTCCCAGTTTCTGCAAAACCACTGGCGCCCTCCCTCCCTTTATATTCTCGCTATCAATCTCTCCTGCCTTCCATAGCTCACATCACCGCCACCCTCCTCTCATCCTTCAACCTCTACCTCTCCGGCAAGTCGAGCTCCACCGACAATCCTCCATCCACACGCACGGCCAGCCAAAGTCCGACGACGACGATGCGGCTGAGCTGCAACGGCTGCCGGGTCCTCCGCAAGGGGTGCAGCGAGGACTGCAGCATCCGCCCCTGCCTGCAGTGGATCAAGAACCCCGAGGCGCAGGCCAACGC…	TRINITY_DN744_c0_g3
TRINITY_DN5764_c0_g1	#N/A	#N/A	#N/A	#N/A	#N/A	#N/A	5.51067	5.25947	7.00862e-10	3.98154e-09	0.157729	0	0.0536591	2.74286	2.80323	3.99673	2.32381	3.12939	2.52488	GGCACCAGTCACAAGGACATGAGTCATTCCCCACTCATTTTACCCTCGTCTATTCTCAGCCATGGCCTCATTCCGCCCCCACCAATTTATCTCAGCCATGGGCACCGCTTGATCTCGAGGTTGCGCCGGAGCCTGGGTGCACGGCTGCGCTCTCCCTTCGCCGACCCTCGCATGGTATATCAAGGTCGCCGCCTCCCGGTCTCCCCGCCACGGGGTCGATGGCCTCTTCCTCTCCGTCAGCACCGCCGGCCGAGCTTGATTCCGGTGCAGTCAGATTCAGCTGGGAGGCACACAGAAGAGCTAGCCGGGATTCGGAAGTGAGGCGTGCACGATCAGCTATTGGAATTGCTTCAGCATTACTCGCCTTCAGCCTGGTCGTCAGCCTTCGACGCCATGGAA…	TRINITY_DN5764_c0_g1
TRINITY_DN16493_c0_g1	XP_015632557.1	universal stress protein PHOS34 isoform X3	2.04e-97	#N/A	#N/A	#N/A	5.43404	4.43278	8.7183e-32	1.09497e-11	0.420611	0.260534	0.160977	8.72229	12.4294	15.2204	1.88118	6.31782	9.72348	CTCCTTATCCGAACCTAATTTGGATCACCCGAACCAAGATAAAGCTGCGAGGCAACACCACTGGAGCTATGCATTGGCCATGCCCTAATCATCTCTGGAGAAACAACAATCCATCCATGCTACTCCCTCCGTGTGCAGTAATATATGACGTTGTAGCTATTTTTGAAGTTGACTAGGTACATACTAAAAGGAGTGAATCAACATACTAAAAATGTACTAGATACACACAAAAGTGAGTGAATCTTCAAAAGAGCAAAACGTCTTATAAAACAAAACGGAGGGAGTATTACGACTTCACGATGAGAACGGGACAGTTGGCGTTCCTGACGCAGTAATCGCTGACGCTCCCGAGCAGAGCCCTCTTGAAGAGGCCATATCCATGGCTCCCCATGACGAGCA…	TRINITY_DN16493_c0_g1
TRINITY_DN14846_c0_g1	#N/A	#N/A	#N/A	#N/A	#N/A	#N/A	5.36635	5.48799	8.27306e-119	7.60838e-113	1.57729	0.573174	2.03905	52.6629	59.7141	58.2537	64.5687	56.5061	62.8534	CACGAGAGGAGCGTGCTCTACTCCTCTTCCATCCTCGACAGCGACCGCACCTCACCTCCTGCGTGATCCTCTCCTCCCTCTGCATCTTATCTTGGACCACGCATCACCTCCACTCACATGCTCCTCCTTATCTCCTCCTCCCCTTTCTTCTTCTTCTCCAAGCCAGCAACCAGAGAGGGAAAAACCCCACAGCCACCACCGTCCTCACCATGGCGCCGCCGCTCCAAGGCGCCCCCCACCATTCCGAGGGCACCATCAGATGCGCCCCGTCGTCCTCGTCATCCTCGCCAAAGGAATCGCGTTGGTTCCGCTCCAATCGACGCCAAGGTCGCCGTTTCTCCACCACAGCCACCGCGCTCCGGTGAACATTCCGGCCGCCACCGAGCTCCCCCCGACCTT…	TRINITY_DN14846_c0_g1
TRINITY_DN40488_c2_g1	#N/A	#N/A	#N/A	#N/A	#N/A	#N/A	5.35366	5.71389	0.00495587	0.000797472	0	0	0	0.329143	0.47602	0.383248	0.387302	0.531406	0.59093	CCGTGCAATGAGAGAAGCAATTAAAGTGCATTGGGAAGATATGGGTACACTCTTTTATGGACAAAGTTTAGAGCTAGATGTCCACTTATTTGTGAACGGAGGGAGTACAAATGAAGAATCTAGCGGTCCAACGCAAGCAGAACAACGTGCACGGATCGAGCAATTTCGGGCTTAAATTTTGGCTTGAAATGCTTCTGCGTGGACGAGACGTGGACCGCCTACGTGTCCTCTAGCTTCCCACCTGAACCCGCCTGACAACATCTACAGGGCCGCTTCTCCTTATGCACGCGTGCTAGTACAGGCGGTGGCTCTGGTCTTTCGCTCTGCGCCGCCATCAGTGGGTTGTTTCACCCTCTGCAACAAAATCAATGACATGCGTGCGAGTGGACCATGGGCAAG…	TRINITY_DN40488_c2_g1
TRINITY_DN1712_c1_g2	#N/A	#N/A	#N/A	#N/A	#N/A	#N/A	5.2984	5.04	0.00605877	0.0124955	0	0	0	0.384	0.317347	0.437997	0.553288	0.177135	0.214884	TGCCGCTGTACTTCAATGGCGTCATCCCCATGCCAGGATAAAGAGGTGGATGGATGGATGGAGAGGAAGGAATGAAGAAGATCATGGTCTGCTAGCTGCCCCCACGACGCTCCGCGCCCTTCTAAGAGGAAGAGGCCTGCTCCCTCCAGTCCCGCCGCGAAACGCGCCCGCGAAGTGCTCAGCACTGCGGCTACTTGGAAAGCGGAGGCGGAGAAAAAGCGGCTCAAGCTTATCGACACCAGCAACAAAGGCCAGCCCGATATCCAGCAGTTCTTCAAGCCTTCCGGGAGTACTCTGTCAGTTTCACTGTGCATGATATACTGACAACTACAAGCATCAGGTTACTGACAACTACAAGCAACATGTTACTGACAACTACAAGCATCAGGTTACTGACAA…	TRINITY_DN1712_c1_g2
TRINITY_DN8789_c1_g1	#N/A	#N/A	#N/A	Q9SZL8	RecName: Full=Protein FAR1-RELATED SEQUENCE 5 [Arabidopsis thaliana]	1.04e-41	5.25668	5.12733	0.00163738	0.0016744	0	0.0521068	0	0.438857	0.740476	0.985494	0.829932	0.649496	0.483488	ATATGACTTCTACAACCTATATTCGTGGGAACACGGTTTTGGCGTTAGATATGGGAAGAGCCGGCTGAACCCACAGCGGACGAAGACAATGCAAGAAATAGTCTGCGGCTGTTCTGGGAAGCCTGCAGGTGAGAACACACGATCCTGCCGCTGTGAGTGCCCAGCGCTCATACGCTTGCTTCGGACAGAAGATAAAGGCTGGTACATAACCGAGCAGCGAGCGACTCACAACCACTCTCTTTCGAAAACTTGCGCAGAAAAAGTTTACTGGCCATCGCATAAGCACATAGATGTGTACACAAAGGATTTGGTGAAGCAGCTAAGGGAGAACAACGTAAACATAGGCAAAGTGTACAGCATAATAGGGAGTTTCTTTGGGGGTGTTGGCAATGTGCCGTT…	TRINITY_DN8789_c1_g1
TRINITY_DN17106_c0_g4	XP_015620243.1	wall-associated receptor kinase 3 isoform X1	0	#N/A	#N/A	#N/A	5.24167	3.64574	1.35725e-06	0.00527798	0.105153	0.0521068	0	2.57829	1.32228	2.02574	0.608617	0.590451	0.752092	GGTGCGCGTCGCCGAGAGGGGCTGGTTCCAGGGCGCCTCCGCCGCGCTGCTCAACAACTCGCTCGCGGACTCCTCGCCCCGGACGCCGGTCTCCGTCGTGCTGGAGTGGGCGGTGGACTCCGCGCCGCTCGCGCCGCCGGCGCTGGCGACCACGGGCTGCCCCCAGGACGCGGCGAGGAGCGCGTGCCGCAGCAGCCTCAGCTCCTGCCTCAACGTCACCGGCAACTACCGCAGCGGTTACGTGTGCCGGTGCCACGACGGGTACCAGGGCAACCCTTACCTTGCCGGTGGATGCAAAGACGTCGACGAGTGCGCATTGCCGGGCATCTGCTCCGGCAAGTGCACCAACACGGCCGGAGGGTACCTTTGCAGGTGTCCGCGCGGCACCAGTGGCGACCC…	TRINITY_DN17106_c0_g4
TRINITY_DN35111_c0_g3	#N/A	#N/A	#N/A	#N/A	#N/A	#N/A	5.20037	5.87896	1.37324e-06	8.77172e-09	0	0	0.160977	1.59086	1.98976	2.21572	2.53129	2.30984	4.3197	TAAACAACTTATTAGGGTGGAAGCCATTGCCGTTATTTGATAGCTTTGGCTATGTAGACATGAAAAGGTTTTTAATGACAAAAATGTTTCTCTCATGCAGGTTATCTTCCGGTGCACCAGTTTGCTCCGTTCATGGTCGTTGCTTCAACGTGTGGAGAATCACGACTTATTTACGAAGGTATCTATACGGTTGGAGGACACGACGAAGGATATTATTATCCAACATGTGTGGCAGCATAATCTCATGATTGGACCCACACAAGTGTAGTTCCACTGCTCTTTCTTGTTTTATGTCTATCGACTTTTACCTTTGTTCGATTCGTTTTGCGGCTGTATGCATCGTAGCTGTGTAGAGGCAAGGTATTTTATACCTTTTAAGTAATATAAGCAAAACCGGCT…	TRINITY_DN35111_c0_g3
TRINITY_DN56612_c0_g1	#N/A	#N/A	#N/A	Q9SZL8	RecName: Full=Protein FAR1-RELATED SEQUENCE 5 [Arabidopsis thaliana]	1.38e-26	5.18139	4.8679	2.45909e-08	2.2e-07	0.157729	0.0521068	0	2.304	2.00986	3.28498	2.26848	1.53517	2.25628	CATAAGCAAAGTGCTGCCAGGAACAGTTCACAGGTGGTGCAAATGGCACGTGCTGAAGAAGGCGAAGGAATGCTTGGGTCCTCTATACAGTAAGAAGAGCGAGTTCAGGTCAGAGTTCCACAAAGTTGTGAACCATATGCTGACAGAAGAAGAGTTTGAAACAGCTTGGGCAATGCTGCTAGAGAAATACAGTCTGAAGACACACCCGTTCCTGACGCAAATTTATGAGGTCAGGCACAAGTGGGCGAAGCCATATTTTCGAGGTGTTTTTTGTGCAAAGATGACTAGCACACAGCGGAGCGAGAGCGCAAACATGATGTTGAAGAGCTACGTGCCGCCTGGATGTGCAATGAATTTGTTTGTGAGGCACTACATGCGTCTCCAGCATGACCGCGAGAA…	TRINITY_DN56612_c0_g1
TRINITY_DN22069_c0_g1	#N/A	#N/A	#N/A	#N/A	#N/A	#N/A	5.17087	5.35901	0.0123695	0.00537078	0	0	0	0.548572	0.158673	0.328498	0.110658	0.590451	0.483488	GATACAGAGATAAGTTGTATATGCAGTGTAGATACAATTTTGTATATGCAGTGTAGATAAAGTATATATTCAGTGTATCTAAATCTATTTTTTTTCAACTTATGATAGCTATGGGTAAACTCCACACAAACTTTGCAAGTAGAGACATAGTGGAAGATGATTTATCAGAAGATGATTCATCAGACGACAATGAAGAAAGCTTCTGCAATCCTGTGTCTAAGGACAATGTGAGAGATAGCAATTTTGATAAGGCACTCATTGAGTTTTACATGAAAAATAAAGTTAAGAGCCTTAAACGGAAAATAATGCAAAGCAACATCCGTGATAATCCAATACCTGCATATCAGTCTAAGAAGTCAAGGATGGAGACTGCAGACAGAAAAGTGTGTACAAGATACT…	TRINITY_DN22069_c0_g1
TRINITY_DN36152_c0_g5	#N/A	#N/A	#N/A	#N/A	#N/A	#N/A	5.07221	5.12171	0.0127063	0.00816877	0	0	0	0.329143	0.317347	0.328498	0.276644	0.23618	0.483488	GTCCTTTGAAATCCATGGCTCCATCCGATGAAAAAGTAGATGTTGAAGCACGCCGCTGCAGCGTCCCTTCCGCTGCGGAGATCCTCGCTGGAGCACGCCATTGTGGCGCCCCTGTAGCTGTAGCAGGCGCGGGCGCGGCATGCGCGTGTGGGCATGGGTGGCATGCGTGGTTAGGCGACGCCGAGGAGGACGGGCGTCGGCATGCGCGTGCGGGCGCGGATGGCAGGCTTGGGCAGCAGCATGCGCGTATGACGGCGTCATTTCCAGTGAAGAAGTTGTCGGCGATCTTCTCCCCAGACGCGACCAACCGCGTGGTGCAGGAGACCCCGCTGCTCTCCAAGTCGGGGTCAGACCACCGCGCCTTCGTGCACACGGACTTCACCGTGGAGGCAGTCGCCA…	TRINITY_DN36152_c0_g5
TRINITY_DN31451_c2_g2	XP_015614140.1	cellulose synthase A catalytic subunit 7 [UDP-forming]	0	#N/A	#N/A	#N/A	5.04551	2.55954	9.41372e-52	4.93205e-07	0.315458	0.364747	1.18479	17.8286	22.2672	20.6406	3.2644	3.42461	4.02907	TCGCGCACCGCCTTGCTGTTGTTCACGTAGTGGTCGCAGTCGAGGTTGAGGATGAAGGGCGCGTTGGTGAGCACCGCCGACACGCGCACCAGCGCGTTCATGGCGCCGGCCTTCTTGTGGTGGTTGTGCCCCGGCCGCTTCTCGCGGGACACGTACACCAGCCGCGGCAGCTCGTTGCCCTCCACGTCCAGCGCGCCCTGGCTGCCCAGGTACACCTGGATCATCCCGGGGTGGTCTCTCGTGTTGTTCCCGGGCCACGGCGTCCCGTCCGCCATCACCCACCCTTCCTCGGGCTTCTTCTCCGCCTTGGCCACCAGCCCGTTGATCCGCACCTTGAACTCCTCGTACTCCCGCTTCATGGCGCGACGCTCCTTGACGAACGTCGGCTGCACCTTGTCC…	TRINITY_DN31451_c2_g2
TRINITY_DN11964_c0_g2	#N/A	#N/A	#N/A	#N/A	#N/A	#N/A	5.04386	5.7115	0.00446586	0.000256664	0	0.0521068	0	0.274286	1.05782	0.547497	0.719275	1.65326	0.59093	CGCTGCACGCCGGCAGCCTCGTCGCGGACGTCGTCGTCTCGCCTCGCGTGTGCCATGGAGTTGATGGCGCCGCGCTACACGCCGGTAGCCTCGTCGCAGACGTCGTCGTCGCGCCTCGCGAGTGCCATGGCGTTGGTGTCGCGCTGCACGCCGGCAGCCTCGTCAAGGTCATCATCGTCGCGCCTCGCCGGTGCCATGGAGATGATGGCGCCGCGCTACACGCTGGCAGCCTCGTCGCGGACGTCGTCGTCACGCCTCGCGGGTGCCATGGCGTTGGCGCCGCGCTGCACGCGGCAGCCCCGACACAGATGTTGTCGCTGCGCCGCGCCGGTGGTGGAGATGGCGCCGCGCTACACGCCAGCAGCCTCGTCGCGGACATCGTCGTCGCGCCTCATGGGT…	TRINITY_DN11964_c0_g2
TRINITY_DN19284_c0_g1	#N/A	#N/A	#N/A	#N/A	#N/A	#N/A	4.99079	5.53652	0.0173537	0.00182495	0	0	0	0.384	0.317347	0.218999	0.442631	0.295225	0.59093	CTTAACTCGTTCCTGCTCTTTCTCCACCATTCGTTCTCTCCTTATCCTTCTCCGAGATCCACCAGCGGCCACCCGACGACACCCCTTTCCCCTCCCCTTTCTGTATCTCCCGGCCAGGGCAGTCACAGAGGCGGCGGCGGTCGGGCGTTTGCCGGCGCACGCGTGTGTGCACGTCGCGTGCAGATCCGTCGATCTCGCGTGCCTGCGTCACGCGCGTGGCCGAGGGCGGCTGCCGCTGCACGCCGGCGAGCCGGCCACCAGGACGCGCCGGTGACGACGCAGGCCATGGAGAGCTTTGGCTGCCGTCGTCCTCCACGCGCAGGCGCAGCTCGCGCCACGGGGAGATCTCCTTCCCGGCGTCCTCCACGAGGCTGTTCCGCCGCGGCAGTACTCCGGCAT…	TRINITY_DN19284_c0_g1
TRINITY_DN22013_c0_g1	#N/A	#N/A	#N/A	#N/A	#N/A	#N/A	4.97884	4.53151	0.000596302	0.0017048	0.105153	0	0	1.75543	0.634694	0.875995	0.719275	0.649496	1.0207	GTCCCGTTGGGCCCGCACGCAGGGGCCATCCCCCCGTGCGGGGCCAACGGGACGCCCGCCGCGGCCCCCGCCGCAGCCGCGGCCCCCGCGGCGGCGGCGGCGGCTGTAATGCCGCTCGGCAGCGTCACCGGCGATACTGGGTCGTCGTCGTCGTCGGGCGCGGAGGGATGGGGCGGGATGCACCTGGAGGAGCAGCACGTGGAGCAGATGATCGAGGAGCTGCTGGACTCCGACTTCTCCATGGAGATCTACCGTTAGATCAAGAGATTGTCCGGCGAGTGCTCTGCTTCCTCTGCTTCTTCCTTCGGGAGAATGGTCACGGCGTCTGCATACGTACGTACTTTCCTGTGCGTGTCCAGTGTCTAGTTCTCTGCTACGCGCGTACCTCAGCGAACTACA…	TRINITY_DN22013_c0_g1
TRINITY_DN108475_c0_g1	XP_015629188.1	uncharacterized protein LOC4332081	0	#N/A	#N/A	#N/A	4.9533	4.01283	0.000778031	0.00883198	0.0525763	0	0.0536591	1.97486	0.687585	0.547497	0.663946	0.472361	0.537209	AGCAGGACGACTACCCCAAGTACCAGCCCCAGAAATCGTTCGTGCGGTTCCTGGTGTTCACGCTGGAGGTGGCGGTGGCGTCCATGAGCCGCTTCGTGGACCAGTTCGTCCTCCTCTTCGACGCAAGCTTTTTCCGGTCGGCGTCGGCCTTCCTCAACCTGCTCATGGGCACGCTCAAGATCGTCGCCGACTACTACCCCGCCCGCCTCCACCGCGCCTTCGTCATCGACCCGCCATCCCTCTTCTCCGTCATGTGGAAGGGCGTGAGGCCATTCGTGGAGCTGGCGCCGGCGACGGCCACAGTGTGCTCGCTGGACTTCGAGGACTCGCTGGAGGACGCCTCCTTCACCGCCTACCCGCGCACGGCCTCGCTCCGCTTCGAGCCGTCGGGCGCGGCCA…	TRINITY_DN108475_c0_g1
TRINITY_DN4828_c1_g1	XP_015619091.1	dnaJ homolog subfamily B member 1	6.46e-58	#N/A	#N/A	#N/A	4.89828	5.70531	0.0217534	0.000975374	0	0	0	0.294583	0.334272	0.254586	0.551628	0.292273	0.662916	CTCGGAGATCTGCTTGAACTTGGCCTCCGCGTCCTTCTTGTTGGTGGGGTTCTTGTCCGGGTGCCAGCGCATGGCGAGCTTCCGGTATGCCTTCTTGAGGTCGTCGTCGCTGGCGCCGCGGTCGACGCCGAGGACCTTGTAGTAGTCGACCCCCATCTCCTTGGGCGCCTCGGCGGGCGAGTCCTTGCGGCGGCGGCTGGGCCGCGTGGACGACGACTCCGGCGGTCTCCGCTTGGCTCCCCCGCCCCCTCGAATCTTGCCGGCCTTCTCGGTTCCTCGCCGGAAAAGGTCGGCCCGCTCGCTCTTGTCACCAGCCCGTGGGTGGTGGCCTCGGTCTCCGGTTCAGTTTCAGTTTGGTGCTTGTGACGGGAAAGGCGGCTTTGCCTCGGGACGGAGGAT…	TRINITY_DN4828_c1_g1
TRINITY_DN59070_c0_g1	#N/A	#N/A	#N/A	#N/A	#N/A	#N/A	4.84452	5.04017	0.00774385	0.00214625	0.0525763	0	0	0.274286	0.47602	0.875995	0.553288	0.590451	0.698371	GTCACGGAGAGGGCGGGGCAGGCGGAGAGGGTGGAGTGCTTAAGCTCTGTGTCCATCTCTGTTCGTTTCATTCCCATCTCGCACCCCTCGTCTCTGTTCTCTCACACAAGCCACCGCTCCACTCTCCCAAAGGTCACGATGGGAGGGAATGGGAGGGGCAAGCGCAGAGACGTTCCCGGCTGTTCGCGCATGCCGCCTCCCGCGCTAGCAGATGAGCGGGAGCTCGGCGCCGACGTCCCGCAAGGCGGCCAGGTGGAGCAGAGCCCGACTCAGGTGTACAAGCGACGGAAGACAGGTATCCAGCTGCTCGCCGCCCGTAGAGCCGCATCGCAGGGCTTGCATGTCAAAGCAACCTGCTCAAGTTCGATCTCCAAGGTTTTTTACCTTGACAACCTAGGA…	TRINITY_DN59070_c0_g1
TRINITY_DN115854_c0_g1	#N/A	#N/A	#N/A	#N/A	#N/A	#N/A	4.84162	4.50414	4.73131e-09	5.23158e-07	0.105153	0.104214	0.0536591	2.63314	2.48588	2.40899	3.04309	1.53517	1.34302	ATCGTCCATCAAATAAGTACATACGCTGCTGCAATACTCAAAATACTTGCATCGTCTTACGACTCCAATAGATAAAAAGTAAATGATTTGACCGACCCAGTAACTCCTTACAATTGGTGTTTGCAATGAATCTTAGAGTTCACCATAAAAAAAAACAGACAAATTCCAACTAACCAAAACAATTTAGATTTGAAAGTGATAAACAAAAATATTCCAATGCATGATCCAAGCTAGAGCCTCAGGGTGAGGTCAATCCCATCTACTATCCCCTCCCGATCAACTTCACGCAGGCTTCCAAGATCATCTCCATCTCCAGTTCTGCCGTTGCCATCCGCCACAGGTGCTAGGGCGGCACACGAAGGCCCCGGAAGACTGCTGGTGCCACTGCCCGTTCCGGGG…	TRINITY_DN115854_c0_g1
TRINITY_DN35198_c0_g1	#N/A	#N/A	#N/A	#N/A	#N/A	#N/A	4.83326	4.1777	4.36083e-26	1.15622e-17	0.473187	0.312641	0.107318	9.70972	8.3568	7.33646	6.25216	4.66456	5.10348	CTCTGGATAACCTTATTCGTCGGGCATTAATCCATCACCACGCCACATGTATAATTTTTTTTTTTTGAACAAAGAAAGGACCCGAAGGGTCCAGAGAGCTGCTTATACGGTGGGTTTACATGTTACATAGAGGACCACAGAAGAAAAAAAAATTACAATCGAGCCCCCACCTATTACAAGGACCCTAAATAAAAGTTTGAGAATGCAATCAGGTCCTTCCTCTCCACCGAAGAAGACGAAGCACTCGACATCACGACCACCTGCACCTCCGCCGGGGACGAAGCCACTTGGCGATGGGCCTGCGTTGAGCGCCGTGATGGAGTCGCTAAAGGGCCTCCTCTTAGGCTCGCCGGCCAGGAGGTTGAAGACGCTGCAGTGCTGACGGCGCTGCAACAAGGA…	TRINITY_DN35198_c0_g1
TRINITY_DN107210_c0_g1	#N/A	#N/A	#N/A	#N/A	#N/A	#N/A	4.82757	5.60389	0.0331913	0.00143752	0	0	0	0.329143	0.105782	0.383248	0.276644	0.531406	0.59093	CACGCAACAACACTAGCGACGAGGCCATTGTCCACGCCGAGGCGCGCCTAATTGTGCCGCCATACTGGCGCATCCCAAATGTGGTACGCCATCCTGGAGACCACTGGCAACCTCATGCCCTACACCCGCCGCTGGCAGGCCGCTCTGCCACTATGAGAGTAGGACAACCCCACCTTGGTGGAGGAGAGTGTGATGTGGCAGCTGGACTTCGAGGCTAAGCGCAACACGGAGCTCGGAGCTCTCGACAACATAAGGCCCCTATGGCAGGTCATAAAACCGCCTCGACCGCCACGTATTATGGGATGGCAGTGACTTTGATGCCGTGCTCACCGCACAAGCCTATGAGCCATCGTCGAGGCGGGCTCCGCGACGACTGCCCCCACTGTACGGCGAGCCACT…	TRINITY_DN107210_c0_g1
TRINITY_DN15763_c0_g1	XP_015637244.1	uncharacterized protein LOC4337130	4.9e-87	#N/A	#N/A	#N/A	4.6835	3.99143	2.58187e-63	3.35496e-37	3.20716	2.91798	3.00491	115.805	54.6894	61.2676	26.2259	45.2876	71.4493	GTGAGAATTTGGCGTACAAATTAAGCAAAGCGCAGAGTGAAAAGGTTCTGATTTCAGAGCATATTCTCCACGCTGCACAGCAGATCGAGCCACACAAAGTACTTGCGACTAATTCGAACCGTGAACCATCCATACTCCGCATTAGCATGATTAAAAAAAGGAATTTTGCTTCGTGCTCAGAGACCATTTAATTTGCAGCGTAATTCGTTTTAATCATGAGCTGCAACTTCGATTTGATAATATTATCTAACTGAAAACGAAATTAGTTCTCATTTAATTGAGAAATAATCAAACCCTTAAAAAAAGGGCAATTGGAGAAGGAGGGTAATAGAAACTGCGTGGCCGAAGTTTTCATCATCATCATCATGGTGGCATATTACAATGGGGGAGCAACCAGCT…	TRINITY_DN15763_c0_g1
TRINITY_DN22521_c0_g1	#N/A	#N/A	#N/A	#N/A	#N/A	#N/A	4.67848	2.13974	9.55449e-17	0.0214036	0.262882	0.0521068	0.268296	4.88229	4.60153	5.25597	0.94059	0.590451	0.966976	ATGTAATATCCAATGGGTATGGGTCACAAATTTGTAATAAAGACGTGAGGTGCTGAACACTGAGAGACTACCGGCTTCTTATGGCGTATATAAATAACATCGTGGAGCGCATGGAAAAGAAACGCAACACTTCCCCTAGGTATACCTAGTTATGCATATTTTTATTAGGGAAGCATTAGTTTAGGTAAGAACATCATTGTTCACAGGATCTTAATATTATTAACTATTCCAAGACGGGGTTACTAGATTTAAATGAGTGCAACATGGGTGTTCACCATCACGCAAGCCCATGTATCTGAGGTGGCTGGAGTGGCAGCTAGAGAGTTGCCAGGAGTTTTAGGAGTACTGCAGTAGTACAGTTGCTGAACTAGTGGTCAAACAAGATACATAATTTACTAC…	TRINITY_DN22521_c0_g1
TRINITY_DN33797_c0_g1	#N/A	#N/A	#N/A	Q7LHG5	RecName: Full=Transposon Ty3-I Gag-Pol polyprotein; AltName: Full=Gag3-Pol3; AltName: Full=Transposon Ty3-2 TYA-TYB polyprotein; Contains: RecName: Full=Capsid protein; Short=CA; AltName: Full=p24; Contains: RecName: Full=Spacer peptide p3; Contains: RecName: Full=Nucleocapsid protein p11; Short=NC; Contains: RecName: Full=Ty3 protease; Short=PR; AltName: Full=p16; Contains: RecName: Full=Spacer …	3.25e-42	4.63072	4.45719	2.788e-30	1.89407e-20	0.157729	0.416854	0.751228	9.43544	10.0493	13.0852	9.0186	5.90451	13.5914	GTCTTGGTTTTTATGGATGATATTTTGGTCTATAGCAAAGACTATATGAGCAACATTTGCAGCATCTTGAAATTGTCCTGTCTATTCTAAGAAAGCATCAACTGTTTGCCAAGTTCAGTAAGTGCAGTTTTGCCAAGCCAGAGCTGGATTATTTGGGACACATCATTTCTGATAAAGGTGTTGCCACAGATCCGGACAAGACAAAGGTCATGATGCAATGGCCGGTTCCTAATAATGCAACTGAGTTAAGGGGTTTTCTCGGCTTAACTGGGTATTATAGAAAATTTGTAAAGAATTATGGCATCATTGCCAAGCCACTGACAATATTGTTGCAGAAGAAGGGGTTTCAGTGGAATTTTGAAGCCCAACTAGCATTTGATCAACTAAAGAACTCGATGG…	TRINITY_DN33797_c0_g1
TRINITY_DN67837_c0_g1	XP_015635781.1	UDP-glycosyltransferase 82A1 isoform X1	6.28e-168	#N/A	#N/A	#N/A	4.52864	5.5663	0.024675	0.000828564	0.0525763	0	0	0.164572	0.264456	0.875995	0.497959	0.35427	1.77279	GAGTGATCTACTGAGTGAGTGAGTGAGATGGAATTGATGATAGTTGTATGTTCGTCTAAAAGCTCGGAAATGCGGCTGAAATGTAAGAAGAAAACTACCCAGGCAACTAAACTAACCGATTCCAAAAGATAGTTTAGACATAATTAACCTAAGAACAATCGATTGCTACAATATGCTGTACATCTGCGTTAACAACGGGTAATCCTTGTTGATCTCGTTGACGAAGAACTTGACGTTCCTCTGTGCCAAACTCCTGGCCTCAGCCGTCACAACTTTCTTCCTCAGCACGTTCATGTTCTCCTGCAAATGCCTCCCCTCTTTTCCATCCATGATCCTGTCAATGCACTCCCTCACCTGGTCTCTGCTCATGCAACCGAGCTTGATCCCGATCTCCCACAC…	TRINITY_DN67837_c0_g1
TRINITY_DN62053_c0_g1	XP_015627441.1	uncharacterized protein LOC4329691	1.25e-45	#N/A	#N/A	#N/A	4.5041	4.42542	5.7393e-06	1.70952e-05	0.157729	0.0521068	0	1.48114	1.74541	1.53299	0.885261	1.47613	2.09511	TAGCGATAACATTTGTACTCCGAGAAGGGATATTAGACAGTAACCACTTCTACACCAAAAGATCCCACTATTACATTACCAAAAAGAAGTGTTGCAGTTCAAACTTAATATAACCAGCCTAGATGATGATGGAAATGCTACCACTTGACGATGAATCAGCAGAATGACAACCATCTTCCTAGGCCCACACGGGGATAACAAGCCAAGCTCTCCTCATATACCATAGGAACAAGCGGCAGAATCTCACTGTCCAATGCTGAATTATCCTCCGATGAAGTAAACTTGGATCGTTGAGGGACTCCTAGGTGTGGCGAACTTGTGGAATGCGGTAACTGATCTTGCGAATACAGACTCTGAATTGTTTGCTTGAGCGGATCATAGACACCTAGTTTTCTGCCA…	TRINITY_DN62053_c0_g1
TRINITY_DN40303_c0_g2	#N/A	#N/A	#N/A	#N/A	#N/A	#N/A	4.46136	4.79702	0.0197105	0.00560002	0	0	0.0536591	0.493715	0.47602	0.273748	0.442631	0.35427	0.752092	CGGATCCCACGTCGGCCCGCCGTCGTCGTGGTCGTACTGTGCCATGGTCACGTCCTCGTCCTCGTCCCCGTCCTCGTCCTCGTCCTCGTAACGCGGATTGCGACGCGGTTCCCTCTCACTCCTTCTAACATTGTTCTTGCGTTGTTGCATCTTCTTAAGCAAGCTCGACGAGTCCTCCTTGCCGCCGCTCATATTGTTCAATCACCTGCATTGAGAAAGAGAAAACAATTAAGAAGCATGTTGAAAAATATATAAATACTAAGCATAAAGACACTAAAGAATTAAGAAGCATGTTGAAAACTATATAAATACTAAGCATAAAGACACTAAACAATTAAGAAGCATGTTGAAAAATATATATGAAGCATAAACACATAAAATACCCTCACCAGCCGTCAT…	TRINITY_DN40303_c0_g2
TRINITY_DN12905_c0_g4	#N/A	#N/A	#N/A	#N/A	#N/A	#N/A	4.45449	4.21033	7.66054e-28	6.15373e-19	0.210305	0.260534	0.965864	10.6423	11.16	9.2527	7.80137	6.37687	11.7112	CAGGTATTATTTATATATCTTTTTTTCGATAAAGGGAATATATTAAGGAAAACGCTCCTATTCCCCCGGACGATGGATTGCGTTGCTTCCTCCGGGTCGCCTGCACGCCACGCGTCCTTCCTGGTGGCAAAACATCAGCGATGAAGTGGGACCCACCGGACCTTATCTTTCTATACCAGCTTCTTCCTCCACCAACCGTCTCTCTCCCGCATCCTTCCCCACGCGCCCCTGCGCACGCATCGCCTGATCCCGGCGGAGAGCTCGGACCGGCTCCCAACCACGCGCCGCGTCCGCCGCCCAACCAGGCGTTGCTGGCCCATACCTCGGCATCTCCTTTTGCCAAGCTCCGCCTCTACGAGCTCGAGCTCGTCATCCTCTCCTAAAGCGACGCAGGTGAAG…	TRINITY_DN12905_c0_g4
TRINITY_DN53072_c0_g1	#N/A	#N/A	#N/A	#N/A	#N/A	#N/A	4.45354	5.16506	0.0031043	7.75602e-05	0.0525763	0.0521068	0	0.658286	1.1636	0.492747	1.10658	1.1809	1.45046	CTAGCTTGTGGAAGCTACATCAGTGTCGTGCTCGTCGGTGGTGGAGGAGTTACCGGAGCTGGCGCCCGGACCTGTATAGCAGTAGACTAGGTAGTGTCTTCAGTGCTATGGTTTGGCCCCCCATCTTCTCTGCTCCAGCAGCGGTGGTGACGGGGTTCAATAATATGCCTCCAGATTTGAGTTTGACGGGGTGGTTCCTGCCTGCGTCAATCAAAGATCTGGTTTGGCTGTGTGGGTTGTGTCCAGGCAGGGACGTCGAGGCGGCGGCGGCGGTTCTGCTGTGGAATTTTGTTCCCCTCTCTCCGCTCCCTCTTTGCCGGCTTCTACTCCTACTTCGGCGATGGGTGCGAGGGGATCTGTATAGGAGTGTTCCGGTGAGCGCTGTGCAGTGCAGTGGCA…	TRINITY_DN53072_c0_g1
TRINITY_DN12278_c1_g1	#N/A	#N/A	#N/A	#N/A	#N/A	#N/A	4.24654	4.15937	0.0348759	0.0341159	0	0	0.0536591	0.274286	0.528911	0.273748	0.221315	0.23618	0.537209	GGGCCACCGGAGAAGGGATGGCCGAGTCTCGCTCTCGCCTAACCGCCGGCGAGCGGGAGCGGACGACGGCCAGCGAGGGAGGCAAAGAACCTGTGGCTGGTATGTGTCATCCTCGAGAGGCAGCCGAGTCACTCTCTGGCAGCTGCGTGCGGCTGGGGCGTGTCCATGGGCTTCGGCAGCACGTGGAGGCTGGCTAGGAAACAGATGGCGACGGCGGCCGCTCAAGCACAGTGTTGGGCGTTGGCCAGGGCAGCACGCAGAGCCGACGAACCGTCTATGGCGCCCGTATCCAGGCCGGCGGTGGTAAGAACCGACAAATTTCCATATTTAGGGATGCGGGAGATGGAGGACGGCGGAGGTGTGAGGCATGGGGAAGGAGGAGCTTCGATGGGGGAGGCC…	TRINITY_DN12278_c1_g1
TRINITY_DN29815_c0_g1	XP_015645137.1	organic cation/carnitine transporter 2	0	#N/A	#N/A	#N/A	4.23439	4.8415	0.00187502	3.57045e-05	0	0.0521068	0.107318	1.20686	0.264456	1.47824	1.38322	0.649496	2.41744	GCGAGAGGGCAAGATAAGCTAGAGGCACAGCACACGAAAGCGCTCACGTGTTTCAACGTGCCAATGGCTGACACGGCCACCGCCCCCCTCCTAGCAAACCACAGAGCCAAGCTGGCGAAGGCGCCGTCGATCGATGACACGATCGAGACGTACATGGGCACCACCGGCGCCGGGCAGCTCCTCAAGGCCATCCTGCTGGCCTTCGCGTGGGCCTTCGACTCGCAGCAGGTGTTCATCTCGGTGTTCACCGACGCGGAGCCGCTGTGGCACTGCACCGGCACCGACGCGTCGTGCTCGCCAGCAACGGCCTCGCCTTGCGCGCTCCCGGCCAGCGCTTGGGCGTGGGACCGCCCGGCCGTGACATCGGTGGTCTCTGAGTGGTCACTCAAGTGCGCCGGC…	TRINITY_DN29815_c0_g1
TRINITY_DN13133_c0_g2	#N/A	#N/A	#N/A	#N/A	#N/A	#N/A	4.2085	4.15478	5.76582e-07	1.18791e-06	0.105153	0.208427	0	1.73184	1.7946	2.29949	2.51414	1.88944	1.25814	TGCCGGTGAGCTCGTGGTCGAGGTCACGCGTGCCGGTGAGCTCGGGGTCGAGGTCGCGCGTGCCGGTGAGGCCGATGCGCGGCCGGGCACCAGGAGGAACGCCGGCCAGGGGTACCCGCGGTCTAGGCGCTGGTGGAGGCTCCGTACGGCGGCGGGACTGGGGAGAAGCTCCCATGGAAGGTTAGGGAGGCTCCGGCGGCCAGGGTCGGAGGCGGGGGTAGGAAGGGCGGCGCCGGCCGCCAGCAGCCGGGACAGATGCGGGGTAGGGGGGGCGGCGCCGGCCGCCAGCAGCCGGGACAGCTGCGGGGTAGGGAGGGCGGCGCCGCGTGACCTAGCCTGCAGCGCCGCACTGCCGCTGCGGCATCACCGCGCGGTGGAGCTCGAGGGCTCGGGGGCGGG…	TRINITY_DN13133_c0_g2
TRINITY_DN6503_c0_g2	XP_015637392.1	plant cysteine oxidase 2	5.03e-169	#N/A	#N/A	#N/A	4.19289	3.50723	5.86002e-175	1.98711e-09	5.31021	5.31489	6.4391	105.161	94.252	110.485	26.5025	65.8353	98.5778	CGGAGTGAAAAAGCGCCACAGTCCAATCACGAAAACGGGGCGGGAACCCAAGGTGTTGTACAAGTTTCAAGATATATTGCTACATCACTGAGTCAAAGGCTTTCTTGATATCGAGCTTGAGCAAAATGGTTGCCTTCTTTCGCCGATGGAGCTATCTTGCATAGTTGCGCAAAAATATGAAGTTGCCATGGATATTTGTTTGTTTAATAAAGGGGCTTTGGTTGACCAAAACAAGATGATTCATGTGAGGGACGAGCCACAAGGATAAAAAAAGAATTTCCACAATCTTGGCAAATCCGTAAATGAGACTAACTGGCCTATAGTCGGTGATCTCCACCGCCCCATCTTTTTTTGGGAATAAGGACAATGTTCACAGAGTTTAGCCAATGAAAGTCATTG…	TRINITY_DN6503_c0_g2
TRINITY_DN11724_c5_g1	#N/A	#N/A	#N/A	#N/A	#N/A	#N/A	4.16294	4.38985	0.0476967	0.0162889	0	0.0521068	0	0.164572	0.587092	0.273748	0.331973	0.413315	0.429767	GGCGTCATGCGGCTGATGCGTTCCTTGGCGGTGCAGGCGCGGTCCTTCCGCGGCGCCAAGGGCCTCCTGGCGGGCGCCCCCGCCACCGCCACCGCCGCCGCCTGGTCCGCCACCGCGGCGGCGCGGAACACCGGCGAGCCCTCGCTTCCCCCCGCCTCCAGCTTGTGCAGCGCCCCCGCGTCGGCCCCCGCGGGGCCGGAGGAGGCCATGGCGCCGGCTGGGGAAGCGCGCTTGGAGTCGCAGTCGTACTCGGTACAGTGAACGGGGTGACCGTTTGGGGGCGGCCGTGGAGGAGGCGGAGGTGGGATTTCAAATGGAGTGGAGATCGGGTGGGGTGGTGGGGGAGGAGACGCAGAGGCGGACAGAGACGCGTGGAGCCCAGTGGGCCGGCACATGGGG…	TRINITY_DN11724_c5_g1
TRINITY_DN253_c0_g1	XP_015622684.1	ethylene-responsive transcription factor ERF003	5.54e-119	#N/A	#N/A	#N/A	4.14573	3.57086	0.0102762	0.0460618	0	0	0.0922937	0.822858	0.465442	0.548044	0.165433	0.503654	0.522704	CTCACGCACCGCCGCCGCACTCCACTGCTCCCGCTAGCTCAGCTTGCCCGGCCGCTCTCCGTTCTCACGTCAGCAACAGGAGCACGAAGAAACCGAGAAGACGAAGACGGAGGGCTGCACCGAACCGCCTCCAGCGCCCGCGATCAGCACCGTCGCCGCCGTAGGATAGTGCAATGGCTCGGCCGCAGCAGCGGTACCGCGGCGTGCGGCAGCGCCACTGGGGCTCCTGGGTCTCCGAGATCCGCCACCCTCTCCTGAAGACGCGGATATGGCTGGGCACGTTCGAGACGGCGGAGGACGCGGCGCGGGCCTACGACGAGGCGGCGCGGATCATGTGCGGCCCGCGCGCGCGCACCAACTTCCCTCCCGCCGCCGCCGTGGCGGCCGCCGCGTCCTCGT…	TRINITY_DN253_c0_g1
TRINITY_DN13861_c0_g3	#N/A	#N/A	#N/A	#N/A	#N/A	#N/A	4.11418	4.34652	1.72707e-14	5.60735e-52	3.24238	3.28742	2.00953	35.2863	32.564	79.7155	38.412	82.5574	51.933	CCAGCCCGTTGAGGGCGTCCACGCACGACAGAAGCTTCAGCGTGTCCACGGGGCACTTTCCCGTCGGCGACGATGGCGGCGGGGTGGGTGTTGGGGTGACAGGTGTCGGAGGTATCGGTGTCGGAATCACAGGGGTCGGCGGTGTGGGCGTCGGCGTGGGCGTGGGAGTATGCGGCGGCGTGTGCGGTGGCGTGGGCGTGGGTGTGGGAGTGTGTGGCGGCGTGGGCATGGGTGTAGGAGTGTGCGGTGGCTTGGGCGTGGGTGTAGGAGTGTGCGGCGGCCCCGGCTTGGGAGAGTGCGGTGGTGGAGGGCAGGGCACGGACGACGGCGGAGGCTTGAGCTTCCGGGGCGGTGGCGGCGGTGGAGGCTTCGGGGGAGGGCAGGTGGGGCAGGCCGCGG…	TRINITY_DN13861_c0_g3
TRINITY_DN24650_c0_g1	#N/A	#N/A	#N/A	#N/A	#N/A	#N/A	4.07925	3.83046	2.32383e-42	1.67683e-07	2.68139	1.82374	1.1805	23.3143	29.0901	43.4165	9.35057	39.7964	30.9969	CTCGAGTGACTGACGCCGTCAATCTCGCCGTCGCACCCCTCCCTACGTCGTCTTCTACCTACGTCTCGCTATAAAACAGAGCCATCGGTTTGATCGATCTGGCTTCGGGTACAGGCCAAGAAGGCATCATGGAAGCCACCTCCTCCCTCACGCGCTCCCTCTCCCTCGCGCCCCGCCCCCGCCGCCCACGCGCCGCGAAATCCCCTTGCATGCCCACCCTCTCCCCGGCGCCCCGGGTCCTCCCGCTCCGTCGCGCCAGATCCGACGCCGACCTTCTTCTCGGACCCATCACCGCCGCCGCCGCGGCATCCTCCGCGACCGTCCTCCTCCGCTCGCCCAGCTCACTGGCTCTCGAGGAGAGGGACGACACGCCGATGGAGGGCTGCTTCGACGGCGCCG…	TRINITY_DN24650_c0_g1
TRINITY_DN33561_c0_g1	#N/A	#N/A	#N/A	#N/A	#N/A	#N/A	4.06362	1.54718	5.92511e-87	8.13e-07	1.62987	2.03216	1.87807	31.9817	30.7297	29.5648	5.3669	6.14069	4.56627	CCGGTGAATAAATTTGGACTGCCGTTTGTACGTGACGTCAACTTTCATTGCCAACAAGTACATCTCAATTTTTTTTTTTTGAACAGAGGTAGGGCCTCAAAGGACCCCTAAAGCTGCATTAGGTAAACATCCGGTGGGTACAACTTACAGACAGGATCTAAACGAGAAGAAATTACATAGCAGTCCTGCCTTTTTACAAAAAGGACCCTACAAACAGAGAAGAAAACGCGATCGAGTACTTGGTCCTCTCCACCGCCGGCGTTACTCCACCGCTGGACACCTTGACTCCACCGGGGACAGACCACTTGGTGGTGGGAAGATGAGGAGCTCCAGCGTGGATCTTTGTTGAGGGCCTCCATCCAGGAGGTTGTAGTAGCGCTGATCCACAAGCGCAAGGAG…	TRINITY_DN33561_c0_g1
TRINITY_DN24646_c0_g1	#N/A	#N/A	#N/A	#N/A	#N/A	#N/A	3.96044	4.03401	6.01252e-07	7.63543e-06	0.157729	0.15632	0.0536591	1.48114	1.95697	2.29949	0.663946	3.48366	1.88023	GCTGTTCGATCGATTGCAAAGGCCCGTGTTGTCAGTCGCCCAGATCAATAATTAGACAATCCATTTTCGTTCAATCCTTCCACAGTTCATTCCATCCGAGAAGATAGTTGAGATCAAGTGTCGGAAGCAACAGCATCGCCATGTCTTCCACGACGACGACGACGGCTTCCCACGTGGCCGCCGTCTGGTTCGGCGAGCTCTCAGCCGTGCTAAGTGGGAAGAAGCGGCCGGCCATGGCGCCGACGGAGAGCCACGCCGAGCACCAGCGACAGATTGGAGAGGTCGTTCATGCCAAGACGATGGGGCTAGCAGCGGGGAAGCCCGGCATCGAGCGGAAGGAGACCGGCGGCGGCGGCGGGATGTCGGATGAGACGGTGTACCTGCTGCTCGACCGCTTCA…	TRINITY_DN24646_c0_g1
TRINITY_DN25551_c0_g3	#N/A	#N/A	#N/A	#N/A	#N/A	#N/A	3.91409	5.59087	0.000162983	5.77712e-10	0.210305	0.0521068	0	0.768001	1.39051	1.80674	1.75503	3.22622	7.41617	CGAGGCGGCGTAGAGGGAGGTCGTCGTCCGCCGTGTGAAGAAGGAGGTCGTCGACCTCGACTCCGTGTAGGTCGCCGACGGCGGCGTCCGCTGCCGCGTGTAGAGGTCCTGGTAGGGCTGAAAATTAGTTAAGATAGGTCACGCGGTGGAGGCCAATCTAAAGGTAGAATTGATTATCGCAAACAAGTTCATAAAACTGAAATTGCAACTGCATAGTTGCATGATCGACATTGCGATCGCAAAATACATTGTACATTTAGATTGGCCTCCACCGCGTGACCTAACTTAACTAATTTTCAGCCCTACCAGGACCTCTACACGCGGCAGAGGACGCCACCGTCGGTGACCTACACGGAGTCGAGGTCGACGACCTCCTTCTTCACACGGCGGACGACGACC…	TRINITY_DN25551_c0_g3
TRINITY_DN15400_c0_g2	#N/A	#N/A	#N/A	#N/A	#N/A	#N/A	3.88412	3.51818	1.95137e-21	1.38318e-18	0.210305	1.09424	0.751228	9.87429	12.641	8.0482	8.07801	7.38063	8.00441	GGAATAAAGAACACAGTTCGAATCATTTGCTTCTCTCTCGATCGCTCTCAGTTTTCCTTCGAACACGTTATCAGCACGCTCTCAATCTTGAGCGATTTCGAGATCGGAAGAGACAAGAACAAGAAGAAAAGGTGAGAAACAATTGCCTGCAGGAGGTTTCCTTGGATTCCTCCTTCGTCTTCTTCGCCAGGAAAGTCGCCGGAGCCGCCTCGTCGCGCGCCGCCGCCATGGTGCTGGTGGACTTCGCCGCCACAACCGCCATGTGCAGCGCCTTCGACATCTTGGTGGCCGTCGCCAAGTCTTCCGCCGGAACGAACGCCATCGCTATGGCTTCCACTGGTATGGAGGTCGCCGCCATGGCCCTCGCCGCCATGGCCCTCGTCGTGGTCGCAGAGGTGG…	TRINITY_DN15400_c0_g2
TRINITY_DN43521_c0_g2	#N/A	#N/A	#N/A	Q39191	RecName: Full=Wall-associated receptor kinase 1; Flags: Precursor [Arabidopsis thaliana]	6.52e-24	3.8737	2.60916	9.74518e-08	0.000481095	0.315458	0.104214	0.214637	4.55315	1.26939	3.28498	1.38322	1.12186	1.2893	GTGGTTACTGAACTCATCGCAGATTTTCTGCGGTAGGTGTTCCAAAATTTCATATGGTCATTTTGTGGTTGTGAAGTTCCAAACTAAATTGTGGTGGCTATTCGATGAAGATCAAAGGTTCTAAGGAAGCTTATATTTATTTTTGTAGATAACAAATAAATGTCACAGTGATGGGGTGGTTCTTTGTGCAAGTAGTGCTAATTTACGATCTAGGAAAAATTGCAACTCTTAGCCACTTTTTACAAGTTTTGTAACCACTTTTTAACTGGATTGATTACAAATATGTATCTATCCATTCCCGCTGCAACGCGCGGGGTACCATCTAGTTACTTTTAGTGGGTTGCTCTCATTTAGATATTATTATTATAGATACTTCTCACGTTTTAGAGTAGTATGACT…	TRINITY_DN43521_c0_g2
TRINITY_DN14562_c0_g1	#N/A	#N/A	#N/A	#N/A	#N/A	#N/A	3.86664	2.95389	1.73215e-25	9.46944e-10	0.99895	0.364747	0.858546	13.6594	9.04438	9.19795	3.20907	5.25501	8.32674	TTCCTGTCAGTGCGTACCAATAATTTTGTTAACAAGGTTCCACAAAACTCATTGGTCCAGTGAATCAGTCACGAACTTATGATCCCTTCCGAGAAACAAAAAAAGAACTAGAGCACTTGGCATTATCCAGAGGGAACAAAAATGAAATCAGAGCTCCCTTCATCTCACAAAAAAATATTTACAGACCCAGGAACACGGCGCAGTGCGCACAGCGCACAGGACCGAACAAATGAACAAAACGAGCCGAAATTAAGAGGCATCAAAACAGAGCCTGAATTTAGGCAGTCGGATCAGCTAGCTCGCCCATGGGCAACACGTGCCTGGCGGGGGCGGCCGTGCCGGAGGGCTCGATCCGTCAGCCTCGGGTGGCGACGCGGAGCGCGTGCGGCGGCGGGGGCG…	TRINITY_DN14562_c0_g1
TRINITY_DN5095_c0_g1	#N/A	#N/A	#N/A	P20075	RecName: Full=Embryonic protein DC-8 [Daucus carota]	3.02e-27	3.86033	4.78789	9.16902e-15	3.04172e-09	0.946374	0.364747	0.107318	4.88229	8.40969	7.28171	8.57597	16.0603	14.0211	GTCGTCGGGCGCTTCTCTCTCGCACTGTCGCACAGCCAAACACCTCTGACCGAGCGCGTAGCATCGATCTTCTTCTCACGGTCACGCACCACCACCAGCACTACAACACCATCAAGATCACCTAGCCAGGCAGCCATGGCGTCCGAGCAGAGTCGCCGCGAGGAGCGCGCGCAGTCCGCGGCGCAGAAGGCAGCCGATGAGCTCGCCGCAGCCAGGCGGGACATGCACGAGCCCAGCAGCCCTGGACGGCGGACCGGCATCTTCGGCAGCGTGCAGGAGAGCGCGCGCTCCCTGCTGGGCGCCGTCCGCGACACCTTCTCAGGCAGCGCCCGGGACACACCCACGGCCTACGACAGCCACTCAGCCGGCGTCACGGACACCGCCGGGGAAAAACTTGGA…	TRINITY_DN5095_c0_g1
TRINITY_DN52461_c0_g1	#N/A	#N/A	#N/A	#N/A	#N/A	#N/A	3.82053	3.60642	9.10407e-28	1.84395e-26	0.736069	0.521068	0.751228	11.0812	8.30391	8.7052	7.63538	7.85299	8.59534	ACCAAATCAAGCAGGAAGGATATGAAAAAGAAGAAGAATAATAATAGTAAGAAGGAAGGAAGACGTATTAGTAGATAGTTGGAGAATAGGTCATGGTCAATCTCTGTCTGACCAACATTTCTCTTTCCATCTATGTCAATGCTGAACTGAAGGAGCTGATTAAGCGAAGCTCCCGTTCGCGATTCCTTACATTTGTTGATTTGAACGTCACTATTACATATGGTTCTTGGAGCAAGTTGGTCATGCAGATAGGAATGAATCACTTCGACACTTCCATATCGATGTGGTAGACGTTCGAGCTCCTATCCTCTCCTCCCCTCCCTCTCTCCTGTGTCTACAGTTCCTTGAGAGTCGACTTCCTCTAGCCGGGTCGCTCCGATGCGTTCCCTGCCGGCGGCG…	TRINITY_DN52461_c0_g1
TRINITY_DN2893_c0_g2	#N/A	#N/A	#N/A	#N/A	#N/A	#N/A	3.79932	3.33342	4.78144e-15	2.04e-09	0.262882	0.208427	0.536591	3.89486	5.18333	4.81797	3.87302	2.12562	3.92162	ATCCCGCATCCACTGCCTCCCCAGCTCCCGCAGCCGCCGCCTCCCTAGCTCCCGCTCTCCGCCACTGGTCTCCTCTCCGGCTGGCGTCATCGGCCGCATCCTCCCAGCGGAGCCGTCGCTGGACAGGCAGGTAGTGGCCGGCGGGGAGATGTGCCGGCGCCGCCCCTCCCCGTCGGCACCACCTCTGCGCCAGTGCCGCCGCCCCCACCTGCTCCTCTGCGCCGGCGTCGCAGCTCTGCCCCCTCCTGTCCTTATCTCCCCCTTGGGCGCGAGTGCCACCTCCCCTCGTCGCCATGGTCGACCGGTAGCAGTGTCGACCTTGGGCGCGACCGCCGCCTCCCGTCGTCACCATGGCCGGCCGGGAACAGTGATGGCCTTGGTGTGGGCGCCGCGTCCAGC…	TRINITY_DN2893_c0_g2
TRINITY_DN58909_c0_g1	#N/A	#N/A	#N/A	Q9XEC7	RecName: Full=Cysteine-rich receptor-like protein kinase 37; Short=Cysteine-rich RLK37; Flags: Precursor [Arabidopsis thaliana]	5.2e-27	3.79826	3.95002	0.0239729	0.0107705	0	0.0521068	0.0536591	0.438857	0.370238	0.656996	0.553288	0.413315	0.644651	CGAGCAATATGTTCGCGGGTTTTAGGTCCAAGTGAATAATAGGCTTGTCAATTTGCTCGTGAAGGTGACATAAACCATATGAAATCCCCATGATAGTTTTATACCGTCTGCTCCAATTATGTCCGCAAGATTCATCTGATATATGCTTATCAAGGCTTCCCATGGGCAGATACTCTAAACAAAGTAATTTTTCCGCCATCTCTGCAAAAACATATTCCCCATTGTACTTTACACACTCATTACGTATTTCATAGCAATAGCCTAGACATCTCACTATATTGGGGTGCTTAAGCATCATAAGATGATAAACATCATTCTCAAATTGCTTCTGTAGACCCGGCGTTAATGATGACATGATCTTCTTCACAGCAATCGTTTCCCCATTTGGCAGTATTCCCT…	TRINITY_DN58909_c0_g1
TRINITY_DN12005_c0_g1	XP_015612089.2	acyl transferase 5-like	0	#N/A	#N/A	#N/A	3.76005	3.15077	1.53967e-93	9.05871e-28	4.25868	4.54684	3.59731	56.6565	48.3097	62.2378	20.6509	46.7926	41.7691	GGTCAATTCAGGTAAATCGTTGCTTTTGAACGAAAAACGCTTTTATTCCTCTGAAACATTGCTTCTATCATGGTACCACTGGCCAAGTGGCCAAATGGCGAAATGTAGCAGTGCCACCTTGTCAACTTGCCCTACTGTATCCAAGGAGAGTGACGGAATATATATAACTCTCGCCGGCTCGCCGTGAAGCTAACAACCTCCCAATCCAAGTCGAGTTCATCACCATAGAAAAACTCGACCCGCGTCTCACAAACAATCTTCCTCGCTGCCGTTCTGCACCAGTCCATCGCTCCAAGTCATACGTCGGCGCGTTCAGTCGAGTGGATCTCCAAGCTAGCGGCATTGTGCCGGGAGGGACTTGGATGCGAGACGCTGTCCTCATCCGTTGCGAAGCCACCA…	TRINITY_DN12005_c0_g1
TRINITY_DN14583_c0_g2	#N/A	#N/A	#N/A	#N/A	#N/A	#N/A	3.66254	2.71675	2.15759e-22	8.05592e-10	0.473187	0.781601	0.429273	7.07658	6.98163	7.28171	3.37506	3.5427	4.08279	ATCATAATCCGTGTGCTTAATCTACTATTCTCATGGTATGCTCCCTGAGGGCATATGTACAACGCTCCTACGTCAGCCTTCCCTTAACAGCTCCACGTAGGACATTTACAGACGTGGAGGCGAGAGATAGCGAAGAAAGGTCCGAGCCTTCCCTTCCGCAAGGGAATTTCTCTTATCAAGAACGGGAAGGCAAATCTTGGCGTTGTATGACTTGCTTTCCCTTATCAACGCGTTTGCCAAATCCAATGCTCCGAAGCGCGGAATTACTTTGCTCGTCGCGCCAAATTATTCCTTCTTCCCGGGCTGAATCGTCCTCTCTGATAGCATATATCCACGTTCAATCAGAGGAACCACAAATCCTACCGCTGCCGCCGCAAATCCATCCCAGCCGCCCTGCTC…	TRINITY_DN14583_c0_g2
TRINITY_DN15483_c1_g1	#N/A	#N/A	#N/A	#N/A	#N/A	#N/A	3.64697	3.77979	0.0116164	0.00660638	0.18244	0	0	0.744412	0.623586	0.571039	0.326993	0.804784	0.962678	GTGCATGAAAGAGAGAAGAATGTATTACTTTCAAGTTATATGAATCTGAAGGCTAGATGTGATAAATTACAGAGAACCCACGATTAAATTCTTAGACCATAAGCCCAACTAAATTCAGCTCCATATCCATTCCCACAACTCTGCATTCCGTAAGTAACATTGAGGGAATAAGGCTTGAATTAAACCTTGAAATTTGTACAGAAAGGACCTGCCCGCAGACCTCCCCAGATCTCGCCCTCTACGATCACAGCTGCGCCGAGCCCATCCATCACGGCTGCACCAATCCCGTAGATCACGCTCCCCGGAGGTGCGAGCGCCGCGACGCCCTTGACCGCGCCGACCCCTCCCAGCCGCGCTGGTCTCCAAATTACCCTCCAATTCTCGTCCATGGCGAGCCTG…	TRINITY_DN15483_c1_g1
TRINITY_DN21004_c0_g1	#N/A	#N/A	#N/A	#N/A	#N/A	#N/A	3.64017	2.38853	1.1058e-46	2.47798e-15	1.34175	1.28652	1.17138	14.1202	16.3434	17.4066	6.00982	7.2897	6.67751	CTTGCGCTGCCCTGAGAGAAACAGTGAGCTGCGAATCGACTCCGACGCCTACCATTCCCAACTCGCCGGTGTGATTTCCGAATCCATGGAGCACAGCCACGGGGAGATCGCCGCCGTGCCACCGGCCTGCGAGGACCGCCTCAGCGCACTTCCCGCGGACATTCTGATCCACATCCTCCTCAAGCTCCACGACGCCGCCGCCGCCGCTCGGACCAGCGTCCTCTCCCGCAACTGGCGCCGCCTCTGGGCGCTTCTCCCGGAGCTCTGCTTCCACCCCGCCACCGTGTCACAACCTGTAACTCTGCATTGTCACAACCTGTAACTCTGAAGCTTCAGTCGACAGTTAAGTCTCCTTCAGTGATGAAGCATCTACCGCTACAGACGGCCCAGGCGAAGCAA…	TRINITY_DN21004_c0_g1
TRINITY_DN3065_c0_g1	XP_015651419.1	LRR receptor-like serine/threonine-protein kinase	6.37e-07	#N/A	#N/A	#N/A	3.59102	4.21373	1.43475e-57	6.1281e-77	2.99265	3.75429	3.48731	33.5315	36.7472	52.8455	49.35	58.1747	80.1961	TGTTCCCTTTATCGAAAAAATGAGTGACCCCTCCTAAGCAACTTTTTTTGTTGACCCTAAAGAGAACAATTTGGCAACAACTCAAAAGATTTAAGTTTTATGTGCCATGGAGGACACCGATCGCATAGAATTCAGCATGATGTTTAGAGACCATTTGTACTCTTTTTTGTTGGCTAGTTTATGTTGCAACTTCGTGCGATCCATGAGATGTAATATTTTAACACTACAATTTTGCAGTAAATAAGGCCGTGTGCATCATTTTGTGTGATCACTTTGATGCGGAAGCTCCCCATTTCGAAAAAAAGTACCATGGAGGAAACGCTGCAACTCGGTTTAAAAAAAACGCTGCAACTCGGTTTGGTTCTAGTCTCCTCCACACACTCTGCTGATCTTGAGCAG…	TRINITY_DN3065_c0_g1
TRINITY_DN3174_c1_g3	XP_025878367.1	amino acid permease 3 isoform X2	0	#N/A	#N/A	#N/A	3.55786	3.43694	3.07516e-21	6.73948e-29	0.633019	0.993155	1.01952	14.3144	8.77993	7.77446	9.23991	10.115	8.97139	CCGAAGGTCATACTCTTCGACCTTGGGCCAGCGCCGGGCCGCCCACTTCTCGACGAAGGCGAAGAGCGGTTGGGAGTAGACCTGGTAGGCCCCGACGAGGTGGACAACAATGGCGAGGTTGGCGATGTCGAGCAGCCAGTAGGGGTTGTAGAAGCCGAAGCCAGTGAGGAGGTTCCCGGGGGCATCGTCGCCGAATGCCGCATAGCCCGCACAGCCACACAAAAGGTAAAAGGCAGTGGTGATGGAGATGCTAACGAGGGTGGCCTTCCGCATGGTGCGCGTCTCTGGAGGCGGGCTTCGGAGTGTGTCCTGGATCTCGATGAGGATGATGGAGTAGGAGTAGGCAAAGGCTATGTCTCCCAGTGCCTGCAAGTTGCGCCAGATCTTCTGCATGGGGGT…	TRINITY_DN3174_c1_g3
TRINITY_DN12749_c1_g2	#N/A	#N/A	#N/A	#N/A	#N/A	#N/A	3.55213	3.98613	0.00461332	0.000469604	0.157729	0	0.0536591	0.548572	0.634694	1.25924	0.829932	1.88944	0.59093	GCTGCACGCCGACAGCCTTGGCGCAGACATTGTCGCCTCGCAGCATGGTGAAGACGGCGTTGCGCTGCACGCCGGCAGCCTTGACACGGACTCGTTGTCGTCGCGCTTGGAGGCTGTGGTGGAGGTGGCGCCACGATACACGCGGGCGGCCTCGTTGCGGACGTCGTTCTCGCCTCGTGGGCATCATGGAGAGGGCGCCGCACTGTATGTCGGCAGCCTCCTCATGGGCGTCACCATCGCGCCTCACAGGTGGTGGAGATGGCGCCGCGCGCCAGCAGCCCCGACACGGATGTCGTCGCTGCGCCCCGCGGGTGGTGGAGATGTCGTCATCACGGCTTGTGGGTGTGTTGATGGCGCCATGATACACGCCGGTGGCCTCATCACGGACGTCCGTCGCGG…	TRINITY_DN12749_c1_g2
TRINITY_DN3137_c0_g1	XP_015651419.1	LRR receptor-like serine/threonine-protein kinase	6.25e-07	#N/A	#N/A	#N/A	3.5327	4.23879	3.41775e-32	1.25801e-47	3.7897	3.64487	1.77129	26.4274	31.3766	48.8794	40.3934	55.487	76.4539	CATCGGAATAAATCTGCACGTGAAATGGTGCCTTGTAGTGCTAGTGCCACTGGTTCTTCTACTTCAGCAGTGCTGCTGCCCGTTCTAGCGGTCCTAGTGTCCCTGGCATTGCTGGCGCCGGCGCCGGCCGCGGCCGCCGGCGTGGCGGGTGCGTCGGTGCGGGCCGTGCAGCTGGAGGCGTTGCTGGCATTCAAGAAGGGCGTCGTCGAGGACCCGCTCGGCACGCTGTCCGACTGGACGGTGCGGGCAGGCGGCGTGCCGCGGCACTGCAACTGGACCGGCATCGCCTGCGACGGCGAGGGCCGCGTGACGTCCATCCAGCTCCTCGAGACAGGGCTCCGGGGCACGCTCACGCCGTTCCTCGCCAACATCTCCACGCTCCAGGTCCTCGACCTCACC…	TRINITY_DN3137_c0_g1
TRINITY_DN21659_c0_g2	#N/A	#N/A	#N/A	#N/A	#N/A	#N/A	3.46208	3.46448	2.92681e-09	7.1393e-12	0.57834	0.260534	0.321955	2.37367	3.41306	6.87875	2.71111	5.19597	4.75215	TGAGAACAGTGGACCTGTGCTGGTGGCACGGGCGCTTGATTTTCTTGCGTTGATGGTACAGAATCAGAGCATTAACTTGGTTACAATCAAGGTAAAGTAATAAACATATAAAACTAAGCTGACAGTACACAGAGACTGATACGCTTCATAGGTAAGCTACTCCATTAGCACTAAGAAGCTGAAACTACTGCCTAGTCACGACTGTCATGACTAAAACAACTCCCAAGAGCAGTGGCCAACAGGTTAATGACAGAGACGAACAGGCTGATAAGCGCCATGTCGGGTGAGCCAGCTGTGCGCGGCGCAGACTGCTGAGAATGGAGGGGCTTCGGATGCACTGGGTTGTGGGCGACGAAGGACTGGTCCAGGAGGAGGCGCGACAGGGGCCTCCAGATTAAC…	TRINITY_DN21659_c0_g2
TRINITY_DN4223_c0_g5	XP_015618566.1	auxin-responsive protein IAA31	2.85e-90	#N/A	#N/A	#N/A	3.43744	3.2837	3.34121e-08	2.73918e-07	0.315458	0.104214	0.268296	2.19429	2.32721	2.84698	1.82585	2.89321	1.88023	GTACGCTGCACATGCGCGTGGCCCGTGGCACGTACGTGTGCATGTGGAAGCATGTGAAGTTAGAGCGTCTCACACGGGCGCACCACACGCCCGGCTCTCTCTCCTAGTTCGAGACTTGGAGCTCTATAAAACATTTCCATGGAGAACCTCCACAGCTCACAAACTCTCTCGCTCACGACTCACCTACAGCCAGCTAATAAGAGCTCTCACCATCGTCGTCGTCCTTGCAAGTTGCAACCACCTCGCCGGTGAAAGAAGGAAATGGCAGCCGCCGCAATGAGCTACGCGCATGCCGACGTGGAGAACCTCAAGGCGACCGAGCTGAGGCTTGGCCTGCCGGGCGCCGAGGAGTCAGACAAGATGCCGACCCCGCCGTCTACGCCCAGGGCCGGCAACAAG…	TRINITY_DN4223_c0_g5
TRINITY_DN43_c0_g1	#N/A	#N/A	#N/A	#N/A	#N/A	#N/A	3.41983	3.2687	9.71083e-05	0.000104757	0	0.374126	0.130928	2.25298	1.20592	1.62497	1.25762	1.45074	1.83349	AGATCACTTGATTCTCTCAATCATTAGTTTCTAAACACGTTATCAGCACTGCCTCTACCGAGAGCAATATCTCAGAGAGATTGAGAAGAGAAATGGAAGAGAAATGCAAGAACAGAGAGGTAAGGTGCTTAACCATCTTCGTCGCCGGCCTCTCCTCGGCTCGCACCGGCGCAGGCCCTCAGCTCCTCACGGCGTTCCAGCGCTAGTGGCAGCGGTCATCGGCCTTTCCTACATGAGTGCAGACGTGAGGTCGCCCCCGGCACTGCTTCTCCCGAGACGGATGCGCCCTTGATCAGGGCTTCGCGGCGGCGTGGCCGCCTAGGCGCGGCGGGAGCGGCGTCCAACGACCGGCGCACCAGAGCCGGGACGTGGCGCAGGGTGCCGACCACCGGCACACGC…	TRINITY_DN43_c0_g1
TRINITY_DN3343_c0_g3	#N/A	#N/A	#N/A	#N/A	#N/A	#N/A	3.41842	3.08224	8.06404e-141	3.38522e-49	13.1441	11.5677	9.9806	129.134	122.866	117.274	70.8762	98.5462	120.818	TCCCGCTCCATTACGCGCGCCCTGCTCACCGCCTCTGTCCACCGCCTCTGCCGCGCGCGTACCATGTCCGGCAGCTACTCCTCGCGCCTCCGCGGCGGCGGCGCCGGTGGAAGTTTAGGAGCGACGACGCTGCTGGCAGCGAAGGTGGCGTTCGCGTCCGCCGCGCTGGCCGGGGCCGCGTCCCTGGCACGCGTGGCGATCCCGCAGCTCGTGTCCGGCGCCGACGCCTTCCACTGGAAGCTCTACCTCTTCGTCACCGTCCACGTGATCATCTTCGTCATCTGGAAGCTCTCTGACAACAAGCACTACAACGCCTCCGCGCACAAGGACCCGTGGGCGCCGGTGCCTCACCACCCCGCGCCGCCGCTGCTGACCGAGGAGGTGGTACGGCCCGCCATG…	TRINITY_DN3343_c0_g3
TRINITY_DN13634_c0_g1	XP_015650577.1	F-box/kelch-repeat protein At1g51550 isoform X1	0	#N/A	#N/A	#N/A	3.3611	3.5303	1.22067e-19	1.63104e-19	0.885385	0.744084	0.564494	8.58021	5.78523	8.26666	5.25569	10.3884	9.65686	AAATGGTATTGAAAGGCACTCTTCAGAAATATACGCATCTTTCCTCAAAAAAAAAAAAAAAAAAAAATATACGCATCTTAGAAAGGATGACAATTTGAACACATACGCAGACAAACCCACTACAGACCACTGTTCCTTTCACATATCAGTGACTGGCAAGCGCCCATACGCACATGACAGTGAAGAGCCATTTTTCAGCATCAATACAATGACCAAAATCTGGCAGGTGAAATGTGAAAGCAAAGATCTTGATCATCTAAAATATCGTGAGCACGATCTTTGGATTTTATTATCTAACAGTCATGACAAGAAAAACTACACAATGTAGCATTATTAGGATCTAAACAGCATACATATTCTACAGATGCAGCACAAGCTCCACTTGATACAGCTGCCCAT…	TRINITY_DN13634_c0_g1
TRINITY_DN11889_c0_g1	#N/A	#N/A	#N/A	#N/A	#N/A	#N/A	3.3419	2.63253	0.00200319	0.0281915	0.0525763	0.104214	0.107318	1.20686	0.741005	0.711746	0.663946	0.472361	0.483488	CTCTCCTCTCCAATGGCAGCCTCCTCTCCTCCCCCATTTTCGTTTCTCCTCTCTCCCCCTCCACTGGATGCGGGAGCCAGCGGCGGCATGTAGAGCCGTGTCGAGGCGGCTGGAGGCTGGAGGCTGGGAGCACGCGCCTAGCGGCGGCGATGGCGGCTGGAGGCGGTGTTCAGCGCGTAGAGGATGGCCGCCGCCCCCGACGGAGCGGCAGACCCTTTCGTGGAGGCCTCTCCCAGGCCGGCCTCTTCTCCTCTTCCCGCACTGCCTCTCTCCGGGATGCCCGTCCTAGACATCGCCGTCGCCTTGCTTCCGTACTGGCATTCATGTCCGCGGCGGCCGCCGTCTCTGCTAGATGCGTTGATCTCACCTCCTCCGTTCCCTGTGCAGATGCAGAGCGTG…	TRINITY_DN11889_c0_g1
TRINITY_DN45946_c0_g1	#N/A	#N/A	#N/A	#N/A	#N/A	#N/A	3.321	3.10042	0.0206678	0.0298995	0.0525763	0.0521068	0.0536591	0.603429	0.47602	0.492747	0.497959	0.413315	0.429767	GCATAATCTTGCAATCAATCAGGAAATCCTATGAGTTTCATCTCGGCTATTGAGCCCCTCAATGGAGAGAACTATGGCTCATGGCGAGAGAAGATTGAGATGGGGCTTGCCCTGTATGATCTCGACTTGGCACTGATCGAGGCTTGTCCCAAAGAACCTAAGGACCCCGTGAGGGGCGACCAAGAAAGTGAAGATGACTTCAACAAAAGGGTTGGTGACCATGCACCAATAAGAATGAAGTACGATCTTGATCGTGCTAAGTGGGACTCGTCCAACAGAAAGTGCCTTACGGTGATTAAGAGCTCCATTCTGGAGGCTATAAGGGGAGAAATCCCACAGTGTGACACCGCCAGTGAGTACCTGAAAAAGGTAGAGAGCCAGTTCACTGGGTCTTCCAAG…	TRINITY_DN45946_c0_g1
TRINITY_DN24610_c0_g1	#N/A	#N/A	#N/A	#N/A	#N/A	#N/A	3.32023	2.80463	3.72912e-16	2.26167e-11	1.36698	0.416854	2.6293	11.3554	15.2855	16.5892	10.4571	10.2738	9.23999	GCCAGCCAAACAAGGCGAGGCAAGCTGCGAGGTGATCCGACGTCATGGGCTGCTCGTCGAAGAATCGGAGGTAGGCCTGCAAGGCCTCATCGCCGATGATCTCCCCCTCCCGCGCGATACCCAGCTGAATCATGAGGGTATGCTGTTGCGCCTTGATCGACTTCCCTGGCGCGAACCTGCCTGCCACACGTGCGCTCCTGCGGACCACGGACGGGGGAGGCCGCTTCTTCCTCAACTTCCTGGGCGGAGGGCGGGGGAGCAGGGCGGCCTTCTTTGCCCTGCACCTCTCACGAAAAGCCGCCAAGCCACACTGGATGTCCGTCGACCCCGAGGTAATGGACGCCGCGGCCCGCGAACCATCCAAGACCGGAGAGGCAGCCGCACCCACTGGCGCGTCGC…	TRINITY_DN24610_c0_g1
TRINITY_DN8807_c2_g1	XP_025879384.1	zinc finger CCCH domain-containing protein 2	5.27e-59	#N/A	#N/A	#N/A	3.27441	3.63676	1.66843e-64	1.84135e-50	3.52261	3.59537	3.38053	38.6743	31.576	30.7693	32.0907	39.4421	57.3202	CTTGCGCGGGTCGCGGCGCCGCGCCTTCTCGCCCGGGTGCGCGAAGGGGCACTCGGTCCAGTCGTGGCTCCGCCCGCGCGCGCAGCGGCGCACCTTGAAGTCGTACATGCGGAACTCGTCGCACGCGTACGCGTCGGCGGCGGCGGCCATGGCGGCTGCCTCCTCGTCGTCGTCGGAGGCGGCGTTGTCGAGGGGGAGGAGGTCGTTGCGGGGCAGGTACTGGCGCAGCGCGGCGAGGAGGTAGGGGGTCATCTCGTCGCCGGTGCCGGTGCCGGTGGCGCCGACGTCGACGCCGCTCACCGGGAGGCTGCCCCACGGCGGCACGCTCACGCCCTCGCTCATCATCATCATAGCTTCTGGATGGTGGTGCTGCCTTTGTCTGCTCTGCTTCGGTGAAGT…	TRINITY_DN8807_c2_g1
TRINITY_DN30840_c0_g1	#N/A	#N/A	#N/A	Q5GJ59	RecName: Full=Tau-cadinol synthase; AltName: Full=Terpene synthase 7; Short=ZmTPS7 [Zea mays]	7.99e-158	3.25853	2.63189	2.07743e-06	0.0136355	0.262882	0.416854	0.268296	5.15658	1.37517	2.46374	3.48572	2.3618	0.0537209	GCTAGCTAACTCCTCGACACAAAAGGGCAACGTACCATATCTCGTACCTTGACATGGCGACAGGCGTCGCTACCACTCCTGAGTTCACCTATGAACCCTCGCCGTGGATTGATTTCTTTGCTGCATACGAGCCGCTGCCCCTGCAGGGATCTTTGAAATGGATAACAAATAGAGCTGATGAACTGAAACAAGATATCCGTGTATTGCTCAGTACTCGCAATAACACGACAGAGAGAATGTTCTTACTAGATACACTACAACATCTGGGAATCGATTACCACTTTGAAGAGCAGATCAACATGGTTTTAAGACAAATATTGGAAAGTGAAATCAGCAACTCCAACTTGCATGAAGTTTCTCTTCGGTTTCGGTTGCTTAGGGAGCAAGGACATTGGGTAT…	TRINITY_DN30840_c0_g1
TRINITY_DN5456_c0_g1	#N/A	#N/A	#N/A	#N/A	#N/A	#N/A	3.25271	3.44326	0.00581561	0.00137062	0.157729	0.104214	0	1.20686	0.793367	0.492747	1.05125	0.531406	1.23558	GTTAGTTGTCCCGTTAGGTGACAACCTAATGCAACACTCTCCACTTATCCACCGTGCTCAACACTCTCCACCATCCGTTGACCCGGCTGCTGTAGCTCACACTACACGTCCCTTTCAAATTACAACGCACAAGAGCTACTCCAGAACCAGGAACACTAAATTTGCAATTTGTACAATACTGATGGTTTTTCACTTCAGTGCAAACGAAACATGTCGATTCAGCAATCAACATATCAGGCATGCATTTTTTTTCCAAACTACAAAGAACAGAATCGCTGCTGCTTGCATTTTTTTTCCAAACTACAAAGAACAGAACAATACAGAACATGTACATCCAGATACGGGGCAACTGTCCCCAAATCGCTGCTGCTTGCATCTCCACGAGCACATCATCGGAGA…	TRINITY_DN5456_c0_g1
TRINITY_DN29200_c0_g1	#N/A	#N/A	#N/A	#N/A	#N/A	#N/A	3.25191	3.04896	1.94816e-05	0.000168728	0.157729	0.0521068	0.321955	1.81029	1.74541	1.42349	1.05125	1.1809	2.04139	GAGGATTTAAGCACATAAAACTATTTATTTAGTTTAGCCTGACCATCAGGCTATGCAAAACCGCTGCAGATGCACCAAAGCAGATACTCTCTAGAAACACAACATACTAAATTATTTCTTAGAAAGCCGTGATAACATGCAACTACGAAAAAACTGAATTAGCATATTCCTGAAACTCCATCTATGTCATAGTGGCAGAGATTTAAACACATCCTCCAAAAAAATTAAAAAAAAATTAGATAACACAAAGTTACAGCAGAACTAAATAATTTTCACAGTCCTCAATCTCCATTAAATCAAACTGGCAGACATATTAAACTTACGAAACAAAAGGTTAGTTCACTATAAATTAAGTAACGGTTATCTAGTTGAATATAAGATTTAGGTGCATGACAAAAT…	TRINITY_DN29200_c0_g1
TRINITY_DN8879_c1_g1	#N/A	#N/A	#N/A	#N/A	#N/A	#N/A	3.22933	3.19595	1.06555e-11	1.28244e-12	0.473187	0.573174	0.268296	3.12686	4.7602	4.48947	3.76236	4.01506	4.19023	CGCAGCCAATCCTGCGAGAGGAGAGCCCAGCCAATCCCCACGTTGCTGCCCTCCCGTGCCCAGCCCTCCAATCCCCTCCCATCCCCGTTCCTCTCCTCCGCAAGCCGCCGCCGCTCAGCCGCCGCTTGCGCCGCCGCCGCTCAGCCTCCGCTGGCGCCGCCACCTCGCGCAGCGCCGCCTCCTCCTTCGCATCAGCGCAGTGGCGCTCCGCGTCCTCCTCCTCCTACGCCCAATTTCTCCTCTTCCCGCATCCTCTCGACCTGGAGGACCACACGGGGAAGATGACGAACAGGGCAGGGGCCGCCTCTCCCGTCTCCTCCCATCGCGCCGCCCGCTTTCTCCCCCAGTCCGCTCCCATGGTTCGTCCCCAATCCCTTTTTCCCTCTTCCCCCAGATCCC…	TRINITY_DN8879_c1_g1
TRINITY_DN14843_c0_g1	#N/A	#N/A	#N/A	#N/A	#N/A	#N/A	3.22394	2.79005	2.95508e-15	2.53634e-17	1.50053	0.908221	0.961035	16.1368	7.72581	7.20013	6.06515	8.57393	8.35897	TGCTATCCGCGATACAATTCTAATAAATCTCCATGCTATCTGAGCTTACAACAAGAACTAAACACACAGATAGGTTGGATACAACACGAAACAACACAGATTGGTCTTGAACAATAACTGACAACACACATAGCACCATATGGAACAGAGTTTCAGTCAACAGTCTGTACGATACATAGAAGCACATAAGTTTAGTCTAAGCTTAGCCCACGAGATGGGCACATGGGACCGTAGGGCTCCTCCCCTGCTAGCAGAGGGTGTACCTACAAAGTGTGCTTTAGTGTAGCATCCTCTTACACGCAACAGAAACTACATAGCCAGTTACATAGTCACCACACAAGGAACACGCTGCAGCAAACGAGGCACACCCAGCAGCAGCATGGAGGCGGTGTAGCAAAA…	TRINITY_DN14843_c0_g1
TRINITY_DN14599_c0_g1	#N/A	#N/A	#N/A	#N/A	#N/A	#N/A	3.19879	3.97833	0.0417214	0.00101821	0.0525763	0.0521068	0.0536591	0.164572	0.634694	0.656996	0.663946	0.944721	0.859534	TGAGGAGCGAGGAACTACAGATGGCTGAGGATGAGCAGAAGCAATAATTGATTCGGTTGTCAGCCGTCGGTATGTTCCCTTTCTCTGTACACAAGAGCTTGCCACAGATAGCACGCAGTTTGAGGTGCTCAAAATACGGCAAGAGCTGTTTGAAGCCCGCGAGAACACCACCCATGCCCACCTCCATTGTTACATTACAAATGCTCTGTTTGTTCGTCAGAAATAATTTGTACTTCTAGCTGCATATATTCACTTTCGTTCTTCAAAATGAGTATATGATAGGCAGGATGGTAGTTAGCTATATTTGTATTTCCAGTAGCACAATACAAATATAGCTAACTATTCATAGAAGTCAGCTTACTCTTGTATTGTGCTACTGGAAATACAAATATAGCTAAC…	TRINITY_DN14599_c0_g1
TRINITY_DN65051_c0_g1	#N/A	#N/A	#N/A	Q9C7D6	RecName: Full=Serine carboxypeptidase-like 17; Flags: Precursor [Arabidopsis thaliana]	4.04e-136	3.19385	3.19463	0.00498288	0.00609691	0.105153	0.104214	0.0536591	1.152	0.528911	0.711746	0.387302	0.531406	1.45046	CACGAAGACACGCACACACGCAGGTACAGAGCAGTAGAGGTGATCGATTGCAACAGTAAATACCCCAATTCATACATTAAACAATAATAGGTCTCGGTGGTACAATTTTTTCTATTCGTTAATATATTCCCTTTCGAAAAAACTTTTTCTTTCGAAAATCGCTGATGTGCAAAACAAGAAGAAGCTGGTGTCATGCGTGTGAGAAGATCGACAAGTCAGAGTGGACGGTTGGAGAGCCAGCTGGACAACATAGCCAAACACTCCTTGGGCTTGTACTCCGGAGCAGTGTGACCAGCGCCCTTGACTGTGGCAAAGGTGAAGTTATTGGAATACACTGTGGCAAACCCTGCAACTTGGCCGGTGACATACCACGGCCTCCACTCATCCACGATGGGGAAG…	TRINITY_DN65051_c0_g1
TRINITY_DN30467_c0_g1	XP_015625464.1	probable pectinesterase/pectinesterase inhibitor 41	0	#N/A	#N/A	#N/A	3.1715	2.94704	9.97423e-09	8.20231e-08	0.210305	0.364747	0.429273	3.73029	2.9619	2.29949	2.21315	2.3618	3.06209	GTGGAAGATGGTTCGTGATGTCCTCTCGTTCATGAAGCACAAGCACACCTCCACACACTTGTTCATCACAGCTTCCGTGGCTAACTAAACATGGCGTTCCACCCCGCCAAGACGCTCTCCTTCTTCCTCCTACTCTCGTTCTTATTACTTGCCCGCTCCGACTCTCCGCCCGCCACGCCGGTGCCGCCGTCGACGGCGTGCAACGAGACAACAGACCCTACATTCTGCCGGTCCGTGCTCCCGGCGAACGGCACCAACAATCTCTACACTTACGGCCGCTTCTCCGCCGCCAGGTCCCTCACCAATGCCAACAAGTTCCTCGGCCTCGTTAACCGGTACCTAGCCCGCCGCAGCAGCCTCTCCGCCGGCGCGGTCGCCGCACTGCAGGACTGCCAGCTC…	TRINITY_DN30467_c0_g1
TRINITY_DN1690_c0_g1	XP_015612362.1	ethylene-responsive transcription factor 1B	7.38e-78	#N/A	#N/A	#N/A	3.15882	2.91787	6.26605e-51	5.2697e-22	2.62882	3.69958	3.00491	24.7954	26.71	31.8096	22.1869	33.5966	14.6658	ATCGTGCGTTACTACATCAACCAACCTCCAAATTTCATCGGCTACCTCCCATCCGTTCCTGAGGATTGTTTTAGGGTATTCCCAAATTTTAGGTCCTTGGATGCGGTAGGCCACCCCAAAACTTTGTTGGAATCGGTCCGACTAGTCAAATCCATTAGCAGATGGAATCGGTTGCTTATAAAAGCACAGCCAGATGCCTTGCTCCAAAGTCGAAACAGTTAGCCTTCCTCTCCTCTCCTCTGCAGTCTGCACCACCACCTTCTTCTACTTGTTGAACTTGTCACCCAGCCAACACCCAACCCAAGCAACACATTACTCCGGCCGGTAGCCGATCAACTCTCATGGAACTACATCATTTGAGCGGCGTCTTCCCGTCGCCGGCAGCTTCGTCCCTGTTCT…	TRINITY_DN1690_c0_g1
TRINITY_DN20705_c0_g1	#N/A	#N/A	#N/A	#N/A	#N/A	#N/A	3.15723	1.85747	4.48814e-11	0.0291164	0.57834	0.208427	0.59025	4.55315	4.38996	3.17548	0.885261	0.708541	3.22325	GATTGGAGCTGCATAGAAGTGAACTTTTCCTCTCCGCTCTCCTCCCCACTGCACTGCTCTCCTCCCTTGGTTTCTCTGAGACAGGGCCGGCAGGCCCCTCCCCCTCCCGTCTCCGGCGACCGCCGGCGTCGTGGTGTGGTGAGGGTCCCTCCCCTGTACAGCTGTAGTGTAGGATTTGGTTTTGCCTCCATGGCGACTGGCGTTATGCCGTGTAGAAGATGCTGGTCTTGGTCGTGGGCGAGCAGCGGCGCAAGACGGCCGGTGGGCTTCTCTGCTGGAACTCCATGGTGGAGGGGAGCAGTGAGGATCCGATCTGGTGTCGGCATCAGCAATAAGCTCGTGGCGTCTCCGATTTGTGCGGTTGCTTCCAGATCCGTCCGTCGTGGAGGTGGACAGAAG…	TRINITY_DN20705_c0_g1
TRINITY_DN13652_c0_g1	XP_015640527.1	probable aquaporin TIP4-1	0	#N/A	#N/A	#N/A	3.14853	3.75195	1.44756e-11	5.52633e-55	41.1673	43.1965	20.6051	372.919	213.469	342.678	454.36	439.768	513.41	CAATCGCAAACGTAGGAGAAGAAGTGCAAACAACCACCTAATAGTTCGTTTCAGGCCTGTGGCATCAAAATATAGTCCATACCATTTTACATCTTCCAAACAATCTATTTACACGGCCAGCCTTAATCAAAGCTTTTAGAAAAACAACCATTGCAGTCCCTAGGAACCATTTCTACATCCGCCTAGAATCACTCCGCCGGAGCAATTTAACAGCAACATCGATTCCCTAATACGCACATCTATGTATGTATAGTATACATGGCAAAATGTGACGCAAATATGCAGGTCAGCCTGCTGATCGATCTAGAAGTCCCATCCGAGCAGAGGCTCGTGCGTCTTCTTGACCATGAACACCGACTCGTAGACGAAACCGGCAAGCGGCCCACCGACGAGCGGGCC…	TRINITY_DN13652_c0_g1
TRINITY_DN36633_c0_g1	#N/A	#N/A	#N/A	#N/A	#N/A	#N/A	3.13843	3.07088	0.000102201	0.000104672	0.210305	0.104214	0.160977	1.37143	1.74541	1.04024	1.21723	1.71231	1.0207	GGCTGAATTACTTATGTTTGCATGTGTGCGTGGGAGAAATCCTACGGAACAGAGTTTCTTATGCCACCTGCCAAATATCCCGGTTGATTCTGTTGAGAGTTGAGTTAGTTCGTTAAAAATATTTCAGCGTCGCGGAAAGCAAGAAAAAAGAAGAAAAAAGGAGCGGAATTACTTCACACACGAGAATTTTCGTTTGATCTCTGTCCGACAGTTCCTCCACAGCGCTATTATCCTCTGCCCGTGTGGCTGTGTCCACGTCTCAGCCCCAGCCCAAACCCAATTCATATCCGGAAATACTCTGCCATGATTCGACCTTCCTCCCTCCATGACCTTTCTTCTATTTTTTTTTTTTGAGAGAATGTCGGCACTTTATTGATTACGTAACATCATTACAAAGTT…	TRINITY_DN36633_c0_g1
TRINITY_DN3517_c0_g1	XP_015610996.1	transcription factor HEC2	2.33e-126	#N/A	#N/A	#N/A	3.13475	4.21385	1.15199e-08	3.5681e-48	3.25973	4.01222	2.6293	13.2754	34.009	40.4053	35.0785	72.6845	74.8869	GCCAAAAATACCTTCCTCAAACAGCCACTAGCTCTTAACTCAAGCCTCAAGCTCGATCGTAGAGTCTCCAATCCAATCCTTTGCAGAAGCTCGATCGACCGAACTCCTAGGTCATTCATGGAATTTGACTTGCTGATGAGCTCCAGCCCGGAGGCGCAGCTGGCGCTGATGAACACGATGCTGCAGCTGGAGCAGGCGCTGAATGACCAGTCCTTCACGCCGGACACTTCGCCGCCCATCTCCCCCTCGCAGACCCCCTCCCAGAGCCTCTCGCCGCCGCCGCACGTGTCGACGACCTGCGCTGCCGCCGACGCGGCAAACGGCTACTTTTACCATCATCAGGACTACCTGCACTCCCCTCCCGCCGCGTACGGCAACAGCGCTGGCGGGCACCAGGAG…	TRINITY_DN3517_c0_g1
TRINITY_DN7434_c0_g1	#N/A	#N/A	#N/A	Q7XBQ9	RecName: Full=Disease resistance protein RGA2; AltName: Full=Blight resistance protein RPI; AltName: Full=RGA2-blb [Solanum bulbocastanum]	3.93e-12	3.12509	2.64858	1.02855e-38	4.88445e-30	3.36489	3.02219	2.20002	29.8423	20.9449	23.7066	15.6581	20.7839	16.9758	TGTGAACCGATGTCTCGTGTCAGCTTACAGGATTCCATCAACCCTAAGTCCCTATCGGAGGGCATTGCCGAGGAGAACCCTCGACAAACGGCACCACTCTGTTCGAGTCCATCGTGTCATTTCTGACACCGACTTCCTGCTGCACCAAGCCACCGAGACTTGTCACGTCGGCAAGGTAGATGCATGCCGCTCGATCTCTTATCACCTCCATCTAGGTGCTGCTCTAAATATAATTACGAGAAAGAACACGCCGAAATGGACGCCATCTTACGATCAAGGATACCTGCATCTGAAGTTTTCCCTGGAGTGAGCATACGCAGGATGCAAAGCCATGATATACAATGCTGAAGTTGACTCCTTTCGAGTAAAAAAGGAACATGCCTACTACACCACATGTAA…	TRINITY_DN7434_c0_g1
TRINITY_DN4472_c0_g1	#N/A	#N/A	#N/A	#N/A	#N/A	#N/A	3.11866	3.89337	0.00959849	4.02535e-05	0.161935	0	0.107318	0.44544	0.876935	0.917605	1.35611	1.04274	1.38761	AGTAGATACGTTTTGGACGTATCAGTAACATGGACAGATCATTGCGGAAGATTGCTTATTGATATGGATACAAACAGAAAGCATCGTAAGATAGAGACATGCATTACATAGTACATTCTTTGGGTTTTTCTGCATTTACACACTACATGATTTCTAGTCATCGATAGTACTTTGTGCCATCTACCGATTATCTATAGAGTAGCAAAATTCAGATGACAAAAGCAGAGCATAGCCTGCTCTATATATGGGCTATCAGTCGGGAGAGGTATGTTGCTCCGTAGAGGATGGAGAGCTTGGTGGTTCAGAAGGACAGTGCAGCTGATTACCAAAATTAGCCATACTTTGTTGCGGATAGTTGGTGTCAAGCTCATCAATAATATGCATTGTTGTCCTCTTTGT…	TRINITY_DN4472_c0_g1
TRINITY_DN8807_c0_g1	XP_025879384.1	zinc finger CCCH domain-containing protein 2	0	#N/A	#N/A	#N/A	3.10282	3.40193	1.91833e-55	2.87182e-44	14.1956	12.2972	10.0343	130.944	89.3331	91.2655	93.7254	107.757	179.213	ACGACTTCAAGGTGCGCCGCTGCGCGCGCGGGCGGAGCCACGACTGGACCGAGTGCCCCTTCGCGCACCCGGGGGAGAAGGCGCGCCGCCGCGACCCGCGCAAGTTCCACTACTCCGGCGCCGCCTGCCCGGACTTCCGCAAGGGCGGCTGCAAGCGCGGCGACGCCTGCGACTACGCGCACGGCGTCTTCGAGTGCTGGCTCCACCCGGCCCGCTACCGCACGCAGCCCTGCAAGGACGGCACCGCCTGCCGCCGCCGCGTCTGCTTCTTCGCGCACACGCCCGACCAGCTCCGCGCCGTGCCGACGCAGCACCAGCAGCAGGTCTCCAGCCCCAGGAGCGCCGCCTCCTCGCCCCTCGCCGAGTCCTACGACGGCTCCCCGCTCCGCCGCCACGCCT…	TRINITY_DN8807_c0_g1
TRINITY_DN22782_c0_g3	#N/A	#N/A	#N/A	#N/A	#N/A	#N/A	3.09948	3.15116	0.0419431	0.0304756	0.0525763	0.0521068	0.0536591	0.493715	0.528911	0.328498	0.553288	0.23618	0.59093	ATTCATATATAGGAAGTCATTTTCTAGGTTTGAAAATGATCCGGTATTTTTCCTGGAAGGTTCTAGAAGGTTCTAGAAAAGTCCGGAAGAAATCACCATGGAAGGGGAACTCCACCTAGCATGGCCGGCCAGCCTAAGGAGGAGGAGTCCTAGGTGGACTCCACCCCCCCAAGGAAGGGTGGGAGTCCCACCTTGAGTAGGACTCCCCCCTTGAGTAGGTTTCCCACCTATGGGAGGTTTTGTTGTTGGGGTCTTATTCGAAGACTTGGACTACAACTCTTGGGGATTTCCACCTATATAAAGAGGGGAGGGGAGGGGCTGGCCGGCCAGACCAACCCCACCTTGGCCGCACCCCCCAAGAGCCCCCTCTCCCAGAAACCCTAGCGGTTCCCTCCTCCC…	TRINITY_DN22782_c0_g3
TRINITY_DN12371_c0_g1	XP_015625270.1	uncharacterized protein At2g27730, mitochondrial isoform X1	9.46e-54	#N/A	#N/A	#N/A	3.0953	2.55764	1.17323e-15	8.676e-07	0.57834	1.61531	0.804887	10.3132	7.775	7.66496	3.48572	4.60552	9.5086	AACATTCCAAAACAACAAATGGGGCGGCAAAGAAGCTGCTGTTTCTCGAAACCGCTTCTTTCGCCTTTATCCAGCGACTTCGAGCACATCCTTATCCTTCGTTCACTTCAATAAAAAGAAGAAGGGGCGTGAGTTATCGGCATCTCGAACATCTCAACGTCGTCGTATACTCTTGGGAAGCAAGAAGAAGATAGGAGGGTGATCTATTCGTGGGGAGCAAGAACCTGAAGCTTTGGTAGATGGCTAGTATAAGAGCGACCGCAGCAAGGATCTCTCGGCCCTCGTGGTCGGCTGTCGCGGTGACCGTGACGAGGAGGATGGAGGGCATCGGTGGCAGCCGCCCAGCGCCGCGCTACTTCGGTGACAGCATCCGCTCCGGCAGGGTGCTCAGCGAGGAGG…	TRINITY_DN12371_c0_g1
TRINITY_DN14843_c0_g2	#N/A	#N/A	#N/A	#N/A	#N/A	#N/A	3.09321	2.91955	6.81378e-28	2.83306e-24	1.70663	2.27029	2.09754	22.373	14.4885	14.645	11.0868	15.1622	19.1998	TGCGTGTCGAACTTGTGTTGGTGGGTTCGCGGGCGTGTGGGTCAACGGTTCCGTCCCTGCACTCTCCTACTCGCCCCCCGTTCCCGGCTCAGTCCCACGCCGCCTCACTTCTTCTCCCTCTCCTTCGCCGAGGTGAAACCGTCGCCTGCTCCCGCTCGTCTGCCCGCTCCGTGCCGTCACCTGCCCGCTCCGTCGCAAGGGGTCAATGGGGTTTCAGGGCATGGGCATCTATGGTTAGGCTTGTTTGTCATTGCTGCTGCTGTTTCCTCTCACGGTCTGAGCTTGTTGCCTCCGTGCTGCTGAAGTTCTTCCGCTCGTGTAGGTCTCGGTGCTGCCGTGTTCCGCTTCCCGTGCCACCCAAGATTTGGTTACAGGGTTGCTTGCGAGCTTGCTTGTGCC…	TRINITY_DN14843_c0_g2
TRINITY_DN7177_c0_g1	XP_015638389.1	ethylene-responsive transcription factor 12	4.65e-63	#N/A	#N/A	#N/A	3.09256	3.07686	6.44806e-19	4.78331e-24	2.10305	1.40688	1.01952	8.72229	18.2474	11.7164	10.2358	12.2814	15.203	GTAAAAAGATGGCTGTCCCCGCGGATACGTCAAGTCGTGCGGCGGCCGGCCGTGCTCCCCGAAGCCACCACAATCCCCCAAACCCCAACCCAAGGAACGACTTTATACAGCTACGTACTCCACCTCCGTTCTACGACGCGCGGCGCCGCTCTATAATACCAGTACACCGTTCCTAGCCAAACTAACCGAGACTACATAGCATTACAGACAAGCACCGCGAGCAAACCAAACACCACGCCTCGCCGCACTACCACCGCCTGCTAGCCGATGGATCCGGCGCTGCGGGAAACGGCAAGCCTCGGCGGCGGCGGAGGAGCCGCGGGAGGAGGAAGCGAGGCGCACTACCGCGGCGTCAGGAAGCGGCCGTGGGGCCGGTACGCGGCGGAGATCCGCGACCCG…	TRINITY_DN7177_c0_g1
TRINITY_DN12878_c2_g1	XP_015638100.1	glucose and ribitol dehydrogenase homolog	0	#N/A	#N/A	#N/A	3.03223	3.58213	0.010731	0.000664556	0	0.15632	0.107318	0.658286	0.687585	0.821245	1.38322	1.23995	0.537209	GCGCGCACTCCGCCTCTTCCAGCAGTTTCATCTACTCCCACGTCAAGGCTTCGCGCGCGCTCTCCCGGCCTGCAGGGCGCTCGCTTCCTTCACAGCATCGTCGCCCAGAGCGAAACAGAGTCCCAGGTGTAGCCGAGCCATGGCGTCGCAGCAGTTCCCGCCGCAGAAGCAGGACTCGCAGCCCGGCAAGGAGCACCTCATGGAACCCCGTCCAGAGGCCATCATCAAGAACTACAAAGCCGCCAACAAGCTCCACGGCAAGGTGGCGCTGGTGACCGGCGGCGACTCGGGCATCGGGCGCGCGGTGTGTCTGTGCTTCGCGATGGAGGGCGCCACGGTGGCCTTCACGTACCTCAAGGGGCACGAAGACAAGGACGCGGAGGAGACGCTGCACGCGCT…	TRINITY_DN12878_c2_g1
TRINITY_DN15161_c0_g3	#N/A	#N/A	#N/A	#N/A	#N/A	#N/A	3.02181	1.07667	1.1231e-141	9.56437e-18	20.3996	19.0049	20.1222	168.565	170.658	141.918	41.786	41.8635	40.4379	TGGGCGTGGATATCTCCCCATCCATCCTCACCCGCGCTGCCCATCACTCGCCGCCGCATACTCCATCATGTGGAGAGAGGAAGACGAGGACCACAGCCAGAGCCCGGGTCGAGATGCCACCACGGCCACAACCCACGAGCCCGGCGCGACACCACCGCGCGCGTGAGCCAGCCACAAACGCCCGCGGATAGGCGCGCCGCACGCGGCCAATCCTACCACATCCCCGGCCTCCGCGGCTCGAGCGCCGCTGCCATCCGATCCGCTGAGTTTTGGCTATTTATACGTACCGCGGGAGCCTGTGTGCAGAGCAGTGCATCTCAAGAAGTACTCGAGCAAAGAAGGAGAGAGCTTGGTGAGCTGCAGAGGAGCTCAAGCTTAAAAAAAACCATGGCCGTGGCC…	TRINITY_DN15161_c0_g3
TRINITY_DN21994_c0_g2	#N/A	#N/A	#N/A	#N/A	#N/A	#N/A	3.01063	3.12574	1.28767e-58	2.58862e-44	14.2482	17.4037	22.2149	165.669	119.481	145.525	141.199	119.035	202.635	GGCCTGTCATGCGCACACCTTGCTGAGGATATACCAGATGTCGTTAAAGTTCAGACATACATGCACCACAGACGGTCTGACATCGTGTTAACAGCAGTTTGCACCACGTAAACTTGACACTTTACAAAAACAACAACGATACTTCTCCAGCCTGAGCCGGAGGTAGTACTTATTTCGACATAACATTAGACATATTCACTACCTAATAGGCTTCAGTTCCCTACCCAAAATACTGGCTGTCCAGACCGACCTACACACATAAAACTACTCGCTGTCTGGAAGTAGCAGTTCCACCGATACCACCTGAAAATGCGTTAGCCACATGGCCTGAAGAGGAGGCGTAGCTGCATATCATCTTTTGCCACCATTGAGGACACGACGGTCCACGGATCCGTTCAG…	TRINITY_DN21994_c0_g2
TRINITY_DN92580_c0_g1	#N/A	#N/A	#N/A	#N/A	#N/A	#N/A	2.99336	2.38576	1.51028e-08	7.75057e-05	0.315458	0.677388	0.375614	3.34629	2.59167	4.98222	1.60454	1.94849	3.54558	CAAGTCCATGTGTTGCCCACTTGCCCAGCACTCTGTGCCGCTCCGGACAAGTTTCCTTGCTCTTATCCTTTCTCTCTCCCATCGATTCTTGCTCTTATCCTTTCTCCTTCTCTCCCCCGCCGCGTACATCACGAGCTGCCGTCTGCCGTCAGGACGGCACCGCCAGGCCGCGCATCCACCTCAAGCCCGCCGGATCTGCTGGCCGCGCTTCCCGCGCGGGTGCTGCGCTAGCCTGGGACAGCGCCGCCAGGCCGCGCGTCCGCCTCAATCCTGCCGGATCATGCACCTCGTGGCCTCCTTCGACGTCTCCGGCAGCTGCTACACCGTGGCCACAGGGGAGTTCCCAAGGTCGCGCTCCACGTCGCCTTCGAAGACGCGCACGCCGTCCACCTCGTCATC…	TRINITY_DN92580_c0_g1
TRINITY_DN37718_c0_g1	#N/A	#N/A	#N/A	#N/A	#N/A	#N/A	2.97539	2.17291	2.87229e-34	4.24384e-06	1.92167	2.2927	1.55611	13.9233	14.9058	16.685	5.23632	16.052	4.8886	AGCTCCCAAGCAGACCCCGCGCGCTTTTATATGCAAGTCGTCGGCTCAACAACCGGCCGCCCCATTCCATTTCTTTGCTTGCAGCATCCTCCTCATCCACCGGGCTACGGGTTCTTCTCCAGTTCACCATTCTCCTCAAGTTTTCCAACGATCGAGGAGCTCATTATCGTTCATAATCGTCCGAGAAACTGGTCATCTCTCAAGGAGCTCTTGCGATCCACGGCTGTGACCGAAGAATTTGGTTCTTGCCTTTGCCCGCCCGCCACAGTTTTGAAGATGGAGAGGAGAGCGGCGCCGGCGAGGAGCAGCACCGCCCACCACCACAGGCGAATGCACACACCGGCGGCGCTGGTGGAGCGGAAGCAGCAGCGCAGCGGGGGGCTGAGCTGCCAGAGAACG…	TRINITY_DN37718_c0_g1
TRINITY_DN38533_c1_g1	#N/A	#N/A	#N/A	#N/A	#N/A	#N/A	2.97077	2.53163	7.46787e-06	0.000333893	0.210305	0.208427	0.268296	1.75543	1.95697	1.64249	1.32789	1.35804	1.23558	GCAAAGCACATCCATATCTGTAGTATGTGTCGCAACACTTTGGAGAAAGTTTACCATGATGTACCACCCTGATTTCGAGGGAGCTGCGTAGGGAGTCTACAGCCCTGCCAAAGTGGCCATCCTCAAATGCTTTGGAGCCATTGTCGAAATGCTTCTGGGCAGCTTCCTCCTCCGGTTGTTGGCCCTCCTTCTCCCCGTTGCCCACTTCCTCCCATCCACCCCACTCCTCACCATTCCCCTCAGAGGAGGAGGCCATGATGGATGGCAGCGTTATAGCCCTAGCTTGATCTGAAAAGAAAACGATATATGTGGGATTACAAACTCCAATTTAACAAACTCATTAATTCTTGAAAAAATGGAGCACCATCCACGCTCCCACCGCGCTAACAATACTACTAC…	TRINITY_DN38533_c1_g1
TRINITY_DN11693_c0_g1	#N/A	#N/A	#N/A	#N/A	#N/A	#N/A	2.96839	2.40432	1.10253e-07	5.11642e-12	7.09781	4.06433	1.87807	31.0492	34.3792	36.1348	23.0721	22.26	22.8851	CCGATAAGGAGCAAAACGCACCGAACCAAACCCTACCCCACATTTCTCGGCTCGCCTCCCGCGACTCGAGAAATCCGTCGAGCTCGCCGAACCGTGCCGCCCGCATGGCCGTGGGATTTCCCCGGCGATCCGAAGCCGCTACCGACCTCGACCACCTGCGCCGCCATCCCAGCACGTCGCCGACGCATGCCTTTCTCCGTCGCCGGGAGGAGGAGGGCAATTTCGTCGGGCCGAGAAATCGTGGGGCTGCCGTCGCCCGCCGGTCAGCCTCCGCCATTTCCGGCGCTCGCGAACTCCGGTGCGGCAGCTTCGCCTTGCGTACCTTCGCGGAGGCGCCCGGCGACAGGGAGACCACGGACGCGGGCCGTGCTCGCCCCCAATGACAACTGCGTCCATCCA…	TRINITY_DN11693_c0_g1
TRINITY_DN60745_c0_g1	#N/A	#N/A	#N/A	#N/A	#N/A	#N/A	2.96796	3.2442	0.000156634	0.000276431	0.157729	0.104214	0.268296	1.152	1.58673	1.36874	1.21723	0.590451	3.06209	TTTTTATTTGTATTTTTTAACATTTGTAAATATGTTTAATATGCATTTCAAATAAAGGGTGCATATGTACCCGGGTGCAGAAACACCATGTCCCAAATTTTCCCTTTTTTCATATCTACAAACTCAGTTAGAAGTTTGAAAAGAAAGTACAACCTCTGCCCGAGAAGCGAAAATAATTAATGTTGCCGATTTATCTAAATTTAGATGCGTCTAGATTATACATCCTTATTTATATAGATTCTTTTGGGGGCGGATGGGTACCAAAAGCATGCTATGTGTATGTGTCTTTGTTCATCAACCAAAAGAGTTAATTAAAAGAGCTAATTAAGGTAGCTGGGCAGTTTTTACATGCATGGAAGAGGTCACAGGGTGGACAAAGCAAAGAGAAGAAGAAAGAGG…	TRINITY_DN60745_c0_g1
TRINITY_DN53_c0_g2	XP_015638933.1	polygalacturonase inhibitor	2.58e-87	#N/A	#N/A	#N/A	2.95678	3.37073	5.88658e-46	2.25901e-53	19.7161	27.4603	16.6343	184.21	138.628	173.392	181.645	210.141	265.489	CTGTAGTACATGTATAGAGGGCCACGTACACGAAGATGGAGGACGCAGCATACAGAGTGGACAAACATCAAAGACACAGCCCACAGTCAGGATGAGGATGCGCGCGTCGCACTCACAGGCTTTGCTCATCCTCCTCCTCTCCTCTCTGATCGCCGGCGCAGCCAATGCCGAGCCCTCTCGCGACCCTACGAACAAGGATTGCCACCCCGGCGACAAGGCCGCGTTGCTCGCCATCATGGCCGCCCTGGGGCAGCCAGAGCCGCCCTACCCCGACAACTACTGTTGCGACTGGTACTACGTCATCTGCGACGACCTCGGGCGCGTCGTCGGGCTGGAGCTCTTCCAGCATGCCGAGCTCACGGGGACCATCCCCGACGCCGTCGGCGACCTCGCCCACCT…	TRINITY_DN53_c0_g2
TRINITY_DN31506_c0_g1	XP_015630585.1	ethylene-responsive transcription factor ERF073	4.23e-74	#N/A	#N/A	#N/A	2.9477	2.40901	0.000741685	0.00969664	0.135647	0.208427	0.136294	2.2091	0.740476	1.09499	1.05125	0.413315	1.2893	GTGCGAGACACGAAGAGAGGACAAAAATGTGCGGCGGCGCCATCCTTGCGGAGCTGATCCCGCCGACGACGCGCGGTGCGTCGAAGCAGGCGGCCACGGGCCGTGCGTGGCCGGCGAGCTCCGAGTCCACCAAGAAGGAGGTCAATCCCAGGAGCCACCATGCCGACGACTTCGAGGCCGCCTTCGAGGACTTCGAGGACGACTTCGACCTGCAGGCGGAGGAGGAGGACGACGACGGCCATGTCGTTTTCGCGTCCAAGCCTGCATTCTCTCCTGCCTTCGATGATGGTCGCGCGGCACGGTCGGCAAGCAAGAAGAAGCGCGTCCGCCGCCTCCACGGCATCCGGCAGCGGCCATGGGGCAAGTGGGCAGCGGAGATCCGCGACCCGTACAAGGGCA…	TRINITY_DN31506_c0_g1
TRINITY_DN29442_c0_g1	XP_015646205.1	ethylene-responsive transcription factor 15	3.19e-64	#N/A	#N/A	#N/A	2.93076	2.36069	0.000599972	0.0322598	0.0525763	0.208427	0.214637	0.987429	1.26939	1.39447	1.05125	1.1809	0.214884	TATTTGATATACCATATCCTATACCGTATCCAGAGCACCATATCGTAACTGGATATCCTTATCTGGCGGATTCTTCAAAATCGGATATGAAAACCTTAAGATGGATTCGGGCCCAGTTTCGGCGTGAAAACTATCCTATCCATTTATGCTCCTACTCTTCATCTCATATAGGTTTCTAGTCATTATCATGTTATTAGGAATAATAATCTTGCATAGTCGTGTTAGACTCAGAGTTGGAAAGTGTCGACTGTTAGGAGTAATCTTGCATAATCTTTAGCACGCGTTTCCACTCAACGCTAAAGATGATGATTAGACGATCGACTGGGTATGTAACAATTCATCATACTGCACAAACGCATCTGCTGGTACTTGAAGCTGAAGCGTGTCGTCGGTGATCAT…	TRINITY_DN29442_c0_g1
TRINITY_DN17053_c0_g2	#N/A	#N/A	#N/A	#N/A	#N/A	#N/A	2.92429	3.11887	0.00392384	0.00121038	0.210305	0.0521068	0.107318	1.26172	0.846258	0.656996	0.553288	1.59422	1.0207	GCACGGATGTCGTCGTCGCACCTCGTGGGTGCCATGGTGTTGGCGCCGCGCTGCACGCCGGCAGCCTCGTCAAGGTCGTTGTCGTCCAGCTCGTGGGCGCCGTGGAGATGGCGCCGCGCTGCCCGCCGACAGCCTCATCAAGGTCGGTGTCGTCCTCGCCATGGAGGATGGCGCCGGGCTGTTCGCCGGCAGCCCCAACGTCGTTGTCGGTGGCATGGTGTAGAGGGCGCCGTGATGCACACCAGCAGCCCCGGCGCGGGCGTTGTCGTCACGTCTTGCGGAGATGAGGATGTCGCCGGGCTATACGCCGGCAGCCCTGGCATGGACGTTGTAGCGGAGTTGGAGAGAGTGACAGGCTGCACGCCGGCAGCCTCGACGCCGTCGTCTTCCCGGCGAGGT…	TRINITY_DN17053_c0_g2
TRINITY_DN61844_c0_g2	#N/A	#N/A	#N/A	Q53QK0	RecName: Full=Flavonoid O-methyltransferase-like protein Os11g0303600 [Oryza sativa Japonica Group]	8.1e-122	2.92168	4.1972	2.27139e-05	1.02304e-22	0.473187	0.573174	0.268296	0.987429	3.75527	5.31072	5.58821	9.97862	8.43418	GGCATATCAAGTACTGGAGCGTTGCATGGTAAGGCTTGGACTTGGTCAAAGGGACTCCGAGGGATCCAGGCCTATAAATGTTGACCTCGGCCCCCTTGAGCTGAGCACTTGCACCAACAGCTAACAAACCATCATTGTTGAAAACCATCGGTCCGGGCTAATGGCGGCTTCTTCCAGCGATGAGCTATTGCAGGCACACGCTGAGCTTTGGAACCACACCTTCAGCTACCTCAAATCCATGGCGCTCGAGTGCGCCATCAAGCTCGGGATTCCCACTGCCATCCACCGGTACGGTGGCGCCGCCTCGCTACCTGACCTGCTAGCTACCCTTCCAGTACCAGAGAGCAAGAAATCCTACCTACCTCGCCTCATGAGGTTCCTTGCCGTATCAGGTATCTT…	TRINITY_DN61844_c0_g2
TRINITY_DN33659_c0_g1	#N/A	#N/A	#N/A	#N/A	#N/A	#N/A	2.91735	2.67438	0.00129435	0.00691407	0.157729	0.208427	0.0536591	0.987429	1.2165	0.985494	0.553288	0.708541	1.39674	CAGCAGCTCCCCCGCCGGCCTGCTCTCCCGCCTCGTCGGCGACCCGCACGGTACGCGCTTACCCACCTACCTGCTCGCGCGCGTGCCGTGCCCCTCCAGTCCATCATTCCTTAGGCGGGCCCCGCCGCGGTTGCGTGTCTCGTTCCGGTTCGATCGCTCCGTGCCCGCCGGGGGCGGTCACCGCGCGCGCTCGCTCTCCGGCATCCAGCTCCTATCTGCTGATCACCATTCTTTTAAGCGACACTTGCTTTGCTTAGCTTACTGGCGCCTGACAACCAGCTCGTGCGCCCGATCTGCCATCTTTAGCTCCCCATTAATCTATCATGCTTCCGGTAGTGGCAGCTTAACTAATTACGCGTCCACTGTTACCTGTCTCACCGTAATTAGTCTCGACACAAG…	TRINITY_DN33659_c0_g1
TRINITY_DN17087_c0_g2	XP_015612362.1	ethylene-responsive transcription factor 1B	3.96e-69	#N/A	#N/A	#N/A	2.91298	2.60819	3.19677e-18	6.16427e-11	0.893798	0.990028	0.804887	6.144	6.5585	7.50071	6.03084	6.84923	3.43814	GTTCGAGTCGTCCAGGACGATCCAGTCCTCCACCGACCACCACACCACCTCGGAACACAACACTCCCCTCGACCTCGATCGTCGACCTACAGCCACATCGTCTCTCCCTGTCCACCCGAGCCCGTCTTCCCTCCTCAATCCAGCTCCATGGCCTGCATGCACCAGCACCTCGACCTCATCCGCGCCCACCTCCTCGACGACCTCCACGGCGCCACCACCACAAACAGCGGCGACTCCGACTCGAGCGCCCCGTCCCCGCCGGCGCGACGGATGCTACCGACAGGGCTCTACGTGTCGCTGCCGCCCAAACCTTCAACGAAAACTCTGGACCTGGAGCAGCCGCAGCAGGAGGAGAGCTGCGGCGGCCACGTGGGGGACGACGACGACTTCCGGCGCTAC…	TRINITY_DN17087_c0_g2
TRINITY_DN10370_c0_g3	#N/A	#N/A	#N/A	#N/A	#N/A	#N/A	2.89699	2.78682	0.0240955	0.0246562	0.210305	0.0521068	0	0.548572	0.740476	0.656996	0.663946	0.531406	0.59093	TTCAAAACTGTATATCTGGTGCACTGGCTAGCGCGCGCTGTAAAGCTGGCACCGCAATCCTTCCCACGGCGCGAATAAAAACAGCTCTGAAATATCTTGCCTCGCCTGCCTCTCCGCACTGTGACGACGAGGAGGTCCGCAGGCCGCGCCCAGCCTTGCCTGGCCCTCCGCACTGCAACGACGAGGACATCCGGCGGCCGTGCTTGGCCTCGCCTGGACCTCCGCCTGATCTCCGTCGAGCCCCGTCGAGCTCCGTCGGCCCAGCCTTTCCCCCGCATCCCGGAGCTCCGCCCGTCGCAGCCCTCGGCGCGCCTGCCCTGGGCGTCCGTCACGGCCAGCTCGAGCTTCGCCTCCCGCTTGCCTTGCTGTAGCCGCCTGGCTTGCTTGCTGCTCAATCGT…	TRINITY_DN10370_c0_g3
TRINITY_DN17522_c0_g1	#N/A	#N/A	#N/A	#N/A	#N/A	#N/A	2.88189	3.65041	0.00115068	5.741e-07	0.105153	0.208427	0.160977	0.658286	1.37517	1.47824	1.65986	1.53517	2.68604	CTTCGACATGGACGAGCTCCCCCACGCGGCCACGCCACAGCCCACCGACCTCGGCCATGGCAACTATGGCGAGAAGGTGCTAGCCCGCCCCGCCACCCACCTCCGTCTCCATCTCTGCCCCTTTGCCTCCCGTGATCACCACCATTGCCGTGTATCCTAGCCATATTCCCATGCCTCCAAACCCCACATCGTCGCTGGATTTCTGGATGAGGGCGAGTTCAAGCTAATCCTAGAATTCCAAATTTCGACGCCGCTCAGATCCCGTTCGATCTCCTTGGTCTGGGTCAGCTTCCTTGAGGTGCCACTGCAGCGAGGGCTTCAAATCGACCATGCTTTGGATCGGCGGATAATGCCAATGATGGTGACCAAATCGGCGAGCAGATTCGTGCTCTCCGGCCA…	TRINITY_DN17522_c0_g1
TRINITY_DN107332_c0_g1	#N/A	#N/A	#N/A	#N/A	#N/A	#N/A	2.87291	3.17038	0.0332983	0.00364718	0.157729	0.104214	0	1.04229	0.317347	0.547497	0.829932	0.708541	0.805813	ATTCCACCCTAACAGAACACATCTCCGTATCATGGATCACCCCCATATATATGTTCGTGAGGCCATTCGCAGCAGGCACGCAAACAGAAACAAAGAGATCGATGGCGCCATCCAAGTACTGCCACCTCGCCTTGTTCCTCGCCATTGCCCTGATCGCCGCCACGCCGCAGCCTTCGGCGGCCATCAGGGCCAAGCCCCCTACTTCCCCCACCACCACAGCTGCGCAGCCGTCGAAGTGGCACAGCTTCTTGGCACATCTGTCCTGTTGGCCGTTTGTATCACCGATATTCGGTCCGCCATCGCCACCAGTCCCAATGGCACCGCAGCCGAAAGAGTGTCTACCATCGATGATGGGGCTGATGCCATGCAAAGACTTCATCACCAACAACACCGCCCCGG…	TRINITY_DN107332_c0_g1
TRINITY_DN20687_c0_g1	XP_015643676.1	beta-glucosidase 25 isoform X1	0	#N/A	#N/A	#N/A	2.85477	1.14684	6.00147e-13	0.0359863	1.52471	0.885815	0.59025	8.55772	5.28911	7.66496	2.32381	2.53894	1.71907	CCCATGTTCTTCCTCTCAAATCCCTAGAGCCCAAATCCAAATTTCTACAAATTACAACACGAACCGTATATTGTAGCCCACAACATACTCTTGGCTCATGCTGGTGTTTTTCATACTTACAAGCAATATTTTAAGAAAAAACAAGGAGGCCTCATTGGAATTGCACTTGATTCCAAGTGGTATGAACCATTGTCAGATGTCAATGAAGACAGGGAAGCGGCAGCACGGGCAATGGACTTTGAGCTTGGATGGTTCTTGGATCCCTTAATGTTTGGCCACTACCCTGCCTCCATGCAGAAACTTGTAGGCGACAGGCTGCCTCAGTTTTCAAATCAGGAGTCACAGTTAGTATCTGGCTCACTAGATTTTGTAGGCATAAACCACTACACAACATTATAT…	TRINITY_DN20687_c0_g1
TRINITY_DN3343_c0_g2	#N/A	#N/A	#N/A	#N/A	#N/A	#N/A	2.85337	2.63517	5.89079e-47	7.04064e-49	4.41641	4.95014	5.84885	41.0332	30.2008	37.8868	27.8857	32.77	32.716	GGGAGGCGGCGGAGGTCTGGGCGCGACGACGCTGCTGGCGGCGAAGGTGGCGTTCGCGTCCGCCGCGCTGGCCGCGGCCGCGTCCCTGGCGCGCGCCACGCTGCCGCAGATCGTGTCCGGCACCGACAACTTCCTCTGGAAGCTTTATCTCTTCGTCACCGTGCACGTGATCATCTTCGTCATCTGGAAGCTCTCCGACAACAAGCACTTCCACGCCGCCGCGCAGCCGCAGAAGGACCCGTGGGCGCCGGTGCCTCACCACCCCGCAACCCCGATGCTCACAGAGCAGGCGGTGCTTTCCTCCATGAAGCGCAAGCTTGAGGTCGCGCCCGTCGCCGCCGTCGTCCGGGACGAGAAGTACAGCGTGCCGCCGCCGGTGTCGCGGCCGCACCTCGAGCC…	TRINITY_DN3343_c0_g2
TRINITY_DN31772_c0_g1	#N/A	#N/A	#N/A	#N/A	#N/A	#N/A	2.85045	2.24754	0.000665363	0.0136986	0.262882	0.104214	0.160977	1.29298	1.63963	0.821245	0.608617	0.944721	0.913255	AAAAAAAACCCGACCCAACCCCAGCGGCAGCCGCAGACGAGCTCGAGCCCAACAAGTGCGTCCCCGGTCTCTCCCTCCCCGCGTCGTCCTCACCATTTCCCCACCGCCACCGGCCACCATGCCGCCACGGCCGCCGCCTGCGCCGGCGATTGACGGTGCCAGAGCTGAAGCAGAGGAGGTCCTCCTCCGCTTCCCACCGGACGACCCCGCGCGCCTCTTCCGCGCCATGCTCGTATGCAAGGCCTGGCGAAGCCTCCTCACCAGCCCCGAGTTCGCCACCCACTACCGCAACCTCCACCGGGCACCGCCCTTGCTCGGCTTCTTCCAGAACGAGGAAAACGTCCGCGTATGGTTCGAACCCTCGTCCCCCACCTCCCCCTTCCCCCCGATGCATCCCGA…	TRINITY_DN31772_c0_g1
TRINITY_DN2155_c0_g2	XP_015625384.1	protein LYK5	3.24e-136	#N/A	#N/A	#N/A	2.84609	2.94192	1.20553e-32	5.15961e-25	2.36594	2.50112	1.77075	17.4446	14.7037	15.4394	15.4367	12.9899	21.9718	GAGTGAACTGGGGAGAATTGAACATGCTACAATAACATAAAATATTTGCTAAAAAGGAACTAAAATATCTGCAATGAAAGAATTGCGGTATTGGAACTTGGAAGACCATATGGATTGAGGTGAGATCTGGGGGAAACATCCGGGGACGCCCAGTGCTGGCGTTTTTAAATTTTTGAAGCTCTATTTACGGCCGCAGTTTGAGAGAGAGAGAGCAAGCAGCGGAAGCAAGAGGTCGGTCGCCCAATGGTTGGCGTTCGCAGGCCGATGTGCAAGTCCAAGAGCTCCGGCGCCACCGCAACCGCCGACTCCGTCGTCCCGTCGACGTCCCGCTCCTCCAGCACCCACCACCACCGCAACACCAACGGCACCTACAACTCCTCCACCTCCTCCCTCTCCACC…	TRINITY_DN2155_c0_g2
TRINITY_DN11999_c0_g1	XP_015629741.1	transcription factor LATE FLOWERING-like	4.7e-139	#N/A	#N/A	#N/A	2.8422	3.33244	2.88452e-17	1.28869e-15	0.946374	1.25056	1.71709	6.63772	9.89064	11.4427	8.07801	9.21103	21.3809	TTTTTTTTTTTTTTTTTTTTTGAAAATTAAGACGACGACATCATGATTAATTCCATCGGTCCATACGATCGATCATCCCTAATCAGTAGCTAATGATGATGGATCGATCGATCTATCATGTGATTCATGCATATGGTCTCTCTTACATTGGACAAAGCACATGAAAATACTTGCGTACGTGCATGTCTCGAATTATTGATTAATCTATCTAAATCGGCTGCTCATGAACCCCTCCTCTCCCCCTCCTCCTCCTAGGTTTTCGGCTGCAGCCGGGAAGGAGAAGGCAGGCATCATGTTGTTGTAGCTCAGCGGCGCCATGTTTACCATGGCATTAGCCCCGTAGTTCCGGCGGTCTAGGGTTTGCAGTTCCCTGATCTGGGACTTGAGGAAGCGGAGGTA…	TRINITY_DN11999_c0_g1
TRINITY_DN14778_c1_g1	#N/A	#N/A	#N/A	#N/A	#N/A	#N/A	2.84174	3.07651	5.46097e-11	2.15193e-15	1.41956	0.937922	0.536591	8.83201	4.38996	7.33646	5.64354	8.3844	10.0995	GAAGAAATCATGTTTTGACGACTTTCAAAACAAGCCAACGAATGCAGGTCATGTAGCAGCAAAGAGTCAACATGCCAGGAGCAGTCGTACATTGAGTAAACAAGCCACTTTTTAAAAGTTCTACACAGCAACACTGATCAGTTTCGAATCCACCACCGTAGAATGATATACTGGAATTCCTGATATACTCCATCCTATACAAATTAATTGATTCAATTTCATTAAAATATGCATATATCTAGAGCTAAAATACATATACATACACATCCGTATCTAAACAATCCAGACTCAATTATTTGGATCGAGGAAGTACATACAAAGCAACTGAACAAGATACACTGTTCTATAATCACAACGGAGAGATCGTCTAGTTCTTGGGCAGGAGCACGTCGCGGACCA…	TRINITY_DN14778_c1_g1
TRINITY_DN11300_c0_g2	XP_015638220.1	transcription factor DIVARICATA	4.42e-44	#N/A	#N/A	#N/A	2.83541	3.42133	1.77164e-05	3.41124e-08	0.315458	0.208427	0.321955	1.20686	2.16854	2.62798	1.43855	3.77888	3.70674	GTTGGCATGTATTTTTTTTATAAAACTCGAAGCAATTGCGGCCGCCAAGCCGCTTTCAACACATGTTGGAATAGACATAGACGGCCTACGCATCACCGGACAACACGACAAAAGAAGAAGCATGAACACTGATAAAGGACACTTGTCACTAGGACATATTTATTTGAAAATCAGATAGGATGAGACCGGCATGTGAAAAGCCATGCCACTGTCATCGACTCGATCTATAAGAAAAAAGAGTAGAAACCAAGAACGGCGGATTTATGCTGTAATCCTTTCCGGTCTCTGTTTCTTCCTGAACATGTCACACGCGACAAAGGACACCATTATTCGACCACACAGCTAGGTCTTCCGAATCGCAGAATCCAACCAAGTAAAGCTTTTCCCCTGCATCTGTGC…	TRINITY_DN11300_c0_g2
TRINITY_DN18936_c0_g1	XP_015644689.1	ethylene-responsive transcription factor RAP2-3	2.05e-52	#N/A	#N/A	#N/A	2.82219	2.34385	8.46052e-32	0.000595877	21.6089	14.7983	9.06839	100.334	102.926	116.945	32.478	106.399	89.7676	ATTTGGAAGCAGCTGCAGTTTACTGTTCAAGCGAATCCCATTGATATCAACCGTTAGATTTAGAAGATCAACGGTCAGAACTGATACTTTTAGTCTAGTTCAAAACTGCTACATTTTATAGTAGTAGAGAAAACTAAAAATCTCATCCAGCCCAGAACCAACCAAACGGCAGTTCTATCAGAAGTTATGTACTTAAGTGACCTAGAGAATTACCAGCCTTATTCTGGGATCTTGAGATCTTTACAAATGCTAATTAATTTAGTGACCAGATTGAGCATGGACTTAATTCTAGAGATCAAATGTCCAAGTTCAGAGCTATCCTTCTGCTGACTAGCGACCATGTGCACCACAAATGCTCTCGACGATGATCGGATCCTTGCTCCACTGAAGCGCCGAAGC…	TRINITY_DN18936_c0_g1
TRINITY_DN6682_c1_g1	#N/A	#N/A	#N/A	#N/A	#N/A	#N/A	2.81999	3.35713	6.13967e-18	2.90282e-26	2.47109	1.87584	1.01952	14.8663	9.83775	12.9757	14.0535	16.8278	23.476	ATTTAATCCCTGCACATATAATTCACAAAATAGATATATATTTCCAGATACATATATAGCACAATATATAGACATTTGCACATCATCAACAACAAAGTTCAACCACTAATAGTCCAACAAAGTCCATACATAGAATGTTCCATACAATAGTCCAACAACAAAGTCCAACAACAAATTCATACATAGAATGTTCCAAGTCACACAACAAAGTTCATACAAGCAACGTCAACCTTCGCCACTTCCTTATCCTTCGTCACTTCCTTGTCCTTCTCCACTTCCTTGTCCTTCTCCACCTCCTTGTCCTCCTAGAAACTGATGCAGGCTCCGGATGATGCCCGTATTGTTGATGGTCAAGCCAGGTGTCAGCGGGCTCTGACTTGGCGCTCGCTGGAGGAGCGC…	TRINITY_DN6682_c1_g1
TRINITY_DN21854_c1_g1	#N/A	#N/A	#N/A	Q8GSM7	RecName: Full=Shikimate O-hydroxycinnamoyltransferase; AltName: Full=Hydroxycinnamoyl transferase; AltName: Full=Hydroxycinnamoyl-Coenzyme A shikimate/quinate hydroxycinnamoyltransferase [Nicotiana tabacum]	3.56e-49	2.81579	3.05834	0.00175311	0.000610684	0.157729	0.104214	0.214637	0.713143	1.63963	0.985494	0.608617	1.06281	2.20256	GAATCTTTCTTGTTTAGCAGAAAAGGAACACGACATGGGTTCAAGATCATCAGTACGAGTGGTCGACTCCTGCCTCGTACCGCCCAGCGCCGAGACGCCGCGTAAAGCGCTATGGCTCTCCGCGCTGGACCTGGTGCTGGCCAACCGAGGCTACACCCCGCTCGTCCATCTCTACAGCGCCAGTGACCTCGCCGCCGCCGCCACGGACTGGTTTAACGTGGCGAAGCTCAAGAAGTCCATGGCGAAGGCGCTCGTCCCGTTCTACCCTCTGGCCGGCCGCCTCAGCACGGATTCTGACGGCCGTATAGAGGTCAACTGCAACGCGGAGGGCGCGCTGTTCGTGGTCGCCCACTCCGATCACACCGTCGAGGACTTCAGGGACTCGCCGGAGCTAAGGAA…	TRINITY_DN21854_c1_g1
TRINITY_DN23874_c0_g1	#N/A	#N/A	#N/A	A0A2H5AIZ1	RecName: Full=Hydroxycinnamoyltransferase [Narcissus pseudonarcissus]	7.73e-41	2.81439	2.74086	0.000326975	0.000330645	0.315458	0.208427	0.214637	1.09714	3.06769	1.04024	0.663946	1.88944	2.31	GACGGCGCCAGCATGTTCCACTTCATCCGGACGTGGGCGAGCTACTGCAGGGACGGCGAGCGCGCCGCGATCGAGCCCCCGTGCCACGACCGCGGCCTGCTCCGCGCGCGGTCCCCGCCCGTCATCCGCCCCGAGACCATCCCGATGTTCTGCAGCAGGCTCGCCATGCAGGAGCCCTCGGCGACATCCACCGTCGCGACCAAGGTCTTCCCCTTCTCAAGGAACCAGCTGCGCGCTCTCAAACGCCAATGCGGCGGCGCCAGCACGTTCTGTGCCGTGAGCGCGCTCGTGTGGCGGTGCGTCTGCGTCGCGCGCCGGCTGGACCCGGACGCCGTCACCCGCATGAACTTCCCCGTGGACGTCAGGCGCCGCCTCGACCCGCCGCTCCCGGACGGGTAC…	TRINITY_DN23874_c0_g1
TRINITY_DN28192_c0_g1	XP_015643314.1	patellin-4	0	#N/A	#N/A	#N/A	2.77922	2.41834	2.31686e-05	0.000138378	0.210305	0.521068	0.268296	1.75543	1.69252	3.44923	1.88118	2.12562	1.34302	GAAGAAAGCAGAGGAAGCCAAGGAGGAGGAGGAGGAGGCCACCGAGGAGAAGAAAGAGGAGGCCGAGCCGGCCGAGGAGAAGAAGAAGGAGGCGGCCACGGCGGAGGACGCCTCCGCCGGCGAGGCCGAGAAGCCAGACACGGCGGCGGTGGTCGTCGTCGACAAGGACGTGGCCCTGTGGGGCGTCCCCTTGCTGCCGAGCAAGGGCGACGAGGCAACCGACGTGGTGCTCCTCAAGTTCCTCCGCGCGCGCGACTTCAAGGCGGGCGCCGCCTTCGAGATGCTCCGCAGGACCCTGCGCTGGCGCCGGGACTGGACCAGCCTCGCCGCCACCTCCTCCACCCCCTCCTCCGACGACGACGCCGTGCCGGAGGGCGCGTGCCGCCTCGACGGCGCGGA…	TRINITY_DN28192_c0_g1
TRINITY_DN15064_c0_g1	#N/A	#N/A	#N/A	#N/A	#N/A	#N/A	2.77059	2.81665	2.99511e-19	1.98659e-16	1.57729	1.35478	0.858546	9.38058	8.3568	8.0482	9.90386	6.31782	10.1532	ATGGCATAACATTATAATTTCAACCTGGCATTTCCCAAACATTTTCATAACATAACACTTGCACGGTTACAACATCCCACAGTACACTCCAGTTTATATACACTTGCTCTGAAACTTCATTCTACTACATACATTACTCAATTCAGTTCTTCACAGTGAGCACAACAAACATCAGAGCTAGAAGTAGCACAACCATGTTCAGAAGAAGAACCACTTGTTTCATTGCATCGATCAGCCTCTCGTCAACTTGTGTCGTCCTTGAACTGCTTCCACTGACTAGAGAGTTTCCGACCAGACTTGTTCCTCCCTTCTTAGTTGAAGTTCTTCCCTCCTTTCCTCAGCCCAGCCTAAGGCTTCAACAGCAACATCGCCTTGGAGGTGCCCAGCCTATGTATTCCA…	TRINITY_DN15064_c0_g1
TRINITY_DN35166_c0_g1	#N/A	#N/A	#N/A	#N/A	#N/A	#N/A	2.76885	1.90979	0.000557509	0.0474538	0.210305	0.15632	0.268296	0.713143	1.95697	1.64249	0.387302	0.767586	1.18186	CGCCGTGCTTCTGTAGCTAAATACTAGCATGTAATGGCGCGGCGGCACGCCGCGCCCACGTGGTAGCCACGAGTTGAAAAAAAATGGAGGATATCCCGTGAAAAATTGTACTTCTGAGGCGAGTATTAGGAAATTACTCTTGCATGGAGAAAACCGAACATAGTAGAGGGCCGCAGCCCTGCAAAACTGCCACACGCACAAGCAAATAGGATACTGCAACTCCGCAAAGTATCTGAGCTAGTTTCTCTCTAGCTTGTAACAACCTGTTCGTTTCTTGTTCATCGAATTGGCAGAACACACGCTTACCTTAAAAAACAAATGTGTACCACTCACAAAAACAGCAGAGTTTTTCTCATGTCATGCTAAACCACAATCCAAGCAGAAACTGCTCAGGTCAAA…	TRINITY_DN35166_c0_g1
TRINITY_DN2470_c0_g1	XP_015628222.1	putative glycine-rich cell wall structural protein 1	1.23e-73	#N/A	#N/A	#N/A	2.74403	3.65703	6.19596e-32	5.47362e-65	6.67719	5.62753	4.50737	38.8389	27.6621	45.3875	51.7325	81.8365	76.3911	GCGGAAGCGGCGGGCGTGGTGGAGGTTCAGGAGGGGGCGGACGGGCCAAGTGCCCGATCGACGCGCTCAAGCTTGGGGTCTGCGCCAACGTGCTCAGCGGCCTCATCAACCTGCAGCTGGGGACGCCGCCGAAGAAGCCGTGCTGCTCGCTCATCCAGGGCCTCGCCGACGTGGAGGCCGCCGTCTGCCTCTGCACCGCTCTCAAGGCCAACATCCTGGGCATCAACCTCAACGTGCCCATCGACCTCAGCCTCCTCGTCAACTACTGCGGCAAGAAAGTCCCCAGAGGCTTCCAGTGCCAATAGACATCCATCACCCCTTCCTAATTTCCATCAATCCTATACACGATCGATTGACGAGAGTGCATGGTATGCATGCACGATCTGTCGTGTATATTGT…	TRINITY_DN2470_c0_g1
TRINITY_DN39552_c0_g1	#N/A	#N/A	#N/A	#N/A	#N/A	#N/A	2.71983	2.52804	0.00874621	0.0153323	0.0525763	0.208427	0.107318	0.768001	0.740476	0.930745	0.663946	0.590451	0.859534	ATTCCCCTCTCGTCCAAATATTGATCCTCCAAATCCTCGCTCTCGCCGCCGGTAAGACAAGTTTCCCTACCTGGCCCCGGCCTTGCCCGCTCGCGCCGACTACATTTTGCCGGCGCGGCTACTCCGTCTGCTGACCTCTCCGCTTAGCGCCGCCGCCTACTCTTTGCCGACGCGGCCGCTTCGTCTCCCGCACTCTTTGTTGTGCGGTCCATCTACTCCACCACCGGTCCTCCCCGTCGGGCTGCCGGCGCTGAGGTTCAGACTCTCTCCGCCCGGAACGGCAGGCGCGAAGATGTCGCCGGCTGTTCGCGCATGCCACCTTCCGCGGCGGCTGATGAGCGAGAGCAAGGAGGTTGCGCACGCAAGATGAGCGACAGCAGGGTGTTGTCAAACAGGTCG…	TRINITY_DN39552_c0_g1
TRINITY_DN15350_c0_g2	#N/A	#N/A	#N/A	Q9FN37	RecName: Full=Phytosulfokine receptor 2; Short=AtPSKR2; AltName: Full=Phytosulfokine LRR receptor kinase 2; Flags: Precursor [Arabidopsis thaliana]	1.37e-20	2.71979	1.81441	0.000317914	0.0071178	0.368034	0.573174	0.268296	5.04686	1.05782	1.80674	1.82585	1.06281	1.34302	CCCCAGTCCAGTATGCAAATTTTGTACATAAACAAACATACTTGGTCTACATCAGCTGCAAGACTCCCTTGATATTCAGATCAACATTTATGTAAAGGGAAGCTTTATTTAAAGGAAAAGTATGCCATATCCTGAAGTTACATAACGTGATTGTCTCTATCAATTGATTGTAAGCTACACTGAACTTGGGAAGATGGAAGCAATCCTGCACCTACAGAATATTAACCATCTGTTACGACTTTGTTGCTCCCAGATACGATATGGTTGCTCCCGGATACAGTATTGTTGCTTCCAGATACGGTATTGTGCTCCCCTGATACAGTATGGAAGCTTCCAGACACATTATTGTCGTTCCCGGATACAACATTATTGTTATCAGTAACAATATGGTTTGTCCCT…	TRINITY_DN15350_c0_g2
TRINITY_DN4602_c0_g2	XP_015613439.1	uncharacterized protein LOC4348880	2.35e-71	#N/A	#N/A	#N/A	2.71509	1.98734	9.51728e-32	1.04635e-16	5.67824	3.12641	6.60007	33.4629	28.667	37.5035	21.6889	19.8982	18.2651	GGCGCCGCGGCCGGGGGCCACGGCGAGGGGGTGGACCACCGCCGCCGGAGAGGCGGGCGGCGGGTGCGAAGGGCGGCGCTCGGGGCCGCGCGCTACGCTCCTAACCTAACGCTCCGTCACACTTCTAAAGTTCACTTTTTATATCTAATTTCTGTACTTATTTCTTTAACCAGTCAATGGCGAATTGCTCAATACATTTGAGGAGGAGTTTGGTGAATTACGTGCATGGAAAGATTATCCTTACAAGGTGACAAACCCTGATTCTTGGGAGTATGTTTGGGGGCTACTTCCAAGAGACGTTGTCACAAACATATCCCGAAGTGTTGTCAAACTTGCTTCATTCAATGGAAGTGTGAGGTCTTTTGCATGCACAGGCTTGATTATAAAGTGGCCTGGAAC…	TRINITY_DN4602_c0_g2
TRINITY_DN13879_c0_g1	XP_015634365.1	putative E3 ubiquitin-protein ligase LIN-2	0	#N/A	#N/A	#N/A	2.70406	2.80198	3.438e-09	9.78069e-11	0.368034	0.781601	0.536591	4.00457	3.5966	3.39448	3.81769	3.77888	4.08279	GGAGGACCTTATTATAACTTCAGGATGTAGACGTCGCCTCACCATCCTGAAAAAGACACTCGAAACAACCTAAAAAAAACTGGAAAACCCTACCATCGACGAGAGGTCGTGATCGGCCACACCTCCAACGCACCAAAGCCAGCGGAAGCGGAGCAGACCGATAGTGTCGTCGTCGAGAGGGAAGAAACCCTAGATAAGTTTTGGATCACCCTCACGACCGCCTCTCTGTTGTCCCCGCATGTACTCTAAAAAACCCTGACATATTGATGGCGCTTTCCTGAATTCTGGAGGAGGAATTGAAGGGGAAAGACCCACCGAGAAGTAGGGGTTCGGTAGCAGGCATTGCCCGTTGAACCGTTGCTTATAGTTGTTTAGCACGAGAGTTGCCCACACTGACGC…	TRINITY_DN13879_c0_g1
TRINITY_DN6837_c1_g3	#N/A	#N/A	#N/A	#N/A	#N/A	#N/A	2.70019	2.24102	1.05503e-06	0.000331562	0.630916	0.104214	0.697569	2.63314	3.17347	3.33973	2.8771	1.8304	1.88023	ATTGGTTTTGTCAGCTCATCTTCTGTATGGCCGGTTCGTTCCTGGCTGGACACCTACAATCTCTCCCGAATCTTCTCCTTTCCTTCATCTCTCCACCTGTTTATTTCTCCATTGATCTTCTGCAGCTCCTCTTGAGATCACCTGGCTGACCTCCACCGATCTCCTTGCCCGAGCTGCTCTTTTTGAGATCCCATGCCGGCGGCGCAGGCCGGTGGCGGCGACCGCGTGATGGGGAAGCTGCGGGTCAGCGACCTTAGGGGCGGGGCAAGCGCGTGCTGGCGGCGGCGACAACGGGGCTGCCGCTGGCCGGTGGCGGCGACCTCGTGATGGCGAAGCCGCCTGTCAGCGGTGGCGAACGGGAGGCTGCCGCGGGCCGATGGAGGCGACCGAGGGATGCTG…	TRINITY_DN6837_c1_g3
TRINITY_DN1761_c1_g3	XP_015642451.1	dehydration-responsive element-binding protein 1C	3.72e-109	#N/A	#N/A	#N/A	2.69482	3.88033	4.68605e-20	1.52889e-60	2.54417	2.06551	1.51963	9.33121	15.9102	14.3718	24.5854	30.89	33.5664	GTTCGAATTTTTTTCTCCCGGTGCAACGCACGGGCACTTTTGCTAGTTCTTGATCAAATTCTCGATACCATACTAGTATACTCCTTGATTCCACCACGTACATGTTACAAAATTTTCATGAAACTAAAAAAGAAATACAAAACTAATAAAATAAAAAAGAGGACAGGGTGATGCATTTTGCATGCTTTACGGCTAGACAAATATCTTCTTCCCGCGCTCCAAATTAATTGAGCTCCCGACCAACTCTGCGTCTTCCTCTTTATCCGACACCTGACCGACATAGCGAAAGGATCAATCTCAATCCCGCTCGATCAGTAGCTCCACAGCGTGACGTCGCCGGCGCCGTAGCCGTAGCCGCAGCCGTCGTCGTCGACTCCGTCCATATGCGAGTTATCCTGC…	TRINITY_DN1761_c1_g3
TRINITY_DN43540_c0_g3	XP_015635256.1	protein G1-like4	1.46e-161	#N/A	#N/A	#N/A	2.68504	3.07903	7.57624e-08	1.12864e-13	0.57834	0.937922	0.375614	5.15658	2.75034	4.27048	4.42631	5.3731	6.12418	TGACTAGTGATGCATGAACAAACAAGCAGCAGATGACCAACCCTCTTTGACAGCATGAAGAACTCAACAAATCAAACCATGCAACGATCGATCACAAGCTAGTTGGCAGTCGACCGATTCCCCTTAGCTTGCATTTCAAAGGATCCCTGGATTGATTTTATATCTTCACCATTGCATACATAAATCAACCAAGCAAGAACGGTACTAGAAACCCTACAGTAGCAAGGGGGAAGTAGCACTAATTCCCAGCAGGAAATGTAGCCAAAAGATGAACAGTGTCGTAAGAACAACAGTACATACACAAGCGCGTGTTGATCGATCGGTCGATCAATGGCATCCATCCATGGTTTCCACTGATCAAGATTACTGCTAGACATATAAACCTTGGAATTAATTAAT…	TRINITY_DN43540_c0_g3
TRINITY_DN12062_c0_g2	XP_015633042.1	CCG-binding protein 1	1.72e-152	#N/A	#N/A	#N/A	2.68502	2.66505	2.16611e-67	2.77356e-50	112.776	107.496	83.8156	724.225	574.186	648.729	519.759	630.247	759.076	GTCGTTTTTCAAGTTCTCCAGCAGGTTGTGCCTTGTGCGTTGCATGCAGCTTCGGGGATAGGATGGTTTGGCTTCCACCAAACCAAATTTTCGAGTACCCTTCAAATTACAGTGAGCACTTGAAAAGTTTAGATCATACAAGGTGGGAAATACATCAGGTTTCGCTACAAAATAAGTGCAACATGCAACATCAGTTTGTCTACAGAGGTGTGTGGCAACTGAAAAATCAGGAGAAACATCAAACAAACCCCATCAGATCATCAGCCCACCATTAAGGGCGAAATAAGTAACAGTCAAGAGCTCTTATTCCCCAAACATGTATATTCAGAGATACGTCATCAGATATCATACTCGCAAACGGCACAAAAGGAGTTATCTGAATCCTGAAGTGAAGAACTC…	TRINITY_DN12062_c0_g2
TRINITY_DN4091_c0_g2	#N/A	#N/A	#N/A	#N/A	#N/A	#N/A	2.68222	1.91246	2.26445e-05	0.00570072	0.503156	0.282419	0.268296	3.20147	1.62852	1.84671	1.03078	1.22341	1.63419	CAAAAATAGTGAGAAGCGCAAACTGAACTAGAAACAACGTTGTTCTTGAGAAAGACACCTTCTGTCTCCGACGATGGCAGAAATTACACGCGAAATTAAGCTTAAAAATCCACCCGGCCATCTAGCTAGTTGCGCCACGCTTATAAAACCAGGAGCGCGACCCAGGGAAGGCGAGCACACCGCCATCTAGCTACCCACGGCCGCACTCTCCTAATCTCCGGCCAGAAAGAGAAGCCAGCCAAGATTCCGACGAGAGACACCCAAGCCATGGTGAACCCATCTGTCTCCGACGCGGCCGCGAGATGCAAGGCACCCATGTTGACGTGCCTCTGCTCGCCGACGAACCACCCGGGCTCCTTCCGCTGCAGCCGCCACCGCACTCCCCGCGGCGGATGGCCA…	TRINITY_DN4091_c0_g2
TRINITY_DN5464_c0_g1	#N/A	#N/A	#N/A	#N/A	#N/A	#N/A	2.68007	2.75633	1.74992e-43	4.69413e-42	6.18823	5.74998	4.76117	30.6558	33.5023	42.6719	35.0066	31.879	44.5625	GATCCCCTTTGTCCTCACCATATTTTCAATCAACTACTAAGATTCACAGGTCGTATATAAAGCTTTACGTTTGCAAAATATGATAGAAATAAATTAAAACAACTAAACACGCGACACCGTATAGTTCCAACGTTGTCAGAATAGAACTGAACAAATCCTTGTGGTCTAAGGAATTCTTAAAAACCCCACTGACATCGACGAGACCCAACTGCTCCGTGTAAGAAAACAGGGCAATGCCGAACTGCCTTTTTTTAGGGAGGCGGTGCCGAATTGCTTTGCCACTTGCAGGAATGGAAACGCACTTGCTAATCACAAGCAGAATCCTGCAGCGCAAGCCCACTGTTTGCGTACACCAGGCGGAGTGCCGGGCAATTCGGCAGAAACGCATAAAAATCCATA…	TRINITY_DN5464_c0_g1
TRINITY_DN7680_c0_g1	XP_015622800.1	probable aldo-keto reductase 1	4.31e-164	#N/A	#N/A	#N/A	2.66367	3.07743	2.06423e-20	3.4578e-34	2.95216	6.15224	3.9139	33.6609	22.5009	26.4841	32.5035	39.683	37.5283	GTAATGACAAGATCTTTAATGACAAAAATTGTTCTTTGTTGCAGGTCATCTACAGATGTACAGGTATTCTCTGTTCATGGTTACCTCTTCAGCGGGCGGAGAACCGAGACCTATTTACGGAGGTCTGTACACGATTGGAGGCTACGGCGAGGGATACTTTTTCCCTACATGGGTGGCAGCATAGTCTACGGAATGAAGCCCCACCCACATCTTAGGCGTTTTGCGATTCATCGTTCCGATATGTATTTCGCCTAGATTTTAGTTTGGCGTCTTTTTAGACTTGACTATCATAAACGGCTGTGTGCATCCTGATTATGCAGAGGCTGGATGTAATTGCTTTCAAAAAGTAATAAAGGCG	TRINITY_DN7680_c0_g1
TRINITY_DN17722_c0_g3	#N/A	#N/A	#N/A	#N/A	#N/A	#N/A	2.6631	3.7642	0.0130027	2.43747e-06	0.157729	0.15632	0.0536591	0.603429	0.634694	1.09499	1.77052	1.29899	1.88023	TGGGTGTCATGATGTCAACGACGCACTGGACACCTTCGCTGTGGAAGGCTGCGATTGGTCAGGGAGCATATCTGGACGGAATGGACGAAACCTGGAAAATACAGGAAGACATTAGTTCTTCTTTGTACAGTATGGATCATATAGTAACAGCAACTATCTATCTGCTAGTCAGATTTAAACTTAAACTACGTTTTCCATCAGCCATACAATAGGTTATCAATCACTTTTGTCATGTCTTCCTCACGTATTATTTCAAAGCAATAAGCTCCTATGGTTAAACGAACTGTATGGTCCAGATTATACATGTCTTGGTAATTCCAACGAATGCCTTGTCTGCACTATTCTTACATGGTTTGGTAATTCCATCACATACCTTTTCTGCACTATTATCATCTGCTC…	TRINITY_DN17722_c0_g3
TRINITY_DN558_c0_g1	#N/A	#N/A	#N/A	#N/A	#N/A	#N/A	2.64414	2.45624	1.02364e-19	2.09386e-09	2.17613	1.63198	1.4386	8.0673	12.101	12.3554	4.38592	11.1961	12.6695	CTCGTCCCAAACATGGGGGAGCAAACAAACACGTCCGACATGTTGGATCTGGCTGTCGACTACATCAAGGAGCTCCAGATGCAGGTCAAGGTACGTATGTCCACAAGAACCCGTTGGTGCTGCATTTTTTGCCTTCCAAACTGTAGCATCGATGATGGTTACCTAGTGATGCTGAGATTGATCTTGTTGCGTGCGGGCGTGCTCACCGGAAATGTTGAGATCGGCTGGATCTGCCCTGTGGATGAGGGTAGGGGGCAACTTTAATTAGGCCTATATATCCAAATCCTTCACGTGCATTCTCCTAGTTAGCTGATCGAGTAATCTTTTTTTTTCTTCAGCCGACTATTTTTTGAAATTGATTGAACTGACAAAAAATATTTATTTATCCTCTAAGCGGAA…	TRINITY_DN558_c0_g1
TRINITY_DN3693_c3_g1	#N/A	#N/A	#N/A	#N/A	#N/A	#N/A	2.64138	2.46532	0.00142102	0.00152196	0.262882	0.260534	0.107318	1.81029	0.793367	1.31399	1.32789	0.944721	1.18186	TTTGATGGTATAAACCTAAATATACTAGATCTTTTTTTTTTTTTTTTTTTTTTTTTTTTTTGCGAAGAAGGACCAGAATGCATTAAACAAGAGTCTTACAGACAAGCTCAGAAAACTGAAAAATTACAAAGACACCCCTCTGAGCTCTGGCTTCGTCGTCCTCATCGAGCAAGCCGCCACGCCGGCGAAACCCGCCGCAACTCCTCCGAACGCTTGGACTGGGAGGATCCCCTTCACGACGCGGAAGTCGACGCTCCTCGGTGCGCAAGCACCTCCACCCTGCGCGACAGACGCCGCCGCCATCTTGTTCAACACCACCCGAACCTTCAAGATCTTCAAAAGCCGGAGCCTCCACCACACGGCCCCCGGCACGGGGACGAGACGCACCACGCCTCCGAC…	TRINITY_DN3693_c3_g1
TRINITY_DN12679_c0_g2	XP_015627619.1	ethylene-responsive transcription factor ERF054	5.15e-36	#N/A	#N/A	#N/A	2.63846	4.33758	0.00612732	1.70089e-09	0.210305	0	0.321955	0.768001	1.1636	1.31399	2.1025	2.71607	5.58697	CGGATCTCGGCCACCCACTTCCCCCAGTGGCGCTGCCGCACGCCGCGGTAGAGCTTCTGCGGCGGCGGCGGGGGCGCCCCCATCAGCTGCTGGTACAGCGACGGCGGCATGCCAGCCAGCCCCCCGCGCGGGCTGAGGTCCAGCGCCTCGCTCCAGTACCGCAGGAGGTGCTGCTGCTGCTGCGTGGTCTCGGCCGGCACGAAGAAGGACGGCGCCGCGCTGGGAGGCGCCCCGCCGAACGAGATCATCTGCTGGTGCCGCAGAGGCGGCGGCTGCTGCTGTGGCGACGGCGACGGCAGGAGAAGGTTCAGGCTCCCGCGCGTCGCTGTTGTCGAGGCCGGCTCGTACGCGAAGGGGAACATGTGGCGCGCGGAAGGCGGCGGCGACGACGAAGGCGGG…	TRINITY_DN12679_c0_g2
TRINITY_DN7124_c2_g1	#N/A	#N/A	#N/A	#N/A	#N/A	#N/A	2.61566	2.78406	2.28528e-11	1.18423e-15	0.736069	1.25056	0.804887	4.38857	5.60646	7.17221	5.69887	7.26254	6.1779	CACCCTGAACTCCTCTTGCTTGACCACCGCATGTGATTACTGTAGATCTCCGGTGTCCCTCCGCACATTGGGAGAAGACACCACCGCGTGTGATTACTGTAGATCTTCTCCAACCTCTAGACAACCGCTGCAGGCCAACAGCGCCGGCAAAGCAGAGCATCGACTACCAAGGCACGAGCTTCTGTTTTGGAGCTTATCGAATCACGCTTAGTTCACCAATTATTCGTTGAGATAAAAATGTTCAATACTGCCTCATCCACGCAATGACGAAAATCTGTATGAGAACAATGTTCCCATTACTAGATCGGAATGAGAAGAACGAAAATCTGTAAAAATCGAACACAGAATGAGATCAAGAAAAAAACAGGCTCGTACAGCTTGGATTTCTCAAATCTTAGC…	TRINITY_DN7124_c2_g1
TRINITY_DN14415_c1_g1	#N/A	#N/A	#N/A	#N/A	#N/A	#N/A	2.60651	3.02471	0.0127416	0.000368186	0.0525763	0.208427	0.160977	0.822858	1.26939	0.492747	1.27256	1.06281	1.07442	GGGAGGTGGTGGGATGGTTGGTAGATACGTCTTTCTCCCGGATGAAACAATAATCTCGAGCGAGTTCGGGCTTTCCGCACACCATAGAGAAGCAGTTGCGATCCCGCACGACGGATTTTGCGGGGGGATCGGATGTTTGTACCACGCACACACCCACTACGCCTAAACTGCTCAAAACGAGATTGGAAGAAATATCCTCCGCTGCAGTTCCTCCACGTCGTCCTCTACTCCCATTGATCCAATCTGCCGCATACTTCTGTCGTTCCTCCGCCGCCAGTCCCTCCCGGCTCGGCGATCCCCACGTCTCTGTCTCAGGCCGCGCCCAAACCACCCCGTCGAGCTCCGCCAGGAGACTGCAGTCGCGCTGGTGGGCTTCTCCACGCGGAGCAACCATACTGA…	TRINITY_DN14415_c1_g1
TRINITY_DN16578_c0_g2	#N/A	#N/A	#N/A	#N/A	#N/A	#N/A	2.60647	2.22643	4.02738e-05	0.00122318	0.157729	0.364747	0.482932	2.52343	1.69252	1.86149	2.04717	1.59422	1.0207	GTCGGCGAAGCGCGGGCAGAGCCGCATGAAGAGGCCGCAAAAGTCGGTGAAGCGCGGGCAGGGTCGCGTGAATAGGCCGCAAACGGCGACGAAGAACGGCTAGCCGTCATACACGGAGGCAGCGGACAAATACCAAGTACCGAAGGAGCTGAGCGAGGACGAGGACGATCAGCGGAAGAAGACATCGGGTAACAACAGCTTTTTTTTTTTTTTTTTTTTTTTTGTCACTCCAATTAACTCTTTTATGACAGATCAATCACAGTACACAATGAAGGTAAGCACAAATCCAAATACCCGTGGATGACTGCCGATAGTATATTTATACAAAAAGTACATGTTTATAAAAAAAATAAGCGCACAAGCAATATAATTTATGGCATACAAACAAACGAGGGATTG…	TRINITY_DN16578_c0_g2
TRINITY_DN860_c0_g2	#N/A	#N/A	#N/A	#N/A	#N/A	#N/A	2.59276	2.26457	1.11605e-30	2.39668e-23	6.25658	5.15857	5.9025	45.2023	29.9893	28.1961	23.5148	22.7914	35.5095	GCTACTAGCAGTTCAGCACAGCGAAGAGAAGAAAGCGCAGCGAGCAGGAGCTGAGAACACAGAGGGGAGCTTCGGAAACGAAACGGTCGAGCTCGAGATGAGCCGTGTGTGGGTAGCGGCGACGGTGGCCGCCGTGCGGGCGCAGAGGGAGAGGGCGGCGGGGGCGCCAGGGGCGCGGGACCGGCTGGCCGGGCTCGCCCCCCAGGCGGCCGCGCTCGGGGCGGCGCGGGCGGCCACCGACGACGGCCGGAGGCAGGCCGGCGCCGACGAGTCGCTCCGCAAGGCCATGTACCTCAGCTGCTGGGGCCCCAGCTGACCGCGACCACCACGCCACGCCGGCCCGGCCGGGCCGGATGGAGCGATCTGTGGGTTTGTGGGGGGCTTGATGGGTAGCTAGCT…	TRINITY_DN860_c0_g2
TRINITY_DN6922_c0_g1	XP_015643273.1	WAT1-related protein At3g18200	0	#N/A	#N/A	#N/A	2.57518	2.44364	1.32558e-06	1.22368e-17	2.78655	6.30492	6.86837	43.3372	25.8638	25.5681	31.6481	26.0979	28.4183	GACACATATAATTGTGGATGAATTATTTTTTTCTCGACGATGGATATACACACAGCTCGAGACAGACCTATACACAGATTGATATTTGGCAAATATGACTAGTGTTTCGCAGTTCACATCGTCACATTAGGTGATCCTGGTCGCCGTGAACGAAATAGTTAAAAATTACAAGCACCCAACAACAGCACATTCCCAAATCTAGCAGCTTCCAGCTCCGTATCATGCCAGCAGGTCAGTGTTAACCTCTTGATCCTTAGCTTGACCGTCTTGCCCAAGCAGATGCCTCGTCATCTCTGGATCTTGTTCCCTGGTCTTCTTCTCCTCGCTCTTGCCCCATAGCACGCAGTACAGGCCAATGACGATCAGCACGGCGCCAATGATCCCTCCGGTGTAGAGCTG…	TRINITY_DN6922_c0_g1
TRINITY_DN27025_c0_g2	#N/A	#N/A	#N/A	#N/A	#N/A	#N/A	2.57483	2.46605	8.76699e-11	5.24138e-12	1.05153	1.04214	1.71709	10.752	6.45272	5.20122	7.24808	4.95979	8.43418	TGCTGCACTTCCTCGGCATCCTCCCCGTCGCCAAGCTCGGGCCACGTCGACGCCGCCCGTCCTCGACGCCACGTCGACGGCGCCCTGTCCTCGATGCCGCTCGTCCTCGACGCCACGTCGACGGCGCCCTGTCCCCGACGCCACGTCTCCGTCGCCAGCTCGATGACGCCAGGTCCCCGACGTCGACCCGTCCTAGACGGCGCCCTGTCCCCGGCGCCGCCATGTCCTCGACGACGCCCCCGTCTCCGACGCCAGATCGACGACGCCATGTCCCTGATGCCGATCCGTCCGAGATGGCGCCCTGTCCCCGATGCCGCCCCGTCCTCGAGGCCGACATGTCGTCGACGCCGCCCCCGTCCCCGACGCCAGCTAGACGCCGCCCTGTCCCCGACGCCGCGT…	TRINITY_DN27025_c0_g2
TRINITY_DN24229_c0_g1	#N/A	#N/A	#N/A	#N/A	#N/A	#N/A	2.55961	2.56547	0.00473987	0.00276885	0.314932	0.133914	0.0536591	1.11854	1.06787	0.948812	1.03686	1.06753	0.946562	TGCAGGATATTTTCTTATCATGTAATAAATCATGCTGTGAATACAGTATATCACTGTCAGTTTAAATCAAATGTAAATAGCCTTGAACTGTACGAAAAATGAAGTACATGAGGTCTTGAATACATTTGTATGTGATAACCATGACCTTGATATGCTAGAAATGCATTGATAACTTCCTTGGCAGAATACAGTGCACGAGAACTTCTATGAGTAATAGTCAGTCTCTTACAGTCTTACTCAACTAACTAAAGTTAGTTGACAACATGCTGTCCAGTTGCATTAGCATTGAGGGGCAAGCATATATGCTAAAAGCAGCTTGGAACCACTAGTGTGAGCGTGTGACACTACGTGCAATTATCCACATCATCTTCACAGTTTTCCAGAATGTGTGCAAGGGAG…	TRINITY_DN24229_c0_g1
TRINITY_DN27617_c0_g1	XP_015628254.1	AT-hook motif nuclear-localized protein 29	0	#N/A	#N/A	#N/A	2.5532	2.74112	7.34217e-23	2.38941e-21	2.31336	2.81376	2.03905	16.2926	11.9534	13.6874	10.8998	17.064	19.5544	CCCAGATCAGCGGCGGATGCCAGGACCCCGCGCACGGTCACCTCGTCCCGCCGCACTCCGCTGGCCTGCATCTCCCTGAACAGCCCGACGGCATCACCCGACAGCCCCCCACGCACATACCCGCCGATCATGGCGCTCCAGGTGACGGCACTGTCCTTGGCCATTCTCTCGAACACGTTCCGCGCGTCTTCGAGGAACCCCGCGCCGAAGCACGAGTACATGTGTATCAGCGTGTTGGAGACGTAGTGGTCCGCCGCGAACCCGAACTTGAGAGCGGCGGCGTGGGCCTGGAGGCCGGCGGGGGGGGACCCCGGGGGGGCCGGGGGCGCCGGCCGCGCGGCAGCCCGCCGGGGTCCAAGAACAAGCCGAAGCCGCCGGTGGTGGTCACGCGGGAGAGCC…	TRINITY_DN27617_c0_g1
TRINITY_DN14327_c0_g2	#N/A	#N/A	#N/A	#N/A	#N/A	#N/A	2.53945	1.31057	3.57411e-20	0.000746638	1.31441	1.82374	1.55611	8.94172	8.99149	9.30745	3.54105	3.18843	4.78116	CTGCTACAGTTCTTTTCTATGTAAGGACGTTCTCATAATCTCTGAAACAATCCTGGTAAGTTGATCTCAACATGATTGCTCATGATTTGATCGTTTTTATAGCGCAGTCCAAAAACTAGGGTGCAAGTGTACTGTCTAAAACTGAGCTATACACAAATTCTTTCAGTTGAGTTGACAAGTATATTTCTGTCGGATACACTATAAGGCATGAAATTCTCACTCAAGAGATGCAGAGAATTAGACCACACATGTTCATTTTCTGTTCTGAGACGGGATAGATATATCCATATAACAATTTGCTAGACAGGCATGGAATACTAGCTGATCATGTGATTCTAAAGACAATTCTCTTTTGAATCTACCTAACTGAAAAAACTGGAACCATCAGCTTCCCCACAA…	TRINITY_DN14327_c0_g2
TRINITY_DN13426_c0_g1	XP_015628032.1	abscisic acid receptor PYL4	1.52e-28	#N/A	#N/A	#N/A	2.53082	1.56843	1.4519e-09	1.22425e-05	1.36698	1.35478	1.66343	13.056	4.86598	7.06271	4.92427	3.36557	4.51255	CAACACCATCGAGGACACCCGCGTCTTCATCGACACCATCGTCAAGTGCAACCTCCAGTCGCTGGCCAAGACCGCAGAGAAGCTCGCCGCCGCGTCGTGAGACCTCCTCCGCCACACCCTGGATGTGATCGATCGATTCCTTCTTTTCGGGGCGGGTTGGATGGATGTGTGTCTCTTCGGCGCGTGAGCATTTCTTTCCCCTCTTGGGTTGTTATTTTTTCTTCACATTTGAGTGGCCCTTCTTTTTTCTTCTTCTTCTCTCGTTGTTGTGAGATGCATGCATGCTCCTTCCTCCCTTGTGCACAGATTCAAGAATGATAAACCATCATTGGTAGACCTCAAATTCACTAAATGTTCAAGTTGTTCTGTATATATACATGGTATAGATCAATAGTACTC…	TRINITY_DN13426_c0_g1
TRINITY_DN106582_c0_g1	#N/A	#N/A	#N/A	Q9SZL8	RecName: Full=Protein FAR1-RELATED SEQUENCE 5 [Arabidopsis thaliana]	7.24e-85	2.52654	4.55294	0.0163941	3.12242e-13	0.210305	0.0521068	0.214637	0.438857	0.793367	1.47824	3.2644	4.1922	3.54558	TTTTTTTCTATGAAATGCATCGAATTTTTTTTGAAAAGGGAAGTCATACACTCCAAACTCCATTACAAACACCTCCAAAGTCAAAAACTATTTACAACATACAAAGGGGCAGGCTCAACTGAAAATACATAAAATCCACCATGGCTGGGTATGCAGCAAATCGTTCCTACAGGCTGATAAGCTACATCTTCGGAGTGTACGTTGACTTTCGTCCGCAGGTTGAACGGTTATGGCCGACTTCACCACAGCTCTTGCATCTCCTCCTTGTAGCAGTAAACTCCTCTTGCACGACATTAACAGAGCACTCTGATGTGAGGTGCTGCGTAGATCCACACGAACCGCAGTGTTCAACCATGTAAGCACCTGTTTTTAGGAAACGTGTAGACCTCCTGGGACGAT…	TRINITY_DN106582_c0_g1
TRINITY_DN15575_c0_g1	#N/A	#N/A	#N/A	#N/A	#N/A	#N/A	2.52136	2.4941	6.36349e-49	1.41299e-46	9.51632	7.76391	8.15619	44.5989	42.9476	57.5419	39.0622	49.1845	53.1299	GTGCAAACAAGTGATAAGTGATACATACTTCATAGTTTACATCAAATCGCATCAAATCGCCACGACACAATCATAGCATATCGTGCATAGTTCATAGCAAAAAGTTATTGCCTCTCCTCACCATCTCCTCTCACCACCTGCATCAAACGGAGATAGGACCGTCGACACCTTCATCATCTCCACCTCCATGCGTAGCCGATGCACCACCACTTGCCCCTTCACGAGCTACTCATCGTCTCTCCATGATCTCTACCGAGGCCTCCTTTCACCACTCCATTTGTTGTTCATTCATGTCCTTTGTGGATATCATCATGATCTCCTTCTCTTTGGTCAACAGCTGCTTCATAGCTTTGGCTTTCTTCACATTGATCTTCATCTCCTCCAACTTAGCCTTGTTCC…	TRINITY_DN15575_c0_g1
TRINITY_DN4818_c1_g2	#N/A	#N/A	#N/A	#N/A	#N/A	#N/A	2.52025	2.39995	2.18652e-32	5.26176e-29	4.93587	3.2796	3.0854	21.238	23.8952	19.5473	18.3664	21.4877	19.2407	CAACTTCCCTGATAGACTTCCGCCTCTATTTCTTTTTTTTTTTTTTTTTTTTTTTTTTTTTTTGAAACCAGATATCTGATTATATTTAGTAAGGAAACAAGCTATAACAAGAACCAACCAGAAACTGGGACAGCTGTCCCCAAATTACAGAAAGAACCCTGGAAGAAACAGCAAAAAAGCAATCAAGCCCTTGGGCTCTTCTGAGACGAAGATCGGCCGCCACCATCGCCGACATCGTCACCTCACTGGACGGAGAGGCGAAGACATCCCTGGCCGCAGCTAGGTCGCCGGAAAGAACCTTTAGAGGACAAAGCCTCGTAGAAGTCACCGCAGTAGCCACCCGGCACAGCCGCCGGGATCTGAAGAAGGATGAAAGCACGTCGGCGGGGGCGACGCCCC…	TRINITY_DN4818_c1_g2
TRINITY_DN114807_c0_g1	XP_015628524.1	high-affinity nitrate transporter 2.3	0	#N/A	#N/A	#N/A	2.51589	2.74182	2.39704e-06	2.2529e-08	0.420611	0.625281	0.321955	2.85257	2.90901	2.08049	3.43039	2.53894	3.11581	GGCTTTGTTCCCATTTCAGAAAAAAAAAAACATAACACAAAACAAAACAAGCTCTATATTTTCACAATCATGTATAAACAGCAAGAGCAAACCAAGTGTCAAGCGTGCTAGAAGCAAACGTAGAAGAAACCAACGTACATGTAGGAACCCCGGCCGTGCGGCGAGACACAAAATTAAGGAAGTGTGTGATGGGATATGTAGTTGATCAGACGTTGGCGGGCGAGGCATCGACGGGGACGGTGTGCCTTGACTGGCTGCCGGACGCCGACCTCGGCCCGCCCTCGCGCACGCTGTTCTCGGCGAAGCGCGCCGTGGAGGCGTTGTAGCCTTTCTGCCTCTCCTGCTCGGTCCACTCCTGGCTGTAGTATTCCTCCGCCGTGGCCCCCGGCTTTGGGCCGG…	TRINITY_DN114807_c0_g1
TRINITY_DN21923_c0_g4	#N/A	#N/A	#N/A	#N/A	#N/A	#N/A	2.5111	2.81389	9.88965e-06	8.16911e-07	0.368034	0.468961	0.375614	1.59086	2.59167	2.73748	2.43447	1.77135	4.19023	AGTCAAATATGCACTAGGAAGTGAGCTGCAGGTTCTCTGTCCCTCCCTTGGCGTTGGTAATATTCTTGCATCAGGGAGCACTTACAAGGAGCATCAAGCATCTACTATGCACAATCAATGAGTAGTTGAACAGCCCGCGCCAGTGCATATTCTCGATGAATTACCTTCAATCTATTATCCTGAAGTGGCAGTTCAGCTGTGCAATTCAGAAGTAGTTCAGGCAGCTACAATGGTGAAGCAAGGCAATCCAGCTTTTTCAACACCGCTAGTCATGCATGTTGACGATGTGAAACTCTTAACGAATGTGCAAGAAGCTCCTGGCCTGTTTCAAGAAATGCCAGTATATGATGTCTATGAGGAAGATGGAAATGGTTCACTGAATTCATTTGTCGAGTTGTG…	TRINITY_DN21923_c0_g4
TRINITY_DN20432_c0_g2	#N/A	#N/A	#N/A	Q75GX9	RecName: Full=63 kDa globulin-like protein; AltName: Allergen=Ory s GLP63; Flags: Precursor [Oryza sativa Japonica Group]	4.88e-169	2.50464	3.74267	0.0208575	3.56611e-05	0.395374	0.0521068	0.0536591	0.563932	1.44128	0.962499	0.721488	4.20165	2.0199	CCTCTTATTTATTCTACTCCCGCGTAGATTACATACAAGTCCAGCTCTTATTAAACTGCTCAGGCTCCCGCTCGCTCACTCACTCACTCACTAGCATTATTGCTGTCACCGGTCTAGCAGGGGATCCTGAGTCCGTCTAGCAGCTTCAGAAAGCACCGGTCGCCATCCTCAGGAAACTCTCCACCGCCTCCTCCCCACGACCGCGGTGGCGCCATTCCTCCTCCCCCTGTCCCTGCTGCTGCTCTGGTCCGGCGAAGAAGCCCTCGTCTTGCTGCGCGTCGAGCACCGCGTCAATCTCCCTCGCTGGCGCGTCGAACGTCAGCTCCTTGGCGGGCCTGTCCAGCTTCCCGAGCACGTTGTTCTTCCCGGCGAGCCACACCCTCTCGTTCTTTTGGGCGT…	TRINITY_DN20432_c0_g2
TRINITY_DN23932_c0_g1	XP_015645167.1	F-box/FBD/LRR-repeat protein At5g22660	2.9e-57	#N/A	#N/A	#N/A	2.50371	2.68464	4.16952e-06	3.32773e-07	0.458466	0.294403	0.404053	2.33527	2.06593	2.40789	2.73324	1.92369	3.02717	CAGTTCTCACTGGTCGGACCGAAGGACGCAACACCTGCTCGCCACCGCACCGCGGCACCGCCGCGTGCCCCTCTCTCCCACTCCGGCGCCGGTCGCCATGACCACGTCCCCCTGGCTTGATGACATCATGCACGCCTGCCTCCCGTCCTCCCCGGTTTCCGCCGCCGCCTTCCTCTCCGCCGCCATCTCCGACGACGGCGGCGGCGAGGACCGCATCAGCGCCCTCTCCGATGACCTCCTCTGCAACGTCGTCTCCCGCCTGCCCGTCAAGGACGCCGCCCGCACCGACGCGCTCTCCCAGCGCTGGCGCGGCCTCTGGCGCGGCACCCATCTCGTCCTCGACGACAGCCACCTCCTCCCCGACGGCCGCCCCATGGACTGGAGCGCCCCCGCCGCCGC…	TRINITY_DN23932_c0_g1
TRINITY_DN18077_c1_g1	#N/A	#N/A	#N/A	#N/A	#N/A	#N/A	2.49552	1.99088	1.78558e-19	6.52982e-11	1.31441	1.92795	2.6293	10.8617	10.8956	11.1689	7.13742	7.61681	8.27302	CGTCAATTGGCAACGCTATATGCAGACTATTGCGCGGCACGGCCAGTACCACCGCCTGAAGCGGTGAATAGGGGCACAAGCAAGTGTGTAACCCAGCCCGAGTTCAAGCTTAGGGGAACTTTGACGGCCCCGGGTGCGGATGCTCTTATGAAGAGGATAACACGAAACATTTTAGGAGCACACTTGATTGCTCTGGGATTATTAACATCATATTCCAGGTAGTACAAGGCTCAGGCAACGACAATGTGATCCAAAGCAGTAACCCGAACAAATCACTCTTCCTTCTCGGCGTTGCCGCAGTAGCCATAGGGATTCTTCCTGGCCCAGTTCCACTGGTCCCTGCACATCTCCTCGATCCCGTACTTGGCTCTCCAGCCGAGCTCCTTCTCGGCCTTGGCG…	TRINITY_DN18077_c1_g1
TRINITY_DN3225_c0_g2	#N/A	#N/A	#N/A	Q39134	RecName: Full=Amino acid permease 3; AltName: Full=Amino acid transporter AAP3 [Arabidopsis thaliana]	3.12e-45	2.4913	2.90426	1.35083e-06	2.05181e-10	0.420611	0.586722	0.536591	1.97486	3.01903	3.5872	2.85497	4.8417	3.67451	CAGGGGCTTCCCCCGGCTGGCTTGCGTATATATTACCGCCCTAGAGGCTCCTCTCTCTGATTGCCATTCTCTGTTTCTCCACAACCGCACCTACTACCGTCCAGCCAGACACAGAGAGCGGGCAGCGGGGGAGAGACTAGCTGACGCAGAGTCGCAGAGATGACCAAGGACGTGGAGATGGCGGCGCGGAAGGGGAACGGCAACGGCGCCGTTGCCGGCGAGCCGTATTACCCTCCTCCTCCTTCGGGGCAGGGCGGCGACGTGGACGTGGACGACGACGGCAAGCACCGGCGCACCGGTACGGTATGGACAGCGAGTGCACACATCATCACGGCCGTCATCGGCTCCGGCGTGCTCTCCCTCGCCTGGGCTACGGCGCAGCTCGGCTGGGTCGTCGGG…	TRINITY_DN3225_c0_g2
TRINITY_DN34498_c1_g1	XP_015641782.1	UDP-glucose:2-hydroxyflavanone C-glucosyltransferase	2.27e-140	#N/A	#N/A	#N/A	2.48632	2.06708	0.000886135	0.00319558	0.576762	0.236565	0.156148	0.977555	1.74541	2.84206	1.51269	1.24939	1.39728	GCATCCATCGATCCAGTCGAGGACGACGCGCCCACGTCCGGGGCGGCGGCGGCGTGCTGCAGAGGAGGCAGGCGGCGTTCCCAAGGATGGGGAACGGCAGGCGGCGCAGGAGGCACCATCGGCGAGGGGCGGAGGCGAGGATGATCCTTCGCGTGTGTGCGGCGGTGCTCGTGTGGTGGAGGCCGGCCGCGGCAGGGGCGATGGCGTCGTTGAGTCCGGTGGACGACCGCGCGCGAGAGAGAGAGCCGAGGGGATCGAAGGGCAGGGGCGCCGACAGGGTCGGATTGGATTCTTGAAAGTGCAGCGACGCGGAATGGAGCGACGAAGTGCGACGAAACGGACCAAGTATCGGCCTGACGACGGAACCGATTCCCCTTTATTAAGCAGTAGAGATTTATG…	TRINITY_DN34498_c1_g1
TRINITY_DN5106_c0_g4	#N/A	#N/A	#N/A	#N/A	#N/A	#N/A	2.47916	1.5797	1.85531e-06	0.000914357	0.683492	0.677388	0.858546	2.90743	2.64456	6.73421	2.32381	2.12562	2.09511	AGCGTGTAAAGCGTTGCAACGCCGACTTTTTTTTTTTTTTTTGACAGGGGAAGGGGCCTCGAAGGACCCCGAAACTGCAATCATTGCATCGTCGGTGGGTTACAACTTACAGAAAGGATCACAGAAGAAAACAAAAGTACAACCAGATCCCTGAAATTTGCACTAAAGACCCTAGAATAAAAAAAGAAAACGCGATCCAGTCCAGGTCTTCTTCCAGCTCCATCACCACCGAGATTTTCACAGATCTTGCAAACACGGTCAACCACAGCACCACCGGGGACATGGCCACTTGGAGCGCTGCAGCGGGAGCACACCGTGTTGAAGACGAAGGGCCTCCATATCAGCATCAAAGCCAGGAGGTTGAGCAAGACCTTGCACCTGTCAACAGAGTACTGCTTA…	TRINITY_DN5106_c0_g4
TRINITY_DN35213_c0_g1	#N/A	#N/A	#N/A	#N/A	#N/A	#N/A	2.47523	2.67937	0.0435647	0.00527776	0.0525763	0.416854	0.0536591	1.70057	0.317347	0.930745	1.49388	0.708541	1.18186	CAGAGCCTCTCCAAGAGCAAAAAACTTCCAGGAGTCTCAGGACACCAGATTCAGGAAGCTAGCATTTAGTTCAGTAGAATCTCACCAGGAAAACTCAAGATGTCTTCTGGTGGGTCGTCCCGGAGCAACTCGCCGAGCTCAAAAACGGTGTGGAGCCCGAAGGAGAACAAGATGTTTGAGGACGCGCTCGCCTACTACGGCCTGAGCAGCCCCAACCTGTGGGACAAGGTGGCCAGCGCCATGGGGGGCTGCAAGTCCGCTGAGGAGGTGCGCTGCCACTTCCAGGACCTCGAAGACGACGTCAAACTGATCGAGGCCGGGCGCGTGGGGTACCCCAAGTACAAGACGCAGGGATTCTGGACCTGAGGATGAAATCAGTGTGAAGTCCAGTGGACAGTG…	TRINITY_DN35213_c0_g1
TRINITY_DN17539_c0_g3	XP_015638677.1	mitogen-activated protein kinase kinase kinase 17	1.56e-71	#N/A	#N/A	#N/A	2.45903	2.8124	0.00778998	0.000218807	0.413776	0.245944	0	1.61006	1.14404	0.965784	1.67923	1.66153	1.42521	AGAAGCGTGAGCCGAGAACAGGGCATGATCTTCTGCGAGAACGAAATCTACTTCATTATTAAGGCTTCTGCTGCTGCCAAACTGTAATTTACATGCTGCTAACTCGTGGTTAACCGAAATTTCTAAAGACTGATGATCCCTACTGCCCTCGACTGAACTATGACCGGCTTCTCCCGCGTTGAGGGCGCCGCCATCGCTGCTGTAATCCAATGCAATGTCGAGAGCGCTGCCGCACTCTGCAATGACAATGCTTGGTTCTTGGCTGATGATCGAGTCGTCCAGGTTGGTCGTCTCCACGGCCGGCATGGCAACTGCGACTACTTGTGCTTCCGTTGGCGATGCGGATAGCACGTCGATCCAGCCCTCGTCCGAGTCCCAGTCCGGGAGCGACGAGGTGAG…	TRINITY_DN17539_c0_g3
TRINITY_DN20293_c0_g3	#N/A	#N/A	#N/A	#N/A	#N/A	#N/A	2.459	-2.95908	2.71983e-05	0.0163413	1.13775	0.246986	0.812936	2.84928	6.69073	2.60006	0.0984853	0	0.161163	CTTCATAATACTATCCACATGGACGAAGAGGAAGCTCCCGAGGACCCTGCTGATGACCCGGCCAAAAATCTGTCAGCTTCTATCAAGATTCCATCCAAGACGCTGTGTTCACAGGAAGAAACCGTGAACTCAGATGAATTGGAAAGAGCCAAGGATAGCCCCTGGGCGCCGCCCAAGGAGAAACTCAAAGAACACGATGCTAACAAGGGCATCAAGATTTCCGAGAACCCGCCTATGCCATCGATGGACGACCCGATAGCCCGTGAGATGATGGACATGGCCATCAAACATATCAGGTTCCGGAACGAAGCCGAGAGTCTCAAGGTTTCCTTGAAGAAATCTCAACACCGCGCTGACGAGCTTGAAGCCAAGCTTGAGGCCGCTAAAAAGGCACTCGAG…	TRINITY_DN20293_c0_g3
TRINITY_DN7392_c0_g1	XP_015622358.1	peroxidase 24	4.46e-164	#N/A	#N/A	#N/A	2.45028	2.17179	6.68986e-17	2.36708e-24	4.10095	5.26278	3.8098	34.1212	19.6755	17.9031	20.9696	17.8316	20.0916	TGGGATTTGTGCACCGATGCAAACTTGATTGTGATGGTAAATATTTTAATCTTGATTCATACTGGAAGTGGCTGTTGCCATAGCCATATGCTCGAGTCACCCGCCAATGTTTTTACTGAATCATGAGAAGACACGAGTTGGAGCAGAGACAAGCAACGAACCCGCTTCCTTGTTTGATTGCAAGAGGGATGCAACCGCATGTGGTGAGGGGCAATGTTACACCATCTCCGGCAAAAGAGGGAACCAATATAGATCATGGCGCACAATATACTTGATCCGCGCCAATGAAATAAGAGGAGGAGGAGGAGGATGAAGGAGAGCCAAAAGAAGAAGAAAAATTACAAAATCCAAGAAGAAGAAAATGTGGTGCTAGCTCAGGGCGCCCGGCACTGCGCCCTG…	TRINITY_DN7392_c0_g1
TRINITY_DN892_c0_g3	#N/A	#N/A	#N/A	#N/A	#N/A	#N/A	2.44754	1.93248	3.93085e-08	9.6443e-06	0.775501	1.64084	0.696496	7.61473	4.77448	4.62142	3.96874	3.56455	4.30627	GTTCGCCTTTTCATTTCGCATTACAGTTATCCATCCAGCCCATCGCCTCCTGGCTCCCCGCGATCGATATCCTCCCATATATAGACCAACACGTTAGCTTTTGCCTGTGGCGATGGCTTATTGCAGTTCGTTGCTTGCTGCCTGCTAATTTATGTTTAGGCTAGGCGTCATGGGCGAGCTCCATGGAGGAGGATCTCATTCTCAAGGAGAAGAAGATGTCTTCGTTAGCGGCGGAGAAGACTCGTCGACCATGTCGAGCCTGACCGTTGACGATGCGCAGTCCTCTCCGGCGGCGGGTGACTGTACGTGGTCTTCGTCGGCGTCGACAGAGGACACGATGAAGCTGGATGGGGATGGCGGCGGGCCGCTCTATGAACTGTCGCCGCTCCTGGCGCACCT…	TRINITY_DN892_c0_g3
TRINITY_DN2886_c1_g1	XP_015622802.1	7-deoxyloganetin glucosyltransferase	0	#N/A	#N/A	#N/A	2.4459	2.74275	1.58718e-05	8.98361e-07	8.48004	4.78079	2.56061	35.2759	23.0902	27.0036	25.7235	38.0534	40.8134	GTACCCGGCGCAGGGCCACATCACCCCGATGCTCAACGTCGCCAAGCTGCTCCACGCCCGGGGCTTCGATGTCACCTTCGTCAACACCGAGTACAACCAGGCTCGCCTAGTCCGGTCCCGTGGCCCGGCCGCGGTGGCCGGCGTCCCAGGCTTCCGCTTCGCAACCATCCCCGATGGCCTGCCCCAGTCCGACGATGACGACGTGACGCAGGACATCCCGGCGCTCTGCAAGTCCACCACGGAGACCTGCCTCGGCCCCTTCCGCCGCGTTCTGGCCGAGCTCAACGCCGATACGGCACACCCGCCCGTTACCTGCGTCATCTCCGACGTCGTCATGGGGTTCTCCATGGAGGCTGCCAAGGAGCTCGGCCTCACCTACGTCCAGCTCTGGACCGCCAG…	TRINITY_DN2886_c1_g1
TRINITY_DN28770_c1_g3	#N/A	#N/A	#N/A	Q7LHG5	RecName: Full=Transposon Ty3-I Gag-Pol polyprotein; AltName: Full=Gag3-Pol3; AltName: Full=Transposon Ty3-2 TYA-TYB polyprotein; Contains: RecName: Full=Capsid protein; Short=CA; AltName: Full=p24; Contains: RecName: Full=Spacer peptide p3; Contains: RecName: Full=Nucleocapsid protein p11; Short=NC; Contains: RecName: Full=Ty3 protease; Short=PR; AltName: Full=p16; Contains: RecName: Full=Spacer …	1.54e-26	2.44566	2.08112	0.00791504	0.0335163	0.158255	0.0521068	0.375614	0.768001	1.1636	1.20449	0.995919	0.885676	0.537209	GATGAAGTTCGCGTACTTGGAGAAGCGGTCAACCACCGTGAGGATGACGGACTTGCCGCCCACCTTGGGAAGGCCCTCGATGAAGTCCATGGAGATATCAGCCCACACCTGTGAGGGCACATCTAGCGGCTGTAGCATACCCGCGGGTCGCAGCGTCTCCGTCTTGTTCCGCTGGCACGTCACGCATGACCGCACCCAGTCACGGACCAGCGCGCCATCACCGGGGATGTAGAAATCAGCACGGAGGCGATGGAGGGTCTTCTGCACGCCCTCGTGTCCTGCAGAGTGCGCCAAGGACAAGACCTGGTGGCGCAGGTCACCATGGGCGGGCACGAAAAGGCGGCGCCCATGTAGAAGCAGCCCATCGTCCAGGCGCCAGGGCGCCCCCAGCTCGCCGGC…	TRINITY_DN28770_c1_g3
TRINITY_DN10499_c2_g1	XP_015628295.1	uncharacterized protein LOC4332279	0	#N/A	#N/A	#N/A	2.44387	2.43721	0.00161442	0.000646421	0.105153	0.364747	0.321955	1.81029	0.95204	1.53299	1.65986	1.53517	1.07442	CGGAAATTCTGGTGGCAGAATGTGCAATGTGATCAACAGGGTCAGAGAAAGCTGCTGAGAATATAGAGAATGTTCTTTCTCTGAAGATTCTTCGACAAAAAAACAGAGTGGCTTCGGGGGAACTTTGCAATAATTTTTTTGCCTTCCCGTTGTGGGCATTGTAAATTTGTACATCAATCAAGCAAAAGGTGAGCTAAGAAATACTGTTGCACTTTCTCTTCTTTTTTTTCTACAGTTTTTTTGTCTGGAAAAATTACCGATGGATCAAACGTTGCTGCTGTGGCAGCAGAGGCTGGATTTCCACTGCGACTGCCGCGACTCGGCCCACGCCAAGAATCTGTAGACCTTGCCGAAGACGCAGAGGAAGACAAGCCCCGCGACCATGCCGTACGCCGCCAC…	TRINITY_DN10499_c2_g1
TRINITY_DN8994_c0_g2	XP_015641995.2	uncharacterized protein LOC9268399	2.84e-39	#N/A	#N/A	#N/A	2.4379	1.06159	8.06001e-09	0.0361032	1.1041	1.30267	0.858546	8.55772	4.44285	4.59897	1.65986	2.3618	2.73976	GGTTTTTGGGAACCCGGGTCTAGTCTATTCCTCCGAAACTAGCAGCCGTCGCCCCCTGTTTCCCCCACACTCCTCGCTTGCCGCCACGCTCCCTGCCGTGCCCTGTCCGCCTATAAACACCTCCACGACCGAACCTCTCCGTCCTCGCAGCAACTCACACCGCCGATCGCTCCCAACCTAAAGCAAACACGCAGCAAGCTTCCAGCGTACAGAGCTCCACACAGCCTCACCGCGCGAGACACCGATCGATCGGCTGAACCTGCAAGGAAGAAAATGAGCTTGTCGGTGAGCAAGAAAGCGTCGTCCCTGGTGGTGGCGACGAGCATGGCGGCCGTGGAGGCGCTCAAGGACCAGGCGGGGCTGTGCCGCTGGGACTACGCGCTCCGATCGCTCTACCAG…	TRINITY_DN8994_c0_g2
TRINITY_DN11072_c1_g3	XP_015623263.1	LOW QUALITY PROTEIN: putative 12-oxophytodienoate reductase 10	4.74e-11	#N/A	#N/A	#N/A	2.42869	2.78359	0.00105007	0.000143669	0.315458	0.260534	0.214637	1.92	1.32228	0.985494	1.43855	0.944721	2.95465	GTCACATCGATCTGCCGTGGATGAGAAAACAAAGATGAGATCGCCAGCAACTTGCTCATAGGTAGAGTATCTTTTTGGTTACTAACATGATCGCAAATAATGGACACGTTCGTAGAATCACAAGCTAGCGTGGTGCGGCGCCATTTCCTGAGCTTCCGAAGACTGGCTATAGCTAATTAACTGGCATTTGTCTCTCACTCTACTACGGAGGCATGAAGACCACAATCCCTCTACTGACGCCGTACAAGATGGGCCAGTTTGACCTGTCGCACAGGGTCGTGCTGGCGCCGTGTACGAGGCAGCGCGCCTACGGCGGCGTCCCGCAGCCGCACGCCGCCGTCTACTACGCGCAGCGCGCCAGCCCCGGCGGGTTCCTCATCTCGGAAGGGACCAGGATCG…	TRINITY_DN11072_c1_g3
TRINITY_DN24877_c0_g1	#N/A	#N/A	#N/A	#N/A	#N/A	#N/A	2.42824	1.37882	3.40003e-16	0.000110452	1.52839	1.57883	2.69959	10.6878	11.8238	8.26994	4.15741	4.9468	5.62135	TAATAATCGAGTTTATGCAGAATTCCTTTCGGTAGGATGAAGAATGATAACATATACAGTACCATATTTGTGAGTACCGAATTAATGAGTACCAATCTTCCTCCCAGGGACAACAATTTACCTTTCCAACTACTAAGGCGTTTTTGTAATCTTTCTTCCACTAATTTCCATTCCGCGATTGTAAGTCTCCGATAATGAATCGGAATACCCAAATAACGAATAGGAAATTGGCCTTGCCCGCAACCAAACAACTCTGTATATTGAGTCATGTCGTTTTGGGCATCACCGAAACAGAACAATTCACTTTTATGGAAGTTAATTTTCAATCCCGACAATTGCTCGAAAGCTGCTAAAATTAATTTGAGATTACGAGCTTTTTCGAGATCATGATCCATAAAA…	TRINITY_DN24877_c0_g1
TRINITY_DN14887_c0_g1	#N/A	#N/A	#N/A	#N/A	#N/A	#N/A	2.42446	2.18927	0.00686514	0.0376755	0.197687	0.208427	0.0820985	1.056	0.85525	0.931292	1.00311	0.20961	1.12438	CTAAACCATCCAACGGCCCAAACACTGGGGTTGGTCTATATAAACCTTCTTACGGCACAGAGCCTCCTCTTCATCACCCCTAAAGCCACCGTCTTTAATTTCCTGGCATCTCTCGAGAATGGCACCGCACTCCTCCGCCGTGAAGCTCCCGTCCCGCACGGCGCCGCCGCCGGGGATGGGCGCGCACCGGTGGTCCCACGCCATCGCCAAGGGCCCGCCGCGGAAGATCAGGATCGTGCACGTCGTGGAGCCGACGGTGATCAAGACGGACGCGCGACAGTTCCGCGAGCTCGTGCAGCGGCTCACCGGGAAGCCGAACGCCGGCGGCGGCGGCAGAGGCGGAGGCGGGGCTTCTTCTTCGTCGTCTTCGGCTGAGATCGCTGCCTCGGAATCGTCCTC…	TRINITY_DN14887_c0_g1
TRINITY_DN84589_c0_g1	#N/A	#N/A	#N/A	#N/A	#N/A	#N/A	2.4228	1.96129	0.000340576	0.00296021	0.368034	0.260534	0.751228	1.31657	4.12551	1.91624	1.05125	1.88944	2.31	TTCTACAGTGTCTACTGTAGATTTTTCGTAAAAGAAATATTATCTAGATACAGTCATATTTTGACAAACTTCAGACAAATTCGGAGGAAGTACTCGCCGACCATCCATCGGAGTACACGGTACGTTGCCAGGCAAGCGACACGCCAACAAGGAACAAGGAGGAGACAACAGAAGCAGAACCCTGCTACGCACAGACAAGCGCAAGGACTTGAAATTTATTCTTGCATGCACGTACAAGATAGCACAGTAACGTTAGGGTCGACACTAGACGAACACACCGTACCAAGTGGCGTTAGCCGCAGGTTCTTGTCGCTTAAGCGGACCAGGGTTGGTAAGAAACATCATACGACACAGAAAAAAAATGCACGTGATCACAATATAGGTTGCACTTTCCTGGGT…	TRINITY_DN84589_c0_g1
TRINITY_DN19972_c0_g1	#N/A	#N/A	#N/A	#N/A	#N/A	#N/A	2.41152	2.35096	8.9245e-11	1.13781e-09	0.736069	1.35478	1.1805	6.144	4.70731	6.51521	4.75828	4.60552	7.14488	TATATGGTGACTACAAATGACATGACATCTTGTTATAGCCAACAGCTATTGGAATTGCTCTAATGACCTAATGTGATTGTGCCACCGTCAACAGTTGCACTAGATCACATCACTTGGCACGAGATCTGTAGACCTAAATACTTGTCGGGAAGGGAAGGAGCAGTAGATTTAGACCGTTGCTTGGAGCTGCTTTTTTTTTGAACAGTCGACGATCCCGATGGAACTTGCATGGCGTAAATTTTGAAAGAAGGCCCTTTTTTATCTACTGCCCTAGTAAACCTAATATTTGAAGAAAAGGCCATCTTCCTTACATAGAACACCCCAGCAGAATGAAATAAAAAGCAATCAAGGACATGGGTGTCTCTACCGCCAGACGCCGGCGAGCTCGAGGCGTTTCCG…	TRINITY_DN19972_c0_g1
TRINITY_DN724_c0_g1	XP_015641166.1	xyloglucan endotransglucosylase/hydrolase protein 24	0	#N/A	#N/A	#N/A	2.4033	2.36508	7.13979e-08	8.64252e-20	18.2803	8.08176	12.9716	42.5275	73.9852	89.3509	76.7228	75.0492	47.2217	GGAAACACAGAATATAATACAAAGAGTAGCTCAAACCCAGATTGATAGATGATGGCGTCCTGTTCCAAAAGAACATTCGCGCTGATTCTGTGCTATGTGCTGCTGCAGCTTGGCGGCGTGGCCCGCGCCGGCAACTTCTACCAGGACGTGGACATCACGTGGGGCGACGGGCGCGGCAAGATCATCGGCGACGGCAACCTCCTGACGCTGTCGCTGGACAGGGCCTCCGGCTCCGGGTTCCAGTCCAAGAACCAGTACCTGTACGGCCGTTTCGACGTGCAGCTTAAGCTCGTCCCCGGCGACTCCGCCGGCACCGTCGCAACTTTCTACCTGTCTTCTCAGGGGTCGGCGCACGACGAGATCGACTTCGAGTTCCTGGGCAACGCGAGCGGCGAGCCG…	TRINITY_DN724_c0_g1
TRINITY_DN16593_c1_g2	#N/A	#N/A	#N/A	#N/A	#N/A	#N/A	2.39977	3.18191	2.10499e-07	1.48474e-22	1.68244	0.990028	0.59025	5.70515	3.64949	7.71971	9.1702	10.3122	9.7772	GACGGTTAAATATATAATTCCGAGCACCTGAACTCAGACTTTATAATGGATCAAGCAAGGACAACACAGATTCAAAACAAATCAAGAAGCTAATTGACATAAATATCACAGTGTTGAACATTCTTGTTAAGCAGACAAGGATTTGTAAACAAAGCAAGCAAAGCCTTCAGCGCTACCTGATTCTCAATCACGACAGCAGCATCTCTGGGACGGTTAAATATATAATTCCGACGCTTGTCCAGTTTATCGCGAACGGCAAATATTCCATACACGCTAACGGGATAGGAAGTGTCAAAGCTTGACAAGCGCAGTGAAAAAAACTGGAGCATCTCTTCTGGTGTACGATAGCCAAGAGTTGATTCAGTGGTGGAAGTATCATCGGTCTTGTAAACACGGTGG…	TRINITY_DN16593_c1_g2
TRINITY_DN810_c1_g1	XP_015636067.1	inositol transporter 1	0	#N/A	#N/A	#N/A	2.39794	2.41861	6.65993e-62	1.38476e-54	17.1399	18.2374	17.2782	103.186	82.9862	89.9537	78.6776	94.4721	105.347	ATCTTTTTAGACCATTGGCTATGTGGACATATAGACAACCAAATTTAGCAATTAAACTGTTCTGATGAATATATTTCCTTTCCCCGCGGAAAAGGAGAACGGCAAGAACTGTACTCGTGATTTGAGACAAGAGGCAAGAGGGGCCATCGTTGGTATATAAGGTTTACACACAATTGCAATCTAGGAGCCAGTTTTCCAATTACAGACACAAAATCCAAACAAAATATAAACTGCTAAAGACATCAGTTGTTCATCTGCTTTTCCCTGCCAGTGTAGCTCATTGATTCCCTTGATACCATCACTCACGCCAGCAATGCACGAAACCGATCTCAGTCACACGGTCTTTTCGACATGAACAAGTGACAATATGTTTAGACCATCAACACCACGATAATACAT…	TRINITY_DN810_c1_g1
TRINITY_DN12144_c0_g1	XP_015614226.1	expansin-like A2 isoform X1	2.54e-109	#N/A	#N/A	#N/A	2.39469	3.71003	0.00103405	3.20884e-13	0.57834	0.468961	0.107318	1.04229	2.27432	2.79223	3.31973	6.0226	5.69441	AGCAGACCACGGCCGTCTTCTTCCGAGGCAGTCGGCACCAAGTATACATGCACCTAGCGCCAACCAACCGTAACCGCCCAAGCTGCCTGCGTGCCGCGTCGCGTATAAAGCCCAGCTCTAGCCTTTGCCATTAGCAAGAATCCTCTGTTCAGTTTCGTTCGCCAAGCAGACACTCCGAGAGTAACGCACGTCTTCAAATCAAGCTCGATCGATCCATCCATGGCGGCCTTGATCCAGCGTTTGTTGATCCTCGTCTTCTTCTTCTTCTTCGCCGGCCAGTCTCCGGCGTCGGCGTGCGACAGCTGCGTGCGCCGGTCCAAGGCGGCGTACCGCGCCTCCTCCCCCGCGCTCGACAACGGTACGTGCGCGGATCGATCTGCAGCCCCTGGCTCTGCTTTT…	TRINITY_DN12144_c0_g1
TRINITY_DN18077_c1_g3	#N/A	#N/A	#N/A	#N/A	#N/A	#N/A	2.38415	1.95631	7.25604e-09	1.70716e-05	0.525763	0.729495	1.01952	3.84	3.96683	3.99673	2.93243	2.47989	3.27697	GGCGGCGTCAATGGAATCTTGAGATCGGAACAAATTTTACGTACTCGTAGTAGTACTAGGCTGTGTATATGTAGCGTATAACTGCACGCTCGCGTCGCCCGGCACGGCACGGCACGTATCCTCCGCTGGTATATATCCGTCACGACCCGGGCGGTGTGGCCGTACGTGTGCGTGCAACAAAAACCCCACCACCACCAGGACCCGACTCTGACTGACGGCGAGAGGAGAGAGATGGCGATCGGCGGCGCTGGCGAGGGCGACGTGGCCGGGGCCGGGAGCGGCGAGGGGAGGAGCGTGCTGGTGACGGGCGGCGCCGGGTTCATCGGCACGCACACGGTGCTGCAGCTCCTGGGCAAGGGCTACGCCGTCACCGTCGTCGACAATTTCCACAACTCCGTC…	TRINITY_DN18077_c1_g3
TRINITY_DN15256_c0_g1	#N/A	#N/A	#N/A	P14381	RecName: Full=Transposon TX1 uncharacterized 149 kDa protein; AltName: Full=ORF 2 [Xenopus laevis]	3.68e-17	2.38272	1.7738	0.0021388	0.031235	0.157729	0.208427	0.482932	0.932572	1.37517	2.08049	0.885261	0.885676	1.07442	CTCCCGCCAAACCAAATTGACAATATCACAAGAGAAACACAAGTGTTCTACACTTTCATTTTCAGCACAAAAGAGACATCTTACGCAAGTGTTGTCGTTTCGATAAGTTATCTCTAGTAAGCAATTTATTATGGGACATCAGCCAAAGAAAAAATTGTACCCTACGAGGCACATTTAACTTCCAAACATATGGAACAAAAACCGGGTAATCCCCCTGAAATTGATCACAGCATATAAAGACTGTGAACTATAGACTCTGAGATATTCAATTTCCAGACCATCTAGTGGTCATCCTCATCACACAACCTCAGGTCTTGTATAATTTCTACCAAATCTTCCCACATTCTCACCATTCTTTGATTAAAGCTTCTCCTAAAGGAGAGTTTAAGCTCTCCATCA…	TRINITY_DN15256_c0_g1
TRINITY_DN10187_c1_g1	XP_015640471.1	cyclin-P3-1	2e-150	#N/A	#N/A	#N/A	2.3763	2.29497	1.9477e-24	6.19155e-33	31.8613	41.6854	35.737	262.327	165.655	137.038	170.357	144.542	216.334	AAAAAAAAAAAAAAACCTTGGATAAGGCATCCGACTAGGAACCATCCGAAGTGGAGAACGCATCGGTCTCCTGTTGCTGCCACCGGTCTTCGCCATTATATAATCATCACGAGCAGATCCTCAGTCTCCCCCAAATCCCAATAGAGAAAGGAAACAGAATCGACGGGCTAACGACCAGTAGTAGCGTTCGTTCTCCCCTCTTTCTGTTTTTCCTCTCACCGACAGATCCAGAGATAGGAAAATACAAGAAGAGAGGCAAGGAGCACCGACCAACCGTGCTGCACATTTGTTTTCTGCGTGGAACGCCAGGACGCACGCACGCACTCCGCTCTGGACTAAGCTTGCCCTGCTTAACTAAGAGTTTTTATTATGCAAACGACTGCTTTTTTATATAGTACA…	TRINITY_DN10187_c1_g1
TRINITY_DN1314_c0_g1	#N/A	#N/A	#N/A	#N/A	#N/A	#N/A	2.3722	3.52649	0.000535468	1.73502e-07	1.95006	6.74209	8.73624	30.7447	29.4418	30.0056	79.6553	70.1314	49.8277	AACACATCTTCTATTGGTACAATAGTCTCGTCTTACACCATCTGCACTCAGTTGTAGTTGATAATCACATCAATGGCCTCCACTAACAGCTGAACCCTCGAGCTCGAGTCAAAGGTGTCTGCGCCGCGCAAGTTCCGCGCATGTGTCATGGATTGGCATACTCTAGCACCCAAGCTTGCCCCACATGTCATCGACAACGCCCACCATGTTGAGGGAGATGGTGGCACTGGCACCGTGAGACACTACAATTGTGGCTCAGCCGTGCCCTTCAACGCCATGAAGAAGAAGGTCGAGTTCCTCGACGTGGACAAGTGCGAGTGCAAATACACCATCGAGTGTGACGGTGTTGAGACATCCACGTGGAAC	TRINITY_DN1314_c0_g1
TRINITY_DN40972_c1_g1	#N/A	#N/A	#N/A	#N/A	#N/A	#N/A	2.36935	2.49453	0.0175337	0.00645294	0.210305	0.260534	0.0536591	1.31657	0.740476	0.656996	1.38322	0.590451	0.966976	TGCTTATTTATGTTTGCACAGAGTGTGTGAATGTGATTAGCCTGCTTAATACACACCCTTTGTTAATTATGTAAAAAAATGGTCCAAGCAGATCACCATTGACTTGGTGTCCATAGAGACTCCACGTAGAGGAGTTGGACCGTTCCCCTCCTCCCGCTACAGTAGAGGTAGGCGATTTCTGAAACCCCCTTCTGCTTCCACCTCGCCGCCGGCGATTCGTGTGATTCCCCATCCTCCGGCGGGCGCCCCCGCGGGGGGGGGGAGGGGGGAGGGCGGCGCCCCGCCCGTGCATAATGAAAGGA	TRINITY_DN40972_c1_g1
TRINITY_DN5684_c0_g2	XP_015634984.1	C2 and GRAM domain-containing protein At5g50170	0	#N/A	#N/A	#N/A	2.3627	2.76012	2.55928e-16	1.18488e-31	2.26078	1.98006	1.71709	12.5074	9.62619	8.32195	13.3896	12.6356	13.86	TCCTCCGCTCCTTTTCTTTATTTACTTGTATAAGTTTGTATACAAGGAATTGATTGGTACTACTGTTTGTTAGCGCATTGCGCGTGTTACCTTACTTCTCTGTCAGCTACCAAATTAACGAAGAGGCTAACGACGAACTAGTAACTATAGCGCTAGGCTTCACGCTTTGCCGGAAGATGGAGAACAAAAAAACGCCACCAGTCAAGCTTGGTCAGCTTTTAGCCCGACATGGCCGACGTGATCTCCTTGCCGGCCACCTCGAGCACCTCCTTCGCCCTATGCGCCAGCTTGTCGCAGATGTTCCTCGCGATCCTCTTCTGAAACTTGCTGCTCTTGAGCCACTCGATCCCCACCAGCACCTCGCACCGGCAGCTCGCCGGCTCCGACGCCGCCACGGCC…	TRINITY_DN5684_c0_g2
TRINITY_DN10974_c0_g1	XP_015649825.1	zinc finger protein CONSTANS-LIKE 14	0	#N/A	#N/A	#N/A	2.33021	2.69338	5.37787e-27	7.12448e-29	11.2513	8.23287	6.06348	43.5566	37.4469	46.7015	40.2241	63.0011	60.2211	CTCGGGAACATAGATGTATAATTCAGCCCTAAAATTTATGCACCTTTATGCACCTCATAGTTGGAGCATGACAGATAAGACAAACATATCACATATGCACCTCAATACCTCATATCAGTATACAATTAAGTTGGCTATTTCTGAATTCTGAGAGAGAAAGAGGGAGATCTGTTACAAGAAAAACACCGTGAATACGACCCTCTGCTGTAAACTGACGATCACGGTGCTGAAGACAAAGACAAAAATAAATAGCTGAGCAATGTACGGCATCATGCTTAGGTGCATCGCAGGATGCTACAGGCCGATCTGCTACATGGAAAACCCCAGCTACATACAGCTGCCTCTCAGAGGGCGAGGAAGGAGGGGGTCATCCACCATTACTGCTGGCATTGAGCGCTT…	TRINITY_DN10974_c0_g1
TRINITY_DN839_c0_g1	XP_015644023.1	protein EXORDIUM	0	#N/A	#N/A	#N/A	2.3291	2.32478	3.96008e-32	8.51769e-39	8.09255	7.82331	7.58096	38.106	31.1925	47.9399	36.2044	47.3223	33.1694	ATGTTAGAAATGCAAGGAAAGAACTCGAAACTTGCAGAGGGACAATGTTGGCGACCACCTGATCCGGGATGGGTTAAAATCAATACAGATGGCGCCATCAATGCACCTGAGGGGAAGGGTGGCGGTGGTGGAGTTGCTAGATCTCACCTGTCCTTTCTGGGTGCTTGGAGTAAACCTTTCATTGGAGTGACTGATCCATTAATTGCTGAAGTATTGGCCTTAAGAGATGGAGTGATCTTCGCGAAACTCCGAGGGTTCTCACATGTGGTGATGGAGATGGACAGTTTGGAGGTAGTTAACCTCTGGTCTTTGCGCCAGGATGATCGTTCCATCGTGGCGCCTATCTTAGATGAAGTTGGGGAGCTGGTTTCTGATTTTGTGTCGTTCTCAGTTCAGCAT…	TRINITY_DN839_c0_g1
TRINITY_DN10549_c0_g1	#N/A	#N/A	#N/A	#N/A	#N/A	#N/A	2.31888	2.00785	9.0255e-10	2.05459e-08	1.57729	1.61531	4.18541	10.5326	9.94353	15.8227	9.84853	9.09294	10.0995	GACCACCACGATCGGCACAGACGTTGGAGAAGATAAACAGTACAACACATACTTGGTCTTGTTGCCCGGCATCTCACCATTTGTTTTTTGGAATTTCTTTTCTTGTTCCCGGTCAACCTGAACAATACCAAGTTGTACTGTTCGGCATACAGGGATAATAATACACAGTTTTCTCTTCAATAAAAAATCTAATTTTTATACAAGACTTGAACACGGTAGCTGAAGTACATGAATAAAAGTGCATAATGTTGATGCATTACACTAACTCACAACCCAGATCTCATCAGTATAAAATCAGAGGTCGGCACCTGCATCGTCACATGAGGATCTCAGAGGTCAGCACCTGCATCGTCAGTGGTCGGCGCCTCCTACTGGACATGGTGCCGCCGGAGAGATCAT…	TRINITY_DN10549_c0_g1
TRINITY_DN17272_c0_g1	#N/A	#N/A	#N/A	#N/A	#N/A	#N/A	2.31859	2.46635	0.03808	0.0129516	0.157729	0	0.321955	0.822858	0.687585	0.821245	0.885261	0.767586	0.913255	CCGACTTGCCTTAATTAGTATCTCAGGTAGCCTTAATTAGTACTATAAAATCTCTAGAGTACAACAAAATTTCAATAAATAAGCCTTAATTAGTATCTTCTGTAGCCATTCATCATTTAACAAAAGAACACCGAACAAGCAGAGACAACAAATTCTTAAAACCTAATCAGATTTGTTCTCCAAAACAAGCATGACAAATGACTGTGGCTGCCTCCTAGTTCTTCCCCGCCAGGATTTCCTTCCTCTTGCTTCGTCTTCGATATCCCAAAGAACAAAAGGAAACAAAGTGAATTAAAGGAAGAAGAGACCTGATTTATGTTTACACCTAAAAGGAATCCAGAAGAACTGAAGGTTAATCGGGCAGATACGGTACTTACCTGCAAAAGAGCGAACTCACGG…	TRINITY_DN17272_c0_g1
TRINITY_DN4363_c0_g1	XP_015645575.1	E3 ubiquitin-protein ligase EL5-like	7.3e-71	#N/A	#N/A	#N/A	2.3166	2.07622	5.19246e-20	2.55172e-12	4.10095	5.26278	4.18541	29.1292	18.8821	19.2171	15.0494	14.466	26.9679	GGCTTCCACGTCGCCTGCGTCGACATGTGGCTCAAGTCCCACTCCACCTGCCCGCTCTGCCGCCGCCCCGCCGTCGACGCGCCGCCCATGCCGCCGCCGCCCGTGCAGGCGCCCGAGGCCGACCAGGAGGCGCCAAACTTCCCCACCAACGTCCTCTTCTTCGGCTCGCAGGACGACGTCAGCACCGGCAACGCGCAGCAGCACACGACGCCCGCCCTCGCCATGCCTCCTCCTCCTTCTCCTTCGGCGCAAGAACCGGCCGCCTCCGGGGCGCGCGGAATCAGGCGGCTGCTCGGGTGTGGCGGCACATCGCCGCCCCGGCACCAAGAAGACAACGCGGTTAGGGACATAGAGATGGGGCTCACCGCCGGCGGCGACAACAGCTCGTCGCGGCAACCC…	TRINITY_DN4363_c0_g1
TRINITY_DN69021_c0_g1	XP_015637292.1	phosphatidylinositol 4-kinase gamma 1	0	#N/A	#N/A	#N/A	2.31178	2.17774	0.000500306	0.000126846	0.420611	0.260534	0.59025	3.23657	1.48095	1.47824	1.93651	1.71231	1.98767	GCCGCCGAGATATTGCAGTTAATGTTTGTTGTCCAATGCCTCGTGTTTGCATTGCTACAACTTGGTGTCAGCTTCGTCGGTAGATGGTTCTACTGCCTCGACAACAGACGTATAACACACAAGGCTCCTCTTTGGTTAAAATGACCACCACACCGTATGTATACAAGTACACAACCCTGCGTGCAAATGGTACGTAGCAGCACGTACACGTACGCTCCTCGCCATTAATTCAGTGCGACGCCGGCTTGCTCTTCTTGGCCTCGAACGCCGGCGGCAGCAGCTGCTCGAACTTCCCCAGGAACGTCGTCCACTCCTCGCTGCTCAGCTCGCCGAATGACACGCTCTTCAGAGACTGGGCGTCGATGGAGTCCACTGCCTTCTTGCAGAGGGCCTCGAGCG…	TRINITY_DN69021_c0_g1
TRINITY_DN2498_c0_g2	XP_015644547.1	putative 12-oxophytodienoate reductase 5	1.38e-54	#N/A	#N/A	#N/A	2.30889	2.42813	8.33571e-06	1.39102e-10	0.885385	0.899363	0.669129	6.3755	2.79265	2.72818	3.95933	4.29966	4.59421	GCAGAACTTTGGTGCTAAATAAGGCATTCCTCAACACATTTTTTTATCCTTTTTACATGGGGCATACACAATATTGATTTTCAGCTGAACTTTGCGAAAGAATGTGCACATATATACATGCCAAAAAAAATCTCTTGATTTTTAACAATTCTAAATTTATTTTTAGATAAAGGGAGCGTATGCACCTCAACCTCAGTACCTCACACATTTCCGGACACAGAGGGTGAGAGGGAGTACATCATTCAACGTAAATCAACCTAGATCATCACTTCATCAGTGGCGCCGAATGCAACACTTTGCGAGCTCGATCATCACATCACACGATCGAGGAACGGGTAGTCCGTGTATCCGACGGCGGTGTCGGTGTCGCCGGCGCCGTAGAAGGTGGCCCTGTTGCAG…	TRINITY_DN2498_c0_g2
TRINITY_DN2156_c0_g2	XP_015635960.1	stem-specific protein TSJT1	0	#N/A	#N/A	#N/A	2.30175	1.92428	3.01648e-29	3.89759e-18	17.6693	18.5745	13.5269	99.834	81.7882	63.0399	48.5389	59.1266	79.3667	GCCTTGCTGGCGCAGAACATAGCTTTTACAGGTTCATTTTGGGGCTCTCTTCTGCGTCAACAAATTTTCTTAAAACTCAAAAAAAAAAAACAAATTTTCGACCTATAAACACGATTTTTCAGTGGCCCAAATTTACAAGTAATTGTTAGAGATGCTTTTATAGTTACAGAAGAAGGCAATCTGCGTCACGCGCACTACTGATCACGCGCGTACATTTGCATCATTGGTTTGACACATTGTCTTTGCTGAAGGAAATTCAGCTCCATAGCTCCATTGGGTGAGATACACTCTTCACTGGCCAGAAATCTCTTCAGACACACTCCCTCCCGTCCCTTCTGTGACACTGCATGATTCATAGTGTTCCATATATGTCTTTTATTCCTTCCCCGTATCAAACAC…	TRINITY_DN2156_c0_g2
TRINITY_DN22589_c0_g1	XP_015611440.1	protein MIZU-KUSSEI 1	0	#N/A	#N/A	#N/A	2.3014	1.81866	1.02815e-05	0.000861921	0.525763	0.625281	0.429273	3.23657	2.11565	2.40899	1.82585	1.65326	2.04139	GAAAAGCATCACTGCACCAACTTGGCAAGTCCCGCGAGCTAGGCTCTACCTCACTCGCCAATGCCGTCTTTCATCGACGGCCCCAGTCTCCGGTCGCTGCTCCGGCCGTCCACGAACGGACGCCGGTCGAAGATCGCGGACAGCGCTGGCGGCGGCGGCGGCAGAGGAGGATCAGGGAGTGGCCATGGAGGGATCTTTAAGATGTTCAAGCTCATGCCGATGCTCTCGTCCGGGTGCAAGATGGTGGCGCTTCTCGGCAAGCACAACCGGGCGCTCCTCGCCGACCACGCCACCACGGTGACGTTGTTCGGGCACCGCCGCGGTCGCGTGAGCCTGGCCATCCACGAGGACACCCGCGCGCCGCCGGTGTTCCTCATCGAGCTGCCCATGCTGACCAGC…	TRINITY_DN22589_c0_g1
TRINITY_DN27609_c0_g1	#N/A	#N/A	#N/A	#N/A	#N/A	#N/A	2.29479	1.34224	1.10893e-07	0.0343436	0.893798	0.625281	1.01952	4.224	5.28911	2.84698	2.43447	0.885676	2.95465	GGTGTACCGAGGTTTTTTTACCGTAAACAGGAGGAGCTCTCCTTTTGCATTATACTAGGGGGAATTCTTTACAATGGCAAAGCCAGGAAAAGCAAAAAGGAAACAAACGAAACACAAGCTAGGAGAAGGAAACTACTCGCTGAAAGCTGTGGAAAAATTGCTCATGTCTGCTCTGATCTGCACAAGAAGCCCATCCCGCGAGCAACAGCATTTTTCAAAGATTCTACGGCTCCTTTCTTTCCATGGGTGCCACGTCACATACACATCAGCAGAGGTCTGATGTATTTTTATTTTGTTTTTCCGGAATCTGTCCATCTTTTTCCACCAGGCAGCAATGGTCGTGAATCGGGAACCAATGCTAGGTGCAACGGGGTGTGTGATAGCAAAACCATGCCAAAC…	TRINITY_DN27609_c0_g1
TRINITY_DN20516_c0_g1	#N/A	#N/A	#N/A	F7J0N2	RecName: Full=Disease resistance protein RGA5; AltName: Full=Os11gRGA5; AltName: Full=SasRGA5 [Oryza sativa Japonica Group]	6.44e-44	2.28486	2.1407	0.000612615	0.00039707	0.262882	0.468961	0.482932	2.304	1.05782	2.51849	2.26848	1.41708	1.61163	CTTTCATGGAGAAGAAAGATATGCAGTACATGAGTTAGGAGAGAGGTGTTTTAATGAGCTCATGAATAGGAGTTTGATACAGCCTATGAAGATAGACGAGTATGGTAAGGTCAAAAGTTGCCAAGTTCATGACACAGTTATGGACTTGGTCATATCCAAGTCCATCGAAGAGAACTTTGTTACTTTGGTTGGTGGTCCTAGTCCAACCATTGATCAGACACGACGCGAAGTCCGTCGACTCTCCCTCCAAGATATAGATGAAAGCAATTCTATCCAAGAGCTGAGCCTGGTATCTTCTCATGCTCGATCACTTATTGTATTTGGACTGCTGTGGGAAATATCATCTCTGGATGAGTTCAACCATTTGCGTGTTCTAGACTTTGGAGGTTGCAGGCATTT…	TRINITY_DN20516_c0_g1
TRINITY_DN5946_c1_g1	#N/A	#N/A	#N/A	#N/A	#N/A	#N/A	2.26956	2.32512	1.24202e-14	1.9418e-16	1.84017	2.65744	2.68296	14.0434	8.9386	11.4427	9.0186	12.5176	14.0749	CATGTAGCTTGATAGTTGGTTCTGACTCTCCTGACATGGTCCTGTCCCTTGAAGTAGTTGTTGACTCCTCGGCCTTCGAGTTGCACTGTAGATCCTCCTTTGATGCCTCCATACCTTTCTTGACTGCAAGATTATGCAGGCAAGGTCTTCGATACGCAATAACTCCAAATTCTGTTGCACTCATGTAGCTTGATAGTTGGTTCTTCTAGAGTCTGATATAACCTACTTGTGGCAGCCTCCTCCTCCTTGCTTCTTGATCTGCTATTTGGCTCTTATTTGTGTGGAACAAAATAGGATACTGCTGATGTGTTCTTGCTGTTCTAGCTACTTTGCTGGAGCTGATGGTTGGGTGTGTATCTGTTGGATGATCCTTTGGTAGTTCTATAAGAACTGTGAATG…	TRINITY_DN5946_c1_g1
TRINITY_DN26825_c3_g1	XP_025880494.1	uncharacterized protein LOC107276105	0	#N/A	#N/A	#N/A	2.26738	2.20674	0.00955651	0.00797179	0.368034	0.208427	0.107318	0.658286	1.37517	1.25924	0.885261	0.826631	1.39674	AGCAACTGTTCGAGCTGCTGGAAGAACTCCGGAAGTACGAGACAGCATGCGCTTTGTTGAAGTTGTGCTCCTGGAGCCAGAAAAGAATGTTGTGGCATTAGCTGATGCATACTTCTTTCCACCATTCCAACCATCTCTGCTTCCCAGAACCAAAGGTGGTCCTGTCATCCCAAGCAGGCTTCCACCTAGGAGGGCCAGGCTTGTCGTCTACAACAAACAAACAAACGAAACTAGTATTTGGGTTGTAGAACTGTCTGAAGTGCATGCTGCTACTAGGGGTGGACACCACAGAGGCAAGGTTATATCATCAGAAGTTGTTCCAGATGTTCAGCCTGCAATGGATGCGATGGAATATGCTGAATGTGAAGCTACTGTAAAAGATTTCCCCCCTTTTATTGA…	TRINITY_DN26825_c3_g1
TRINITY_DN1811_c1_g1	#N/A	#N/A	#N/A	#N/A	#N/A	#N/A	2.26329	1.84377	5.9682e-05	0.00178168	0.99895	0.15632	0.912205	3.12686	2.69745	3.88723	2.71111	2.3618	2.14884	GTTCAATCCTTTTGATAACTAGCATCAGAAGATCACGAGGTACTGATGTTGGCACCATTCATCTGAACAAATTCCAAAATTTGTTATCATCTACGCTCATCCGGCGAATTCAGCCTTTTCCCTACCTCTAATAGTGTATTTATAGTACATATCCCCCTTTGATCTATATAACTATACAACTTTCTCAGATAATGATGGAAGTATAGTCAACTATCAATCTTTGTCTGTAACTATTGAAGTTTAATGCCCACATCTTTCGCAGTACCAGTAGAACTTCTCACTCATTCTTCGCTTTGCCTTCTAACAGAAGTGACTCACAGTACTGACTCGCCCGTACTTGCTACCGCCTCACGTCAACACTACTCGACTCCGATGTGCATGTCGCCATCTACGCCTCGC…	TRINITY_DN1811_c1_g1
TRINITY_DN7389_c0_g1	XP_015636550.1	NPC intracellular cholesterol transporter 1	0	#N/A	#N/A	#N/A	2.26041	2.55683	1.84236e-31	1.91545e-73	17.6656	18.2374	16.5807	58.4778	92.4008	100.739	99.0939	94.1178	112.169	GCTCACCCAGGCCCCAGCAGCCCCAGCTCGGCGTTTATATATTTCGGCCGTGCGGTTCGCCACGAAGAAATTCCAAGTCCAACCCACCCCCAGCGGCAGTACTCGACTGGGGACCGTGTCCACCCTTCGTCGTCCTCTCCTCCCCGCCTCCCTCCGTTCCGGGGCATTGCGCGCCTCCGCCGCCAGGGATCGAGGAGCGATGGGCCTCGTCGGACGCCGGCGAGGCGTCCCCGGCGCCGCTGCCGTCGCCGCCGCCGCGATTGTGGCTCTTATGCAGATAGTTCTTCTTGTGACGCCCACAGGCGCACAGCAATCCAATGGTACTTCAAGGGTAGTACCTGCAGAAGGGTACTGTTCCATGTATGGCATTTGTGCACATCGAAGTGATGGGAAGGTCTT…	TRINITY_DN7389_c0_g1
TRINITY_DN37351_c2_g1	#N/A	#N/A	#N/A	#N/A	#N/A	#N/A	2.25934	3.04724	0.0436191	0.000126684	0.315458	0.208427	0	1.04229	0.528911	0.930745	1.49388	1.47613	1.34302	GTAACTTTGGAAGGAATTGCATTAAGGACTGATTCTGAAGACGTACACATTTCTGAGGAAAAAAGATCTTCATAAAATCTGTGAATCATACTTTTTATTTCCCCCTGTGTCTCACATATAGAGCCATCAGCAGAATATAACCTATCAATTTTGTTGGTTCTCCGTCGTGCTGATGCCCTTGCGTGAAAGAAGGCGGTGTTGCGGTCACCCTCACGTAACCACTCCACCCGTGAGCGTTGGCGCGCCATTATCTCTTCTCTCTCAAAGAGTTCGCACAGCTGGCGTTCGACTTCGCGTTCCTCCTCCACAGTAGCATCCGAAAGAATCTGACCAAGGATATATCTGAGACGGCCTTCAAGCTTTCGGATTTCCTTTCGGACTGACCCAAATGTCGCACGG…	TRINITY_DN37351_c2_g1
TRINITY_DN4854_c0_g1	XP_015642223.2	uncharacterized protein LOC107277189	2e-147	#N/A	#N/A	#N/A	2.25506	2.3551	1.26514e-13	1.83043e-14	2.05048	1.92795	1.1805	7.29601	9.57329	7.77446	7.13742	8.97485	10.0458	GTCCTTTTTTGAAAGTCTAAATTTAGGAAAAACACGACACAATCGAGTACCGTACGGGCCACAGCGACCCAAACAAAAAAAAAAAAAAAATGGAAGCAAATCCAGTCAACTATGGCATAGTACGCCATCTCCCATCAAGTCGCCGCCACGTACGCACTGGCACAACAACTCCCGGCTCGACGACCAGCCCACACAAAAACGACACCCATCTGCCATTGCCGCGTCCAGCGCGCGCACCCATGCCGTTTTCCTGCTTCGCCACCGGCCGCAGCGACTCCTCCCCGGCCAGGGCCTCGTCGGCGACGTCCGTCTACTGGACGCACCTCGGCGCTATCTCTCTGGCGTGGTCCCGCTCCGCGCTGGGCCTCGTCCTGGCCGCCGACGTCAGCCTCGCCGGAG…	TRINITY_DN4854_c0_g1
TRINITY_DN84212_c0_g1	#N/A	#N/A	#N/A	Q94HW2	RecName: Full=Retrovirus-related Pol polyprotein from transposon RE1; AltName: Full=Retro element 1; Short=AtRE1; Includes: RecName: Full=Protease RE1; Includes: RecName: Full=Reverse transcriptase RE1; Includes: RecName: Full=Endonuclease RE1 [Arabidopsis thaliana]	9.29e-175	2.25492	1.59311	2.32402e-05	0.0159145	0.630916	0.416854	0.375614	2.08457	2.43299	2.24474	1.93651	1.00377	1.2893	CCGCGATGTTGATCGGAACGGGGGACGGCGAAGGGTTCGGAGCCATGGTGGTTTGGGAGTGTTGGCTCTGATACCATATAAAACAGCAAGGAGAAGTATAGATTGTGCCGTGCCCATAGCAACCGGCGTCAGGTGTATTTATATACAGCTCATAGAGCTACGGTTTACAATTGGATATGATACAACAACTAACAACCATGAGTTATCTATCTATCTGTAGACAGGATCCGCTATTCAGGTTTAGGATCGTATCAGTATGGTTACAACTAACCTTTTAACAGTCCCCCTCGATCCAAACATGTACTAGCTAAACACAACTCAAATTTCAACCGATCAAAGACATCTCTATTTAGTGCCTTTGTAAATATGTCAGCTAGCTGATCTCGGGACGAAATGAAC…	TRINITY_DN84212_c0_g1
TRINITY_DN9288_c1_g1	#N/A	#N/A	#N/A	#N/A	#N/A	#N/A	2.24906	1.35748	6.50261e-07	0.0148681	0.473187	1.04214	0.804887	2.90743	4.33707	3.83248	1.88118	1.65326	2.36372	TGCGATTTTTCAACTGTGTGAATGGAATCACCACCAAGAGCTTTTGTGTACTTGGAGTCATCAGCAAGAGCAAACCATCAAACCCAGCCGTGTAGGTAAAACAAACAAAAGAATCTGACATGCAGAAATTAATTCATCTATAGAACTATTGGTAGTCACCACCAAGAGATTTTGTGCTCAGTTAACTTATAGATTGAACAATTAGAATTCACCAAAAATCAGGCAAGTAACCAATTAATATATGCAAGTATAAAAAAATGCAGGCAAGAAGAAACCTGAATCTTTATTCAATTCAAGGACCTCTTCATCTCTGCTCAATGGAAATATCAAAAGAGTCACTGTCATCAGGTCCAAGAATGTGGCAGAGTCATTAGGTAGAAAAATGTGTGCCTTAATTGA…	TRINITY_DN9288_c1_g1
TRINITY_DN23333_c0_g2	#N/A	#N/A	#N/A	O65472	RecName: Full=Putative cysteine-rich receptor-like protein kinase 12; Short=Cysteine-rich RLK12; Flags: Precursor [Arabidopsis thaliana]	1.72e-21	2.24742	2.52645	1.07182e-06	1.73559e-08	0.736069	0.416854	0.858546	3.56572	2.9619	2.90173	3.43039	3.0113	4.8886	CCCGTGTGCATCCTTTGGATGCAGAAACTGGGTTCATATTTTCTCAATTTCGAAAAAAAAACCCAACCTTTTATGTAGCTTCACACCTCTAGACACATCTCTTAGAATTCGTGGTATAATCAAGAAGTCCAGTAATCTCGTGGCAAAGAAAAAGCGAACTGCACAATAACAATGAGCAGAACTCCCTCTTCTAAAGGGGAATCTCCTGTTTAAGGCATCTAGGCGTTGCCTTTCATTTTAAAGAAGGGTCTAATTTAGTTCTTGTATGCTGAGCTTCTCACAGAAGGAGGTGGAGAGGGAGTATTCTGTGTGCGATATTCCCGTAGCATTTAAATCAGTAGAATCTAATTCCTTTTGCTGGAAAGATCTCATAACCAATACGATTATATCCCGTAGCCT…	TRINITY_DN23333_c0_g2
TRINITY_DN13851_c0_g1	#N/A	#N/A	#N/A	#N/A	#N/A	#N/A	2.24368	1.76091	1.54017e-08	0.000337711	0.683492	0.821202	1.1805	4.77258	4.06468	3.82974	3.83263	1.8304	3.33069	TCCTCCAGGCTGGAGATCGAGACGTGCGGGAGGTCGTCATCCTCCAGGCCGGAGATCGAGACGCGCGGGAGGTCGTCATCCTCCAGGCCGGAGATCGAGACGCGCGGGAGGTCGTTGTCCTCTAGGCCGGAGATCGAGACGCGCGGGAGGACGTCTTCCTCCAGGCCTGAGAGCAAGCCGTGCGTCAGGGTTGCGTGCTCGGCGACGAGAGTTAGGGCGCGCTGGTGAACGGGATTTCGTCACCAGAGAGCGTCGCACGCGAGAGAACGGTGGAAGCTCATCTGTGTTCATATATTCACCGGTGGAGGGTTTCCTGCGGGCAAGGGCTTCACAGATGGGCAACACGTAGGCTGTTGGGCATCACAGATCTGAAATTCAGGTACGCCATACCCTGTTTTG…	TRINITY_DN13851_c0_g1
TRINITY_DN14108_c0_g1	#N/A	#N/A	#N/A	P0CT34	RecName: Full=Transposon Tf2-1 polyprotein; AltName: Full=Retrotransposable element Tf2 155 kDa protein [Schizosaccharomyces pombe 972h-]<>RecName: Full=Transposon Tf2-2 polyprotein; AltName: Full=Retrotransposable element Tf2 155 kDa protein [Schizosaccharomyces pombe 972h-]<>RecName: Full=Transposon Tf2-4 polyprotein; AltName: Full=Retrotransposable element Tf2 155 kDa protein [Schizosaccharomy…	2.79e-150	2.2382	1.88551	7.43458e-45	4.9205e-31	12.5657	12.8704	13.9514	49.8652	64.1569	71.2841	43.8758	44.2248	55.4937	GGGCCGTGGGCCAGACGTTGTTTCACACGTTTCATTCATTCGATGCCCAGTTTACAGATACAAGACCGAGCTATATAGCTCAACACACAACGCACACAACGTCTGGCCCACGGCCCAACAAATACAAGTCCAAAGACTGAATGCACGCAGTGCATCTGATGTAACACTACACAGGAGTAGTAGCTGTTACATTGCCTCCTCCTTAAGATGAAGCTCCATCCCAGATAGAAGCTTCAGGGTAACGAGCATGCAGTACCTCATAATCTTCCCATGTAGCAGATGAGGCAGGAAGGGTCGACCATTGTACCAGAATCTGAATTACTGGCTTATTTCCTTTCTTTTTCATTCGCCTGTCCAGGATAGCCACCGGCTGGAGCTCTTTTGCTGTCAAGTCTGGAG…	TRINITY_DN14108_c0_g1
TRINITY_DN4493_c0_g1	XP_015632823.1	uncharacterized protein LOC4332353	3.58e-152	#N/A	#N/A	#N/A	2.23619	2.55446	2.26809e-24	7.85675e-49	37.0137	41.5291	33.1077	235.008	130.588	157.296	205.879	185.461	258.183	CCGTCTGGTCCTTGCTCTGCGAGTACCGCATGTTTGCCCTCATCCTCACCGGCCGCATCGACGCCGAGCTCGCACGCCTCCGCATCCGGCTCCCGAGCGACGACGCCACCGTGCACCATGAGTGATCGATCCCTCTCTTCGCGTTTCATGGTAACATCAGTAAATTTCCGTCCACCGTGTGCACTTACAGAGTTGCAGGTGTGGATTCGATGAAAGGAAAAATAAATAACACTTGCAGTTGCAGGTGTTAAGTGGGTACTATCTATTTTTGGTGCGTATTTATCGGGGCATTCTTCCTAGTGTATGTGCATTCGCAGTGTAACAGATAATGCCATGCGGCTTTGCTATGTTGATTTCTTTAGAGACTAATCTTATTGTTAATCATCTGTTGGCGTATGT…	TRINITY_DN4493_c0_g1
TRINITY_DN24000_c0_g2	XP_015637098.1	anthocyanidin reductase ((2S)-flavan-3-ol-forming)	0	#N/A	#N/A	#N/A	2.23073	2.15153	0.0485746	0.0388726	0.210305	0.104214	0.107318	0.932572	0.47602	0.547497	0.608617	0.649496	0.59093	CTAAATTAAAGCTGAATTAAGGAAGGGGTAGAGCAAACATCCGGCTTGCCACGCAATGAACTCCAATCAAAGTAGAGATATTGCATCATGCCACGCCTCTCAAGGAGGTTAAAAAGAAGTTACAAATTCACGCACCCAAACAGTCAAATCGCTTTCTATATTTGAATGTACCATGTTTTTTTTTACTGATCACATATCGATCGGCAAGTAATAACCATATCAGTACGGCAGAATCCCGGTGGCCCTGCCATATTCGACGAGGTCGTCGAAGATGTCACCCAAGTCATGGTACTTGAACACGAACCCTTCTCGCACCAGCTTCTCAGAAGACAGGCACACCCTTGGTTCCTCGAGTAACCCAATAAATCGTTCGGGTTTCACATTGTATTGTGGGTACTT…	TRINITY_DN24000_c0_g2
TRINITY_DN14279_c0_g2	XP_015637554.1	hexokinase-7	0	#N/A	#N/A	#N/A	2.23017	1.87648	1.177e-07	0.000509904	28.4964	16.7784	11.3221	97.3715	82.2457	83.6028	49.3533	61.9383	93.0983	TTAAAATTCTCATATAACACAGCCTTAAAATTCTGAAGTTCACTGTCTTTCTTTACCGGCTTTACTTCGGATTGTTCAGGAAACAAGAAAAAATAATGTACTTCTATCAGAAGCCAGAAAAAAAAAGAGTTTCGTTTCTATACATAATAGCAATAATAATTCATTTCGGCATAGAAACTGGAGGCCGCGATAACAAATATAAAGCTCATTTTCATTGATCGTTCGTGTGGTACAGAGCCCTGATACATTCGTTTCACACAGAACTATCAGGCTTGTTTGCAATGTACACTACACTTAAACAACATCAACAGCAAGTGCCACCGACAGAAGCTAAAATCTGATCACTTGGCGTACTGGGAGTGAGCGGCCGCGATGAGGGCAGCTCCGAGCCCCGACCCG…	TRINITY_DN14279_c0_g2
TRINITY_DN2456_c0_g1	XP_015637958.1	E3 ubiquitin-protein ligase EL5-like	1.93e-48	#N/A	#N/A	#N/A	2.22268	1.63993	1.03668e-15	2.56073e-08	10.4101	6.35702	4.07809	27.9772	33.057	35.8063	20.0844	23.559	20.5751	CTGGGAAAAATGGGCTCCCCGGGCCAAAATTTCCTCCAATCCGGACGAAACTTTCGCCAGATTTAGGCGTGGGGAGCGCCAACGAGTGGAGATGCTCTTACCCCAAGGGAACTCAATTAATTTCCATCTTTCAAAGATTATTAGGGGGTCTAAATTTTCATATGAAAAGTAGTAGTATACCAAGAAATCCTTATGAATTAATCATATAGGATTCATCTACAAATCAAGCAACCACCAACAACAAAAATTCAGGTGAACACTAATCCTCGTAAATTTCAATGAAAAATCATATTAGAGCTTCTTTGTTGTGAATGTGAAATGAACAGATAACATATTCGTAGGAAACTTTCCGAGATGCTGCTACTAGTCATCTGTTTGGTTCAAAGAAAGTGAGCAAAG…	TRINITY_DN2456_c0_g1
TRINITY_DN13573_c0_g2	XP_015625546.1	peroxidase 70	0	#N/A	#N/A	#N/A	2.22126	2.98137	3.62268e-10	5.73991e-16	1.35805	2.38388	2.15602	12.2332	6.73357	8.49715	11.8055	10.546	23.7645	GTAAATTTTAAGTTTGATGCACCAACTAAATCACTAAGAAAGTAAGAGTAGTAGATTTTTAGTGGCTAGGGAAACGCAATTCAGAGTTTTGTTTTCCCGCAGTATTGTTGCAAATACGCATTCCAGAGTTCCATAATAAACCATGCATGATTGGTTTCCATTTGTATGTTGGCAACTTACATAAAGAAAAAGTACTCCGTATCTATAAATCCTGGAGGGGATACTTCTAAACCCCAGCCCAGGCATTATCTGAACCTAACGGCTCTTATTCTTCCATGGATGCAAGCTTGTTGGTCACCTTTGTAGCCAACCAAATCCCCACATCTCCATCACCACTTACGTACTTATACGACCATACAGTTACACGCTTATATATACGGATCCTATAACGATCGATCA…	TRINITY_DN13573_c0_g2
TRINITY_DN334_c0_g3	XP_015634125.1	protein DETOXIFICATION 49	0	#N/A	#N/A	#N/A	2.21902	2.03471	3.74686e-29	1.89809e-25	11.1903	13.7317	17.2138	51.0962	66.9797	77.7796	65.6311	48.1087	56.8329	TTTTTTTAGCAGAACTGGGTGTCTAAATTAATGGCGGTGTTGAACGTGCAGGTACAAGTAAGAAATGGAAGATAATTCACACGGACGGCTTCAGAGTTGATGGATACAGCAACAAGGACAAAGGGCACCCAAAGCAAGAAGCGTCAAAAAGAGTGGGAGAAAAAGGCATAAACACACGAGGCAGCAGCGATACCCAGCTAGCCGATGCCGATGCCGAGCCTTCCTCGCTGGGCAGCTGCCTATATAAGTGCTCCGCCGCGCTTCCCAATCCCCCGCGCGCTGCACACACAGCTCCACCAACCAAACACTTCTCGCCTCCGTCCGGGGGACAAAACGCTCGCCCCTTCCCTCTCTCTCTCTCAATAAATCTGCCTACTTTGTTTGATTCATCACTACGCC…	TRINITY_DN334_c0_g3
TRINITY_DN43399_c0_g1	#N/A	#N/A	#N/A	#N/A	#N/A	#N/A	2.2184	2.48168	0.0241171	0.00476963	0.369086	0.0521068	0.160977	0.877715	0.740476	1.04024	1.21723	0.708541	1.23773	GGCTTCAATCAGCATGAACACGCCCTTCCCGTCGCCGCGCAGGTAGTACTCGACGAAGGCGTCCATCACGAAAGTGCATCCCTGCGGAATCAAGCACGCAAAGTTAAAATCACTGATTGGCATCCGAACAGATGAACTTGAGGAGATGAAGAATCGAGCACCTTGAGGAAGCAGAGGACGGATCCGGCGAGAGACCCGGTGATGGCGAGGAAGGCCATGAAGCGGCATGCGTAGATGGCCTTCTCGATCCCCGCCTCCAGGTCCGCGCCGAACCCCGCGCGGGCCCGCTGCCCGAACGGGC	TRINITY_DN43399_c0_g1
TRINITY_DN57517_c1_g1	#N/A	#N/A	#N/A	#N/A	#N/A	#N/A	2.21427	2.17681	0.0290939	0.0254823	0.315458	0.15632	0.0536591	0.658286	0.899149	0.875995	0.995919	0.767586	0.59093	GGTGTAAGTCGGCGGCATGAGCAAATCGAGCGAGATGAAGAGGAGCTATGACATCAAGTGCGTGATCTTTGGCGGAAGGGACTAAAATGCAGCATTCAACTATGGTAATGGGTATATATAACTTGATGTATACATAGAATCTGCTCACAGAAGATCCCGTAAAGAAGTGAGATGCCACGTTGACTTTTGCTACCGTTTCTCTACGCACGAGCTGCAGCTACTTCCCCTTCCTGTAGCTTCCCGTCTTCTCTTCTCTTCGTCAACTAAAAAAGACGGACAAGGTCCCCAAAAACCATCCATGAGCATCAATTCAGGCGCAAATCCGACCTACTTCGCTTATTCCCGCACGAAGCTAATCATGCGCGCGGCAAACAGTGGGCACGCCGCCGCCGCGCGGGA…	TRINITY_DN57517_c1_g1
TRINITY_DN29584_c0_g1	XP_015627721.1	gibberellin 20 oxidase 2	0	#N/A	#N/A	#N/A	2.21056	2.29887	4.59635e-07	1.21668e-06	0.893798	2.03216	0.751228	4.66286	5.65935	6.89846	3.70703	6.25878	8.16557	CAAATACCCCACCATCCCAGACAGTCTCCCGCACACTCACCCGCAGCTAGCTAGCTCACACATCTCTAATCTCATGGTGCTCCAGCCCGCACAGCAAGTAACAACCCTGTCCCACCCGCCTCACTGCAGCGCGCGCTCGTCTGCGCTCATGGACACCAGCCCCGCGCCTCCCCTCCTCCTCCGCCCTTCCGCCCCCAGCATTGACCCATCCGCGGCCAAGGCCGTCATCAGCAAGAGCGGTGGCGCGGCCGCCTCGGTGTATGACCTCCGTCGGGAGCCGAATATTCCGGCCCCATTCGTGTGGCCACACGCCGAGGCGTGCCCGACCACGGCTGAGGAGCTGGGCGTGCCGGTGGTCGACGTGGGCGTGCTGCGCAATGGCGATGCCGCGGGGCTTCG…	TRINITY_DN29584_c0_g1
TRINITY_DN32866_c0_g1	XP_015630526.1	senescence-specific cysteine protease SAG39	0	#N/A	#N/A	#N/A	2.20223	1.90146	5.60187e-09	1.08032e-13	2.99685	4.89803	4.77566	31.3235	12.4294	14.0707	18.6458	14.348	13.9674	CGCGTCAATTAAACAAGACCGGAGGTAGTACATAATATCTATTCATACATTTTTTTATGTACACTTTAGTAGTTACAAGCCCATCTGTACAAATTCATAATGGTTTCGTCATACACACGCAGCTACGGACTCGGTGCATCCTTACTGCTGCTTGAATCGCCATTTGTAGCCGTCGACCCCTCTCTTTCATAAGGAGGTCCCCTAATTAACCCAACTATATACATGTATGTATACACACCTTAACTAATTTAGAATACCAATATAATCCAGTTCAATGGATCGAAATATCGAATAGAGGCACGTCATACGTAGGGTGCCGAACCAAACTGTCTGCATGCGTAGCTAGCTAGTGACGTGCACTGAATCAGCTAGACAGGGTAGGACGCGAGCTTGGCGAGG…	TRINITY_DN32866_c0_g1
TRINITY_DN28273_c0_g1	XP_015640420.1	uncharacterized protein LOC9269365	6.34e-11	#N/A	#N/A	#N/A	2.19846	2.82673	0.0300677	0.000473821	0.315458	0.104214	0.107318	0.987429	0.634694	0.766496	1.43855	0.944721	1.2893	TACCGCATCGCCTCGCGACACCTTGGTCGTGGCTGTCGCCGTCGCCGGCACCGCATCGCCGCCGCTCCCCGTCGCCCTACCTGTCTCCTTCTCCTTTTCCTCCGCGTCTTCTCACCAAGCATCATTGCCCATCGCCAATCACCATCCCCGTCCCCTTCTCCAACCGATATCCAGAAGATCCCCATCTCCACGATGCGGCTGGATCCGTGCAAAAGGTTGAATTTTTTCGACCTTTTCCTCAGATCCGGTGGCAGCAATGCGAGATCATCTAGCGGATCTCCATCTCCACGACGCTCTGTCCAGGTAGATCTCCATCTCCACGACGCTCTGTCCAGCTGGTGGACAAGGACCCCGAGAGGTCGGGGAACCCCAACGAGGTGTGCGCCCGCATCGGCTCAA…	TRINITY_DN28273_c0_g1
TRINITY_DN28513_c0_g1	#N/A	#N/A	#N/A	#N/A	#N/A	#N/A	2.1978	2.45817	2.53811e-05	7.46845e-07	0.630916	0.885815	0.375614	3.40115	2.16854	3.12073	2.8771	2.71607	4.72744	CGTTGCTATCATTAGAAACTTTTGGTGGATAAGAATAAGGAGAGTGGATTTTGTAGACCCAAGCATGAGTGTGGGTGTCTTTTCTACCGTTCATTTGAACCTCGAGATCTGTGCAAAGTGAAGGTGCTTTGAACATTTTGTACCACGTCCGCAATTTTTCAGTCACATCGAACTCTCCTCTGTTCTTGGCTTTTCACCATCTGACCCGGTGTATGAGCGTAGGCTCTGTTTTCGTGTCGGACGTAGCCATAGGTACAGTTGCTGCAGCTGTCAAAAAGTACTACTTGTCCTCGTGCTCTTGCTGCCGGCAGAGACACCTCATTTTCCCCGCGCCGGCCATCTTCCCCAGGTGCGGCGAGAGCTCCGGGGACCGGGGTACCAGCCAACTCCAACCGACCG…	TRINITY_DN28513_c0_g1
TRINITY_DN20667_c0_g1	XP_015623438.1	probable galacturonosyltransferase 9	0	#N/A	#N/A	#N/A	2.1956	1.97917	0.000176914	0.000213709	0.641957	0.659672	0.339662	2.68526	1.55764	3.23352	2.24358	2.3618	1.79481	CACATTTTTTAGTTACAGATCCAATCTCGGACGAAGCTCGCTGACATTGAGCTAAGATAGACCAATATCACTTGTAGAAATGGAGGCCGTCGCCGTCATGCGACCGGTGTTTCATCACTCAATCATCCTCCAAGAGTCAAAGTGCCACTGACCAGAATCTGGTCACGGGACACCACATGAACCCAAGTGGAGTACCAACTGACCAAACCAATCTAAACCAAAACCCACCGGCGACCCGGCGTAGGAATCGCGCGCCAATTTCCTCGTTCCTCGGACTCTCTTCGTGGCTTCATTTCGCACCAACCATGGCCGGCGGCCGATCACCTGCGCCGCGCCGCGCGGCGTTCGCGGCACTGGCCACGCTCCTCTTCCTCGCCTGCGTCTTCTTCTTCCTGTCCG…	TRINITY_DN20667_c0_g1
TRINITY_DN201_c0_g1	XP_015622507.1	auxin-responsive protein IAA1	9.86e-136	#N/A	#N/A	#N/A	2.19445	2.05309	1.97269e-50	2.83845e-44	21.9243	19.3837	18.8344	104.338	83.0391	86.0118	85.7597	71.7398	88.8006	TTCTCCGTCGCCTCCGCGAGTCGCCGCCCGTCGGTCCGTCGCGGGGACTCACGGCCCCGGCTTCTCCATCGAACTCCCCTCTCCTCCGTCGCAGCCACGAGCGGCGGCCCCTCCCCCCCTTCGCGGGGCCCCGTCCTGTCCGTCGCAGCCACGAGCCGCTGCCGCCGCCGCCGCCGCCGCCGCCCAGAGCAGAGCAAGAAGAAGCTGACGAGGACGCCGCCAGCCATGTCGGCGGAGACGGAGCGGAGCTCCACGGAGTCCTGCCCGGCCTCGGGGCTCGACTTCGAGGACACCGCCCTCACCCTCACCCTCCGCCTCCCGGGCTCCTCCTCCTCCTCAGCCGCCGACCCCGACCGCAAGCGCGGCGCCTCCCCCGACGCCCACCAGTCGCCCTCCCTC…	TRINITY_DN201_c0_g1
TRINITY_DN22960_c0_g1	#N/A	#N/A	#N/A	#N/A	#N/A	#N/A	2.19286	1.76056	0.0016815	0.0469473	0.298108	0.15632	0.533908	1.57714	1.67824	1.27457	0.599765	0.775852	1.93341	GAGCAAGTGGATGCGCCTGGGTAAACAAACTAATTATATAGTTGCCTAGAATGGAGTAGCTTGGCCGGCCGGTCAGATAAGGATAGAACATCCAGGAGTGACCCGAGCGTCTCTATCCCCAATCTTGACCGACCCAGGCGGAAGCCCCCATGTCTGCTCGCACATCACCAATTCACCAGCGACGAGAGCAGCTTCCGCCGCGTCTTTCCTCGTCGGTGGAGCCGTCAGGGAGGCTGGTGTTGGGCATGGCGAGATTGGAGAAGCCAAGGGAGGCGGGGTTCCATGACCCAGCACGGAAGCTGGGCTGGCGGGAGGCCATGGCCACGGCGAATCGGCGCAGGAAGCGGCGAGCTTCGGGTGGCGGCGGTGCTGGCCCAGCCGGCAGCGGTGCCTGAGCGC…	TRINITY_DN22960_c0_g1
TRINITY_DN5572_c1_g1	#N/A	#N/A	#N/A	#N/A	#N/A	#N/A	2.18594	2.0024	1.17908e-06	1.59018e-05	1.16719	0.594017	0.535518	3.46094	3.42999	3.34904	2.60267	3.03374	3.31619	GTAAGTGTGTTAAGCACTGCGTGAACCACAGACTAATCCAGGAGTGTCATTTGCAGGCCGTGGTCATTTGAACTGTTAGTACCTTGTATTTAAGACCCAGCTAAGATTTTGCGACTCTATTGGACAGGGAGGAAACTTTGGATGTTGAATTTGCTAGAATCGATTGGCTCTACTGTTGCCTGAATGAATCTATATGAATTTGGGAAGTCATGCTTTCATCTTTCATGCCTTGTCTATTACTTCCAAAGTAAATGGCAGTTCCGATGCTACAGCTGCAGGTCCTGAAGAAATATGTTTCGATGCCATGTATATTTGCTCTTTCTGTCTGGAAGATCAGATTTGGTAAACAATGAAACTGCGAAGCTACTAACGAGAGCCGACACACATGTTTGCTCTAAT…	TRINITY_DN5572_c1_g1
TRINITY_DN3527_c0_g1	#N/A	#N/A	#N/A	P45851	RecName: Full=Oxalate oxidase 2; AltName: Full=Germin; Flags: Precursor [Hordeum vulgare]	4.1e-152	2.18445	1.84862	1.63246e-24	1.97243e-12	19.1378	24.0212	23.0734	128.695	74.6294	95.812	96.3828	96.1844	44.9644	TAATTAGCTAGGGCTATTTGATCCACCGCAGATACGGAGATACCTAACACTCTCAGCAGCTCTAGCCGATCAAATAGCCCTAGCTAATTAAGCTTGTTTCATAGTGAGCTCCAAATGGCGTACTTCAAAACCCTAGCGGCTGGCCTCTTCGCCTTGCTATTCCTTGCTCCATTTATCCTGGCCACCGATCCGGACCCACTTCAGGATTTTTGCGTGGCTGACCTTGATGGCAAGGAGGTGTCAGTGAACGGGCACCCATGCAAGCCCATGTCAGAGGCCGGCGATGACTTCCTCTTCTCCTCCAAGCTCGCTAAGGCCGGCAACACCTCTACCCCGAACGGCTCGGCCGTGACAGAGCTGGATGTGGCAGAGTGGCCCGGTACCAACACGCTAGGCGTG…	TRINITY_DN3527_c0_g1
TRINITY_DN16836_c0_g2	XP_015613269.1	homeobox-leucine zipper protein HOX1	1.65e-93	#N/A	#N/A	#N/A	2.18125	2.83687	5.16893e-14	1.56463e-25	4.82388	2.05353	2.84393	15.1954	12.641	15.6037	22.2422	19.5599	26.1879	GTTCACTGATCTCAAAATAAAACATCTTTGTTCACTTATATGTTTTTACAAGGCAAATACTAGTAGGGAGTACATGATAAGCTAACCGTATGCAGAAGTGCAAAACCCCCATTGCATCACTTATACAGGATACCTCAAACTAGACACATACAGTATAAACAAAATGAAGCAAGATTCTGTCCCTAATTACTCTCTCCTTTTTGTAGCCAACCTAATTACTACTACGCCTAATTTTAGCAACATCGATCACTCTCCACTGGAGTGGTAAGCTGCAGCCTGGTACTGATCTCTACTCTGTCTCACACGCGCGCGAGAGGACACGTCCGCTCATCACGACCTCTGGGCCGGCCTGCCCACGAACACGGGAAGCATCTGGACGGGGCCCCAAGGCCCGGTGGG…	TRINITY_DN16836_c0_g2
TRINITY_DN15515_c1_g1	#N/A	#N/A	#N/A	#N/A	#N/A	#N/A	2.17888	2.4324	0.00167125	0.000140752	0.157729	0.312641	0.59025	1.70057	1.69252	1.36546	2.30002	1.41708	1.88023	GCTACAGCAGCATGCAACAAGCAGCCAGTCAAACAGCATGGTTTGCGTTCGCGCTCACACGCAGCACCAGCAGCTCACGCATGGCCATCTTCTTGATCAACGTCGACGCGGGCCTTCGCCGCCGCCGCGTCCTCTTCACCTTCAGCACCAACGTCTCCAACAAGGCTCGGGGGCTTGGCCCCGGAGAACCGCCGCGCACCCGGCTGGCGGCGGCCACGCCATCTCCTTTAGCTGCGCCAGCATCTTACCCGCGAGCAGCAGCAAGCAGCATTGGCAATGGCGCAGCCCCCCCGACATGCGCGCGCGAGCAGCAATCTCACCAGCGCACAGGCTGTCACGCTGCAACTGCCACGTGCGGCTTGCATCCGCAGCAAGAGCAAACCGCCTAGCAGTGAACAG…	TRINITY_DN15515_c1_g1
TRINITY_DN1440_c3_g3	XP_015611910.1	alpha,alpha-trehalose-phosphate synthase [UDP-forming] 6	0	#N/A	#N/A	#N/A	2.1762	2.35326	3.7466e-34	3.98541e-32	42.6951	57.2028	42.3773	248.305	204.647	190.38	199.74	227.079	295.4	CTTTGCCTCGCCTCAGCTCAACGCGGTATCTATGTCCGCAGCCGAGGAGGAGGAGGAGGAGGAGGGGGGAGCGCCCTGAGACTGGTCGGAGACGTTGGCGAGGGCCTGGATCAGCCGCACGATGTCAGCAGGGTCGTCCAGGTAGTACTTGGCCTTGCTGGGCTTGCGCCCGACCGTGCAGGCGAAGACGGTCGCGTCAGGGCTCAGGCACGGCCCGTCCACCGCCGTGGTGATCACCTCGAACATGTCCTCGTCCGACCGGTCGTCCCCGATGCAGAGGATGAAGTCGGGCAGGGCGCCCCTCTCCTGCATCGCCGACAGCAGCCGCTTCGCCACCAGGCCCTTGTTCACGCCCTGCAATGCAAGATCAGTGTTTCAGTACGCAGGTGCAAAGGTGCA…	TRINITY_DN1440_c3_g3
TRINITY_DN53714_c0_g2	#N/A	#N/A	#N/A	Q9FMC8	RecName: Full=Transcription repressor OFP13; AltName: Full=Ovate family protein 13; Short=AtOFP13 [Arabidopsis thaliana]	5.21e-24	2.17391	1.93698	0.00107887	0.00436471	0.420611	0.260534	0.429273	2.24914	1.26939	1.42349	1.16191	1.06281	1.93395	GGAGTGTGAATCATAGAAAAAACTCTAAAAGTTTAGTCTCTCGATCTGTAGTTAACGGTGGGGAAATACACCAAATGAGTTGCCACAGAAGATCTTCTGTGTACCATCACAGGTCCCAACCTTCAAATAAACTGATGTAGCTTGTACCAAACCAAATAAAAACCCTTGTGGTAGTTTGAAATACTCAGGGGCGCTGACAAAAACACACACATTCGAACTTCAACTCCCTTCGCCAGTTCACTTCCATCCCTTCCTCTTGTTTGCTGCCGCTGCTGCCTCGCCCTCCTCCCCCACCAATGGTGAGGAAGCAACCACTGAGCTCTCTCTTCTATGCCGTCAACCCGGCCAACCAAGACGCTACTCCACTATCGTCACCTCCCACTCCGACGGCCACCCCGC…	TRINITY_DN53714_c0_g2
TRINITY_DN10575_c0_g2	XP_015622083.1	cationic peroxidase SPC4	0	#N/A	#N/A	#N/A	2.17229	1.79242	4.20267e-10	2.51326e-06	4.52156	8.02444	4.56103	38.1257	17.2425	21.7356	25.4513	24.4447	9.66976	CACAAGGCCACAACTCGCCACATCTGGCATAGCGAGCAGTGACAGTGAGCTAGCTACATCCATCACCATGGCTTCTAGCCGTGTCCTATTCCTCGTCGTGGCAGCTCTGGCGATCTCCGTGTCCGCCACGGCCGCGGCCACCAAGATCAGTGCTCCACTACCGCCGCTGGCCAAGGGCCTGAACTTCGATTTCTACAAGGCCACCTGCCCGCAGGCCGAGTCCATCGTCTTCAACTTCCTCCGCGACGCCATCCGCAAGGACGTCGGCCTCGCAGCCGCGCTCCTCCGCATCCACTTCCACGACTGCTTCGTGCAGGGCTGCGACGGCTCCGTGCTCCTCGACAAGACCGGCGGCACCGACAGCGAGAAGATCGCACCACCCAACGTCACGCTCCGCCC…	TRINITY_DN10575_c0_g2
TRINITY_DN4562_c0_g1	XP_015643663.1	probable glutathione S-transferase GSTF1	4.44e-137	#N/A	#N/A	#N/A	2.17201	2.00716	6.9791e-31	1.45281e-25	184.056	230.359	220.528	1200.86	753.957	890.742	1057.86	854.46	623.556	GTTAGAGATGCTTTAAGGAGCAAGTGGATTTCCTTGCGGGTGTGGTGCTCCCTGCTTTGTGTATAAATGGAGATCAACATCGAAGGCCTCCTCCCACACACACACACACTAAAGAGCAGAGCAGAGTCTTGCTCCAGTATCTGCCCTCTCCTGTACGTAGAGCATCCATCCCGTTCACGGACAAACATGTCTCCGATGAAGGTGTTCGGGCACCCGATGTTGACGAACGTCGCACGGGTGATGCTCTTCCTGGAGGAGGTCGGTGCCGAGTACGAGCTCGTGCCCGTCGACTACCTCGCCGGCGAGCACAAGCGCCCCCAACACCTCCAGCTAAACGTAAGCTAGCAGATGACAATTCGTCGGTCTGACACCGTATCAGGTGATGATTTCTGACAGAGA…	TRINITY_DN4562_c0_g1
TRINITY_DN25564_c1_g1	#N/A	#N/A	#N/A	#N/A	#N/A	#N/A	2.15924	2.68836	3.91013e-21	1.19695e-19	5.46794	9.79607	8.37082	33.6275	41.0964	31.2621	37.9002	40.0326	73.0604	TGAAGATGAAGAGGAAGAAGAAGAAGAAGAAGAAGAAGAAGAAGAAGAAGAAGAAGAAGAAGAAGAAGAAATCGTGGGGAGATTTAGGCGAGGCAAAGAATGGAATCGCGCAAAGGAAGTGTCCAGAAACACAGAAACAAATCCCCGCTTTCCGAAAAGGAGCGGCAGCTTTCGGTCAAAGAGAAGTCGGCGGCAACAACAAGAGCATCTCAGCTCAGGTGCTGCTCCTCCCGCCGCCCACACGGCCACAGCCACTATGTCGACAGGTCGCCGCCGCGGGGCAAGAGAAGAAGAAGAAGGCGCCCATTTCTTGGACCAGCATTAGCAGCAAGAAAAGCTCGAAAGGTATGAAATTTCAGACGAAAGAATAACTCGCCGGACGGATTGCAAAAGCCGGAC…	TRINITY_DN25564_c1_g1
TRINITY_DN32872_c0_g1	#N/A	#N/A	#N/A	Q9FN37	RecName: Full=Phytosulfokine receptor 2; Short=AtPSKR2; AltName: Full=Phytosulfokine LRR receptor kinase 2; Flags: Precursor [Arabidopsis thaliana]	3.91e-18	2.15377	2.03012	0.00311733	0.00373701	0.57834	0.364747	0.214637	2.63314	1.37517	1.09499	1.05125	2.42085	1.23558	CGAGTCACTTGCATTGCAGGAAAGGTTTCTTATTGAATCCATCTATAGCATAGCACTGCTGAATCCATGGCGAAATGCTTGATGCTGCTGCTCTCCTTCGCGTTCCTCTTGTCGGTGGCCGGCACGGCGACGGCGACGCCATGCCACCGCGATGACCTTCGCGCGCTGCGGGGCTTCGCTGAGAACCTGGGCGGCGGCGGCGCAATCAGCCTCCGCGCCGCGTGGTCAGGCGCCTCATGCTGCGATTGGGAAGGCGTTGGCTGCGACGGTGCCAGCGGCCGTGTCACGGCTTTGTGGCTCCCCAGGAGCGGCCTCACGGGGCCAATCCCGTCATGGATTTGTCAGCTTCACCACCTACGCTACTTGGATCTTTCAGGTAATGCATTGGTTGGCGAGGTA…	TRINITY_DN32872_c0_g1
TRINITY_DN11061_c0_g1	XP_015636406.1	ethylene receptor 2	0	#N/A	#N/A	#N/A	2.15189	1.56939	1.12005e-28	1.60775e-10	10.673	11.1508	10.4099	35.1635	50.2466	57.7609	21.2463	32.5338	40.7741	ATGCACATAATTTTTTTTTTTTAGTAGTAATATTCTCTAACAACAATTATTACAAAGAGGAAAATGATTAACCATTTGTCTCCAGTCTAGGTGCATCGAACTCTATGGGCTGAAAAGGACGGCAACCTATGACACCCCGAGTTAGTCAAGAGTGTACCATGGAATACATGTCAAGGAGGTCAAAATGTCAATACTAATGATGGAACTAAGAAATTCCATGCACATAATTTTTTTTTTTTAAAGGAGGAACTTGTCGTGTGTCTTGCAGATTGTCCACCAACGAGTACAAAGTGCTGCGGTTTTACCTTTGGCAGAAACAGCCATGTTGCCTAGAAGTCAAAAATATTCTAGAAGGCACTTGCATTTGCACGGATAAATCAGCACCATATTTGGTTATTG…	TRINITY_DN11061_c0_g1
TRINITY_DN3524_c0_g1	XP_015628509.1	stomatal closure-related actin-binding protein 1 isoform X2	0	#N/A	#N/A	#N/A	2.14484	2.57954	8.52181e-17	6.36437e-34	3.41746	3.23062	2.68296	10.5326	13.6988	16.9724	16.1007	19.7211	19.3932	CATTACTTCTTGATAATCTCCGTTAGACAACTACGTGATAATCTGTAGCGTTAAACACACCATGCGTTAGATTTAGTCGTGCGTCCACCAGTTACAGTGAAAATTCACCACAATTACAGTGCAGAAAAACTAGCACAATCAGATACTTAACACGTCAAGCTTAGCTCACTGTCACGGCATGTATCAGACAGAAAGAGAAACGCTTAGCTAACAGATCACGACGCTCTCGAAGAAGAAAAAAGCAAAGTGGGAAGGATGTCAGAACAACACCAAGGCGGCTAAAACGATGCCCACGGTGCCGACTCTACCACCACCACAGTAACAGCTACAAGAAACAGAGCCCAAACAGACCACCATCACTGACGCTGACGCAACACACTGCGCACGGTAGATGTACAA…	TRINITY_DN3524_c0_g1
TRINITY_DN15478_c1_g1	#N/A	#N/A	#N/A	Q41001	RecName: Full=Blue copper protein; Flags: Precursor [Pisum sativum]	3.21e-29	2.14363	2.39936	6.30336e-36	2.42557e-38	15.0368	19.3316	15.7221	82.7246	66.4313	71.7768	70.157	95.8892	96.429	AGCCGGTATGGTTCTATATAAGGACGCTCGAGCCTCCCCTGTCAATTGTGCAATCCACTCACTTGCGAGAGACACTCATCGATAGCTAGCTAACTCGTTCCTCCCTATCCTCGGCAAGCTCCATTCCCCAGCTCCCAAGAGCTCCGACGAGAGCACCATGGCGTCATCTTCCGCTCTGATCGCGCTCCTCGTCGTCCTGGGCTGCGCCGCCGCGGCCTCCGCCGCGTCGTTCACCGTCGGCGATTCGCAGGGGTGGACCATCGGCCCCAACTACGCCACCTGGGCCAGTGGCAAAACCTTCGTGGCTGGAGACACGCTCGTGTTCAACTATGGCAGCCAGGCCCACACGGTGACCGAGGTCACCAAGAAGGAGTACGACGCTTGCTCCAGCACCGCCAA…	TRINITY_DN15478_c1_g1
TRINITY_DN17323_c0_g2	XP_015636432.1	probable LRR receptor-like serine/threonine-protein kinase At1g56140	5.46e-57	#N/A	#N/A	#N/A	2.14129	2.49988	1.99979e-06	6.15927e-09	0.893798	0.625802	0.739423	3.11424	2.66095	4.13689	3.37119	3.49783	5.74652	CCACAGCAAAGGAAGAAGACTGTGGAGAACCAAGAAAACATGGTGTGTCACGCTGAAGGCACGTCCACCCCGTAGGTAAGACACTGCAAATGTAATAGACTGACATTTTGAACACAAAATACAAGCTGAGAGAACTTACTAGCTATCTATTCGGGTCTTGAGAAGATATTATTAAAGTATGGACAAACCTGTTGCTGGAACTGTCCGCAGTGAAATTGTTGCTCACCAGATTCCTAAGAGAATGAATAATAAGCAACAATTAGAATGCACTGTTCATACTTCACAGCATATTTAGGGTTCATTTGATATAGCTTAAATAAGACAACTTTAGTGAGGCTTAAATAACTGGCTCGATTAGTGCCAGGCTGTAAGATTAATGTCTAACTTCCCAAACAATAG…	TRINITY_DN17323_c0_g2
TRINITY_DN10011_c0_g1	#N/A	#N/A	#N/A	#N/A	#N/A	#N/A	2.13589	2.15435	7.17679e-12	8.22726e-13	1.26183	1.30267	1.66343	5.59543	6.92874	5.96772	6.1415	6.08164	6.33906	TGCGTTCGCTTCGTAGGATTCGGTCTAGACTATTCCGTCGGAAAGTCTCGCTCACCTGTACTTTTCACGGGAAAAATAACATCTACCCAGACCAAAGGAAGCGCCAGGAGAAAGTCTCTGTCCCTCCGCTCCGTCTCGCTCCCGCCCGTTTCCGTCTCCCTCTCGCCCAGTCTCCCGCCAAATCCATGGACGACCAACGCTGGAGCATGCCCAACCGGCGAATCCGACCCCCTCCTCCGCCGCCTCCTCCCCATCTCACTCAAGCCCCACCTCCTCTCCCTCCGTGGACACAAGGGCTGGAAGATCTGAAATTTGGGGGAAGTCAAGAGATCTTGCAAGAAACAGGAACCACAAAGAATTGTCCTAGAGCCAGGTGGAATCACAAGATGAAGTCTTATC…	TRINITY_DN10011_c0_g1
TRINITY_DN11724_c3_g1	XP_015638088.1	AP2-like ethylene-responsive transcription factor At2g41710	0	#N/A	#N/A	#N/A	2.1274	1.97966	4.60744e-12	3.15099e-09	2.05048	1.25056	1.77075	8.00915	6.18297	7.71971	6.80545	4.90074	7.89697	GTTCCGCGCCGCCGCGGTGGCGGACCAGGCGGCGGCGGTGGCGGTGGCGGCGGCGCCCGCCAGGAGGCCCTTGGCGCCGCGGAAGGACCGCGCCTGCACCGCCAAGGAACGCATCAGCCGCATGACGCCCTGCGCCGCCGGGAAGCGCAGCTCCATCTACCGCGGGGTCACCCGGCATAGATGGACAGGGCGGTATGAGGCTCACCTTTGGGACAAAAGCACATGGAATCAGAATCAAAACAAAAAGGGGAAACAAGTATATTTAGGCGCATATGACGATGAAGAGGCTGCAGCAAGAGCCTATGACCTAGCTGCATTGAAATATTGGGGAGCTGGAACACAGATAAATTTTCCTGTCTCCGATTATACAAGAGATCTTGAAGAGATGCAGATGATCTC…	TRINITY_DN11724_c3_g1
TRINITY_DN12914_c1_g1	XP_015628945.1	heat stress transcription factor A-2a	4.14e-74	#N/A	#N/A	#N/A	2.12514	3.46404	0.0310974	2.18881e-08	0.37224	0.176121	0.291906	0.41472	0.76745	2.1878	1.59458	3.97964	3.0637	CCTTTCTGAACCCGTAGGTGTTGAGCTGGCGGACGAAGCTGGAGAAGTTGCTGTGCTTGAAGTAGCGCGGCAGGAGAACGGTGGAGAAGGCCTGCGCGTCCCAGACCACGAAGCTGTTCCCGGCGACGCCCCACGAGATTATTGTGTCCGTGCTGTGGTCGTCCACCACCTCGTACGTCTTGTTCAGGAACGGCGTCAGGCCGGCCTCGCCGAGGCCGTCCATCGGCCGGGGCAGCTCCACCATGGGACCTGCGGCGCCATCCCACGAGGATGGGGAAGAGCCATCCGCGGCGGCCCAAGTGGACGGCGCATAGCCATCCGCTGCGGCGCCGGTGAAGTACTCGAATTCCTCCTCTTTCACAATGCCGTTGAACTTGAACGGATCCATGAG	TRINITY_DN12914_c1_g1
TRINITY_DN16623_c0_g1	#N/A	#N/A	#N/A	#N/A	#N/A	#N/A	2.1226	1.87824	2.77374e-17	1.06538e-09	5.28971	5.70465	5.03591	30.5357	21.7113	17.1805	15.6846	13.4617	28.9679	TCCCGTTGGATTTGAACATGCCCACCACGGTGCTCGCCGCCGGCAGGTTGTTGGCGCTCATACCGTAGCACACCCCGATGGACTCGACGGCTGCATGCGTGAAGAGGTAACTTTGGTTAGATAATTAATCTTCAGAAAATTATTTACATCTGCATGCAAAATCATTTACTATACTGTAAGTTACTGTTCTATTGCCATGGAAATTTTTTCGCTGGTGATGACGACGACGGAAGGATCTTTTTTTGAAAAGAAACGAACAGGTGTGCAAATAAGCAAGAATGGCGGCGATGTCGTTTTTGACCTGTAGGCAAGGGATAATACTAACTCCCGGAAAAGGACGTTTAACTGAAACTTTGGATGCATGCATGGGTGCATGCGTGAAGCTCCTAGTTTCTCATT…	TRINITY_DN16623_c0_g1
TRINITY_DN10331_c0_g1	XP_015636772.1	transcription factor bHLH153	7.9e-69	#N/A	#N/A	#N/A	2.11915	2.11386	7.80425e-36	2.08619e-35	31.7561	23.1354	20.5514	95.3418	108.691	122.037	116.412	100.967	104.917	TCCCGGTTCGATTGAATCTCCAGTGTAGTTTATGTATTTGCTTTGTAAGCGACTCAGCAGAATTAATCATCTATCTATAAAATAACTGCAATACAAATCATGTCATCAGTGGTTTCGTGGTGTAGTTGGTTATCACGTCAGTCTAACACACTGAAGGTCTCCGGTTCGAACCCGGGCGAAGCCATAATTTTTTCCTCTTTTTTCCCACACGCAAAGATGTAGCAGGCCCTTTCACGAAAACGAGCCTGTCACCGCCACCGGTTCGAACCATCACCCTGGATGCTATCGCTTCTGCCAATGCCACACCACTTCTGCGGTTCTACCCGGGCAGCCCGGCCACTGGCTGAAGACATCATGCTCTTCTTTAAGAAATCATCTCTTCTCTACGTGTCCTTTTGC…	TRINITY_DN10331_c0_g1
TRINITY_DN35358_c0_g1	#N/A	#N/A	#N/A	Q8GYE0	RecName: Full=SEC12-like protein 1; AltName: Full=Protein PHOSPHATE TRANSPORTER TRAFFIC FACILITATOR 1; Short=PHF-1 [Arabidopsis thaliana]	1.97e-120	2.11451	2.43049	7.63519e-07	6.64103e-14	1.41956	1.35478	0.965864	3.34629	5.02466	7.82921	6.36282	8.03013	5.64069	TCTGCATATTTTAGCCAGAAACAAGTGTCCGAAGACACTCTTGAATCAAGTTGGACTGCCGAAGTCAATCGCAACTGAACTCCGAGGTGGCCGCCAACCAATTACCACCTGAAGTGGCCACCAAACTGCCGGCGCCGGCGGGACAGGACAGGACGCAAACTGGGGTGGGTGCCCTGCCGCCATGGATGTCGACGGTTCGATCCGGGCGGAGTTGGCAGAGGCGGCGGCGCGGAGGCGCGGCCGGCCTGAGAATATCCCGCCGCTCCAGACGAAAGGATTCCGTCGCACTCTCCGCCCACCCGTGACAGCCAGGCTCGTCCAACGCGTGCCGCGGCGGTACGAGGAAAATATAGAATCGCGCCAGGAGCAGCCGTAGGAAGGTCGTGCCAGCGTCGAACA…	TRINITY_DN35358_c0_g1
TRINITY_DN8318_c0_g1	XP_015635849.1	SNF1-related protein kinase regulatory subunit gamma-1	0	#N/A	#N/A	#N/A	2.11186	1.6379	2.94492e-69	1.1292e-19	36.7509	39.3927	43.5176	182.29	162.852	169.286	98.8173	117.204	151.493	CTGCTTCGAGGACATACCCGTCGCATCCTTCCCGCGCGCCCACCCCTCCCAAGGTAAAATCAATCCTTGCTTCCTTCCTCTCCTTGTTGTCTCCTTCCTGAATCTTGATAGTTTTTGAAACGGATGGATCTTGATAGTGGAACAGTAGCATTTGTGTGCGCATACGTTCCAATGTGACTGCCTGTGAGTATGAGAGGTTCCTGAAATTTCCTTGGCCGTGATCGATGCGACAAGAAATGGAGCCAACAGATTCTTTGGATGCCAACTGGTGGTCTGTATCGTCGTTTCTGCTGGTCATGCTCGTCTTTTGTTGTGCCGTGCTTGCTCTGATTGGATTCAACTGCTAGTTCAGTTCCTACCTGTGCTCGATCGTAGTCGTGCCTATACTGCCTGCAATCC…	TRINITY_DN8318_c0_g1
TRINITY_DN1110_c0_g2	XP_015628032.1	abscisic acid receptor PYL4	0	#N/A	#N/A	#N/A	2.1098	1.55129	2.86086e-25	2.10044e-26	12.724	14.2111	15.0262	76.8752	48.6731	54.2712	41.9315	38.8824	40.7967	GCGGGTAACTAGCGTCACAAATACATAGCATGATGGTAAAAAGTGAAATTCACTCTTTATTTTACATGAGAACCGGTTAAATTGTTTGCATTATTATGTCTGGCGGTAATGGTGACAGTGGTAGTCAATCACTCCAAGCGCGTTTGTCTCCTTGCTTGCTTCCCCGTGAGGTACAGGCCCGCCCACAGCCGCTCCGCACTATATATCCACCCACTTTATTTTAAGTTTCTCCCAAACCAAACCAACGGCGCAAACCCGCAGCGCACCATTCCAACAAACAAACAGCTAGCAATCCCGTTCCGACCAGAGATGCCGACGCCGTACAGCGCGGCGGCGCTGAAGCCGAGCGTGCAGCACCGGCTGGCTTCCGGCGCGTCGTCCGCGGCGGCGCACCGGTGC…	TRINITY_DN1110_c0_g2
TRINITY_DN23649_c0_g2	XP_015616517.1	transcription factor ICE1	2.09e-42	#N/A	#N/A	#N/A	2.09341	2.75682	5.63522e-05	1.1758e-09	0.630916	0.729495	0.482932	1.75543	3.06769	3.06598	4.20499	2.83416	5.26465	GTATAAGGGAATCTAGCCACTCAAGAAGGGTTCGAGTTGCAGAAGAGAGGAAGTAATAGTAACTGACCGAGTAGGCTTGCCTAGAAGCTTAGTGGAGAGGGTGGACCAGATAGCGGGAGGCGTCAGCGGCGGGAGCGACTGGGTGCATATCGCGTCCGACGTGATGGATTCGGCGGGCTTCCGAGCGTCGTTCCCGCTCATGTCAATGGAGCACGCCCAGCACTTCGACTTCCACGCGGCTTTCCCCCCGTCGTCATCCAGCGCCGCCAACGCGCCCGCGATCCCGGCCTTCCACGACTTCGCGTCCCGCCACGTCGGCGAGCTCTTCGACGTCGAGGCGCCAGCGGCGGTGGCCGAGTGGGACGACGAGGACGAGGACGAGCTGGATAAGCAGAGAGT…	TRINITY_DN23649_c0_g2
TRINITY_DN21773_c0_g1	XP_015624561.1	uncharacterized protein LOC4327631	0	#N/A	#N/A	#N/A	2.09079	1.68805	4.03243e-06	0.00033842	1.15668	0.677388	0.804887	4.93715	3.38503	2.79223	2.76644	3.66079	1.98767	CTAACTTGCATTGGTTCAATCAGAAAGGCAAGGACTGTACACGGACCAGTTAATCACACAAAACGACTATACATACACCAAAGCAGTGGTACCAGCACTCAATTACATGTACTGACGATACGTACCTACTGGCAGTGATCAACAAGCAAAGCCTCGATCTCGGCTAATTAGGGGCGGCACGTAATTAATCTACACGTACCGACCAAGCACACATACACACACAAAGCATCAACACTCACATTCCGTATACTACTGCTGGAGCTGTGGGCCGAGGCTATCTCGTATTTTCTCTCTTTGAGATCATTTTTCTCTGTTCTTTTTGGAGTCCGATTGCCCGTCAGATCGATTGACCCATGTTCAAGCCGCGTCGGAGGAGGAGGAGCTGGAGCAGACGCGGTG…	TRINITY_DN21773_c0_g1
TRINITY_DN4924_c0_g1	XP_015628898.1	E3 ubiquitin-protein ligase EL5-like	9.02e-127	#N/A	#N/A	#N/A	2.08547	2.15633	1.32177e-29	2.89111e-27	7.83387	6.61756	5.79519	31.5429	26.234	27.6486	28.937	25.5665	34.5425	ATCTCAATAAAAAATAAATTAGCTTTATATCGACCAAGAAGTGAGACATGTAAACAATGTTAGTAGCATATAAAATCGGGGTTGCTAGCTGCGAAGACTCTGAATTGAAAGCATTGTGTCAACAGAGATGAACTAAATCAACACTGGTTACCAACTCCTCTCAATCTGATTCCTGGATTACACGTCACCCCATCATAATCCCCTATCGATATTTTATTAAGCGGTCCCGTCCTTGCCCACCCTCGCATTGACCACTCACCACTGTTCTCTCACTTTCCCCACCTAAATCGAGCTCACCACCAACCTAAGCAAAAGCTCTCCACACTGGTTATCCCAATTCCAATTCCACAGCTCCATCATATATATGCACCACCAAGTACCACTCCTCTCGCCTCTTCA…	TRINITY_DN4924_c0_g1
TRINITY_DN7392_c1_g2	XP_015645086.1	peroxidase 1-like	9.29e-94	#N/A	#N/A	#N/A	2.08313	2.00436	4.00972e-05	8.8515e-06	0.683492	0.937922	0.536591	4.11429	2.32721	2.68273	3.09841	2.65703	2.84721	CTCTTCGCCAGGTTCAACCTCACCGCCAAGGACCTCGCGGTCCTCTCCGGCGCGCACACCATCGGCAGGGCGCACTGCTCCGCCTTCTCGCCCCGCCTCTACAACTTCAACGGCAGCAGCAACGCCTCCTCCGATCCCACGCTCGATACCAACTACACGGCGACGCTCCGCGGCCAGTGCAAGGCCGGCGACCTCGCCACCCTCGTCGACCTCGACTCCAGCAGCGGCACAACCTTCGACCTCGGATACTACAGGGACGTCGCGGCCAGCAGGGGGCTCCTCTCCACCGACGCCGCGCTGCTGCTAGACGCCAACACCAGGGCCTACGTGCTGCGACAGGCCAACGCCACCGCCAACCAAGAGTTCTTCGCCGACTTCGCCGTGTCCTTCGTCAACATG…	TRINITY_DN7392_c1_g2
TRINITY_DN7279_c0_g2	XP_015611274.1	wall-associated receptor kinase 2	1.31e-16	#N/A	#N/A	#N/A	2.08288	1.97905	2.73507e-31	2.01317e-24	9.66038	11.2795	9.17357	37.5766	39.9201	49.9213	31.325	44.7343	41.7218	CCTTGCCGCTCGTAGTATGGATATATGCAAGACAAGTACGCACAGGGTGGGGATCGAGCGATGGCATACACACATAATATAAGACCATGACTCCGGCGGCCGCGCTGATGGCGTTGCTGTTGCAGCTCAGCTTCTTGGCGGCGGCGGCGGCTCAGGTCACCGGATCTACCGCGAGCTGCCCGAGCAGCTGCGGCAACGTGAGCGTGCCGTACCCGTTCGGCATCGGCCCAGACCCAATGTGCTACTTGCCGGGCTTCAACCTTACCTGCGACGACCGGACGCGCGGCCAGGAGCGGCTGCTCATCGGCGGCCGCGGCGCCACCCTCGAAGTGGTGGAGATCTCGCTCGCCAACTCAACGGTGCGCGTCATGGACACCGCGGGCGCCGTGACCATCACCA…	TRINITY_DN7279_c0_g2
TRINITY_DN2672_c0_g2	XP_015627481.1	transcription factor bHLH63	2.88e-156	#N/A	#N/A	#N/A	2.08051	1.9098	1.08139e-18	3.74325e-09	4.83702	2.76166	4.07809	15.4149	14.598	18.8339	11.2318	21.6695	10.4219	CACATCCACCTAGCATTCCCTCTATATATATGGATTAGGAAAAATTCCAGGATGCGCAAAGGAGGTCGGGGAGAAAGGGACACGCAAACTTCAGGCACAAGTCCTACGCCGCCTCGCCTAGCTTGCTTATCTTGGAAGAACCGTTCACACACACCTATAGCGAGCTAGTTGTATGCACTACACCTAGAGAAAGAATCAGCCAAGACTTCGTCCCAAATCAATCACCAAACCATCCCTAGCCAATCTTGATCTCTGAAACACACGCTGCTAATGGCGCACATCGGCGGCGCCGGTCCGCTATCGTCGAGGAGGGGTCAGCAGCAGGAGACGTACGTCGTGGAGAGCCATTTCCAGGGCTTGCTCGGCGACGTGATGGTCGACGACGACAGGTACCGCGCA…	TRINITY_DN2672_c0_g2
TRINITY_DN12449_c0_g1	#N/A	#N/A	#N/A	#N/A	#N/A	#N/A	2.07907	2.84118	0.0176211	1.14651e-05	0.262882	0.312641	0.268296	2.02972	0.846258	0.656996	1.16191	2.18467	2.63232	CCTCCAAAACATGTTGGGTACGCACGGCATATGCCGCCATCACCAAAGCCAATCGGTCAGGTGCCCCCTTCTCCAAAACATTCTGGGTATGCGACCACGCCATCAAAATTAGAAGGGCATGTGGCCGTGCCACCGTCTCCAAAACCAACCGGTCAGGTGCCCCCTTCTCCAAAACATTCTGGGTATGCGACCACGCCATCAAAATCAGAAGGGCATTTGGCCGTGCCACCGTCTCCAAAACCAACCAGTCAGGTGGTGTCCATGCCACCTTCTCCTAACCCGTCTACAAATCCGCCCGGTCAGTTCATGTCCATGCGGTCTGCACCATCAAAATCAGAAGGGCATGTGGCCGTGCTGCCGTCTCCAAAGCCAACCGGTCAGCTGCCCCCTTCTCCAAAA…	TRINITY_DN12449_c0_g1
TRINITY_DN33972_c0_g1	#N/A	#N/A	#N/A	#N/A	#N/A	#N/A	2.07756	2.3137	6.92942e-08	4.22233e-12	0.99895	0.937922	1.23416	3.34629	5.50068	4.48947	5.14558	5.01883	5.37209	GGCCCTAATTAATAGTTAAAACATGTCTGTTGCATCTCAAGTAGTAAACCATACATGTACTGGTAGCTAACAACAATTATAAACACCAAAAGTGGTTTTGTGCCCGAAAGTAAAACAAATTATTTTAAATAAATTTTAAGAGTTCAAAAGCCACTTAACTTGCTTATTTTACTCACAGAACAATATAACACTTATGCAAACAAGGTTCACACCAATGGGTAGCTATAAAAAAAAAGGAGCTCACTAAAATTGGATTTACTAACTTTGGAGTTATAAAATATTTTAACAAATCTTTTACTGCTTTTCACCTCTGTTATGGAGATTAAAACCTCAGATATTAACATATACTTGTAAACATTTGTGCTCTGGATAAGTTGGACAAAAAGGTGCATTGGCTCT…	TRINITY_DN33972_c0_g1
TRINITY_DN10044_c0_g1	XP_015635960.1	stem-specific protein TSJT1	2.09e-177	#N/A	#N/A	#N/A	2.07297	1.85023	1.96322e-24	3.34183e-16	31.805	32.907	24.893	159.421	117.717	98.5264	79.1047	99.9409	140.781	GTGCTTTAATTAACCAGTAACTAAATTAAGGTCTGGCATATTAATCTCCAGACGGCGATAAACCGGAGCATCGTCTTGTCCAAGACTAGAAAAACCGTGGATCGGATGCAACTTGCAAGCGCACCCCCACCCACCGGATTGGGGGAAGCAGTACTACTGGTGTCACATCACGGTTAGCTGCCGGAACGGCAAAAATAAACTACGTGATGATCTTATCCCGTCGCCTAGCTATCTTTATCCAGATCCAGCCCATCCTTCCCCCTCACATCATCGTCATCATCAGCTGCACTGACTCCAAACCCACGGCCGGCTCGTGCCATCGGAGACCGCCGAGCTCGCCCTATAAAACGCGACCCCCATCTCCATCCCAAAACCTCCATTCCATTCCCCATCTCCCAT…	TRINITY_DN10044_c0_g1
TRINITY_DN6930_c0_g1	XP_015639379.1	lichenase-2	2.47e-133	#N/A	#N/A	#N/A	2.05239	1.79973	6.82327e-21	1.78928e-16	65.8461	64.9521	57.0477	359.718	215.929	197.493	209.78	151.924	283.365	CTCTGGTCACCAGACACCGTGAGACGGGTGACGCATGCAAACGGCCTAGGTAGTCAATCGCAACAGGCTAAATTAATGTCGCTGGAAACGTTGGGCCGGCGCTAGCTCGCGAGTGGATTGGACCAAACTCTGTCTCCTCGGAATCCTATATAAGGGGCAGGCCACCGGTGGTGGCTTCAGCAGAAAACAACCAAGCGAGAGCTTTAAGTGAGGAAGAAAGACGCCTTGGTCTTGGTATCACACACATACACACACCCTCGAGCCACATAGACAGAGAGAGTCTACCAATGGCGAGCCAAGGTGTTGCCTCCATGTTCGCTCTCGCAATGCTCCTCGGAGCCTTCGCCTCCATCCCACAAAGTGATTCCCCTTTCTTCATCCTCCTCTCTTCTTCCCTTT…	TRINITY_DN6930_c0_g1
TRINITY_DN9790_c0_g2	XP_015630411.1	RING-H2 finger protein ATL74	4.58e-104	#N/A	#N/A	#N/A	2.0453	2.44931	3.86033e-09	1.37859e-15	2.52366	1.5632	1.07318	7.78972	7.1403	6.24146	9.35057	9.0339	9.45487	CCGCAAAGTGATCCGGAACCAAAACCCCTACCATGCCCCCCAGTCCAACATCCGGCGACCGGGTAGCCACCCTGCTCCAGATCTTTGTATAAAGTCCCCCGCCCATTTCGCGGCAGATCACTACAGCTTGATTTTTGCCAGCGCCATCTCTCGAGATCAGGAAAAGCTCCGCCACTCTAGCTCGCTCCCACTCCAAACTTTTCCGAACCGAAACGGATGCATATAAAGTGCACCGTGCGTGCGCGCCACTGACATTAGTAGTTGCAGCAGCAGTAGGGCAGCCGCTACCACGTCCACGTCCTTCTACTCGTACTGGCGGCAGACCTGCACTTCCGGTGCATAATTGCCGACGCAGCGTGCTCCATCGTTGATTCATCGAGGAAGAAGAAGGGAAGCTGC…	TRINITY_DN9790_c0_g2
TRINITY_DN6769_c0_g1	#N/A	#N/A	#N/A	#N/A	#N/A	#N/A	2.04464	1.50789	8.44517e-19	9.77677e-11	5.13881	3.80119	6.96925	25.0577	20.1721	19.6677	13.596	15.2277	15.6553	GTCATCAACATGGTGACGATCAAGAGTTCAAGACTGATCTTGATTCAGTTAACAATATCACAGAAGGTCACCTTCAAGATAGAACAAAAACTAAGAACAATTATTCACATTTCAGAGATCAAAACATATGTAGTTACCCAAAGGGATCATTCGTTCCATGATCATTCCACCAGTGTAACTTAGATAATCACTACTTGTTGCCATGGGTGCAAGAGCTTGCACACCCCCACTACAACTATGTTCATCTAGACAGGGGGAAGAGAAAAAAGAATCCAATTCTCCCAACCAAAGTGCAAAAATCCTCACAACAACAAAAATAAAACGATCACAAAACAGCTCTAACTACCTAATTAAGCCAGATAGGGAGCGCACATTTCACCAATCAAATCCATCCTGGAC…	TRINITY_DN6769_c0_g1
TRINITY_DN6699_c0_g1	XP_015640688.1	ubinuclein-1	0	#N/A	#N/A	#N/A	2.04008	2.14087	5.73997e-14	5.61784e-12	2.07992	1.94671	2.77257	7.50391	10.4529	9.92119	12.0893	6.70457	10.7678	CCGTCGACTCACGCGTCGTCTGCCGTTGTTGATTGAGCCTTGAGCGAATAGCCTCATCGCTCTCGCCCGTCGTCCTCCTCCTCCTCCGCCCCACCCACCTGACAACAAGTACCACCACCACCCCGCGCACCGCTCCAGCCCACCGGCCCTCCTCCCCTCCCGCCGCGACCAGCTCCTCCCGCCCTCGCCGGTCCCGGACCCCCCCGATCCGATGCGCCAAGCCCGCTGATCCGAGGCCCCAACCCCGCAATTCGCGGCGCCATGGACGATCCCGCGCCCGCCCTGCCCCTGCGCGCCCCCGCGCCTCCCCACCCCGCCGCCGCGGAGCCCGCCGCGAGGGCTCCCGCTCCCGCGGCGCCCGCCCACCCGCCGCCTGCGCCGGCCGCGAGGCAGATTTTC…	TRINITY_DN6699_c0_g1
TRINITY_DN295_c0_g1	#N/A	#N/A	#N/A	#N/A	#N/A	#N/A	2.03937	1.69157	1.04899e-20	2.86346e-24	31.2903	36.3596	29.9021	179.269	103.122	116.306	91.2898	101.595	119.402	GCTTCCTGGCCTTCAAGCCACCAGGCTGCGAGGAGTCGGGCAAGGCATAAGCTGCGAGCTGAAACAACGGCCGTTATATACTTTTGGCGAAGACTCGAAACCCAACAAACCACCAAGGCAACCACCAAAAGTGACACCAAAACCTCCATTCCAAGTCCAACCGCTAGCTCGTGCTCTCCCTCCGATCTCTCATGGCGACTGCGGCGGCCAGTCGGCCCAGCGGCCCGGTCCTGTCGGTTCCCAACTATGGCTGCGCCTCCCCCAACCGCGTCAAGCTCGCCGCCACCGTCGGCGCCCGCTCGCCGGGCAAGGCCGTCAGTGTGTCCTCGCGGAAGCAGGCATCGTCCGCCGCCGCGAACAGCCGCCAGTCGTGTATGTGCTCCCCGACGAACCACCCCG…	TRINITY_DN295_c0_g1
TRINITY_DN1613_c0_g1	XP_015644575.1	sodium/hydrogen exchanger 2	0	#N/A	#N/A	#N/A	2.03818	2.10309	5.47986e-38	3.38715e-43	88.6963	72.9495	61.7617	335.177	268.264	308.131	303.811	353.739	292.725	TGATGATACTGCTCGCTCGCTCGCTCGCGCGTAACCAATAACCAAAACTAGCAGCAGAATCCCGACCTCCCCGTCGCGGAATCCGCTCGGCGCGGCTGCGCAAATCTGCTCATCTCCCTCTCCCCCCCTATTTATCCCGAATCTTCCGCGCTTCTCGTTCCTTCCCCCACCCCTCCTCGGCGGCCTGGGGACGAAGCGGCGGGCAAGAAAGAAACAGGGGAAAGAAAGCTCTGGTTCTTCTTCTTCCTCCTGCCGATTCGTTTCCGGATTCCGCCGCGAGGAGGAGGCCGCGTCCCGCCGGCGAATTCCCGTCCCCGCCACCCATTTCCCCAGGGGCTAGATTGATTTTCGTTCAAAGCTCGCGTCTTCTTCGTACGGCCGCTCGCCGGAGCACGCAAG…	TRINITY_DN1613_c0_g1
TRINITY_DN18350_c0_g3	#N/A	#N/A	#N/A	#N/A	#N/A	#N/A	2.02512	2.06746	0.0256523	0.0163571	0.210305	0.468961	0.160977	1.81029	0.687585	0.930745	0.497959	1.41708	1.61163	GACGCCACCGACGAGGAGCACACGCTGGCGCTGCACGTGGTGAGCCGGCTCAGCGACCGCGGCGTGCTCTACTGCCACATGATCGAGCCGCGGGTGGACGGGCGGCGGCGCGTGTCCCGGCGGCTGCTGCCGTTCAGGGAGGCGTTCGGGGGCACGTTCATCGCCAGCGGCGGGTACGGGCGGGACGAGGGCGACGCGGCCGTCGGCGAAGGGTACGCCGACCTGGTGGCCTTCGGGCGGCTCTTCCTGGCGAACCCGGACCTGCCGAGGCGGTTCGAGCTGGGCGCGCCGCTCAACGACTGCGACGCGGCCACCTTCTACGGCGCCGGTGCCGCTGATCCTGCCGTCGGGTACACTGATTACCCGTTCTTGGACTGATCGAGGTCGCCATTGGTGATC…	TRINITY_DN18350_c0_g3
TRINITY_DN1996_c0_g2	XP_015627721.1	gibberellin 20 oxidase 2	2.1e-86	#N/A	#N/A	#N/A	2.01894	1.9505	3.03436e-06	1.67815e-05	1.20926	2.44902	1.01952	6.96686	4.49575	7.61021	3.70703	6.49496	7.89697	TATATTTTTTGTATTATATAATTTATATAATACAAAATTCGCGACCTAGGGATACGGGAAAGATTAGTAAACTGAGACGGAGGGAGTAGTTGCAACTCATGCTAGCATAAATCTCGGTGCAATACTATGACTTAAAAGTGGACTTAGAGTTAGCAAAACCGTTAAATTATTTTCACTCTGTTCCAATCAACGCTTTACTACTTATTAGATTGGACAGGTTGAAATAACATGCGGTAGTTAGCAGTTACACACACGGCCGTCCGGGTCCCCTGATCCGAACTGACATCCAGACATAGCGACATTAGCAGCAGTGACCAAGTGATTGATCATGATTCATTCCTAGGAGATGCCTGATCGGTGCTACTAGCGTCCAACTAAACGTCCCTACGGGCAGGTTAA…	TRINITY_DN1996_c0_g2
TRINITY_DN13608_c0_g1	#N/A	#N/A	#N/A	#N/A	#N/A	#N/A	2.01709	1.64333	0.000157556	0.0165543	0.525763	0.521068	0.536591	2.24914	2.3801	1.75199	2.37914	0.708541	1.77279	ATTGAAGCCAAATGAACCAGGCACACCACGTGTAAGAAGACAAATTCCGAATAAGGTAAATCAGCTAGCCTGAGATAGCATTCATATTTGTCTATGGTACTAGAAGTTGAACCATTAGAGATAGAATGTTTTGTCACTTCATTATCTTTTTTTAAATGGGGGCAAAAAAGGCTTTGCCCGATTTGATTAATTAAGGAGAAGGTTTACAAGACCATAAAAGTAGTTTATTACAAGGATTACTCTCCCGGCATCAAATCGCCCAAGCGCTTGCACCCGCCAAAACCCATAAACGTGCCTCATATTTGATCCTATCGGAAACTACTTGCGAGTTGCGAGTGATCATGTTTATTGTGGAACACCCAAGCGTTTGTCATTTCATTATCATGTTTGACTAGAATA…	TRINITY_DN13608_c0_g1
TRINITY_DN6441_c0_g1	#N/A	#N/A	#N/A	#N/A	#N/A	#N/A	2.01613	2.1367	1.48948e-09	3.50378e-13	1.89275	1.71952	1.34148	8.17372	5.44779	6.29621	7.13742	6.49496	7.89697	ACCTTGCTAGCGTCGTCTTCATCGAACACATCTTCATACCTGTTAAAGCTTGCCGAGGGACATCCGGAGGAACTTGTCGTATCTCACAACACCACTTCGCGATCCTATCCGTGAAGAAGCAAATGCGGGAGGTTGCTGGCGAAGGGCCCGGCGACGATCCGCGACGCTGGAGGAGGAAGAAGAGCACGGGGCGTTCGTGTACTGGGCGCGCGTCGTGCCGAGGGAATTGGCGACGTTCCCGGTGTTCTGGCTCCGTGTGCTGTGCAGGAGAAGTTGAAGTCAACCTTGAAGGAGATCCTGGCGCGAGGCCTTGGCGAAAGCGAAGAGGATCAACGGTTAAACGAACTCGCGCAGCCGGCGTCCATGGCGGATGTGACCTCGGTCAGAAAAAAAAGGGCG…	TRINITY_DN6441_c0_g1
TRINITY_DN23760_c0_g2	XP_015650263.1	fatty acyl-CoA reductase 1	4.49e-149	#N/A	#N/A	#N/A	2.01205	2.29429	0.000377232	1.16961e-06	0.630916	1.14635	0.429273	4.11429	2.80323	2.02574	3.92835	2.83416	4.02907	CTCTGCACGTGTTTACCCAGTGAGAAAGATTGATTGCGCGGGTTCCTGGTACTAAATCTGAGCGGCAGATAAGATGGTGAACTGAACATGAATTGACACTAGTACGGAACAGCATCCCTGTTTTAAGCCCTCATTGGCACACATGATTACACTTGACCTTGATACATAGAGATTGTTATTACATATCATTTTTACTACATGACCAAATTACACAAAACCTGAACATACAACACCAGAGTGCACACTCTATCATTGATCAAGATGTGGTGCTTTTCTGGTACAATAATCCAACAGTCTAGCGGACGTCTTCTTCCCTTTATCACATTCCAATATAGTAAGAAGAACAAATAGACTTTATGTGTCGGACGTGGGACGTGGGCTTTCCGCTCTTGTGGATAA…	TRINITY_DN23760_c0_g2
TRINITY_DN7187_c1_g1	#N/A	#N/A	#N/A	#N/A	#N/A	#N/A	2.0028	2.39605	5.46595e-07	3.27881e-17	2.58938	2.82783	1.4005	13.1531	7.82418	6.10842	10.7238	13.1115	11.7026	CCGTCTCGTCGGCGCCGCCGGCCGGCAGGTGCACGCTCTACGAGGTGCTGGGGCTGCGGGCCGGCGCGACTAGCGGCGAGATCAAAGCCGCGTACCGGCGACTGGCGCGGGAGCTGCACCCTGACGTCGCCGGCTCGCCCGGCGACGGCTTCATCCGGCTCCACGACGCGTACGCCACGCTCTCCGACCCGGACGCCCGCGCGCGCTACGACCGCGGCGTCGTCGCCCAGGCCTACGCGCAGCCGCCCGCCTCCAGGCCGCCGCCGCACAGCGTCTGGGGCCGGCCTCGACGCACCTGGGAGTCCGACCAGTGCTGGTAGATAGACCCGACCTTGCTTTTGGTCCTTGCAAATAGTACCTCCCTTGACACAATCGGCGCCCCGGGCTCTCTATAGCCGC…	TRINITY_DN7187_c1_g1
TRINITY_DN10984_c2_g1	#N/A	#N/A	#N/A	#N/A	#N/A	#N/A	2.00244	1.91988	1.32883e-08	1.03503e-05	1.31441	1.25056	0.965864	4.16915	4.97177	4.98222	4.70295	2.59798	5.85558	CGCTGCCCGATCTTCTGTGGTCAATTTCCACGTGCCGTCTCACAACTCACGAGCACCACTTATAGCTAGCGTTTCTGATTTTGTCTCTCCAATCCATCAACCGACCACCACGCCGCCCTTTCCCTCGATGAAGCCAAGGATAGCCCAGGCGACGTGCGTGCCGATGGCAGCGATCTCGGAGCGGCAGCAGCCAGGGGACGGCGACCTTAGGAGCGGGGCACGCGCGTGCCAAGAACATCGGCCGCGGGGCAGGCGCGTCCGGCGGCAGGCGCGTGCTAGGGACGGCACCCTCGGGGCGGAGCAGCCTAGGTGACGTGCGTACCGGTGGCGGCGACCTCGGAACGAGCAGCAGCGGGCTGGGGACGGCGACTTTGGAGGTGGGACACGCTCGTGCTGGCG…	TRINITY_DN10984_c2_g1
TRINITY_DN1947_c1_g2	XP_015636432.1	probable LRR receptor-like serine/threonine-protein kinase At1g56140	3.9e-176	#N/A	#N/A	#N/A	1.99551	2.28757	7.85218e-05	1.54834e-06	0.646163	0.521068	0.687373	2.88933	2.43299	1.96442	2.06653	3.27523	3.58211	GAAGAACTTCCATTTACTATATCACCGATTCGTAAGCTTGTCAACTGGCCAAGATTGGAAAGAGTAGCTGGAAGCGGACCTTGAAAAGAATTGCCTTGAAACCTCAGATCTGTTAAACTACTCCAGCTCCCAATATAATCTGGTATTTGCCCAGTAAAATCATTATCTGATGCCCACAATTGTTTCATTTTCGTAAGCTTGGAAAGTGATGATGGTAGTGGTCCACTAACGCCAGCACTATCAATGTACAGCTGCTCAAGTTTTGCCAGGTTCCCCATTTCCGAAGGAAGCGGGCCACTGAAATTGTTTGAGCTAAAGCTCAGCACTATAAGATCCGTAAGGTTCCCGAGCTCCTTTGGAACAGGTCCAGATAATGCATTGATACCCAAACTCATGTAC…	TRINITY_DN1947_c1_g2
TRINITY_DN48460_c0_g2	#N/A	#N/A	#N/A	#N/A	#N/A	#N/A	1.99522	2.04497	0.00357222	0.00196019	0.420611	0.260534	0.375614	1.64572	1.37517	1.14974	1.65986	1.00377	1.61163	AAGCTTCCTCCTTTCAGGCAGGCCGTGTTCGCAAGGGCCACGCGCCCACGCCCACGCGGTGCGCCTCATTGGACAGTAAACGGTGCTGCGTGCACCAAACAGATTCCGTTGCGGACTGGACTGGATGGCCATCCCGACTCGGTGTCTACTCGAATACATATCCACCGTAATCTGCGGTTCGGCTCGATCTTTATATAGATCGAGAAGACACCGCCGCCGCTGCACCTTGCCCTAATCGATCCCAATCGCGCTACAGCAATCGGCGAGGATTGTCTGCTCGGATGGATCCACCGATGGCCTGTAAGGAGGAGTATTCTCTGTTCGGTCATTGGGTGAACCCACTCTACAAGCCCGTTGACGCATCTGGGAAGGACATCTTGCTGGAGCCCATCGATGTAT…	TRINITY_DN48460_c0_g2
TRINITY_DN8751_c1_g4	XP_025878637.1	probable L-type lectin-domain containing receptor kinase S.5	0	#N/A	#N/A	#N/A	1.98641	2.34274	1.07551e-07	6.68346e-11	1.26183	2.08427	1.12684	5.48572	5.07755	7.22696	7.63538	5.66833	9.23999	TTGTAGGAAAAAATATAATGTATTTCAATATGAAAATTTACATGCTGATAGATTACAACATTCTCTACGTCTATATATTTTTTAAAATTTTTCTAGAACTTTAAAATCAAAAAATTGGAAAGCTTGAAAAATCAAAAACAAAACCGGAATGATCCTCGTTATCTTAACAGCGACGCGGTTATGACTGTGCTGCAGGTGGCCGAGCTGCCCGACGTGGACATCTCCCCGTCCTCGTTGACGAGACCAAACGGCCGCACGGGCCACATAAACGCCGGCCTGGATGGCGGCACGTCCGGCGGCGGGGCAGCGCGCGTCAAGATCTGCAGGATGGCCTGCGCATTTGGCCGCTCCCAAGGGTTGGGGTGGCTGCATGCGAGGCCTAGCAGCAGAAGCCGCTCG…	TRINITY_DN8751_c1_g4
TRINITY_DN9480_c0_g1	#N/A	#N/A	#N/A	#N/A	#N/A	#N/A	1.97965	2.0256	1.30156e-08	1.79704e-13	1.73502	1.92795	2.95125	11.7394	7.08741	6.95321	9.46123	9.0339	8.05813	GCACCAGCACCAGCGCACATCTAGAAGGGAGAGAAGGAGGCGATGGACGTCGGAATCGCACCTTCTGAGCCGGCTTCTCGCTTCTTCAGAAGGGAGTTCGAGAAGACGCCCAGCCCCGAGAAGGAGGTCCTGCACCAGGACCAGGACGACGAGTCCTTCGCCGACATGCTGTTGGGCTTCCTCGACAAGGACGACGAGTCCTTCGCCGACGAGCTGTTGGGCTTCCTCGACAAGGAGGAGCAGGACCCGAGCCGCGTCGAGCTGGTGCTGGACCTCACTTACCTGGGTCTGGCGGACAAGGAGGAGGAGTCGTACGCCGACGAGGTGGAGGAGATCGAGAAGCGCACGGCCGGAGCGACCGTGGGCCTCCCCCAGTTCCGTACAGATGAGGACGGGAAG…	TRINITY_DN9480_c0_g1
TRINITY_DN15249_c0_g1	XP_015641463.1	transcription factor bHLH48 isoform X2	0	#N/A	#N/A	#N/A	1.97907	1.63719	2.11277e-06	1.91908e-05	1.89275	1.14635	1.1805	7.68001	3.80816	4.92747	5.25624	4.42838	3.27697	CTGCCTTCTTCTTCTTCTTCCCGCTTTGACCACCCACCACGAGCAGAACCGCAGAAGCGAAGCAAATCGAGCACGCAGACCCCTATAAATACGCCACTGCTCTTCTCCCGCCTGCCCTCCGCTCCCCTCTCCCCCCATTTCCGCCGCCTCCCCGTCTCCGCAGCGCCGCGGCAATGCGCCACTCCTCGCCGACGCCGGACCTCCCGGCCGCCGGGGGCGAGATCCCGGCCCTGGCGCCCGCCTCCGCCGCGGCCTCCTCCGCCACCTCAACCGGCGGCACATTCACGGCGCTGCTGGGGCTCCCGACCTCCCAGGCCATCGAGCTGCTGCTCCCAGTCGCGGCGCCCGCGCCCACGTTCCCCTCCGACCCGCACCTCGTCGACCGCGCCGCCCACTTCT…	TRINITY_DN15249_c0_g1
TRINITY_DN10940_c0_g1	XP_015649021.1	U-box domain-containing protein 19	0	#N/A	#N/A	#N/A	1.97699	3.14403	1.4808e-10	6.11554e-36	3.41746	2.97008	2.25368	7.35086	14.0161	12.7019	18.5352	30.6444	26.5381	GGCTTACACATTAAAACATACGGAGTAGATTGAAACGGAGCGAGTACATCAAGTACACCTCCGGCTGGGACAAGTATAGTTTGAGCTGGAGGAAGGAGTATATGTATATTTGCCCAACCAACCGTATCTTCTCAATTCGCAGCTAATCGAGCTAGCCCATCATCATCCATTTGAAGCAGCGTGCAATCATAAAATCGGCGCGTCGCCCCGTCCCGGAAGCTGCCGTCCACCGGCCGTCGCCAGATTCCGACGCGCCACCATCGGGGAAGCACCGCCCGCAGCCCCATCCGTGGCCGTCCATGTCTGCTGATGGACACGTGTCGCCGTCCCGTGAATCTTCCCCACGTGAAAGAACACGTGTACGTCGTCGCTACAAATAGCTTTTGGCCGCCGCGAGAA…	TRINITY_DN10940_c0_g1
TRINITY_DN35235_c0_g1	XP_015629384.2	uncharacterized protein LOC4331456	1.07e-38	#N/A	#N/A	#N/A	1.97447	2.00858	8.64935e-08	5.52638e-07	1.05153	1.61531	1.01952	5.21143	4.97177	4.32523	5.86486	3.36557	5.47953	CGCAAATTTGATCAAGTTAGCGACCTAGGTGTACGCGCGTGCCTTATAAACTGTGAGAGAGGGAGTATCTATATAGACTAATGGAGCTTATTTCTGATACTGTAAACGAGTCATTGCACGGGTTAATCATAATCATACATCTGTAATACTACGGTCATATATATACACACCAAGACATTTGAAGAAGACCCACAAAAAAGATTACGAACTTGAGTTGAGATGGCACAACACAAGATCATGCAAAGCTCTCGATCGCGAATTGGGAACTCATGTAGACGATCTGCGGTTAACCTCCGTCATGGCAGTGCATCTTGTCCACTGGACTTCTTGCAGTAGAGGATGGCGTCGCGGACGGCCGTGTCGGCACTGCCGTGGCACCAGTCGACGCTGGACGTGGTG…	TRINITY_DN35235_c0_g1
TRINITY_DN7301_c0_g1	XP_015617881.1	uncharacterized protein LOC4350975	1.09e-29	#N/A	#N/A	#N/A	1.97422	2.12977	2.65625e-20	5.83834e-22	80.3892	52.732	43.8395	191.945	216.695	282.289	201.729	268.006	293.746	GGCACTACATGGAAGCATCTTTCAGACATCAAGATACATGGAACTCATTGGCCAAAGCGACTTTGGATTTGTTTGGCATGCCTACAAATGGCCCCACCAGTTGCTGTGCTGTGAAGCTCATGGCAGCCAGGAGAGAATCTTAAATCTCCTCCTCCATCACCTCCTTCTGCCTGCCTCACTACATCTATATCTCTCTCTCATACACGCCAAGCTGTTTAATTTGCTTGCTTCTCGGCAGAAGCAAAGCTCCTACACCTGGTAAACTATAAAAGAGAGCTTCGGTGGGAGAGGTAGAGGGAGTGCCTTCCTTGCTCAGTAGGTGGATTGGCTGCTGGAAACCGAAACAGAGGTGAGCACAAGCTTCTTCTCATCTCTTCCTTGTCTTCTTTCTTCTTCCAT…	TRINITY_DN7301_c0_g1
TRINITY_DN169_c0_g3	XP_015613303.1	GATA transcription factor 2	0	#N/A	#N/A	#N/A	1.97418	2.04006	5.66557e-06	1.27254e-07	1.1041	0.781601	0.804887	3.78515	2.64456	4.05148	3.6517	3.89697	3.38442	CTCCTATTAATTATCTCGCAACAACCCTTCCTGCCACTGGTGACTGATTGGAGCTCGCCCGATCGCTCTTCAAAACCCAGCGCGCACTGTTCCTCCTCCATTCTCATCTCGCCTCTCCTCCTCTAGATCCTCCTCTCTCTCACTTTATATACTCACTCGCTCCACTGCTAGCATAGCTCGTGCTGGAACGGGCCGCTCATCCCAAGAAACCCTCCTTTAAGTACGCCGCACTTCAGCTAGCTAGCTCGCTCTCCTCGATCGGGGCTGGGATGGCGTCGCAGTGGGAAATGGCCATGGGCGTGGAGCTCGGCATGGGGCTGGGCGGCTACCACGACGTCACCGGCGCCGGCGCACCGATGAGCCACCACGCCGCTGGTACCTACTCTGCGGCTGCTCACC…	TRINITY_DN169_c0_g3
TRINITY_DN8524_c0_g2	XP_015620571.1	auxin-responsive protein IAA30	2.2e-23	#N/A	#N/A	#N/A	1.96334	1.96939	5.22785e-10	2.82107e-11	1.68244	1.35478	2.52198	7.57029	6.18826	7.66496	6.97143	7.61681	6.82255	CTCGGCGGGGTCGGGCATGGCGGCGGCGGTGATGACGCTGCTCTGGCTGGGCGACCGCTTCATCTTCCCGCCGGCGTCCGTCGCCGCCACCTCCTCCTGCTCCTCCTTCACCGCGACCACGTCGGCCGCCTGGCGATCCTCCTCTGGCGCCGCCTGCTCGCCGGCCGGCTCCAGCTTCAGCTTCAGGTCGATGGTCTCGGCGAAAACCCTCTTGCCGCCCCTCGCCTGGTCTCCTCCCTCGCCGCCACCGGGCAGGCCGAGCCGGAGCTCGGTCGCCTCGAAGGCTAGGTCCGCTGCCATTGCTGCCCGAGCTTCTTCTGATACTGCTGCTTGGTAATTTGTTGCCTTTCTTTGGTTTCTTGGCTAGCTCTTTTGGTTTGGTTGTGTTTGAGACGCTGG…	TRINITY_DN8524_c0_g2
TRINITY_DN25249_c1_g1	XP_015637897.1	zinc finger CCCH domain-containing protein 37	3.02e-09	#N/A	#N/A	#N/A	1.95597	1.96817	0.00293305	0.00144768	0.368034	0.364747	0.482932	2.02972	1.2165	1.42349	1.27256	1.41708	1.98767	GGGGACCCCACGCCGGGCCATGAGCCGCGGCGGAGCGCGTCGGGCGACATTGGCGGGGACTCGGACGGGGGCGACTTGGGCGTGGAGGAGAGGAGGGTGCTGGTGGGGGAGGACGACATGATGTCGCTCTTGCCGGTGAGGTAGGTCTCGAATGCCTGGCGCCAGAGCGGGGAGCCGTCGTAGGACTCGGCGAGCGGGACAGGGGCGTGCTGTTCCGCGGGCTGGCGTGCTGCGCGGGGATGGAGCGGAGCTGGTCGGGGGTGTGCGCGAAGAAGCAGACGCGGCGGTCCATTTTTTATGCAAGGTGGCAACGGTCCTATGCTCCAACAGTTTATTCGGACATGGCCGTTGGCTTCTCTGAGCGCCGGTGACATAGTTAAAGACGAGGTCGTGGCGCCA…	TRINITY_DN25249_c1_g1
TRINITY_DN8342_c0_g2	#N/A	#N/A	#N/A	#N/A	#N/A	#N/A	1.95258	1.97392	3.39627e-15	5.37265e-15	7.88645	9.17079	6.38544	38.8389	28.8786	22.8306	23.0168	28.4597	39.8072	CGCCCGGCCATTCCCCACCACGAATCCGAGGCTTCCACCAGGAGCCAGCACAATCGGCCGATAGAATTTGGCACCAACAAAACCATCGTCGCCCACGCGGCCCCGCCCGCACCAGCCCACAGAGAGTGCTGAGCTTGGCGAGACCCGCACGCCACGGACACTCTGCCACCACTGCCCTGCCTTGGCCCTTGAGTGAGCATCCATCTCGACCGGCCGATCGGCATGTCGACGGCGGCGTCGCAGCCGCACGGGAGCGGAGGCGGAGGGTGCTGCAGCTCCGGCGGGACGCTGGAGCTCGTGGCGGCGTTCACGGCGGTGTGCCTGGCGCTGTACGGGGTGATCCTCTACCTCAACTACCTGTACGTGCGGTGGAGCGGCGGGCGGGACGGCGTGCACCGG…	TRINITY_DN8342_c0_g2
TRINITY_DN10135_c0_g1	XP_015628032.1	abscisic acid receptor PYL4	1.02e-37	#N/A	#N/A	#N/A	1.95241	1.50785	1.69228e-14	5.00401e-14	4.41589	4.86	5.25699	24.0072	14.2145	17.4509	12.7887	14.5534	13.5151	TGGTCGTAGGATTGGAGGAGAGAATGCGACATGGTCTATGTTCTTCGGTTTGAGCATTTTCTTGCCATCTTTTCAAATGTCTTGGATCGAAAAGGTCGATGGGCAAACACAACCACATTTTTAACATATGGCATGACGGAACATGGAAGAATATACAGATAAATTTTCAGGAGTCTGGTGAAGATCGATGCTGGTAGTACCGTAGTAGCACTTCTAGTTTTTACTGATTTTTCTGTCAATCTTACTAACAAAGAACAACAACAAAAGGGGAACAAAGACTAGAGCTAGGACTGCTAGAAATGTGGCGTGTCTCGCAATAGGGAGAAACAGCGAGGGGGCAGGTGTGAAAGCGCACCGACCGGACCGACCCCCTCGCTCTCACGCCACAGAAAAAAAAAA…	TRINITY_DN10135_c0_g1
TRINITY_DN30543_c0_g1	#N/A	#N/A	#N/A	#N/A	#N/A	#N/A	1.95093	2.22558	0.00985891	0.00155169	0.210305	0.312641	0.429273	1.09714	1.58673	0.985494	1.54921	0.885676	1.93395	GACATCCAATGGGAAGAGGAAAATCTGTTCAAAAAAAAAATGGGAAGAGGAAAAAAAGTGCGAACGGAGCTGTGCTCTGCTGCCGCCGGAGCCGCCGCAGCTCCCCAAGGCCCAAGCCCGCGCACCTCCCGCTCGCCCTCGCCGCCACCAACACCTCCGCCGCCATCACCTGCCGCGGCAGCTCCTCTAGCGGCAGCCGCCGCGGCCGCCGCCCGAAGGCCAAGCCCACCGTGTTCCCGCCTCCGCCGGTCCGCCGCCTGGTCTCCACCTCCCTCCGCCGCCTCCTGCCACGCCTGCGCCCCCTCGGCGGCCGACGGCTCGTGCGGAGCCGGGGGGTGGCGGAAGTCGCCCGACGAGGATGTCGCGGTGCTGCTGCTCTCTCTGGCGTTCGGCGACAGG…	TRINITY_DN30543_c0_g1
TRINITY_DN36513_c0_g1	XP_015648463.1	protein DMR6-LIKE OXYGENASE 2	7.94e-130	#N/A	#N/A	#N/A	1.95055	1.9791	9.08992e-07	3.73716e-06	1.47214	1.14635	0.965864	3.40115	4.44285	5.96772	3.09841	6.96732	3.97534	CGCCATTCATGTGCACCGCTTGCTAGCCCGACAAGCTACAGCGCGCGTTACCAATTATATCGGCCATGGCCATCGTTGGCTTGCCAAATACTGCCGGCGATCTCTTGCGGCAGCATGGCAAGACCAGAGGCGCCGTCCACGACGACGACGACGACGACTACTGCCTCAAGGGCGTCAGGCACCTCTCCGACGCCGGCATTACCCGCCTCCCCGGCAGGTACGTCCTGCCCGCCTGCGACCGCCCCGGCCGGAGCGCCGGCGCCGCCCCCGCCAGCGCCAGGGTCAAGCTCCCCGTCGTCGACCTCGCGCGGCTCCGCGTCCCGTCCGAGCGCGACGGCGTGCTACGGACGCTCTACGCGGCATGCCGCGACTACGGCTTCTTCCACCTGGTCAACCACG…	TRINITY_DN36513_c0_g1
TRINITY_DN770_c0_g1	#N/A	#N/A	#N/A	#N/A	#N/A	#N/A	1.9496	1.9065	2.19648e-30	2.84011e-18	27.1709	19.8527	17.4247	88.6262	78.5634	80.0961	60.1524	80.9467	97.2557	ACCAACGGCAATGTGAGAATGCTTAGCCAAGTCTCCAAGACCTCTGCTATTCCGAAACATGCCAATCATCGAGAAACTTTTTTAGATTTAGTATTTTTGCCATATCTACGAGACTTTTTACCAGCGGACGATCGGGAACCACGTGCAGAAGCTTTTAGATCATAGACTGAACTAAGCTCCGAGTGTTCCAAATCGACCTCTGTAAGATTACCAATTATAGACGAGAGAAACTGACCATCTAAGATGTCATCCGCTTCATCATCGTCATCAACTGGAGTTTCAAGCCCAGTGGAGTCATTCGGAGCAACCGTTGAACGGTCAAGCTCCGTCTGTCTCAACACATTGGCAGAAACCGAAATCTCATCAGGCCTAGTACCCAACGAAACCCCTAAACTGATC…	TRINITY_DN770_c0_g1
TRINITY_DN770_c0_g3	#N/A	#N/A	#N/A	#N/A	#N/A	#N/A	1.94214	1.96028	1.71335e-27	3.75952e-20	9.79024	8.23287	6.8292	30.7979	29.7576	34.4403	28.0971	28.4048	38.8192	CGCGTGTACCGGCCTACCCGGCTGTGTCGGAGGCCGGACGATAAGGCCAATGACTGCTGCGGCGACCTCGCTTGGCCGGGTACATGCATCCGCCGTCGCGCGCGCGCCGCTGTTCTCCGGTCTCGTGCCAATCTTTGGTAGTTTTTGACGTTTCCACCGCATCTAGATATTTGTTCAAGCAACTATGTCACTGTGCTGCCAATTATATATAAAGACCAGGCAGAGCGAAAAGCGAAATACACACACTCTGCTTCCAATTCCAAGCGATCTCATCTAGTCTGGCCATGTCGTCGTCGTCGTTTTCACTGCCATCGCAGCCGCCATCGCCGAACATGGTCGGCGTCTGGCTCTGCCAGATCTCCTCCGGGCTGCACGGCGGCCGCACCGAGCTCGAGGCGT…	TRINITY_DN770_c0_g3
TRINITY_DN92957_c0_g1	#N/A	#N/A	#N/A	Q9LZX1	RecName: Full=Protein LURP-one-related 15 [Arabidopsis thaliana]	6.49e-33	1.93966	1.93405	6.6395e-17	7.31378e-14	6.83492	8.96236	5.84885	31.9817	28.8257	22.3379	21.6889	25.0351	35.4021	TGATCGTCGCTTATCTTCTTCGCAACATATATACTCTGCACATGTCATGCTCGCTTTGCAAAGCATCGGTAGTGCCCAAGCCTATTTTACCCAGCAGAGTACACAACCCAAAGCAATCATCCGCGACGCGCGCGTGGCCATGAGCAGCGAGCCGGAAGAGACTCCGGTGCCGGCGCCGGTGGTGGACGCGCGGTACTGCGCGGCGGGGGCGACGGCGTTCGCGGTGACCAAGACGATCAGCGTGACGGGTCACGACTTCACGGTGAACGACGCGCGCGGTGTGGCGGTGATGCAGGTGGAGGCGGCGGTGTTCAGCTTCCTGCAGGCGCGGTCCCTGCTCCTGGACGCGGCGTCGCGCCGCCCCGTGGTGACGCTGCAGGACGACTCGTACATGGCGAC…	TRINITY_DN92957_c0_g1
TRINITY_DN15370_c0_g2	#N/A	#N/A	#N/A	#N/A	#N/A	#N/A	1.93688	1.83416	4.54186e-07	1.98893e-05	1.31441	0.885815	1.1805	3.23657	4.81309	4.81797	3.20907	3.0113	5.58697	CTTCTCATTTGTAAGCATCAGGCAACACACATTTCAAATTTCACGCTATTTACCCAGGCAAAAATGCATGTCGCACACATACATCAGAGCTCAAAGTCGGATCACACACAAAAAATCAAAGGAGAGTAAATGAGAGAATGGGCAGACCACCATTACACCCTCAGATCCAATGCAACAATATTGGTGGATTGAGAAGGCCATCACCAATAACATCATATGATTCTGGATCAACCAATTTAAAGGCACCCAGAAATCAAACAAATTCACGAATTTGGATTTATGACCTTCCGTTTTCACCATATCTCAATCTGAGAAAGTGAGGTGAGGCACATGGCATGATGGAACCTCAGCTGTGGCAGCAGCCCGTCCACATGACTGGTTGTCTAAATCTTCCCTGCT…	TRINITY_DN15370_c0_g2
TRINITY_DN3773_c1_g1	XP_015638448.1	uncharacterized protein LOC4338127	1.09e-16	#N/A	#N/A	#N/A	1.93628	1.83043	1.94409e-08	8.60565e-09	2.31336	2.39691	2.14637	5.32115	9.04438	11.8807	5.3669	9.15199	9.61604	TGGGAATTGCTTCATACCGCATTCATTCCATATTAATTGACTCAACTTTATCTAGAAATACATACATATTTAGATAAAGTTAAGTCAGTTAATTTGAGATGGAGAGAGTATATTGGGTACATTGAGTAGAGGAGCTGCAACTTTATTTTGCATAAGAATCTTTCTGCCGAACTTTTGTGGATGCTCTGCTTAACTATTGCTCCTCGGAAGAAACCAACGTCTTAAACAGCACGCAGATAAGCATCACATATGGACCAAGTTCAGTGTAGCGGTCTGAAAGTTGTGTTTACCGATTATTGTGACATGTCGTGTGTATGGCTGTGGACTGTAGGCCTGTACACAGATGATGACAGCTTTGAAGTGCATCGTCCACAACGCATCTCTATCGCCATTACTCAT…	TRINITY_DN3773_c1_g1
TRINITY_DN7782_c0_g1	#N/A	#N/A	#N/A	#N/A	#N/A	#N/A	1.93204	2.11619	2.14471e-11	5.47402e-12	5.04733	9.63975	4.88298	28.3063	24.6473	22.2831	20.6377	31.3529	32.9846	TGATCTGCAGCTGACGTGGCGTCGTTATTGCTCATCAAGAAAGGTCAGCCTCCCAGTTCGCGCGTATTTAAATCCGGCCTCTTTACCCCGACCACGACAGTGCAGCGTTTCGTTTCGTTTCGTTTCGTTGGCGTTGTGCTCTGCGCGCGGGCGGGTGATCCTATCGGCGGTGGGCGGATCAGCGGAGCCGGTCCTAGATCGGTCGGGTGCGGATGGCCTTCGAGGACCGCGTCGCGGCGGCGTGCAGCTCGTCGTCGCTGGGGAAGGACAGCGACGAGGGCGCCACGCCGCCGGGGAAGGAGGACGGGGAGGAGGAGGTGCAGAGCGCGTACGGCGGGGCGGGGCTCGCCGGGCTCGGCGCATTGGAGGAGGCGCTTCCCATCCGGTGAGCAGACTTCT…	TRINITY_DN7782_c0_g1
TRINITY_DN12921_c0_g1	XP_015642451.1	dehydration-responsive element-binding protein 1C	1.81e-99	#N/A	#N/A	#N/A	1.9319	2.75641	0.0261188	2.23555e-05	0.206099	0.227707	0.32893	0.685715	1.07422	1.09664	1.49443	1.84929	1.60733	TGCGGAGCGTGGCCGGGTCGACGGTCAGCAGGTCCGCGGAGTCGGCGAAGTTGAGGCAGGCCGCGCGGCCGCGCAGCGCCAGTGCGGCGACGTCGTGGGCGCGCGCCGCGGCCTCGGCGGAGGCGAAGGTGCCGAGCCAGATGCGGGACTTCTTGTTGGGCTCCCGCACCTCGCACACCCAGCGCCCCGCGGGCCCGCGCCGCCGCACGCCCTTGTACACCGGGTGCCGCGTCTCCCGGAACTTGGTCCGCCCCGCCGGACGCTTGGGCGGCGCGGACGTGACCGTCGCGTACTCCGCTCCTCGGCCGTTGAACTGGCCGACGTCGTCGCCGTAGTAGGCCACGCCGTAGTGGTCCATTGATCTTGCACGATCGAGCTTGTAGCTTATCGTCGACGATG…	TRINITY_DN12921_c0_g1
TRINITY_DN29930_c0_g2	XP_015646949.1	nodulation receptor kinase	0	#N/A	#N/A	#N/A	1.92459	1.88589	2.22356e-08	1.28634e-07	1.7876	1.35478	1.23416	6.47315	4.70731	5.31072	6.97143	4.48743	4.51255	TAAGAATATCCGGGGGATGACGAGCTGAAACAGTGCCGCCCGCAGAGTGCAACAACGGAGCAAGCGGGCGGTCGCTGTCGGCGGCGGCGTCAGCCTTCCCGCCTGCCGAGCACCAGCAGACAAGCGGCGAAGCTACAAAACAAAGCGCCACCTAGCCGCCCGCCCAGTGCTGACCCTTTCCACCACCCTCTCCTCTCCCCCTCGGCCGGCCGGCAGCGGCAGCACCCCATCGCTCGCCCCGCCCGCATGGTCGTTTGACGGGCCCGACGAGATATGGTCTTCGCCTGCTTCGGCGTCCTCCTGATCACCTCCGCCGCCGTTGCCGCCGCCGCGTCCCCGGATGGCCTCACCCAAGTGGATGTGGCGAAGCAACTGAAGGAGGAACTATTGGGGAGGAAC…	TRINITY_DN29930_c0_g2
TRINITY_DN63633_c0_g1	#N/A	#N/A	#N/A	#N/A	#N/A	#N/A	1.9203	2.03446	0.00553402	0.00288444	0.368034	0.260534	0.536591	0.987429	1.74541	1.64249	0.995919	1.35804	2.31	CAGTTCAGGTGAATACAGACACAAGTTGCTCAAATAATAGAGACTGTATGAAAATACTTGAGCTTTAGATTATTACCCTTCAACTCTTCCGCCCACGTGCAGACTTGAGAAGATCAGGCAACACCGTAGGACAACTTGCCTCCAAATGCTTATATCCATCGGTTGCCAAGACAGCATTAAGAATTTCAGGAGTGCTAACGATGAATTCAACACACTTCACCTTGAGCTGCGGGCAATTGTGCTGTTCAGCTAAAGCCAGGGTTGTCGCTGCCGTGTCTACAGTGATGCCGTCAGAGAGCTTGCCTTCGCAGATCTCTTTGAGCCTGTCCAGTCCATACTTGTCAGCCGCTGCAAGCAAATGCTGAGCCAAAATAGCCAACGCCTCATGCTGCCGGTCAA…	TRINITY_DN63633_c0_g1
TRINITY_DN8340_c0_g1	XP_015630981.1	ribosome-binding factor PSRP1, chloroplastic	9.06e-147	#N/A	#N/A	#N/A	1.91901	1.97863	2.09328e-25	5.42344e-33	137.188	146.081	126.945	662.155	426.363	453.493	449.668	505.03	645.288	CTTTGCTCTGGCATTCTGAGCCTGATCGTTGTAGAGATAAGTTTGCAATTTGCATTGTGGATAGGTGAAGCTAATATCTTGGGACAGCTTGTCGCCGTCAGTAAGAAAATCCAAGCAAGTGGAGGTGGAGGCGCCGTTGTATTGTACGCGACGGCGTGAACCTGTGTGCGTGCGTGTCCCCACGGCCACATGCCACGGCGTGGTTTGGTCCCCTTTTGGCTGTTCCGGTGAAAAATCTAGAGTGGATAGGATAGGACCAATCCACATCACTGCTCCGTCCCGCTACAGCACAGCATACTCCGATTCAGAGAATCCGCCCATCCAATCCAACCCATCTTCTTCCCCACTTCGCACAGCCTTCTCTGCTAGCTGAAGTAAGTTTGAGTGTGTTGAGGTGAG…	TRINITY_DN8340_c0_g1
TRINITY_DN12378_c0_g3	#N/A	#N/A	#N/A	#N/A	#N/A	#N/A	1.91762	1.93578	0.039658	0.0319002	0.210305	0.208427	0.214637	0.877715	0.846258	0.656996	0.774604	0.531406	1.07442	TCATCATACATGAATTGCTCCAAAACAAAATACAGCACAGTAGCATACTAAGAATAAGTTTGACCACAGGGCAATGATTTACATACTAAATTGGTACTGAGAGAGAACTAAGCGAACAAGCAAGAAATTCAGAGAAAGGGCAGGAAATTCAGGGAAAGGGGATGACTGTGAGGCGGTTGTGAGGAGACCTTGTGTAGTTGTGCTGTTGTGCCGGATGGCCGGATGCAGTAGTGGCCGGATGGCCGGATCGCTGCTAGCTCTCTCCTCTCTGGCCGCCTTCCGGCCTGCCGCTTGCACCTGCTGCTTGTTCGCTTAGGGTTGGGGGATTGGCCGCCTGGGGCCTGGCAGCCTGGGCGCCCTGGCTATCTTTCCTTGATTCCTTCGCTTCGGCCTGATGGA…	TRINITY_DN12378_c0_g3
TRINITY_DN18268_c0_g1	XP_015640572.1	protein EARLY RESPONSIVE TO DEHYDRATION 15	9.15e-15	#N/A	#N/A	#N/A	1.91725	1.94078	8.14218e-26	5.99188e-23	164.932	193.42	150.407	795.265	577.73	543.336	547.645	562.995	824.615	GCCCAGAAGGGCGGAAGGTTTTCTCTTTCTTTTTTCTTCCCTTCTCTCTCTCCTTTTTTTTTTTTTTTTTTTTTTTTTTTTAGTCAAGGAAAGTCACACTGCATCTTATTGCACACATCATTTACAGACATCTGTACACAGCGGTGGATCTCAGTTCGATCGACCTTGATCTAGAAGTTCAGAACTACAACGAAATGACAAGATTAAGCAAAACTAACTAGCATAAGAGCTAAACAGAAACACTTTGTTTTTTCTATTTTTTTCTATTTTTATATGACAACTTGACAAGCTAGGTGGGTGGATGCAGTGCGTTGTCGAGGTTGGTCGCCTAGCGAGGCTGCTGGATAGGCCGGGGGCTGAACCGGGGGCTGCCGCCGGTGACCTTCTTAGGCGCCTTCT…	TRINITY_DN18268_c0_g1
TRINITY_DN13411_c0_g1	#N/A	#N/A	#N/A	#N/A	#N/A	#N/A	1.91681	1.84541	0.00130943	0.00196019	0.473187	0.364747	0.536591	1.92	1.74541	1.47824	1.27256	1.59422	1.98767	GAGAAATCCTGAGAGTTCACGATTGATAATCTGACCCCAAACCCAAGCCTGACTGCAAAGTCTCCCCGATAACCACGACATCCTCCCCGTTTCCTGAATCCAACTCAACCCGCTCGAGGCAAAGACGGCAGGGACTCATGGTCTCTAACATGGCAATATATATCGGGACTCGCCCGATCCAGGAGAGGCGCTGCCAAGCTGACGGACGCGTTCATGTGATCTTCCGTGCTGCGCCGACGAAGTGTTGCTCGCCGACAGAAGGATGACTTTCGACACCCCGGCGATCGACCACCTCTCGTCCAATTGGCCGCCGCGTGCGCAGATTGAGAAGGCTCAACAAATATTCTTTTTCTTATCCAACGAGAACATGTGAGTCGCTGCCTCCACCCTGCCGCTACG…	TRINITY_DN13411_c0_g1
TRINITY_DN20141_c0_g1	XP_015628491.1	F-box protein At5g46170	0	#N/A	#N/A	#N/A	1.9167	2.41472	1.8988e-10	1.76766e-18	2.10305	1.45899	1.77075	7.18629	5.87092	6.89846	9.4059	8.03013	10.5293	CCGCTCGCTCTAACGGTATGATTAGGGGGTGGGGGGGACGGAGGCCTTCCCGACAGCGAGTCATGGAGTTAACCAAGAAACAGGTCCCTCTCTCCCTCTCCTCTTTATAAGCCTCTCCACCCTCGCCATCCATTACTCACCTCCTCCTCCTCCTCCTGCTACCTCACCTACTCCTCTACTCCGGCCGCCTCCATCGCTCCCTGTCTCCTCCTCTTCTCTTCTCCGGCAAAATGCAGTCCAGGCACCGGGTCTTCGCCGAGGACCTGCTCCTCGCGCAGCTCCAGGGGGAGGACCACTTCGACAACGTCCCGGACTCCCTCGTGCTCATCATCTTCAACAAGCTCGCCGACGCGCGCTCCCTCGGCCGCTGCGCCGCCGTCTCCAAGCGCTTCAACTCCC…	TRINITY_DN20141_c0_g1
TRINITY_DN12340_c1_g2	XP_025879807.1	G-type lectin S-receptor-like serine/threonine-protein kinase At2g19130 isoform X1	0	#N/A	#N/A	#N/A	1.91425	1.77159	9.03629e-05	0.000412413	0.630916	0.729495	0.64391	2.24914	2.27432	3.01123	1.65986	2.53894	2.5786	GTCAAATCACATCATTTCACCATGCTTCCACTTGGACAGCTAGCTGTCCTGATCAGTTTAAATACAAGGTCGCCGAAACAAGTTGTTTTCCTGTTTCTAAACAACCAACCACATGTATTAAAAACTGCAGGAGTGTCGAATGCTGAGTCTTGCTTGCCTTGGAGAGGAGAGCAGCCTAAAGCTTCTCTGCTTGAGATAGATAGCTAGTTGGTTTGGACGTGAAGAAATGAGCTGCAAGTGTTCTATCTCTGTCCTCTTTGCTGCATTGATCCCCTACTTGTTCCTGGTATTTGATGGAAGGCAAGCTGTGTTTGCAACAGATACCCTTCTTCCTGGTCAATCTATCTCTGGCAACCAAATCTTGGTCTCCAAAAATGGCGTTTTTGAGTTGGGGTTTTT…	TRINITY_DN12340_c1_g2
TRINITY_DN1095_c0_g3	XP_015634331.1	probable E3 ubiquitin-protein ligase ATL44	2.17e-103	#N/A	#N/A	#N/A	1.91298	1.54061	6.79113e-17	1.08023e-05	3.25973	2.65744	3.91712	13.0012	11.4245	12.2639	6.30749	7.97108	13.7525	TAAAAGGCCGCAAAGGCCTCTATAAAAAGCCCACACTCCAAGTCCAACCTAGCTTCAACCACAAACTTGTCACCTTCTTCCCCGCAGCTCAGCTCGGCGATAAGCAACCCCGTCTCATCCCGTCATCTGGACTAGCTAGGATGCAGCAGCAGCAAGAGCAGCTACCCACCATGGCGGCGCCGGCGAGGCGGCTACTCTTGGCGCCCGCAACCACGCCGGGGCCCTTCATCGCCGACGACAGGGACATCATCATCATCCTCGCATCGCTCCTCTGCGCGCTCATCTGCGTCCTCAGCATCGGCCTCGTCGCGCGCTGTGCCTGCGGCCGCCGCCTCGGCGTCGGCCCCGACGCCGCCGCCGCTGCCGCCAACAGGGGCGTCAAGAAGTCCGTGCTCCGCG…	TRINITY_DN1095_c0_g3
TRINITY_DN3281_c0_g2	XP_015643493.1	auxin response factor 19	0	#N/A	#N/A	#N/A	1.91293	2.07611	1.79484e-67	6.1281e-77	50.0527	49.0325	51.5664	165.504	195.644	204.271	200.014	202.938	224.5	GGAGGAGAGAGAAGGACAGGACAGCAGGGAGCTGACCGCCGTACTCCTCTCTCTCTCATCCCATCGAGACTCGAGAGACGACGACACGGACAATAAGAAAAACTTTTAATCTCCCGAGGCAGCAGCCGAGGCAGAAGAAGCAGAGCTACTCGCAATCGCAAGCAAGCAAGCACAAACCCAGACGCAGACTAGCCTCTGCCCTCTGGTCTGCAGAGATCGCAGAGCACAACGTCCCGGCCCCTACGCCACCACCCCTCTCTCTCTCTCGACACACGCAGGCCGCCTGCTAGCCTACACACCGGACAAGTCTTCGGTCTCGGCGCCCCGTGCCCGCCCGCCCGCCGTCCCTCTCCTCCCCCCCTGTCTCGCCCCTGTCGGAGGGGACACCCGCGCGCGCAC…	TRINITY_DN3281_c0_g2
TRINITY_DN4626_c1_g1	XP_015612956.1	transcription factor MYB4-like	1.61e-76	#N/A	#N/A	#N/A	1.90926	1.99149	9.35675e-05	9.33527e-05	0.99895	0.781601	0.429273	2.90743	2.85612	2.51849	2.1025	2.65703	3.92162	GGAAGAGCTACCGGCTGCGGTGGATCAACTACCTCCGGCCGGACATCAAGCGGGGCAACTTCACCGCCGACGAGGAGGACCGCATCATCCGCCTCCATCAGTCCCTTGGCAACAGGTGGTCCGCGATTGCCGCGCAGCTGCCGGGACGCACTGACAACGAGATCAAGAACGTCTGGCACACAAACCTCAAGAAGAGGGTGGAGGACGACCAGAAGGGCACCGCAGCCAAAGGTGGCGAGGGCCGGCAGAAGTCACGCAAGCAGGCCAAGGCTAACAGCGCTACTGCCGATGGCGAGGTCAAGCATGAGCAGCTCACGGCGTCGCCGGAGCGGTCGAGCAGCAGCATGACCTGCTCCACGGTGACCGTGACTGATTCAGCGGCGGCATCATCCTTGCCGG…	TRINITY_DN4626_c1_g1
TRINITY_DN38810_c0_g1	#N/A	#N/A	#N/A	P10978	RecName: Full=Retrovirus-related Pol polyprotein from transposon TNT 1-94; Includes: RecName: Full=Protease; Includes: RecName: Full=Reverse transcriptase; Includes: RecName: Full=Endonuclease [Nicotiana tabacum]	1.77e-99	1.90208	1.7723	6.94565e-06	1.22758e-05	1.26183	0.937922	1.12684	2.688	5.55357	4.16098	3.87302	2.71607	4.56627	GTCCATCTCATTATGGACAGCTTCTTTCCAGTCATCTGCATCTGGAGATGCATATGCCTCTGCAATGGACGTGGGAGTATCATCCACAAGGTACACAACGAAATCATCACCAAAGGATTTTTCAATCCTTCGTCTCTTGCTCCGTTTAGGAGCTTCATTGTCATCCTTCTCAGTAACATTCTCATGTGATTGTTCAAAATACTCATTAGATGTACTGGACTCAGGAATTATCTCAGTAGAAATTCTAGCAATGCTATGCATATCTTTCATAGGAAACATATTCTCAAAAAATGTTGCATCACGAGATTCCATAATAGTATCAACATGCATATCAGGTACCTCGGATTGAACTACTAAAAATCTATATCCTACACTCCGCGGAGCATAACCTAGAAAGAT…	TRINITY_DN38810_c0_g1
TRINITY_DN24298_c1_g1	#N/A	#N/A	#N/A	#N/A	#N/A	#N/A	1.9006	1.86376	1.39611e-05	1.6904e-05	1.05153	0.885815	0.59025	2.90743	3.22636	3.28498	3.43039	2.77512	2.90093	CTTCATGGCTTCTGGAGCTTTCCAAGGATAAGGTCTCCTCAAATCCGTCAAAAAAAATGTCCTGGGTAAAGGAAGAGGAGGGTTCGTGCGCCTACAGGAGGTCTTCGCCGGCGGCCGACCGGTGGCCGCCACAGCCACGACCCGATGCGCCTCAAGCCCGTGACGGGAGGAGCAGCGCCTGGACATCGCCTAGCATCGGAGGGAGGCAGGCCGAGGAGTGCCACCGTCTGCGTGCCGGAGGTTTCGTGGTGCCGGCCGGTTGGCCTCCATGGCCATGGGCCGATGGTTTAGCTCCATCTCCACGGACCTCCTCTTGCCCCGAGCGGCGGCCCACCCAACCTTTTTCAATCTGCGTTCTCCCCTACACGAGACGTTCGTGGACTGAGTTGGCTCATCCTG…	TRINITY_DN24298_c1_g1
TRINITY_DN12679_c0_g1	XP_015634091.1	ethylene-responsive transcription factor ERF054	6.36e-65	#N/A	#N/A	#N/A	1.89396	2.8232	0.0118106	3.13826e-07	0.630916	0.15632	0.429273	0.987429	2.11565	1.36874	2.26848	2.53894	3.5993	CCAAGCCCCACCACGCGCACGCCCCGCTCGCTCGCTAGTCGCTACCGCCCTCGCCCCGCGACTACGTCAAGCGATCATATTCAGCGCTCATGGACGCGTCGGGCGCGAGCGGCGACGGTCGTGGGACTGGCAGCAGGAGGTGGAAGGGGAAGGGGGTCACGCCGATACAGGCGCGGCGGCAGCAGCAGCTGCAGCTGGAACCGGTAATGGGGAACGCGTCGGCGGGATTGCTGCGCCCTCTCAGGAAGATCGGGAGGAGCCCCGACCGCCTCCACCGAACCACCTCCTCGCTCTCCACCTCCTCTTCCTCGGCTCCGGCTTCGCCTCGATCTTTCCCCGCTCCCGACGCCGTTATCCCGCCTTCGTCGTCGCCGCCGCCTTCCGCGCGCCACATGTTCC…	TRINITY_DN12679_c0_g1
TRINITY_DN24889_c0_g1	#N/A	#N/A	#N/A	#N/A	#N/A	#N/A	1.89333	2.22409	0.00314285	0.000124456	0.523135	0.216764	0.865522	1.74446	2.49593	1.59267	1.76444	2.28445	3.1604	CCAACCGCTTTGACCAAAGACGTGAGGGAGACCAAATCCCCAACACCTCTCCCTGCTATCGCCCCTTGCCCGCCCCATCTCCGTCGCCGACCGTGAGGTCTCCATGGACGGCACTGCGGGGAGCTCCCGGATGGGTCGGACGCCGGCCATGGTCTCCACCGCATCGCTGGGTGGCGTGGCTCCCGCCGGGACGGCGGCCTCAGGGCGGCATGCGGCGGCTTCGGGGCGGAGCTGGCGCGGGCCGGGGACGGCGACCCCCGGCCAGGGCAGGCGTGTGCCGGCGGCGGCGCCCTTGGGATGGAGAAGGCGCGTGTCTGGGACGACGACCTTGGGGCGGAAGCAACGACCTTGGGGCGGAGCACACGCGGGTTGGCGGCCCCAAAGCCGCCGCATGCCGGG…	TRINITY_DN24889_c0_g1
TRINITY_DN3940_c1_g1	#N/A	#N/A	#N/A	P24465	RecName: Full=Cytochrome P450 71A1; AltName: Full=ARP-2; AltName: Full=CYPLXXIA1 [Persea americana]	6.39e-81	1.88923	1.57787	0.0010555	0.0403187	0.420611	1.14635	1.77075	6.08915	2.80323	3.33973	5.03492	4.13315	0.752092	TCTATATGTATCTATGTGGCGTTAAAGCCTCCATATGGAATAGCTATCAAATGTAGGTCATATTTTCTTCCTACAATTATCCCGTATTTCTCGGTCATGTTTAGCGACTCTGGGATCTCCCCACCAGGTAGCACCCAGTCGAAGTGGTAAAGAAGGTTTGCCAAAGCAATCTCCATGGTTGACTCGCCGAAAAAAATCCCAGGGCACTGCCTTCTCCCTGCTCCAAAGGGAGTGAATTCAAAGTATGTCCCGTTGTAATCCATGCTATTGTTTTCAAACCTTTCAGGCATAAACTCTTCAGGACATTTCCAGCATTTTGGATCCCTGGAAACTGCAAAGGCATTAATGTACACGTTGGTGCCTTCGAGCATGTCAAAACCCATAACCTTACGGTCCTCC…	TRINITY_DN3940_c1_g1
TRINITY_DN973_c0_g1	XP_015643083.1	EIN3-binding F-box protein 1	0	#N/A	#N/A	#N/A	1.88599	1.61502	2.21377e-22	7.6277e-35	108.955	89.2281	105.738	248.015	400.466	470.352	260.716	330.484	326.587	TGCAGGATGCAGCTCTTGTTGTGAACCCATAAGATGGGGACGAAAAATGTAATAAGCTGAGGTTTGAGTGGATGCAATTTTTCGTCCCCATCTTATGGGTTCACAACAAGAGCTGCATCCTACATACTCGTTCCATTCTGTGACCGTACAAATGTACTACCATGTATGTGGAGATAATAAGACTGAAATCACATAAAGCACACAGCTTGAACGGAAACAAGTTTATTTATTCTGGGAAGGTCGCAACGATTACAGCACTTACACACACGCCTGCAAAAACCAGGGATCTGGAGAAGCAAAAACAACCACACAAGGTTGTCATGGCAAGGGCCTCTGCTATGTGTTGCTCCTTGCCAAGGCCAGATCCCCAGGGATATCAGGCTGCCCTTACAAATACTG…	TRINITY_DN973_c0_g1
TRINITY_DN11808_c0_g1	XP_015613334.1	probable cytokinin riboside 5'-monophosphate phosphoribohydrolase LOGL10	0	#N/A	#N/A	#N/A	1.88546	1.32239	6.21466e-16	9.71055e-09	4.04838	4.06433	3.48784	16.512	12.2179	13.9064	8.85261	10.1558	9.72348	CCATCGGCAAGAACCAACAAGCCCCTGTGCGTTAGTTTCTACTAGTGCGCGCGCATTTGCACTAGCTAGCAGCGCTCGCACCTAACCACCACGACATTCACGCTTGCTCTGCTGGCTAGCTAGAGTGATAAGTAGAGAGAGCCGAGAGGAGAAGAAGGTTGGAAGGGGAGGATGAGGCAGTCGAGGTTCAAGAGGATCTGCGTCTTCTGCGGCAGCAGCCAGGGCAAGAAGAGGAGCTACCATGATGCCGCCATTGAGCTCGGCAACGAGCTGGTGGCGAGGGGCGTGGACCTGGTGTACGGCGGCGGCAGCATCGGCCTCATGGGGATGGTCTCGCAGGCAGTGTACGACGGCGGCAGGCACGTCATAGGTGTCATTCCCAAGACTCTCATGACCCCA…	TRINITY_DN11808_c0_g1
TRINITY_DN9495_c1_g1	XP_015642263.1	BAG family molecular chaperone regulator 2	1.14e-117	#N/A	#N/A	#N/A	1.88508	2.0329	7.28175e-05	7.32846e-06	1.73502	1.25056	0.482932	4.93715	4.28418	3.55873	3.59637	5.72737	4.78116	CGGAAGAATACTGAAGAATATGCAAATTAAGAATGAACACGCGTCTACATTTATGCACAACACAGCCACTGTCATTATATCCTTACAATAATAATTAATTTACAACATGTATTGTATTGGAGTATCGTCGTATCCTAAACGATTCACATTTCCGATGATTCGACCGGCCGAATCCAAGCCCTGAAACTAACAGAAACTCTGAAAAAATGCAGTTAACGGATATGAGGAGCTAGGCAGTGCTGTGTGGCTAGACTTGGATGAAGGAATGGCAGGGCACGCCCATGAGCTGCGCGAGGGTGGTGGAGCGGAGCTTCCTCTCGGTGACGGCGGGGTCCTCCAGCAGGAGCACCTTGTCCCCGTCCTGGACGCCGGCCATGTGCAGGTGGTCGGCGTCGTCCC…	TRINITY_DN9495_c1_g1
TRINITY_DN724_c0_g2	XP_015641166.1	xyloglucan endotransglucosylase/hydrolase protein 24	0	#N/A	#N/A	#N/A	1.88413	1.80137	1.23047e-21	1.24879e-16	30.9838	20.7854	32.2631	74.4829	111.292	121.764	114.438	107.577	66.2905	ATGGAACATAAGAAATTATAGATACGTTGGAGACGTATCACTCATCTGACTAAGAATTTGATTAAATCGAGACATTGTCACGTATTGTTTTAATTTCAGGCTTAATCACATGCAACTTTGAGACCAGCATGAATCATGATGCAAATCAGACCGAGCTCTTGCTGGATTCTCACCTGTGCAACTCATTTGAAACCGAAAAGGCCCTGCTTCAGACTAGACCAGCATAAATCATGATGTACATCAAACGGTTTAACACTTGATCAAGCGCTTCCTTTATCTCATTTAGATTGGAATTAGCAATCTCGTTTCCTTTGATGTTGAGACGTTCTCTGTAATGTTGGTGTTGTCTGTGTTGGTGGAATAGTAGTGTGCAAGCTGCTTAGGCTAATCTTGAGATTT…	TRINITY_DN724_c0_g2
TRINITY_DN46132_c0_g1	XP_015637139.1	organic cation/carnitine transporter 4	0	#N/A	#N/A	#N/A	1.8833	1.83464	7.91088e-12	1.97176e-13	2.62882	3.49115	2.89759	13.4949	9.36173	10.2929	11.8404	9.44721	10.583	AAACACGGAGAGTACCCAATAACGGAATTCGATGACAGCTCTTACCAGCAGGCGTCGACAAGGACGCCGTAAATGGCTTCCACATAAAACACCCGCCATCACTAACTGCCCAATCACCTCCGGCACATGCATATAAGCCTCGTTCCTCCTAGCAGCCTACAAACAGAGCACGCAAATCCCCACCCCAGTTCACGCACACGCGCATTTACTAATCAGCCATGTCCACCGAGGCGCTGCTCCGCGTCGGCGCAGATGTAGGTGGAGCGGCGACGAGCCGGCGGGTGAGCATCGACGAGGCGCTGACGCAGCACGCGGGGGAGTTCGGGCGGTGGCAGCTGCGGCACTTCGTGCTGGTGACGGCGGCGTGGGCGCTGGAGGCGCTGCACACCATGGTGATCA…	TRINITY_DN46132_c0_g1
TRINITY_DN26682_c0_g1	XP_015614731.1	WAT1-related protein At4g08290 isoform X1	0	#N/A	#N/A	#N/A	1.88158	1.65908	1.68077e-06	1.09242e-06	1.47214	1.45899	1.28782	7.07658	3.91394	4.43472	4.53696	3.89697	4.72744	GTACACTGTGTCGGAACTTACGTGCATTGCAGGTCAAGTGGTAAGCAATAGCTAGTGTGATGTGTGAACAAAACACGCACAGATTTTATTTACTGCTCCGTGGATATGTATAATGAGTGACAAGCTAAAGTTACATCAACCCAAATAAGTCAAGAGTACACAGCTAGAGTACATGTGCTAGGAAAGGAGCCGTCCTGAAACTCTGCATAGTGGCATGCAGCTTTAGTGTCTGTCAAATGCGATCGAGGTTGCTTTCCTTGGTAATGCTTGTCGCAGTAAACGGTAGCTCAAAAGCTTTGTGCTTCTCAAAATCGTCGTCTCGCTCGACTTGGTTCACGTGATCGTTGCTCTTGCCCCAGATGAGAGCGTAGACACCGACAACAATAACCATAGCGCCAA…	TRINITY_DN26682_c0_g1
TRINITY_DN2005_c0_g1	#N/A	#N/A	#N/A	P30110	RecName: Full=Glutathione S-transferase 1; AltName: Full=GST class-phi [Triticum aestivum]	7.13e-68	1.87988	1.4853	5.72075e-17	8.07433e-08	21.0973	21.9422	21.9037	108.247	59.0328	69.4582	84.6232	61.9194	33.8259	GGCGTTTAATAGTAGCTACTTGATAGATTTTTATTAAATAAAATTTAAATGACAGCCGTATACAATCATTGATACAGCGACAGAGTCTTCCCCATTTTAAAGGGGGAAAAAAACTCATCCATCTATTTATTCCACATCAAATTCACTTTGACACAGGGAAATTACTTTGTCCCGGATCTCGCATGAAGGAAATCGCGTTGTTTTGTTGCTTTTCAGTATGGTCATATATCAAAGCATAAAGGTGCAATGAATGGACTCATCACATGCAGGCACTGAAACTTGGGAGGCATATTTTTGAAGAATTTATGCTTAATATTATTGGGTTTTATTTTTGTACGATGAAAGAAAAGTAATTAAAATACATTAGAAAAGAGATAGGAGCACACTCTTTTATGGACA…	TRINITY_DN2005_c0_g1
TRINITY_DN42100_c2_g1	XP_015629785.1	peroxidase A2	0	#N/A	#N/A	#N/A	1.87298	1.93533	0.000579036	8.74032e-05	0.473187	1.45899	1.12684	5.26629	2.53877	3.39448	4.81361	4.36934	2.52488	ATACAAACATCGATCAAGAGACACCATCATCCATCATATCAGAGATCGATGGAGTCTCGCAGCGATCACAGTGCTAGCAGCCGCTTGCTGGCCGGAGTCGTGGTGCTGCTGTGCATGTGCACCGCGGCGAGTGGGCTGAGCTGCGACTTCTACGACGACAGCTGCCCCGACCTGGACAGCATCGTCCAGGCGCGCGTGTCCGCCGCCATGAAGGCGGAGGCCAGGATGGGTGCCTCGCTGCTCAGGCTCCACTTCCACGACTGCTTCGTCAACGGCTGCGACGGGTCGATCCTGCTGGACGGTCCCAACAGCGAGAAGCTGGCGCTGCCGAACCTCAACTCGGTGAGGGGGTACGAGGTCATCGACGCCATCAAGGCCGACCTCGAGAAGGCCTGCCCA…	TRINITY_DN42100_c2_g1
TRINITY_DN1173_c0_g2	#N/A	#N/A	#N/A	#N/A	#N/A	#N/A	1.8729	2.13856	1.83727e-29	1.30596e-27	14.9343	15.1026	20.9201	52.3996	64.9403	68.3227	66.8986	63.0784	90.7437	CAGTTGTAGGCAGAGTAAAATAAAAAAGAGAAGAACACCATTTACATGCATAGATGAGAGAGAAGGAGATCTAAGTTGCCGATGCTCTTGTGGTTCAAAGTTAGATAAAAATGGCAGTTCAGTGTTTAAGTCGTAAAACTACTTAGGAAACATAATGTGATGTGCACCAAGTTTATTTTGAAGTACTTCAATATATAGATTGCCTGTACGCCAACAGCGCACTAGCATGCTCACCCCATGCAACGATGGTTGCTTTCTTGCATAAAGCACTGTACTTGATAAATATGTAACCATGACATGTTTTGGAAACCACTAATTGCCAGAACAATGTACCTCCGATACGTGATGTAAATGTGAAATCTTTCCTATTCAGCTGCCCTGAAAGAGGTGTAACATTGA…	TRINITY_DN1173_c0_g2
TRINITY_DN60087_c0_g1	XP_015620658.1	AAA-ATPase ASD, mitochondrial	0	#N/A	#N/A	#N/A	1.86942	2.47595	0.0173422	8.42551e-05	0.473187	0.312641	0.321955	0.603429	1.7983	1.64249	2.21315	2.83416	1.07442	TACCTTTTCAACCTTTGCGTCCTTATTGACAACTCGTGAGTATTGCAAGATGCACACAATAATATGTTTATACAAATAAGGCCCTGTACATTGAGGCCGTACAATTTACAACATACCACAATAATGTACATCACACGCAGTCCAATCATCTTCTTCTAACATTACATCTTCACACCATGATTATTTATGTGCTTTTAAAGCTTAAACGAGCACACAATTAGGCTCACTGTCCTTGTGTTACTTATCAACTTGCTTCATGTCTCCAACGGCCTCGCACTTCCCTTTGTCTTTCTCCTTGGCTTTGCTCACCTCTCCCTCCTCTTTCTCCTTAGCAATCTTGGCTTCAACCTCCTCTTCCTCCTTCGCCTTGGTGGCCGTCGCGTCCTCCTTAGCTTTCTT…	TRINITY_DN60087_c0_g1
TRINITY_DN200_c1_g1	#N/A	#N/A	#N/A	Q9FXQ3	RecName: Full=Calcium-dependent protein kinase 13; Short=OsCDPK13; Short=OsCPK13; AltName: Full=Calcium-dependent protein kinase OsCDPK7 [Oryza sativa Japonica Group]	1.51e-53	1.86779	1.84131	4.59342e-18	1.66519e-13	13.6173	19.1232	26.9369	69.9989	80.2903	66.6851	69.2169	55.9948	85.4162	AGCCAAACGTGACCGGGACCGGGTGGGGAGAAGAAGAAGCCGCCGTGAAGCAGCCTCTCCTCGTCCTCCTCCTGCTCCCGCGCCCGCTGCCTCTTTCCCACCTCACCTCCCTCGTTAAATCCATCCTCCCCCACGAACCCCACCCAGTTCCTTCCCTCTTCCCCACGCTTCCCTGCTCCCCTCCACCAACCCAACCCCAACCCAACCGCGCGCTGCCCGGAGCCCGCCTTGATGCGGCCTCTCCCCGCCGTTTGATGGGCAACGCATGCGGCGGCTCCCTCAGATCCAAGTACCTGCAAAGCTTCAAGCACCCCGCCTCCAAGCGCCACTCCGACCCGGACTACGACGCCCACGCCACCACCACCACCGCCGCCGACTCCCCCAAAAAACCACCCTCCT…	TRINITY_DN200_c1_g1
TRINITY_DN513_c1_g1	XP_015636106.1	ferric reduction oxidase 7, chloroplastic	0	#N/A	#N/A	#N/A	1.8661	1.99108	1.47681e-27	4.67912e-27	587.482	749.266	664.899	2952.64	2237.11	2086.66	2210	2394.8	3278.29	CTATTATTTAAGAAGGATGCAGGCACGTGCTTCTTTTTATTTATGCACCATCCTAGCAACTAAGGAGCTCATAATCCCGTTTAAAAAAAAAAAGCTTTTTTAGTTTGTGAGGGAGAGCGCCCAGCAACCGGCAAGACCCAAAAAGGACCAGCCCAAACCTATCTTCCCTTGGTCGTTCTCCTCCACACACTTCGCCCCGCCGCCCATTCTCCTCTCCAGGCCTTCTCTCGGCGACCTCGTCCGGAGCAGACGGACTTCCTTCTTCTCTACTTCCGGCAAGCGCGAGCTCCTCCGGGCCGCTCTCGTTTCAGCAACCACCGCCATCGTCGACCGCCAACGGCTCGTGTCCGAGCTTGCCTCTTTCCTCCGGTCGGCTCCGTCCGGGTCAAGTTCAGGGAG…	TRINITY_DN513_c1_g1
TRINITY_DN1176_c2_g1	XP_015613619.1	ethylene-responsive transcription factor ABR1	2.07e-98	#N/A	#N/A	#N/A	1.86547	1.51535	1.2082e-13	1.06705e-08	5.83597	4.11643	3.05857	13.7143	16.502	17.0272	11.3424	13.7575	11.7112	GGGAAGGAGAAGTAGGAGCCGAGGAAGCCGCTGGGGGGGCCGCCAACGCCCCCGCCGTAGGAGCTGCCCATGACGCCACCCCCGCCGCCGTAGGAGCTGCTCATGACGCCACCGCCGCCGCCGTAGGAGCTGCTCATGGCGCCGCCGTAGAACGGGAGGAGGGTGGTGGCTTGGTTGTTGTTGGCAGCGGCGGCGTCCCTGGACCCCTGCAGGAGCATCTGGTAGCGCAGGTACTCCGATGCCTGGGTTGCACCGGCGGCGTACACGGCCGGGGAGGCTGACGACGCTGCCGCGATCGGAGCCTGGGTCGGTGCAGCGGTGACGGCGCCGGCGGCAGCGGTGGCCGGGTGGAGGCGCGCGTCCTCGGGGAAGTTGAGCTTGGCGCGGCTGCCGCGGAAG…	TRINITY_DN1176_c2_g1
TRINITY_DN6181_c0_g1	XP_015622259.1	AP2/ERF and B3 domain-containing protein Os01g0141000	0	#N/A	#N/A	#N/A	1.86047	1.18676	3.07041e-13	2.77206e-11	16.2461	14.3815	13.9514	76.5269	37.7823	45.7713	27.8083	34.1871	38.1961	GTCCGGGTGCAGCGCCATTTTTATATGGTTGCCGTCACCGGAAAGCGAGCAAAAATCCAACCTAAAAACACAAGAACAATACCAGTATTACTAGCTGTCAAACTGGGCACCCATGACGCGGCCACGCGGACCCTGGCATGGCGTGGAGAGTGAGAGTGGCACCGTACCGCCCATGCCATACACCCTGCCTCTGCCGCTATATATCCCCCTCACCTTGCCTCACCTGCCTATCCTACAACTCATTTCAGCATCTATCTATACCATCATTTCCCCCAACAGAAACACATAGCTACTCCTGGAAGTGTGCCGCTACTGACATGGACAGCTCCAGCTGCGTCGCGGACGACGCCACCACCAGCAGCGGCGGCGCCGCCGCCTCCTGCACGGACAAGCTCAAGG…	TRINITY_DN6181_c0_g1
TRINITY_DN15720_c0_g3	XP_015615875.1	transcription factor CSA-like	3.82e-134	#N/A	#N/A	#N/A	1.85682	1.55872	0.00250233	0.0164842	0.473187	0.312641	0.59025	1.81029	1.63963	1.47824	1.43855	1.53517	1.0207	CTCTACCTCTATATACACCCTCTGACTTTAGCCAATAACTCATTCTAGACCAAGAACGCATTAGTTTCCTGTCTTCGCTTAACGGAGCAATAAGGAGTTCTCTCGCTAGCAAGCCAGGCAGGTCTTCGATCGTCATACTATTCTCTCCAGCCACGGTTGATGGCGGCGGTGTCGTCATCGACCACCAACACCTCGGACGGCAGCGGGAAGCCGTCGTTGTGCCCGAGGGGTCACTGGCGGCCAGGGGAGGACGAGAAGCTGCGGCAGCTCGTGGAGAAGTATGGCCCCCAGAACTGGAACTCCATAGCCGAGAAGCTCGAGGGCAGATCAGGCAAGAGCTGCCGTCTCCGGTGGTTCAACCAGCTTGACCCGCGGATCAACAAGCGTCCCTTCACGGAG…	TRINITY_DN15720_c0_g3
TRINITY_DN15796_c0_g1	XP_015615585.1	probable xyloglucan endotransglucosylase/hydrolase	0	#N/A	#N/A	#N/A	1.85386	1.98739	0.000761281	4.49044e-05	0.57834	1.04214	0.536591	3.51086	2.27432	2.02574	2.26848	3.5427	2.73976	TTTTTGTTTTTTTTTTGGACTACGAAACAGATAAAATTCATTCCAAAATGAGGCGCACACAATAGTCTCACATAAGTAGTTGATAGCATGCATGGGCAATGAGCCACACATGAGCATACAGGAGTAGCGAGATACGTTCTCGTACGTGGATGGTCATCGGCCAGTGAGGGTACACACAAACTGCAGTAGTATCATCATCGTCGATACTGTACTAGTACATGCGCGCTGGCTGGCCGGATGGATGGATGATGCTCAGACGTCTCTGTCTCGCTTGCACTCCGGCGACATGGCGGCGTATCGGTCGCGGTCGGTGCAGTAGTTGTAGATGGTGTGCTCCTTCCTGACCCATGCGAGGCGGCGGTACTGCTGTGCGTCGAGGTCGCGGAACTCGGCCTGGTC…	TRINITY_DN15796_c0_g1
TRINITY_DN23893_c0_g1	XP_015627386.1	fasciclin-like arabinogalactan protein 11	4.15e-138	#N/A	#N/A	#N/A	1.84781	1.68785	0.000209568	0.000299181	0.736069	0.677388	1.01952	2.35886	2.27432	4.05148	3.20907	2.42085	2.09511	CTACCGCCCTCTCCTGCAGCCTAGCTAGCTCCATTCTTTCTGCAGCCCACAGAGCAGAGCAGCCACAGCTAAACAAATGGCGGCGATGAGGAGCGGCATTGCCGTCGTGGCGGCGGCGTTCCTGGCCATAGCGGCGGTGTCGCACGCGCAGGCGCCTGCACCCTCGGCGGCGACCCCGAGCGGGCCGCAGAACGTGACGGCGATCCTGGAGAAGGGCGGGCAGTACACGACCTTCATCCGGCTGCTCAAGACGACGCAGCAGGACACGCAGCTCAACAGCCAGCTCAACAACTCCTTCAACGGCAACGGCTACACCATGTTCGCCCCCACCGACAACGCCTTCAACAGCCTCAAGTCCGGCACCCTCAACAGCCTCACCCAGCAGCAGCAGGTGGCGCT…	TRINITY_DN23893_c0_g1
TRINITY_DN1439_c0_g2	XP_015642920.1	peroxidase 1 isoform X2	9.58e-15	#N/A	#N/A	#N/A	1.84747	2.05539	3.96248e-20	6.13075e-33	64.5112	87.1746	98.4108	354.323	233.514	306.489	382.156	322.032	325.189	GGAGGCTCACAAGTCGGACCCGCGCGTCTTCGCCAGCCTCATCCGCCTCCATTTCCACGACTGCTTCGTGCTGGGCTGCGACGGCTCGCTGCTGCTGAATACCTTCCCGGGCTTCGAGTCGGAGAAGGACGCGGTCCCCAACAACAACTCGGCGCGTCGATATGACGTCGTCGACGCCGCCAAGGCCTCCCTCGAGAGGGCGTGCCCCGGCGTCGTCTCATGCGCCGACATTCTCGCCCTCGCCGCCGAGATCTCCGTCCAGCTGTCTGGAGGACCTGGGTGGGGCGTGTTGCTGGGGAGGCTGGACGGCAGGACCTCCAGCAAAGCCCAGGCCGAGAACCTACCAGGCCCGTTCGACAGCCTGAAAAACCTCACAGACAAGTTCAGCGCCGTCAATCT…	TRINITY_DN1439_c0_g2
TRINITY_DN10696_c0_g1	#N/A	#N/A	#N/A	Q9FMX6	RecName: Full=Chaperone protein dnaJ C76, chloroplastic; Short=atDjC76; AltName: Full=AtDjC17; AltName: Full=AtJ17; Flags: Precursor [Arabidopsis thaliana]	2.91e-42	1.84718	1.92299	4.1533e-17	4.49514e-18	14.9317	9.37922	7.78057	35.1635	39.4039	40.1863	40.0027	42.8077	37.336	GGCAATGGAAAAACACGTGATTCCTTGTCTCCAAAGTTGCCTGATTACACATGATGCATGTATAGTCATCCATAGGAATGAAAGGCTGCATAAACAACAATTCCATGTATGTATAGTCATCCATAAAGAAAATTTCCTTTGTAACATTACACTGTTGTAAGCCTATTATTATTGTACAACATCTATCTAGTATAGAAAAACATGTATCTAGTATTTACATCATCATTAGCCAACGACAAATAATCGCAGATCTACCGCTCTGTTCCAGATTTCCTCCAGTCTGTCAACCCATTCCAAACATCGAACAAACGCTTCCACCGGAGCTCCTGTCCCGCGTGGCGCCTCGCTTCTGCCTGCGCCGCTGTTTCAGTTTCCATATCTTCACCCCCTGCAACATTG…	TRINITY_DN10696_c0_g1
TRINITY_DN43073_c0_g1	#N/A	#N/A	#N/A	#N/A	#N/A	#N/A	1.84634	2.1698	9.53304e-10	9.83859e-15	3.04943	3.12641	2.52198	13.2206	7.61632	10.2382	10.4571	11.2186	16.9758	TCCCCCCTTGCTAGCTGGACCAAATTAACCCTAAGGGGATAAAATTAAAATTTGCTGGGATGTTTTCTGCGCTCACAACACACAACAGAGGGATTAATTTTTGAAACGAGACAGAGGGATATATTCATGGCAACATCTCCACAACAACATTAAGAAACTTACAGTACCAAACAATATACACCACAGGAAAAGCAAGGAATAACTGTCTAGCATTTTTCATCCGGAAGAGGAACGCCTTATGCCTTGAATTGTCGGAACTTGGGTGCTCCGGAGCGTTAAAGCTCAGGCTTGTTGCTAGGTGGTGGATCAGGGACGTGGATCGGAGGTTCAGGGAGCGGAGTCGGAGGCCCACGTTCAGGCTTCGTTGGTTGTGGATCGGGAATTGGGAGCGCTGGCACA…	TRINITY_DN43073_c0_g1
TRINITY_DN9353_c0_g4	XP_015628435.1	auxin-responsive protein IAA12	6.65e-90	#N/A	#N/A	#N/A	1.84563	1.81547	0.00127144	0.000345386	0.788645	0.625281	0.59025	3.456	1.53384	2.13524	2.26848	3.07034	1.66535	CTTCCCCGTTCTTGCCCCCGCCTATAAAACATGCAAGCTAACCCTGGCCAAGCCAACACAACACACAAATCGTCTCGTCTCTCAGAGCGGAGCTCATCAGATTTGACATCACATCGACGTACTCGAGTCTAGCTAAGACAAGGGAGCAGACAGCACCTTCGACCGCGCATCAGCCGGAAATGGAAGCTGCCGTGGGCTACGTGAGCGGCGACGCCGACAGCCTCCTCATGGCCACCGAGCTCAGGCTGGGCCTGCCGGGCACCGACGACCAGAAGCCCAAGACCACGTTCTCGCCGCCGGCCACTCCCAGGGGCAAGAAGCGCACCGCCGACGCTTTCGAGGACAGCGCCGCCGCCGAGGAGGCCCACAAGGCCGACGACGACGTCGAGGCCGCACCGC…	TRINITY_DN9353_c0_g4
TRINITY_DN11253_c0_g2	XP_015641683.1	probable xyloglucan endotransglucosylase/hydrolase protein 25	1.19e-98	#N/A	#N/A	#N/A	1.84448	2.01278	2.93956e-16	4.84303e-23	3.94323	4.37697	4.88298	12.7269	15.8144	18.7244	16.986	20.3115	15.4528	TCCAGTCCAAGCACGAATACCTCCTTGGTGGGATCGAACCAGAGGCGGAACTGCTGCTCCCTTTGGCCCTGCCCCTGCGTGAACACGTTGGTGTGCAGTGTGTACGGCTCGCCTGTCTCGTTGCCCAGGAACTCGAAGTCGATCTCGTCGTGCGTCGCCCCCATCGATGACAGGTAGTAGGCTGTGACGGTGCCGGCGGAGTTGCCGGCGACGAGCTTGAGCTGCATGTCGATCTTGCCAAAGAGGTATTCGTGCTTGGACTGGAACCCGGAGCCGGAGGTCTTGTCCAGCCCCAGCGTCAGGAGCTGCCCATTGTTCAGGATCTTCC	TRINITY_DN11253_c0_g2
TRINITY_DN8524_c0_g1	XP_015628434.1	auxin-responsive protein IAA11	1.29e-36	#N/A	#N/A	#N/A	1.84287	1.62762	5.64848e-13	3.37168e-09	2.31336	2.76166	3.38053	10.9166	9.20306	10.0192	7.30341	10.451	8.11185	CTCGCTGCCATTATTATTTCTGCCACACTCCCTCCTCCTCCTCCTCGCTATCTATTCCTTCTTCCCATCGCTCGCCTTCCACACCACATCGCAACCCAACGTCCCAGCATCTCAAACACAACCAAACCAAAAAGCTAGCCAAGAAACCAAAGAAAGGCAACAAATTACCAAGCACAGCAGCAGCAGAAGCTCGAGTAGCAATGGCAGCGGACCTGGGCTTCGAGGCGACCGAGCTCCGGCTCGGCCTGCCCGGCGGCGGTGGCGGCGAGGGAGGAGACCAGGCGAGGGGCGGCAAGAGGGTTTTCGCCGAGACCATCGACCTGAAGCTGAAGCTGGAGCCGGGCGGCGAGCAGGCGCCGGCAGAGGAGGATCGCCAGGCCGACGTGGTCGCGGCCGCGG…	TRINITY_DN8524_c0_g1
TRINITY_DN13364_c1_g3	XP_015634166.1	uncharacterized protein LOC4336797	2.03e-48	#N/A	#N/A	#N/A	1.84156	2.1846	0.018607	0.000766642	0.368034	0.209469	0.375614	1.42629	0.899149	1.04024	1.32789	1.47613	1.45046	TCATCTTCGTCCCGGCGAAGCCGACTAGCCGCGTGTCCTGCACCCACCACTGTACCCACCGTGGCAAAAGCGCTAGTAAACAAGGCGCACCCCTCCATCATCCAGCATGGGCGCGGTATTGTCCGACCCGGCGGAGCACCGGACCACAGTTTTCCGACGCTCTTGCGTCGCCGTCTCCGTCCCCGCGCAGGCGCAGCATATATACCCAGGCATTCCTCTCCCCTTCACCCACCTCGCTCTCCCCTCATCCTTCCTCCCCGGCACCAAAAGCAGCAAACACCCTGTTCGATCAAGCGCGGCCTTGCTCCAAGAACTCCAGCACAAGCACCATGACGGCATCAGTAGCCTGCTCCTTCTTCTTCGACGCCGAGCCGGCCGGCGAGGCCAGCATGCCAGCGC…	TRINITY_DN13364_c1_g3
TRINITY_DN2174_c1_g1	#N/A	#N/A	#N/A	#N/A	#N/A	#N/A	1.84112	2.39697	1.90859e-14	4.98968e-18	4.31126	4.32486	3.21955	15.5794	11.9534	14.7824	13.3896	24.9761	23.5835	TAGAGGGAGTACTATTTTATTTTCCGAAATAAAGTGTGAATATCAGGAGCACCGAGCCAATCTCCATGAGGGCGGTAGAAGAACAAAATTACCACCACGGACATCCCTGCACTTGGGCCCACGGTCAGAGACAGGCCCAGTAGGCATATATTAGCAGCATGCTTGCTTCAGTGAGTTCGCACTGTCACCCGACACCCGAGGCTTCGTCTCCGCAGTTACGCGACGAATCAATCACGGTAATTATCTCACCGCGCGCGCACAGCCCGCCTAATCAAAGCCGGAATTTAAGCGCCATTGCTGCACCCATAGACCATACCATACCATACCTGCGTGCGTCCTTCCTCTTCTCTTCTTCTCTTGTGGTCGCAGTGCCAGTGCTACAGTGCTAGCTCTGCGGCG…	TRINITY_DN2174_c1_g1
TRINITY_DN3877_c0_g1	#N/A	#N/A	#N/A	#N/A	#N/A	#N/A	1.83524	1.96403	8.35817e-53	4.43227e-51	147.765	166.08	188.534	611.669	573.847	598.543	674.202	690.651	575.466	TCGCGTAATTTGGGCGAACTAGAGCTAATATATTTCGATGTAAATTATAACTTTTCCCTGTGGCTAGCGGAAATGCACATTTGATCTCGGTGCATATGCCCCCTTTACCTAGAAAGTGTATTTTGAAATGCTAAAAAAATTAGGACGAAAATTTGGTATGTATATCGATTGGCCGACGGTGCCATCCAATTTGGAAATGACTAGGTGGGCCTAGCTTCACCAATATATTCTTCATCTATTTAAAGCGTTCGTTTCCTCTCTCCAGGAATTCTTCACACAACACATCTTCTATTTGTACAATAGTCTCGTCTTACACCATCTGCACTTAGTTGTAGCTGATAATCACATCAATGGCCTCCACTAACAGCTGGACCCTCGAGCTCGAGTCAAAGGTGTCTG…	TRINITY_DN3877_c0_g1
TRINITY_DN7658_c0_g2	XP_015648957.1	myb-related protein 306	2.26e-121	#N/A	#N/A	#N/A	1.83194	1.07585	6.84606e-06	0.0200223	0.946374	1.30267	1.39514	5.54058	4.01973	3.33973	3.15374	2.24371	2.20256	GCGCTAGCTGTCTACTGTTACAACTAGTATAGCTTGGCCTCGCCTACAATGGAGTGGACTCATGGTCTCTCCTAAATAAAGGCCAGTCAGCGCTACGTAGATAGTACTCTCCGTGTGTGTATAAATAAACCCCTTGGATCCTAGCTCATCTTATCCATCCTTTAGCCATCATCAGCTCACACAGCTATCTCATCTCGCACAGCGCAACGCTGCTGATCGCCGGCCCCTAGCTACCGGCCGCTAGCTCTCGATCCGTTCAGTTCGTGATCGATGGGGCGCCCGCCGTGCTGCGACAAGGAGGGCGTGAAGAAGGGGCCGTGGACGCCGGAGGAGGACATCATCCTCGTCTCCTACGTCCAGGACCACGGCCCCGGCAACTGGCGCGCCGTCCCGGCCAAG…	TRINITY_DN7658_c0_g2
TRINITY_DN6769_c0_g4	#N/A	#N/A	#N/A	#N/A	#N/A	#N/A	1.82935	1.71298	5.73024e-09	5.47742e-08	2.05048	1.40688	2.79027	8.06401	6.39983	7.44596	6.80545	5.78642	7.4672	TTATTGATAATGGCAACACACAACCGACTAGAGGAGACTTTAGCAAGAAGATTGCCATACAAAATAGAGTCATTCCCATCAAGGGATTAGTAGATTCACATTTTCCAACTAGTTTTAACACTAAAAACACCACCTCATCCTAGCACACTTTGGCAGGTCTAGCTACTAAAAGGAGTGGGCACAACCAAAATTAATGGAATTGTGGAGCTCCATCTTGTGCACAACTGCACACACAAGGAAAAAAAGCTTTTCCAGTGTGACCTACTATACATGGTGCGTTTTTTTGTTCATTCCTAAAATAAAAGGTACTATGATGATCAAGAACGCCACAACAATGTGGTAGAACACAGATTAAGAACAATTATTTACATTGCAGAGACCAAACAAAATGTAAGGACC…	TRINITY_DN6769_c0_g4
TRINITY_DN6474_c0_g4	#N/A	#N/A	#N/A	#N/A	#N/A	#N/A	1.82728	3.87387	0.0291544	3.42278e-06	1.41956	0.260534	0.375614	0.822858	3.33214	3.06598	6.03084	9.50626	13.7525	ACGGCATACATACATTAGCCAAGACCAAATCGAAGCAAGAAATCGAGTCGTGCGTACGTTGCGTGGTTACATCATAAACTGCACTCTACTTGCAATTGCAGATCGAGATCAGCTGCATCGATCGATGAGGGTCGTGGTTGAGGCTGCTGCACTCAGGAGGATGCCTTCCCTCGAGCGGGAGCCCAAGACGCTCTCCCTCCACGAGCTCAACTGCGCCAGGGAGGCAGCGTTGTACGTGCTGAGCACGCACTCTTCACAGGACGCCGCCAGAATCTTCACCCAGGTAGTACATATACATTTTTCTCCTCCTAATCTATCACAAGTTTTGGATAGACACTAGATGTGCCTTAGTTCGCCGTTTCCTTGTGATTTACTCCTACACACGCGTGCCGCAGGGTC…	TRINITY_DN6474_c0_g4
TRINITY_DN5562_c0_g1	XP_015631407.1	uncharacterized protein LOC4332562	1.3e-63	#N/A	#N/A	#N/A	1.82103	0.797328	7.8598e-25	0.0143725	6.8202	6.09597	5.31225	20.736	21.4209	22.0641	6.5288	11.9861	12.8393	TTGAAGCCCAACATAGCCCAGTATTTCCGTGAGCGAGCGAACCCAAGACGCCAAGAGCACAGGACGCTGCCGGCTGTTCCGTGAGCACAGACGCCAAGAGCCAGATGTATTTCCGTGAGCGTTCTCATCTCAGCAGAGCACAGGACGCTGCCGGCTGCCGGGGAGGCTGAACTGGCCGCCTCGCTGCCCACGCAGATCGCCGGCGACGCAAACGAGCGGCTGATCCGGTAATCCCCACTTCCCCAGCCTCTCGGGCTCTCGGCCGTCTGCAATTTTGTCCGTGCCCCAAGTTGCAATTCCGTCCGTGCCAATCCCTAATTCGAAGATCCGGCGGTCAAGTCCGATTTCCTCCCCATCTGCAGCAGCAAGATCACTGCAAGTCTGCAACGAACAGGAGAG…	TRINITY_DN5562_c0_g1
TRINITY_DN10905_c0_g1	XP_015624866.1	probable 2-oxoglutarate-dependent dioxygenase At5g05600	0	#N/A	#N/A	#N/A	1.81911	2.5075	2.34889e-05	8.40459e-15	3.25973	5.05436	2.46832	5.76	15.4971	17.3009	13.5556	22.0238	25.6249	GGAGAGAGCAGCTGAACACAGAGAAACACCTTAACTAGATCAGCTCGATCAGCTTCCAGCTTCCTCTCCTAGCTAGCTCGCTCGCTCTTATCGCCGGTGAACTGTCCCCCGGCCCCGGTACTAAGTACGTACCTTTCTCCACTGATCTTTCAACTGTGCGCTGTAGCTCTTGCCCTTGTGTTGCTCGTGCTCTTGTGAGCTGCTAGCGTTTAATGGCTAGCGCCATGCATGAGCCATCAAGCTAGGTGAGGTGCTGCCCATACCTGGCTCTCGCCATCGATGCCATGCACGATCGAGATCGATCGACATGAGTTGTCGTCATCGGTAGCATTCCCATGAGTGCTGCTCGTGCTCTGTCTCCGGCCGTTCCTTCCGCGATCTCCAAGATCGTGGTTCAAC…	TRINITY_DN10905_c0_g1
TRINITY_DN5092_c0_g1	XP_015614524.2	glycerol-3-phosphate 2-O-acyltransferase 6	0	#N/A	#N/A	#N/A	1.81825	2.0519	0.000494078	3.45693e-06	0.420611	1.35425	1.1805	4.33591	2.75034	3.33973	4.28909	4.01506	3.89315	GATTATTCCATAATTTTACCGCTCATCAATCAACCCTTGTTTTGTCCTTTCTCCCACACAAGCTATAAATAAATCATCCTTACAAACACTTGTGCGCAGCCACAGACTGCACGAAGCCGACTCGAAGCAAACGGGTTAGCCTTGGCGTTCAAGCTAGTGAGATGGTGGTGGCCAGCGAGGAGCCGTTCCCGGCGGTGCACAAGTGCAACGCGTCGCACCGCAGTGACCACACGGTGGTGTCGGGCCTGAACGGCACGCTGCTCCGGTCGCGGAGCGCCTTCCCCTACTACGCGCTCGTCGCCTTCGATACCGGCGGCGTGCCACGCCTGGCGCTCCTCCTGCTCCTCGCGCCGCTCGCCGCGGCGCTGTACTACGCGGTGTCGGAGGCGGCCGGCGTGC…	TRINITY_DN5092_c0_g1
TRINITY_DN11418_c0_g1	#N/A	#N/A	#N/A	Q6AVI0	RecName: Full=Zinc finger BED domain-containing protein RICESLEEPER 2; AltName: Full=Transposase-like protein RICESLEEPER 2 [Oryza sativa Japonica Group]	6.21e-115	1.81795	1.70646	7.50295e-18	1.16158e-13	3.31231	3.69958	3.8098	12.1783	12.6939	13.1399	9.90386	12.3995	12.6244	GCCTCCTCTTCCTCGTTTTATCCAATTATCTCCTACCCTGTCTCCTCGTTCATCTCCCCATCTTGAATTCTTGATCCAATTAATGGCTACGGCGGTGGGGTGGCCTAGCTGCTCTTCTCCTACTGTATATATTCGTCGCTTCTCGTCTGTGTTCCGCGGCTTCCGCCGTTCCCCCATGGCCCCTCGTCCTCGTCGCTTCTCGTCCGTGTTCCGCGTCGCAGCTCGTCGGCGCAATGGAAAAGCGAAAGCAGCTGGCCTCCAAGTCGAAGACAAACTCTGGTTCTGGTGCGCCGGCGCCGCTGCAGTCAGCGATTGTCTCGACGGCGGGAAAGCCTCCACGAGCTGAACCTGTGCGTGCACGTCGACCACCGACCAGTGATGTTCAAGCAGAGGGAGGGG…	TRINITY_DN11418_c0_g1
TRINITY_DN22671_c0_g1	XP_015616838.1	receptor kinase-like protein Xa21	0	#N/A	#N/A	#N/A	1.81258	1.39993	0.00138706	0.00822643	0.630916	0.990028	0.697569	3.94972	1.63963	2.51849	1.93651	1.65326	2.47116	GCCCAATGCTTTTGCAAAAATAAAGAAATCGGTCACTTGATTGCAGAAAGCAGAAACCGGTGGACATCCATTACATTGCAAGTGGCTGGCTGCTGGGCAACTCCTAGCTCCCCACATCCAGTACTATAATATGCCATGTAACAAGTGGAAGAACTAGATAACTATAATGGTTTTGGTTGCGCACATAGGAGAGGAACAGTGTTCTTCTCTGGCGGCTACATGACCCTCCTGACAGCTTCCTAATTTAGATATGCACTCCAACTTGCTCCTGTAGCCTCCTCATGGTGGAAGCAATAGCATTGGTCTGCTTATCTTTGCTGTTCCTCTGTCCACAATCACATGGATAGGACAGCTTCATAAGTATGTAGGCGGACTTCCTTTCCAGCACAAACAATAGCA…	TRINITY_DN22671_c0_g1
TRINITY_DN1771_c1_g1	#N/A	#N/A	#N/A	Q05736	RecName: Full=Pathogenesis-related protein 1; Short=AOPR1 [Asparagus officinalis]	1.86e-33	1.80898	1.9114	1.69199e-60	1.44104e-56	1114.68	1202.83	1385.45	4420.31	4217.43	4271.54	4691.11	4934.61	4156.87	GGGGACGACAAACTGGTGGGATTGTGTGATTTTGTCCATTTCGTCGAGATGCAAAGGGTGAGAGAGACGATAATGACGTCAACAAATATTTTACATGGTACATGGCCGTGCGTTGCGCCGCGCCTACTGTGGTCCTCCATACCGGTGACCCTGTGCTCAGCCTTTGCGAGATGCCCCCCGTAATATAGAAACCGTTATGTCATGCAAGTGCAGGATTGGAGGACAGTTTTGTGACGAGGGAGGGAGCCGGACAAGTAGGCTTTGTTTAATCATGCGAGCACCTAACAAAGCATAGGTTCTTTGCATTGGATGATCTCGACTAGTATAATTTTCTTCATTGGAATCTGCTGAGCATGCCTATGCAAAAGTACTTTCAATTTGATGCCCTTAGATTGTGGT…	TRINITY_DN1771_c1_g1
TRINITY_DN8113_c0_g1	XP_015648193.1	uncharacterized protein LOC4345750	0	#N/A	#N/A	#N/A	1.80738	3.29898	0.0142916	3.76659e-15	0.789171	0.675825	0.274735	0.795978	2.31293	2.96962	4.53032	5.82184	6.55717	TGGGAGTGATGGTTTTTTTTTTGACAATCAATACCACATATATTCATAGTAACAAATAGTACATGGTAGAGATACACGAGCTGTCTCCAGCGATTACAAGATAAAGTCTAAAAGATACTAGCAAATCTTCGAGGTCTTCAAACTCTTTCTTCTTCCAAGACATAATCTTGTACTTTTCTGAAGGCAGCCAAAGATAGATAACAAACCATAGACCTGTAAATACCAACGAAGGTTCTCCCATAATTTTAATTTGAGCCGCAATGCCAAGGCTGCGTGCACGCGCGCAACCATTAAAGTAGTCAATCAACATCGGCAAGAGTACCAACACCAGTATGTCAGGGAATAAAAACCGATCTGCCTTGTCGACGTTGATGGAGAGCCGATAATACGAATCACCAT…	TRINITY_DN8113_c0_g1
TRINITY_DN3610_c0_g1	XP_015641062.1	GDSL esterase/lipase At5g45910 isoform X2	0	#N/A	#N/A	#N/A	1.79721	1.98168	9.06126e-18	8.47897e-60	36.4354	40.6954	37.4004	177.518	107.422	110.43	146.289	150.034	151.815	GCCCCCCTACGGCGAAACCTTCTTCGGCCGCGCCACATGCCGCTGCTCCGACGGCCGCCTCGTCGTCGACTTCCTTGCTGAGAGGTACGGGCTCCCGCTGCTGAAGCCGTCGAAGCAGGGCGGCGCCGACTTCAAGAAGGGCGCGAACATGGCCATCATCGGCGCCACCGCCATGGGCTCCAACTTCTTCAGCTCCCTCGGCGTCGGCGACAAGATCTGGAACAACGGGCCCCTGGACACCCAGATCCAGTGGTTCCAGAACCTCCTCCCCTCCATCTGCGGCTCCAGTAAGTAACCAAACAACGCCATTAACGCCGCCTGGTCCAGAGAACAAAGAAACTGTTGCCTGCCCCCACGATCACGGCCGCCATTAATTAACTAACCTCCCGTACGTGCAGG…	TRINITY_DN3610_c0_g1
TRINITY_DN18581_c0_g2	#N/A	#N/A	#N/A	#N/A	#N/A	#N/A	1.79385	1.78798	1.47611e-05	1.44823e-06	0.893798	1.87584	1.39514	5.81486	3.80816	4.81797	4.86894	4.54647	4.8886	GTACGTTATTGTCATTAAGCGCTCCAGCTCCACTCGAGGACGTTATATTCAGCTCGATCTAGCTAATCCAGTTGGTTGCATATATGGGTGTATATATATCAGCTAAGCTAGGGTAAGCTCCTAGCCATATCTATTGTCTCTGTTATAATTCTTTCTTCCTCTTCCAGTCAATCAGTCGATCGGGTTCCATGGAGATTAGGAGACATGCTCTGGTGATCGCCGTGGCGGTGGCGGTGGTCGCCTCTTTTGCTCGGGTGGCAGCGGCGGCGACGAGCTACACGGTCGGGGCTCCGGACGGGCTGTGGGACATGCAAACCGACTACGCCGAATGGGTTGCCGCCAGGACGTTCCACCCAGGCGACAACATCACGTTCACGTACTCGCGGGAGCTGCACGACG…	TRINITY_DN18581_c0_g2
TRINITY_DN4814_c0_g1	XP_015645819.2	xylanase inhibitor protein 1	1.86e-23	#N/A	#N/A	#N/A	1.78864	2.25148	0.00152748	6.50936e-06	0.841221	0.468961	0.482932	2.35886	1.6465	2.13524	2.65578	2.13212	3.5993	CCACCAAAAGCTACCTGAAGTATTCCTCCTTGCTTGTGAAGTCATCCATTCCTAGCTGAAAATGTGTTACAGACTTACAGTCAACTATAGCTGCCTACCTAGCTTGATTCCATGTCTCCTTCTGGAAGTGTCTCTCTATAGCTTGTCCTGTCTTTCTCTCTCACGACAATCTCTATATATACTGAGCTCCAGCTGCATAATCCTTCACCCAAAACAACCAAACCAGTAAGAAAGCGAGACTTACATACAAAGAAGCTAGCTAGGAACCATGCACCCAACCATGGCGCTCGCACGCCGGAGGCCTGCCTGCCTCCTAGCCCTCCTCTCAATCCTGGCAGCCTCATTCCTGGCCGCGCCAGCAGCGGCGGCGGGCAAGACCGGGCAGGTGACGGTGTTCTG…	TRINITY_DN4814_c0_g1
TRINITY_DN3952_c4_g2	XP_015621501.1	galactinol--sucrose galactosyltransferase	0	#N/A	#N/A	#N/A	1.78586	2.66612	3.4633e-22	8.48734e-25	8.08256	11.2452	11.4664	37.3473	36.4304	32.2842	49.6399	52.2029	91.4544	GGCGGCGGAGCAGCGCGAAGTCGTGGCTGCCGACGGAGTCGCTGACGTAGACGGGCCCGCCGGAGACGGCGCGGGAGGCGGCGTGGAAGGCGGCGCAGGGGTGCGTGGACTGGAACATGTCCCAGTCCGGGTGGATGAAGCTGCCCATCCAGAGCGAGTTGTAGGCGCAGTGCACCATGTGGCAGCCCTGCAGCCAGAAGGTGCCGTTGGGGTCGCCGGAGGGGTCCGTGCACCAGAAGTCGTCGCCGACGCGGCCCAGCGCCACCGCCTCTGTTCCCAGCAGCATGAAGTCGTTGCAGTGCTCCATGCTCGCGATCACGCCGTTGCCGCCGAAGTGGCGCCGCACCGACTCTGTCAGACCGCGGAAGTAGGCCTTGGCCAGCTCCACCCGACCGCCGT…	TRINITY_DN3952_c4_g2
TRINITY_DN33761_c0_g1	#N/A	#N/A	#N/A	Q05736	RecName: Full=Pathogenesis-related protein 1; Short=AOPR1 [Asparagus officinalis]	4.81e-17	1.78329	2.04675	1.33264e-27	4.20595e-34	8.19665	8.37772	11.1536	31.1583	31.0862	32.6374	39.6464	40.0946	33.474	TTATAATCAGAAGAATGGCTCCCACCGACAGCTGGAGCCTGGAGTTGGAGGCGCGGGTGTCCGCACCACGCAAGTCCCGGGCCACCGTTATGGACTGGCACCTTCTGGCACCCAAGCTCGCCCCACACATCGTCGATAGCGCCCACCACGTTGAAGGAGATGGCGGCGTTGGAAGCGTCAGGCACTACAAATGTGGCTCAGGTACGCATACCACATATATGGTATAAATAAATGTCACATGCTGTCTGGCACACATGTTCAAATCATAACAAGTACATGAACCTGCAGCTGTGCCCTTCAACTCCATGAAGAAGAAGATTGAATTTCTCGATGTGGACAAGTGCGAGTGCAAATACACCATTGAGTGTGATGGCGTTGAGACATCTACGTGGTACATCA…	TRINITY_DN33761_c0_g1
TRINITY_DN18811_c0_g2	#N/A	#N/A	#N/A	Q9FKW8	RecName: Full=Thiosulfate sulfurtransferase 18; AltName: Full=Sulfurtransferase 18; Short=AtStr18 [Arabidopsis thaliana]	2.42e-32	1.78307	2.5253	0.0287004	0.000974717	0.420611	0.208427	0.482932	1.48114	0.634694	1.64249	0.94059	1.23995	4.02907	TGCAAATTTGGCATGCAGTAGTACATAAAAAGGGTGGCATATATATCACTTGTTCTGTTACATGGATGTTTTATTCATTCACTTGGGCTTGCATACAGTAATAAGTAAGGATCACAGTACAGATAGAGCACACTTATTAGGACCGGTGGCTGAAGAATCAATACTACCAGTAGTTTACAGTTTCATTCAGGTTGTTAATTCAGCAGGTGTTGGTGTTGGTGTTGGTGGTGCTGTTGTTGTTGGTGGTGTGTGCACTGGTTCTACGACTGGGAGTCCGTTTTGCACCCACGCTATGTAGCCGCCTCCCACGTTCTTCACATTCATGAACCCTGCTGCTTGGAGATCGACGCATGCTAGCTCCGACCTCTTGCCGCTCTGGCAACCGATGAGTATGTGTTG…	TRINITY_DN18811_c0_g2
TRINITY_DN1570_c0_g6	XP_015618790.1	uncharacterized acetyltransferase At3g50280	0	#N/A	#N/A	#N/A	1.78139	2.17381	0.000139418	7.6014e-08	1.57729	1.09424	1.07318	2.304	6.13537	4.43472	3.2644	7.2035	6.23162	ACTGACCAGACCACCTCCTTGGCCTCTACTGCACAACGCGCCATTAGCGGCGAGCTCAGACACCACAGCGATCGCAAATGGCTCAGATGCTACCCGCCATGACCATGCTGGATGCCGCCTCTGCCATTATGCCGAAGCAGCCCATCTGCGTGGAGGCGCCGGCGTCGGGCATCACGGTCCTGTCCAGGCAGCCCGTGCGCCCGGACGGCCCACCGTCGGCGATCGGGGACCTTACGCTGTCCGTCTCCGACCTGCCCATGCTGTCCTGCCACTACATCCAGAAGGGCCTCTTCTTCCCCGCACCCGATGTGCCCATGGCCTCACTCGTCTCCCTGCTTGTGTCGACGCTCTCCCGCGCGCTCGCCATCTTCCCGGCCCTCGCCGGCCGTCTCGTCACCC…	TRINITY_DN1570_c0_g6
TRINITY_DN30183_c0_g1	XP_015646740.1	probable serine/threonine-protein kinase WNK3	0	#N/A	#N/A	#N/A	1.77513	2.47344	0.00440539	3.8446e-07	0.315458	0.781601	0.64391	2.57829	1.95697	1.42349	2.65578	2.95225	3.97534	GCATCCAGCTAGGAGTACAATCTTATTGTGCTTAGGAATCACCGCGCGGACGCGCCTCTGCTCTAGTGCTATATTCAAGCCGGGCAACAGAGCGAGATGTTCTGCTCCCTTTCCTTCCCGGCCTCTGCTCCGCCGTCCTTGAGATCCCAAACAGCTCCGCGAGCCACGCCCACGCCGCGGCCGGCAGCCTCCTAGTTTCGTCCTCGATCTCCTCTACTCTCCACCGGCCACCACTTCAAGTTAGAACGAGAACGATAGACACGAGAAGCACGTACGAACCATGCCCGAGCAAGCGAGCCGCGATGTGGCCGCACCAAGGCAGAGGAGGCATGGCCATGGCCATGTAGTGATGGGCGGAGCCCCGCAGGCTGATGACGGCAGCGGTGTCGCCGACCCAGG…	TRINITY_DN30183_c0_g1
TRINITY_DN7392_c1_g3	#N/A	#N/A	#N/A	P37834	RecName: Full=Peroxidase 1; Flags: Precursor [Oryza sativa Japonica Group]	5.18e-52	1.77392	2.31001	0.0225634	0.000158881	0.262882	0.416854	0.321955	1.48114	1.00493	0.930745	1.49388	1.77135	1.66535	GCCGATGGTGTGCGCGCCGGAGAGGACCGCGAGGTCCTTGGCGGTGAGGTTGAACCTGGCGAAGAGGGCGATGAGGTCGGTGACGGTGGCGCCCGGCTTAGGAGAGTTGGGGGCCACGTCGGCGGCGGAGGACCTGTTGCCGTCCTCCCTCCCTGTCGGAATCGGGATGTACGGCCCTTCGGTGATGCGGACGGAGTCGCGCGCAGCGAGCGCGAGGACGTCTGAGCAGGAGACGACGCCGGGGCAGGCGACCTCGAGCTTGGCCTTGATAGAGTCGACGACGTCGTAGCCACGGAGGCCCTTGTTGAGCGGCGCGTCCTTCTCCGCCGTGTTGTTGGCAGTCGAGTTCAGAAGAATCGACCCCTCGCAGCCTCCGAGCAAGCAGTCGACGGAGAAGAG…	TRINITY_DN7392_c1_g3
TRINITY_DN14219_c0_g2	XP_015623226.1	receptor kinase-like protein Xa21	0	#N/A	#N/A	#N/A	1.77351	1.72931	4.47236e-21	1.15301e-15	8.56994	8.38919	7.29764	25.728	33.4801	23.6519	23.0721	23.0866	33.2532	GTGGTACCTATGTCCTTAAATTTTTCCATACTCATTTTTCTCGCAAATATTTTTTGTAGGTCTAATTCATAAGAGTAGTAGTTTCAGCTATACTGTTTTTGTGCCCTACCCCCAACCCCAGCACCCAACGCACAAAAGAAAGGAACACAGTGACAATGGTGGCTGGATACTGTTGGTACATATAAGCCTTTTGAGATCTCTCAGTAACATGTGTCTTCGATAACACCAGTCGCTTCTGCGTTAAGTAGTGACGTAGAAAGCACTCAACTGTGGAAGGAAGCCTGAAAACTGTTGCAGTTAATTGGTACATATAGTACATTGGGAAATGGGAGCATGATAGCTTGGGTGGTGGGGAGGGGTCTTAATGCTTTATGAAAAGGCTTGCTACAAAAATTTGAC…	TRINITY_DN14219_c0_g2
TRINITY_DN3634_c0_g1	#N/A	#N/A	#N/A	#N/A	#N/A	#N/A	1.77221	1.7755	0.048477	0.0224141	0.420611	0.104214	0.429273	0.768001	0.846258	1.58774	0.970468	1.06281	1.12814	CTCCAGTCCGCATCATTGAGGTAAAAAAAAATCTCCGCCGCTGCCCGCTCACATGCTCCTCCCAAGGCCTGACCACCTCCTCTTCCTCCGAGTTTGGCCAGTGCTTGCCGCGTTTGGTGGAGGATTTCTCGCCGCTGTCTAGGACGGCGGAGGAGGAACAAGGATCCGGAGCACCCCATCGAGAACGTCGATGAAGTTGTTCCAAATGCGCTGGGTCATGGACGCGCCTTCTCCCAGTTTGTATCCGCTGGCCGCCGACTTTTCCACGGTCTCCGGCGCCGCCTTTCACGCCTGCCTCACACCGGCGGCTCCTTCCTCGCCGCATCGGCAGCAGGTGCACGGCTCCATCGCGTAACCTCGCAGCGTGATCGAGAGGATGCCGTCTGAGCCGCTGCTGAG…	TRINITY_DN3634_c0_g1
TRINITY_DN5464_c0_g2	#N/A	#N/A	#N/A	#N/A	#N/A	#N/A	1.76891	1.68048	1.53327e-09	6.20287e-08	4.37961	2.17025	2.85842	9.71905	9.28662	12.6253	8.26059	8.86207	12.4353	GCCACGTTCGAGCCCGGCCCAGACCCGAACCCCACCTCCCCGGGTGGCTGGCTGGGACTACAAAACGGCCGCAAAGCCCAAGCCACACCTCGTATCCCCCACTCCCCCACTCTCACTCTACTCATCCTCTTCCTCGCCGCCTCCCTCCCCATCGAACCAGCGCTGCAGGGCGGCGCCATGAAGCGAACCAGGGCGCACAACCCCAAGTTCCAGGACCCGCAGGACCCCTCCTCCGCCGCCGCCTTGGCCACCACCACCCCGACCACCAAGCAGCAGCGCAAGGCAAAGCAGCCGAGGCAGCCCAAGGCGGGCGCCACGGGCGGCAAGAAGACCTCCTCCGCCGCCGCAGCGCGCGAGGCTGCCGCGGCTGCTACCGCCGCCTGCGCCTCCGCGGCGTCC…	TRINITY_DN5464_c0_g2
TRINITY_DN16247_c0_g1	XP_015647567.1	sugar transport protein MST6-like	0	#N/A	#N/A	#N/A	1.76563	2.15601	5.02499e-48	7.34668e-41	138.065	140.428	118.748	467.658	433.813	445.389	603.638	481.513	665.817	GACATATTTGGGCTAAATTTGACCACCACCTCGGCAGTTGACCTGCTTGCTTGCAAACCACACGCACAGCGCAAACTAGCTGTTGGCTATTACTCAAAGAAACGCAGCTGCCTGCCTGCCTCTGTTAATCCGTTCTAGTTCTATATAAGCAGCTTCACCTCCCCCTCTCCTCTCAGGCTCTCACCACATTCGTGTACCAAACGTTCAGTAGCTTATTTCGGGCATACATACATCTCTTGTAGTACTTCTCTGAGTCGACCATGGCCGGCGGCGCCGTCGTGAGCACCGGCGGGAAGGACTACCCCGGCAGGCTCACCCTCTTTGTCTTCTTCACCTGCGTCGTGGCCGCCACCGGCGGTCTCATCTTCGGATATGACATCGGTATCTCGGGCGGTGTTA…	TRINITY_DN16247_c0_g1
TRINITY_DN23128_c0_g1	#N/A	#N/A	#N/A	#N/A	#N/A	#N/A	1.76356	2.64881	1.77721e-07	1.25627e-15	1.52471	1.25056	1.66343	4.05943	5.3949	5.52972	7.30341	7.55777	12.4632	CATAAATCTGGTGACTCCGCATCTCAGTTCCTCACTCTGCCATCCCCTCTCAAGCCACCGTACCCACCACAGACCCATGGCCTTCTCCGCTTCATCGCAATCTGGCGCCACCGGAGGCTATGCATCCTACGCCGGCAACGGAGGCATGGGCGGAAACGGAGGACCGGGCGGCAATGGAGGCATAGGAGGAGACGCCAACGCCCCGCTGCCTCTCATCTCCTGCCCTTTCTGCGGGAGCCGGATCTCAACTTCGGTGTCGCGGAAAGGAAGACGCCCCGGCACTAGGTACTACATGTGTCAGTTCTTCAGCGTAAGCATCGAATCCCAATTAATTGCTCTCTATATAAACCAGATCGAATGTTATCCCCTTTTTGGGTTCCCCCCTTGTGACCCGATTTT…	TRINITY_DN23128_c0_g1
TRINITY_DN21941_c0_g1	XP_015631386.1	uncharacterized protein LOC4332365	0	#N/A	#N/A	#N/A	1.76231	1.62833	9.06109e-13	4.59778e-11	2.8917	2.70955	3.00491	10.9166	8.99149	9.08845	8.02268	8.3844	9.83092	TGCTCGTCTGACAAGTGTCAACACTTTATACTACATTCAGGTGAACTGAAGTCCCTGTGGCGTAAACCATTTTCTTGAAAGGACTGAAGTTGAGCAACACAAGTTAATGTCTACCATGCTGCCAAGCAGAACTGGGGTTTCTTTTTTTCTTCTTTGACATTTACATTGACGGAGCTGGTTAAGCTCATTAGTACAATACATCTATAATTAGACGATGAGTATACATGCATCTAGTCCGAATCACTACTATCTCACTCCTCCGACCCCAATTCTAGCTTGAGGTTTTATCCACACCTCGAAAAAGAATAGAAAAATCTCACTCGGAACGTATTTACAGGGTTGATCTCTACTTACGGAGAGCAGTTTATGTCGACGAGTGCTCTCACATCATCATCTCGC…	TRINITY_DN21941_c0_g1
TRINITY_DN26661_c0_g1	XP_015632455.1	BTB/POZ domain-containing protein NPY3	0	#N/A	#N/A	#N/A	1.76199	1.80597	1.01007e-22	8.17665e-27	10.0947	10.6298	10.1416	37.1932	28.7728	38.1605	33.1973	32.8881	40.5593	AAATGGTGTATCTCCAAAACCGAATTAGTGCACGTACGACCTATCCAAATATCCAGCGATATATACCAAACTGTATGTAGTCTTGTATGCATGAATCACACGCCAAACTTTTCAATGCTAGTACGGTATTGCCAATTCTCAAATATCTGATTTTTTCTTCGAGGAGTGATAGTGTGCAACTTAAGCAAATCCTGCTGCAATGCCTTCATCCTGCGACCAGTGGGTGGGGTCATATAAAAACAGGGGAACTGTGATGTCAATGGCTACATTTGTAACTTCAGGTTAACAAACCAGTCGCTTAATAGGATAGATGAACTGAGTCCTTAACAGAAGGATTCTATAGCACTTGGTCAGACAGAGGCGAGAATGCCAAACGCCACAGCATGTTGCTCGTCGCCC…	TRINITY_DN26661_c0_g1
TRINITY_DN7066_c0_g1	XP_015635227.1	anthocyanin regulatory Lc protein isoform X4	3.5e-94	#N/A	#N/A	#N/A	1.76148	2.11941	4.15899e-13	6.40491e-29	12.8428	14.5383	10.2081	55.7376	33.4436	37.6656	48.6689	51.8463	61.4228	CCCACCTGCCGCACGCGGGCGCGCGTGACGCGAGTAACAGCTTCCAGATATTTCACCACGTGGAAAAGCGACGCCACCAAGGATAAAAGATCGGCCGGTCGTTCGGCCGGAGCACGCCGGAGTCGAGTCGAAGCAGGCAAAGGCTTGGAGCGATCGCGAAGAAGACGATGGAGGCTGATCTGCGGGGGCTCGCACGCTTGCCGGACTTCCTGGCGGTGTGCTCCTCTGCTGGGTGGACGGATCAGAAGCACATGCTCTACCTTAGCTTACTGCAGGAATCTTTCGTGAACCGATTGCACGAACATGAAATCGGCTTCAAAGGACTCTTCAGTCTGTCCCCAAGACCAAAGTCCAAGGTTGACAGAGCCATGTCCTGCAGAAAGATTGAGCAGATCAGAC…	TRINITY_DN7066_c0_g1
TRINITY_DN25573_c0_g3	XP_015636057.1	G-type lectin S-receptor-like serine/threonine-protein kinase At2g19130	0	#N/A	#N/A	#N/A	1.75657	1.75713	9.25765e-21	3.07377e-19	8.62252	8.54551	8.8001	34.176	24.753	28.1961	29.3796	23.2638	33.8979	GGTATGTATCTAGTGCTGTCCTAGTCACGGGTCTTCACTTCCCACATCAGTCAGTTGAACATACCTTCATGCTTGTTGTTCAGACTCGTCTCTTTTCCATTCTATATACATCCTCTTCTTCCTCCTCTGAATATCAGAGCAGAGCACATTCACATTCTTCTCCATGCCTCCACTCTGCAGATTATTGCTCGGGCTGCTTCTCCTGCACACTCCTCATTGGTGCTCCTCTGCAGCTGCAAACGATACTCTCCTGGCAGGTCAACCGCTCGCCAACGGCCGAAATCTCGTGTCGAGAAACGGCAAGTTCGCCCTCGGCTTCTTCCAGTTTCAACCAGCAAGCACCGTAAGTAAGTTGCCCCCCAACGCCACCTCTCCCAGCTTGTGGTACCTTGGCATATG…	TRINITY_DN25573_c0_g3
TRINITY_DN15739_c0_g1	#N/A	#N/A	#N/A	#N/A	#N/A	#N/A	1.74874	2.13366	0.000501606	4.69378e-06	1.1041	0.625281	0.59025	2.13943	2.48588	3.12073	2.26848	4.07411	3.70674	GGAGTTTACTCGACTTTTTTGCTCTTCAACCTCATCACCTCCCGGCGAATGCCTTTCTCTCTCTTTCTTGCTTTGTTGCCTTCTGTGAGGCCTATCTTGGCCTCTGGCCCACCGTGGAGCTTTGGAGCCGGCTCTTCTACTTCAAGGCTCAGGTCAAGGAGGGTGAGCTCCAGGCCTGCGGGGCTGCCTCCATCTACCCCGGGCGGGATTTCATCTTCCCGAAGATCCCTACCGCCGAGTCGGTAAAGAAGTGGCAGACCAGCTTCTTCTATGTGAAGAACGCCGACCCGACCAACGACCTCATCAACCTGCCGACTTTCAACATCGCGCCCCCAACCGGCAAGGTGAATTGGAGGTATGACCCCAAGAGCAGCGACCCGGTTGCGGAGGTCAACCTGA…	TRINITY_DN15739_c0_g1
TRINITY_DN158_c1_g1	#N/A	#N/A	#N/A	P15290	RecName: Full=Oxalate oxidase GF-2.8; AltName: Full=Germin GF-2.8; Flags: Precursor [Triticum aestivum]	8.49e-152	1.74601	1.4216	1.83252e-27	7.52553e-16	53.0495	53.67	50.7615	210.597	147.249	166.932	148.337	166.92	103.574	CTGTTCCCAACCGCCATACTCTCCATTGGGATAAACTCCTCATTGTCTGTTCGTAGGTCCCGTTGTTTAGCAGCCGGTATGGCCATGGCTGTTGACCTTGTGCCCAACAACTCCGGGTTTTTTCACATGGTGAGATCTCGACGCTAAGAATTCAACCAACTTACTCTGATTCGTATGTTTCCACACGCAGCACATCCATGTAGTGACTACCTCCATGCATGCATGCGTGCATCCCTATATAAAGGACTTCATTGCTCACGAAATAACTCATCAAACACACCTAGCTACCAGTCTTCCACTTCCATAGTTCCATAGACACTCTCACAAACTCATCTAGCTGATTAGCCATAGCTAAGATTGCTAAGTTTGGTGCATAGCAAGAGGCAAAAATGGCTTACT…	TRINITY_DN158_c1_g1
TRINITY_DN878_c0_g1	#N/A	#N/A	#N/A	#N/A	#N/A	#N/A	1.74212	3.2306	0.00533122	2.92351e-21	0.781284	1.02702	0.938498	1.02254	3.82667	4.38983	6.23556	9.92489	9.37053	GCTTTGTCGCTTTCCGCGAACCAGTGGGCGGCGGGCTCCATTGACCGCCGACGGCGAGCGGAAAGCGCGCCAAGTTGGCTGGCCGCGTGGCCCCTGCGCACAGTGGGCGTGGTCTCGTGGGATATTTTCGGAGAGGTCGGCGGTGGCGCTGCCTGAGCTGAGGATGGAGGGGATATTTTCGGCCGGGGAGGTCGGCAGGCTCGCCGTGTGGCGCTGCCTGAGCTCGACACCGAACGTGGAGTTGTTTGTGCGGCATGGGGGAACTTTTCGCTGCGGAGCAAGGTTTGTGCGGTGAGCTTTGTCTGTTTGTTGCCGCACCGGAGGCATGGGAGAGAGACCACGGAGAACGTGCGCCGGGGAAGGCTGGGCCAGGTCCGAGCCGCCGGCCCAAAATTTGCG…	TRINITY_DN878_c0_g1
TRINITY_DN49608_c0_g1	XP_015624047.1	RNA exonuclease 4	0	#N/A	#N/A	#N/A	1.7401	3.40609	0.0295728	8.86789e-08	0.525763	0.677388	0.375614	2.63314	0.581802	2.02574	2.71111	2.59798	11.1739	CGAGATTTGAGAGATCTTGATCGATCTGCAGGAATCTCAGGAGTGCGATGGACATCAGAAGGGAGTCTGCCGAGACCTTGAGGAACAAATGCTCAGCGTGCTTCAGGCAGTACAACAAGATGGAGCACCTGGTGGAGCACATGAAGGTGTCGTACCACTCCGTCCATGAGCCCAAGTGCGGCGCGTGTCGGAAGCACTGCCGCTCCTTCGAGTCGCTCAGGGAGCACCTCATCGGGCCGTTGCCCAAGGTGGAGTGTGCGCGCGTCTTCAGCGTCCGCGGCTGCAGCATCTGCCTCAACATCTTCGACAGCCAGACCGCCGCCAGATATCACCGCTCCGCCTGCCAGTACTCCCGTGCTGCTCCGATGCCGAAGAGCGGCGCAGGTGGACGTGCGGTTG…	TRINITY_DN49608_c0_g1
TRINITY_DN4247_c0_g1	XP_015612625.1	NAC domain-containing protein 92	0	#N/A	#N/A	#N/A	1.73785	1.51108	2.67219e-14	1.05449e-08	3.25658	3.24625	3.78994	10.2287	11.0929	12.8508	8.244	12.4497	8.35467	ATTTGTTGAAGCAAAACAATCATTTTTTTTTTTTTTTATCTGAGTATACGGTATGCATACAATTATTAAAAATTGATGTGGAGTACGGAGTACTATTTATCAGCTTAGGAAGCTCTTAGGTGTACATGCAATTTGTTGAAGCAAAACAATCATTTTTTTTTTTTTTTATCTGAGTATACGGTATGCATACAATTATTAAAAATTGATGTGGAGTACGGAGTACTATTTATCAGCTTAGGAAGCTCTTAGGTGTACATGCAATTTGTTGAAGCAAAACAATCATCTGATTTCTACAAGGAAGATCACAATTATAACTAATCTGAAGGTTACAAAAACGGACGGCAGAGATAACTTTATAATTAGCTAATGATGGATGATACAACGACGGACTAGATCAAG…	TRINITY_DN4247_c0_g1
TRINITY_DN49816_c0_g1	#N/A	#N/A	#N/A	Q9FXQ3	RecName: Full=Calcium-dependent protein kinase 13; Short=OsCDPK13; Short=OsCPK13; AltName: Full=Calcium-dependent protein kinase OsCDPK7 [Oryza sativa Japonica Group]	4.64e-24	1.73221	1.75226	6.68109e-06	3.88014e-06	1.1041	1.40688	2.6293	4.82634	6.71559	5.42022	5.0897	5.11685	6.76883	CCCAAGCGCCACACCGACCCGGACTACGACGCCCACGCCACCACCACCACCGCCGCCGACTCCCCCAAAAAACCACCACCCACCTCCACCCCCAAAACGGACCCCCACGCACCCGCCCCGGCGCCGCCCGCCGCGGCCATGAGGCGCGGCGGCGGCGGCGCAGGCACCCCCGTCGACCTCGGCTCCGTCCTCGGCCACCCCACCCCGAACCTGCGCGACCTCTACACCCTCGGCCGCAAGCTCGGGCAGGGCCAGTTCGGCACGACCTACCTCTGCACCGAGCTCGCGCAGGCACCCCCGTCGACCTC	TRINITY_DN49816_c0_g1
TRINITY_DN17569_c0_g1	#N/A	#N/A	#N/A	Q0C8Z0	RecName: Full=Probable glucan endo-1,6-beta-glucosidase B; AltName: Full=Beta-1,6-glucanase B; AltName: Full=Endo-1,6-beta-D-glucanase B; AltName: Full=Endo-1,6-beta-glucanase B; Flags: Precursor [Aspergillus terreus NIH2624]	2.76e-89	1.73216	1.67076	5.48462e-14	2.53352e-25	61.304	81.5471	66.5373	311.589	169.728	211.17	221.813	206.599	233.686	TTTGCTTTAACATTTGGCTGGCTATATTCTGGAATTTTGGAACACTGAAATCTGATAAGAATTTACAGGAACAATTTCCAATTTCCTCATGGAAATTAAAATCCCAAATTATGAAATTTGCACGCTTAAGGGGAAAACTGACGGCACATTAGTAAAATATAAGAGGTATTAATAGACCTCATCTAAAAAGTCGTACTTAGTATGTGTCTCTATCTATAAGGGTAACAGATATCTTGATACACATTCCTTTCCAGGGCAGCGGCATCTGTGGGGATCAGATTGAGGTACGTGGCGTGAGAGTAGGTCCATCGAGGATCATTCAACTGCGTCTTCCACGTCCAGTAGATCCAGCCACTCATCCCAGGCTCCTCGTAGAGCTGTTGTTGGGCCGTGAAGAAC…	TRINITY_DN17569_c0_g1
TRINITY_DN11072_c1_g2	XP_015644547.1	putative 12-oxophytodienoate reductase 5	5.54e-138	#N/A	#N/A	#N/A	1.7309	1.38588	2.32576e-14	0.0481455	14.4517	20.2138	15.8439	68.4919	42.5239	56.154	66.5434	48.2192	17.1627	TCCTAGCCGCCATACCGTACCCCACCAACAAATACAGTCCGCCAACAACACCTCTCTTTGTTGACTAGATGCACGCTCCAGTTAGCAGCCATTACATTTCCACAAATAGTATGGCTTATGAGACGACGTGGATAGTCCTAATCTCACATGATTTTGCATACAATATATACTCTCACGGATTCCTTGCCATGTGATGTATAAAAGATACCTCCATCTCCTCCATTGATACGAGCTCAAGAGCTTGGAGTTGCAGCAATGGAGCCCAAGCCGGAGGCGATCCCTCTCCTGACGCCGTACAAGATGGCCGGCTCGTCCTTCTCCCTAGCGCACAGGGTGGTGCTGGCGCCGCTGACACGGCAGCGCTCCTACGGCAACGTGCCGCAGCCGCACGCCGCGGTG…	TRINITY_DN11072_c1_g2
TRINITY_DN41185_c0_g1	XP_015625048.1	GDSL esterase/lipase LIP-4	0	#N/A	#N/A	#N/A	1.72644	1.85865	0.00927296	0.00160927	0.57834	0.468961	0.321955	1.86514	1.2165	1.42349	1.60454	1.47613	1.82651	TCCCACCACAGTTTTTCTCCACCATTTTCTATAAGCTGGCTTGTGCATAAGCACAAGCCCAAAAGAAGTCACCCTTAGTCATAAATCTTGCAAACTTTGCAAGAGTGGTAGAAAGAACTGTAGTTTAGTTAGGACCGGGCACTGATATTGTTATGCAGGCCGCTGATCTGGAACGCCCTGTAATCTGTTTTTCTTAATATATTTCACTTTTACCGCAAAAAAGAAGTTTAGACGAGTACAACATAGTATGAAATATGAACAATCAGACTTTGCAGAACTGGTCAAACTTGAGCTTGGGTATGGAGTATGCAGAGCTCAGTATGGCTGCAGCTGCAACGGCATTGGCAGCCTCCGTGAGGTGCACGCCGTCCCAGCTGACAAACTTCGAGCCGTCAGTGC…	TRINITY_DN41185_c0_g1
TRINITY_DN17551_c0_g3	XP_015618432.1	probable protein phosphatase 2C 77	5.14e-54	#N/A	#N/A	#N/A	1.72468	2.13266	6.55477e-05	1.9497e-09	1.31441	1.04214	0.804887	2.96229	3.06769	4.37997	4.37098	4.78265	4.56627	TTGTGACTTATGGCAACCTAACCGAATCCTAGAAACTAACCTACCCTCTCGTCTCCGTCGCGTCGTTGACAAACCTCTCCGGCGACCGGCGATGCTCCACAGCGTCGAGTTCCTGTGCTCCGTCTTCGTCGCCTTCGCACGCCTCGTCCACGCGCTCATGTCCCTCTGCTCCCCGAGGTCGGCCCTGCAGGCCATCGCCGCCGGGATTCCGCCGGCAAGGGCGATCAAGAAGGTGCGCCCTGTCATGGCCGTCGCGGTCACCGCGCTCCTCGACGATGCCAGTGACCAGCTGCTGGCGGCGCAAGCCCCTCCGGTGCTCGTTCTTCCTGCGTTCAAGGCGACGGCGAAGAGGCCGTCGAGGCTGGTGATACCGCCGCCCGTGGCCCACGCCGGCGTCAA…	TRINITY_DN17551_c0_g3
TRINITY_DN5208_c0_g1	XP_015629244.1	zinc finger protein ZAT12	1.86e-61	#N/A	#N/A	#N/A	1.72408	2.80827	4.65723e-15	1.17415e-22	13.5647	11.0466	8.10253	28.8	43.5823	35.6968	46.5869	111.949	69.1388	TTATTGTCATGCCATGTCACCAAAATACATTGAGATGTGTGATGTTACCACCTATGTTACCCCCACTATGAGCAGTCTTACAAACTAGGACGGATCGTATTCATAGAGCGGCCACAATCATAGATTTATATTTAGAGATCGAATTGAAGTGAGTGTTCCCGATTGCAGTAACAGACCAACAGTTGCATTTTCAAAAATGAGACGTAAGGTCCTGAGCAAAAGAAGAATCAATCCCAGATGATTCAAAAGCTGTGACGGACCGATCACAAAACTGAAATGCTAATCAGCAAAACCTGCACCCAATAAACAAACGTATCTGATTCTGAAGACATTTAATTTACAAGTTGTCTAATCTAATTAGAAACCGTCAGAACAAGCTAGATGCAGGTATTGGTAGCT…	TRINITY_DN5208_c0_g1
TRINITY_DN24648_c0_g1	XP_015634463.1	transcription factor WER	7.74e-138	#N/A	#N/A	#N/A	1.72343	1.30337	0.00257063	0.038764	0.683492	0.468961	0.482932	1.92	1.74541	1.69724	1.21723	1.59422	1.18186	GTCACCTGATTGAGTATATTAACCAGCCCACACCACAGCTCCATTAACCCAGTAGACAACCATCTTCTGAAGGATAATCTCCATCCCATGTTTGCAGCAGCAGCCATATTCTGCTCATTACAAATCATGGGAAATCCATATGTATTCAGTATGAATATTTTCTCTCTTCAAAATTCAGCAGAATCGTTGTACAAAATCAGAAGACAAAATTTACAGTTTCTATGTGTTTCTTATTTCCTATGGTTGTATCTTACAAGCTAGCCAGGGAGAGGACCCTGGGTCTCAAAGCCACCATGGGTTCTTTTGCTCAAAGAAAACGCACCATGGGTTCTTCCAAATCATCGCGCCGACATACCCCAGGCGCTTTCCGTAAGCAACAGGCGGTTAACTCACTTCGGA…	TRINITY_DN24648_c0_g1
TRINITY_DN33828_c0_g2	XP_015623596.1	high-affinity nitrate transporter 2.2	0	#N/A	#N/A	#N/A	1.72342	1.73737	0.00742031	0.00322185	0.57834	0.573174	0.321955	1.20686	1.63963	2.02574	1.65986	1.8304	1.39674	CTTCTCCAGGCTTGTCATGGGCGCGGTGTGCGACCTCCTTGGCCCGCGCTACGGCTGCGCCTTCCTTGTCATGCTCGCCGCGCCCACCGTTTTCTGCATGTCACTCGTCGACGATGCTGCGGGGTACATCACTATCCGTTTCCTCATTGGCTTCTCCCTCGCGACATTCGTGTCGTGCCAATACTGGATGAGCACCATGTTCAACAGCAAGATCATCGGCACCGTCAATGGGCTTGCGGCTGGGTGGGGAAACATGGGCGGCGGTGCCACACAACTCATCATGCCGCTCGTCTTCCATGCCATCGAGAAGTGTGGCGCAACACCCTTCGTCGCATGGCGCATCGCCTACTTCATCCCGGGATTGATGCACATCGTGATGGGTTTGCTTGTGCTCACCCT…	TRINITY_DN33828_c0_g2
TRINITY_DN4866_c1_g1	XP_025880141.1	transcription factor PHYTOCHROME INTERACTING FACTOR-LIKE 13-like isoform X2	8.5e-24	#N/A	#N/A	#N/A	1.71436	1.54526	3.08869e-06	0.000105314	3.62777	3.43905	1.87807	8.22858	7.29898	13.7969	5.7542	13.2261	7.09116	GCACGGCCAAGGTATGGATATGGACATGGTAATTTTTAAATTTATTATTGCTCTCTTCTACAACTAAACAATCATCATACTTGACCTTGGTAAGATAACATCATTGCACTTCCTAAGCTAACTAGGCGTGCAAGTATGTCAGTCACCCCGGCTCGTTGATTAGTTGACCATTTAATCCTTCCAGTCCAAATGATGCGTATGCCAGCTTCATATAACATCTGATGGTGATTTTATACAAGCTAAAAAATTATCAAAACGATGATATAAAATACAAGGTGGTGTTACACACTTACAGCTAGGTGCTGTTTGTGTCGACGACGGATTCTCATATCCAAAGGCATTTGCTCTACAGGTTGCTGCACTACTGTAGTATGGTCATCACTCTTTGGAGATGCCTGA…	TRINITY_DN4866_c1_g1
TRINITY_DN35137_c0_g1	#N/A	#N/A	#N/A	Q5W7C6	RecName: Full=Kinesin-like protein KIN-5A [Oryza sativa Japonica Group]	0	1.71421	1.53867	1.49655e-05	5.09353e-05	1.62987	1.09424	1.12684	5.21143	3.86105	3.44923	3.09841	4.13315	3.81418	ATAAGGCAGGCGGCCACGCCCCGCCGGCAGCTCCATTCAATTCAAACCAATTCAAACCCAATCCACCCCAAACCCTCCTCCGCCTCCTCCGCCCGCCGCTCGCCGGCGCCGCCGCGGCCAGCGCCATCCCAGATCCCTCCCCGCGCCACCCCGCCTCCCCCTCCCTCGGCACGAACGACCGATCCGTCCGCCTCCGCTCCGATCAAACTCCGTTACATTCCCAGATTTTCCGTTTCTAAATCCAACCCGATCCCCCGCACCGCAGCTGCCGGCCCGGCCCGGCGATGGAGACCACCACGCCTCGCAGGGCGGCGGCGGCGGACGCCGCTGCCGCGTCCTCCTACGTCTCCATGTCGCCCTCGCCCTCCCACACCCCGCGCTCCGCCACCAAGGCCAAGC…	TRINITY_DN35137_c0_g1
TRINITY_DN6477_c0_g1	#N/A	#N/A	#N/A	#N/A	#N/A	#N/A	1.71031	1.29566	0.0069755	0.0323481	0.608308	0.86393	0.429273	3.16197	1.54495	1.62333	1.81202	1.67334	1.26674	CTTCGACGACATAATATCAAAATGTAGTAGAGACATTATGGATGCACATAGTCAGACACAGAAAGAAAAAAAAACATGGTGACACCAAAGCATTGGAAAAAAGACATAACTATGACACCAAAGAAAAGCAGAAACATGATTTTTCTTTCTAGGAAGAAACCTGCTTTTTTAGGCGATGAAACAGTACTTCATGTGATCCATAATAAGTGCCGGAGTTTAATTTATAATAGTTCAAAACTTCAAATTTGAACTAAACCTCGGACACCTACTTTAGATCGGAGGGAGTAGATTTTTTGAAGTGGGGAATAATACAAGTCAGGTAATCAAACCTCTATTCTCATAAGCAAAAAAAAACCAAGTGAGGATTTCTGCTGTGCTTTTTTTCAAGAAACTGTACCA…	TRINITY_DN6477_c0_g1
TRINITY_DN3860_c2_g1	#N/A	#N/A	#N/A	#N/A	#N/A	#N/A	1.70556	2.60722	6.24427e-06	2.11654e-18	1.73502	1.35478	1.12684	4.44343	3.70238	5.52972	7.13742	8.79772	9.45487	CCCTAGTCTTTTTTTTTAGATAATAGGCAATAGCTTGCCCGACTTTAAATTAATAAAGCCACGAAGGTAACAATTCAGGTACAACTGCTGGGCATTACAGCTTGGCCACACATAACAGAGCACCAAAGAAAAAGGTTCCAACGATCACAACGTAACAAGCAACACAAAAACCAGGGAGACTCCCCGCCGTCTTGGCCGTCCAGGTACCCGTTCCGTGGCCGGCCTACTCCTTCACGACGGCGTTGGCTTGAGCGCCGCGTACAGCTCCCTTAGCTCGCGCACCATCCAGCTTAAGCCCTCCTTTTCTCTTGACTTGCATTTTAGGCTCCACAGCTGCTGCAGTTGATTGGATCCATGGCATCCGACCAGTATAGTGGCATCCATCCCTGGCCGGCGATG…	TRINITY_DN3860_c2_g1
TRINITY_DN15016_c0_g1	XP_015650699.1	transcription factor bHLH130	1.69e-26	#N/A	#N/A	#N/A	1.7036	1.60374	1.42219e-05	0.000453528	1.41693	0.937922	1.68221	3.67324	3.82879	5.46128	2.51248	3.67497	5.78037	GCCATGTCCGGCGCGCGGCATAGATACGGATACCCCAAGGCTCGATCAAATCGGTGTACCCTCTTCACGAGGGCACTTCCTTCCTTCGTCCCAGTAATTCCGCCATTATAAATACCACAGAGCTTCCCACTCCCAGTGCAAAACTGCTACGAGGAGCCAATCAAAAGCCTCCCGCCTTTTGCGCCATTAAAATACTCGAGCTAGAAGAAACTCTCCGAAGCATACCAGTAGCCCATACCTTCTTCCACCTCGGTACGTGCCACTCCTCCTCCATATCCCGACCACCACCACAGGGTTTCAGTACCGTGCTGCTGCGTGTGTGTGGAGATCAGGGAGTCGACGCGGGTGATGTACGGCGGTACGCTGCTGTCCAAGGACCTGAACCTGCCACTCCAGCAG…	TRINITY_DN15016_c0_g1
TRINITY_DN21344_c0_g1	#N/A	#N/A	#N/A	Q6ET36	RecName: Full=Ent-copalyl diphosphate synthase 1, chloroplastic; Short=Ent-CDP synthase 1; Short=OsCPS1; Short=OsCPS1ent; AltName: Full=Ent-kaurene synthase A; AltName: Full=OsCPS; Flags: Precursor [Oryza sativa Japonica Group]	0	1.70249	1.69068	3.54446e-12	2.29019e-24	7.67614	9.2229	8.63912	35.9315	20.5746	26.0609	27.3878	26.6884	27.5588	TTCCCTTCCTCCTACAGCCCTCTCTCTCTGGCCCATCTCAAAAAAAAAAAAAAAAAAAAAATCCGACCTTCTACCTCCCTCTCCGGGCTCCGGCCATCTCTCTCACCGTCCTCCCCCACCCCCACCCCTCTCCCCTATATATTCACGCACATCCCTCCAGGGCTCCAGATAACCTCGTGCCGTTCTTGTTTGGGCAATTAGCTGCCTCTCTTAATCACTTGCCATAACCAGCGCCATCCTACCCCTAATCTTATCCAATATAATTTGGTTCATCATCAATTCATCCTCATCCAGAACTCCTCCTCGGAGCTCTCGAGTGGTACTTATAGACCCCCAGCCCCAGCAGACGGTCGTGCATTGCAGTTGCAGGTAGTGCTATGGCGCAGCCAGCCAGCATGC…	TRINITY_DN21344_c0_g1
TRINITY_DN23779_c0_g1	#N/A	#N/A	#N/A	Q651Z7	RecName: Full=Kinesin-like protein KIN-7J [Oryza sativa Japonica Group]	0	1.69869	2.27207	1.55319e-06	1.50248e-15	2.52366	1.87584	1.50246	7.07658	4.65442	7.28171	8.07801	9.32912	10.7442	TGCTGGGTAGAGTACAGCATCAGCCAATTAGCCTGCACTCACCAACTGCTATAACTGACGACACGAAAGGCAGTGACCAACCATTCTAATCCATCAACTGGATACCGAGCAACCAAGTGCACTACACATCACAACCCATCTTGGGGTCATGTACGCCTCACAGCATCCAGCATAGACTACAAGGTATAAGCTTGAAGTGGTCATATTAGTGGCAAGGATAGTGAAGAATTCCAGTGAAACTGCAAGCTCATGCAGGCCTTGTGTTGGCACGATATAGATGCATACACTGATTAGGGAAATACATCATGCAGTTAAGTGCAAAATAGTTAGCATGCATCCCTTTTTTGGTTGATTTAACTTTCATAAGCCCCGCTCAGAAAAGTCAGTCACCGGCATAAA…	TRINITY_DN23779_c0_g1
TRINITY_DN22934_c0_g1	#N/A	#N/A	#N/A	#N/A	#N/A	#N/A	1.69839	1.90348	0.0156541	0.00229734	0.315458	0.677388	0.375614	1.92055	1.2165	1.31399	1.93651	2.00753	1.18186	GGGTCAATGAACCCAACATCATGGATGTTCCTTATTCGCATTTCCCGCTTCTTCATTAGAACGTAGCAACTGATGATAGATTTGTCGAGGTCGCGCAGATTGAACAGCTGGAACAATTCACTCAGAGGAATTTGTACCCAGTAATGTTTGAAGTGATGCTCATATCTAACTTCCGCATAGATATACTCTTTGGCGTTTTTATGTTTTATGTAACCCTTGTACCAATTTAGCAGACCTAGCATTTGTCGAGGTAGATCCTCTTCCTGCGCAGGCTCGACGAGAGGGCCATTCTTCACATATGTAAATACTACGTCCTTCATTGGCGCCTCATCAAGGCCTAGCAGTGCACGAAGAGTGATACCTAACTCGGCCGCTTGTTCTCTGGCACTCGTTACAGTC…	TRINITY_DN22934_c0_g1
TRINITY_DN17139_c0_g2	XP_015650240.1	probable carboxylesterase 12	0	#N/A	#N/A	#N/A	1.69701	2.18463	5.79794e-10	2.21786e-25	4.62672	5.21068	3.70248	10.2034	15.9731	17.8484	18.0372	21.7876	21.2735	TCGTTCGAGACCTTGGAGGCCAGTGCAACGCTGGCGAGAGCTCTGCGCGCGCGCCCAAAGTTTGGCAGCATCGTCGCGTACCTCTCCCAGCGAAAAATACAAGGCTCTCCGATGGGTGCGTGCGGCACCCTGACAAACAGACGTCGCTGTGCACCGTTCGCATTTCCCCTCGAGCTGCCGTCCCGGCCTGGCCGAGTTTAACCCAAGAAACAGTGCATAAAAATGTCAGCTCGATCACCTGCTTAATTTGCACGAGCGAAAGGTTGCTACTGCTGAGCTGATTTGCTCATGGCTATGGCTGGGTGCATCTCCTCCGCGCTGCTGCTCCTGCTCAACATGGCGGGCGCGCTGCTCGCCCCGCGCGCTCCTCACAGCCTGCCGATGCTGGCCGCCGATGAT…	TRINITY_DN17139_c0_g2
TRINITY_DN1901_c3_g1	XP_015649323.1	cytochrome P450 71A1	0	#N/A	#N/A	#N/A	1.69592	1.81584	6.84904e-33	4.93416e-34	19.7161	16.8305	16.7953	57.6549	51.8333	62.2504	53.2817	66.6028	65.6469	CGATTGAATTGAAGACGACACGTACGGCTGATACTGATACATGCAGTGAACGTGAATATCAGCAGTCGCTAGATGGCCGTAGCACTCACCAGAGCGTCGGGGGTACGGCGCCAGAACGCACGCTTGCCCCGACGACCATGGCCTTGGTTGCACTCGCGCTCCTCCTCCTTGCCTTCACCGTATCTCTCTTGTACCTCCTTCGTAAGCCCACTCCTCCGCGCAGCGGCAGCGATGGAACGCGGAGGCGCCAGCTGCCGCCATCGCCGCGCGGCATGCCGCTCCTTGGCCACCTCCATCTCCTGGGCTCCCTGCCTCACCGTGCGCTCCGATCGTTGGCCGCAGCGCACGGCCCGGTCCTGCTGCTCCGGCTCGGCCGCGTGCCAGCCGTGCTCGTGTCCT…	TRINITY_DN1901_c3_g1
TRINITY_DN10794_c0_g2	#N/A	#N/A	#N/A	#N/A	#N/A	#N/A	1.69451	2.73081	1.31188e-06	1.05515e-23	1.31441	1.19846	1.82441	4.33372	4.38996	5.20122	9.51656	9.27008	9.56232	GTGAGAAATAAGAAAAATAATGATCGAAGTACGGGTAGTCATCAGTAAGTAATCCAAGAAGTCATATGATTACAAACAGCGCGATCACTTTCAGCTCATAATAATAACCAAATTGGAATTTCATTTTTTTTTTCGGAGAAGTTGATCGATCATGGATGACAAACTGACGATATCGGGCCGGTATCGGCAGCTATCCGGTGCTAGCACACAGCCCAACACAAACGAGTTCGGAGATGAACCTAGCTTCTTCTCCCCATGCCCAAAACTCTACCCTGCAGCTAGCAGCATCTACATCCGGTGCTCCATACTGCAGGAGATTTACGAATTAATCAATCGCTAATCTTTTTTAAAATCTTTTTCTTCCCACGCTCCTAATTGAGAACTCTCATACTGTAGTAA…	TRINITY_DN10794_c0_g2
TRINITY_DN9828_c0_g1	XP_015649316.2	uncharacterized protein LOC4345808	0	#N/A	#N/A	#N/A	1.69142	1.56284	0.00015098	0.000364618	1.26183	1.14635	0.64391	2.79772	3.22636	3.83248	2.76644	2.89321	3.27697	GTCTCCTTCACACCGCAACACAACGCAACGCAGCAGCCGTTTCCCTCCACATCCAGACGCAGAGACGAAGGAAAGCAGGGAGCTTTGCGAAGGAGATTCATCAGACAGCTACAATGGTGGACGTGGACCACCGGATGGCGGGTCTAGCCCCGGCAGCGCACGCGGCCGGCCTGCGCCGCCTGTCCACGCGCGCGGCAGCTGGCCCCTCCTCGGCGTCAGCGTCTCCGCGCCACGGGCTCTACTCCTTCCACGCCGTCGCCTCGTCGGTGCTCTCCCACCTCCGGTCGTCGGGGGTGACCGTCCTCCCGGGCCTCTCGGACGCGGAGCTGGCCCGCGCCGAGGCCGAGATGGGCTTCACCTTCCCGCCGGACCTCCGCGCCGTGCTGGCGCTCGGGCTGC…	TRINITY_DN9828_c0_g1
TRINITY_DN26249_c0_g2	#N/A	#N/A	#N/A	#N/A	#N/A	#N/A	1.6903	1.55653	0.00106009	0.00213796	0.946374	0.416854	1.28782	2.79772	2.32721	3.28498	2.1025	2.89321	2.63232	TCCATACTACCTGCTTTGCTACTCTACGCAGGACCAGCGGGGTGTTAGCCATAATCTTAACTCGCAAGATTCGTGGAGCCGAGATGAGAAAAAAAAGGATTAGGGAAAGATGACTCTTCCCCTCCTGCGTTCGGCCGGAGGCGACTCCACCCTACACACTAGCAAAATCCAACCAAGATCCCCAGAACCCCGAAACCTAGAGAAATCAGTAGCCACCGATCCCATTTGTGTGCTGCCCACCAATCCTATCCATTCCGATTCGCGAGTTATAGCCCAAATCTTAGCCAGGGCCAGGAAGGCGATTCTGCTATCGAGGAACCTTGCAAGTCGTTTTGATGAATTCAGAGCGCGACGGAGGAAGGTTCTGGACGCGTCGTGCGAGGAACCACCGGATCCAGG…	TRINITY_DN26249_c0_g2
TRINITY_DN68711_c1_g2	XP_015624803.1	cytochrome P450 86B1 isoform X2	0	#N/A	#N/A	#N/A	1.68889	1.84849	0.0177768	0.00349699	0.210305	0.990028	0.536591	2.41372	1.58673	1.64249	2.54513	2.12562	1.61163	CGCGGAGCTGCTCGGCGACGGCATCTTCAACGCCGACGGCGAGGCGTGGCGCGCGCAGCGCCGCGCGGCCACCGTCGAGATGCACTCAGCGCAGTTCCTCGACTTCTCGGCCACCACCATCGGGCAGCTGGTGCACGGCCGGCTGATGCCGCTACTCCACCGGCTGCAGCAGCAGGGCGCCGTGGTGGACCTCCAGGAGGTCCTCCTCCGCTTCACCTTCGACAACATATGCGCCGCGGCGTTCGGGGTGGAGGCTGGCTGCCTCGCGGACGGCCTCCCCGACGTGCCGTTCGCGCGCGCCTTCGAGCGCGCCACGGAGCTCTCGCTCTCCCGGTTCGTCACACCGCCCTTCATCTGGAAGGCCAAGCGCCTGCTCCGCGTCGGCGGCGAGCGCCGCCT…	TRINITY_DN68711_c1_g2
TRINITY_DN7130_c0_g2	XP_015645858.1	LOW QUALITY PROTEIN: 9-cis-epoxycarotenoid dioxygenase NCED4, chloroplastic-like	3.52e-127	#N/A	#N/A	#N/A	1.68361	2.82709	3.0669e-08	1.35788e-47	6.09885	4.42907	4.56103	9.27086	19.6226	19.4909	29.1583	37.9069	38.5716	GCACCGAAGAGCGCCAGGCGCGCCAGGCCGGAGTGGCCGTGCAGCTCGCCGATGGCCTTGGGGAATACGGGGCGGCCGATGTCGCGCTCCTGCCTGAGCCGCGCCGTCTCCGTGAAGCGGCACGCGTAGGACTCGGCGCGTCCGCCGCCCAGGCGCACGGCGTGGAGCATGCCGTCGCCGTCGAACAGGTGGTGCCCGCCGCGCGGCGCGTGGAGCGGGTTGGCGCCGTTGCGGACGTAGACGCCGTCCAGGCACGCCGGCACGCGGCCGGACACGACGGGCAGGTCCTCTGGCCCGGCGGGCGGGAGCTCGCCGACCGGCGCGTAGTTCCCGGCGATCTGCACGGCCGGGTCCGCCGTGCGGGGAAGCGGGTGCGCGCTTTCGAGTAGGCCGGCGATA…	TRINITY_DN7130_c0_g2
TRINITY_DN838_c0_g3	XP_015635729.1	14-3-3-like protein GF14-B	2.36e-146	#N/A	#N/A	#N/A	1.68248	1.95179	1.18692e-27	7.6476e-28	20.8202	24.8549	23.8783	80.3658	65.585	76.4306	77.903	80.4784	107.71	TGGAGAAGGTGGCCAAGACGGTCGACTCGGAGGAGCTCACCGTCGAGGAGCGCAACCTGCTCTCCGTCGCCTACAAGAACGTCATCGGGGCGCGACGCGCCTCCTGGCGCATCATCTCCTCCATCGAGCAGAAGGAGGAGAGCCGCGGCAACGACGACCGCGTCACGCTCATCAAGGACTACCGCGGCAAGATCGAGACCGAGCTCACCAAGATCTGCGACGGCATCCTCAAGCTGCTCGAGACCCACCTCGTCCCCTCCTCCACCGCCCCCGAGTCCAAGGTCTTCTACCTCAAGATGAAGGGTGACTACTACAGGTATCTTGCGGAATTCAAGAGTGGGGCTGAGAGGAAGGATGCTGCTGAGAATACAATGGTGGCATACAAGGCTGCTCAGGATA…	TRINITY_DN838_c0_g3
TRINITY_DN8120_c4_g2	XP_015626488.1	sugar transport protein MST1-like	0	#N/A	#N/A	#N/A	1.68178	1.86593	0.0072287	0.000986049	0.504733	0.62945	0.37776	1.25458	1.99347	1.65946	1.64714	1.59245	2.24016	TACACTCACCCCTATGAACGCACGCACGCATACCCTACCCCTATGAGCACCTCCGGAAGACTGAGATTTAGACAATTAAGAATTAGAAAAAAAAAGTTCAGAAAAACTCTCGGCAAACCCTATGCTCCCTCTTGAGACGGATCCGTTTCGTGCTGTGTTGTTATCTCTGTATGAGTTGGTCATTAGACGATCAATTTTGTGCCCCCATGGATGTCAGGTGGATTGATGCAGATGGAGTCGTTCCTCCAGGCTTTCTTCCCGGAGATCGTGCGAAAAATGTCCAATGCACAGCAGGATGCGTATTGCATCTTCCAAAGCCAGGTGCTCAACGCCTTCGTCTCTTCGTTCTACCTCGCCGGCATGCTCGCCAGCCTGGTCGCCGGCCACGTAACCAGGACG…	TRINITY_DN8120_c4_g2
TRINITY_DN1947_c1_g1	XP_015636432.1	probable LRR receptor-like serine/threonine-protein kinase At1g56140	0	#N/A	#N/A	#N/A	1.68149	1.90016	2.03979e-33	1.54177e-22	43.4086	49.1643	41.2521	144.064	131.115	153.409	139.082	144.378	211.002	TAGGAGTAGCAGGTAAAAAGCTGCATGTGTATTATTTGGTCTCTTTGGACGCGCATAAGATTTTGCAATAATTTGGCTTTTGAATCTGAATTTTGAAGAAGGCGAAACATGGGCCTGCTGTGAAGAATGTCTGTCTAGTGATGCCGATAAGGCACTTTTGTTTACAAGTTTATTTCTAGATTTAAAAGAAGGTGATGGCTAATTGGTCTCCAAAAAGACCAAATAATACACATGCAGCTTTTTACCTGCTACTCCTAACTACTAGAGTGCTAGTTACAGCGCCAATGCAACTATGAACCCTAGCAAATGAAATCAAATGTACACTTCCGCAAAAACTGACTGCACTGACACCATTCTCAACAAATCTGCGGCACAAGATGCCGCCATGGACTGATCGAC…	TRINITY_DN1947_c1_g1
TRINITY_DN19807_c1_g1	XP_025881755.1	uncharacterized protein LOC4340793	1.42e-116	#N/A	#N/A	#N/A	1.67997	1.49758	0.0370524	0.038606	1.20926	0.260534	0.858546	1.48114	4.7602	1.14974	1.16191	1.65326	3.54558	GTGGACATGGAATAAGGACCAAGGCAGTGATTGTGTGTGTGGTAGCTGACCTAGTGTGCCTGATCGTTGCGTATGCTGCCGGATGCTGCAGAGATGTAGCTACATCATTCTATGTGGTGTTTATTATCGTCATAGTTTTGGCATCCTTTACAATTTTAGCTGCAACCTTTGTGTACGGACCTGTAGCAAATTTGCTAAAAAAGGTCAAATCAAACTGCCTCTGGTGCATGGATGTACTGGGCAGGGAACTCTCGTTGAACAACAGATCGAGCAATGCAGAGCAGGGGGGTCCTCTTGCTAGCAGAGAAGATGCAGCAACAGAAGCTAATACCCCTGAATCACAAGACCATCCTGCAGACAATCAGCAAGTCCCAGATATCACAGAGGGCGAGAATAGTG…	TRINITY_DN19807_c1_g1
TRINITY_DN6334_c0_g1	#N/A	#N/A	#N/A	#N/A	#N/A	#N/A	1.67855	1.19467	1.24711e-06	0.00137463	11.6194	6.2007	3.59516	21.4492	20.8391	25.7324	14.9388	18.7173	14.7732	GCTCCTACTACTCCTTCCCGCCCTCCACCGTCTCCGTCGCCACCGTGCCCTCCTCCTCCTCCTCCGCCTCCTCTGCCCCAGGCCACTACTACGACCCGCACCACCAACAGCAGCAGGGCGACGCGGCGGCGGACTGGGACTGGCAGAGCGCGCTGGCCTCCTACGCGGGGACGACGGCCTCCTGGTCCGACTCCAGCCAGCACCACCAGCCGCCGCACAACAACAACCAATAGTGTAATCGGAGATTCTGCGCCGTTCTGGAAGAATAAGAAGGTGTGTACGGACGCGGATGGAGATGGGCGCAGCACTGCAGGTGGAGTTCGAGAAGGATGTCGTCGATTGACAGCGATCTGCTCATTTTGTTCGTTCGTTGATTAGTTTCGCTAGCGTGGGGTCAGT…	TRINITY_DN6334_c0_g1
TRINITY_DN17520_c0_g1	#N/A	#N/A	#N/A	Q6Z244	RecName: Full=2-oxoglutarate-dependent dioxygenase 19; AltName: Full=Melatonin 2-hydroxylase [Oryza sativa Japonica Group]	8.19e-166	1.67731	1.74906	3.32604e-08	5.19889e-10	4.15353	2.60534	2.41466	11.9589	8.83282	8.2672	8.244	11.2186	10.9591	TAGCAGGTATTGTAAGTTATAAGTTCTTGTGCTAAAATTCCCATTCCGGAATGTTGCATAGATAATTTTTATTTCCCTCATTAATTCATGCAAATAGTACAACATTCTATAGATGAACATTTGTGATTACACTGTATATTTAGACATCTATATGAGATTATATAATTCCGCCCTTTCTTATCCATTAGTGTGACTTTTGGCGGGTTATGTGTTATGAATCACTTTTAAGATGTTTATGTTATATTGTGATTCCTTCGACATCCATATTAAGCAAAGATAGGAGGAACTACACATAGCTACCACATATATCGTCTATCTACTACAACACTTTGGTCCGATCATATCTCAGTTATATATTTTTTATAACCGATTCATTGTTCAAAGACATTCTTAATTTTA…	TRINITY_DN17520_c0_g1
TRINITY_DN21927_c0_g1	XP_015611907.1	protein FLOWERING LOCUS T isoform X2	0	#N/A	#N/A	#N/A	1.67714	1.20107	0.00162206	0.0387625	0.841221	0.990028	0.59025	3.23657	1.74541	2.73748	1.27256	1.8304	2.41744	TAAAGGTGGATGCCTCGCTCCTAATATAAATTTACGTCGAACTACTCTGTTCTTGCACACAGAAATTTTCTGGCTAGCCTCCACCATATTGAATATTTCCCACCCTTAGTCGACCACAACCAAGGCGTCAGTAAAATCCTCTCATCTAGCCTTCAGTTCAGTAATAGTACTGAATTATGTCGCGAGGCAGGGATCCTTTGGCATTGAGCCAGGTAATTGGTGATGTGTTGGACCCTTTCGTGAAGTCAGCCGCGATGAGGATTAATTATGGTGAGAAGGAGATTACAAATGGCACTGGGTTACGAGCATCTGCTGTGCTCAATGCACCCCAGGTTGAGATAGAAGGTCCTGACCGGACGAAGCTCTACACACTCGTCATGGTGGATCCTGATGCACCAA…	TRINITY_DN21927_c0_g1
TRINITY_DN16094_c0_g1	#N/A	#N/A	#N/A	#N/A	#N/A	#N/A	1.67529	1.2135	5.62572e-20	1.13027e-09	18.7698	19.8006	13.0928	55.68	57.4927	51.9027	36.849	41.6268	40.5593	AGGTGCAGTACTTTAAGTCCAGCCAATTGAAATTAGGTCGGATAGTAAATAAGCATATTCGAACTTATAATGGGACAAATGATCTAAAAGTGAATGAGGTTGGGACAGCTGCTTCATTTAAACGTGAGAGCAAATAAGCAGAATAAGTGTCCTTACCTGCCCAGCAGTTTGATTTGAGATGTAAATTTCAATGAAAAGTAAAACCACTGTCCAGATCACCTTGAAACAGCCATCAAAGGGCTGAGGGGGTAATTTAACCGGTTTAGGAAACCTGAGGGGGTTAAGTGATCCACTTCATACATGGGGGGTTCTCCGTTCCAACCCTGAAACCTTGGGGGGTATGTGGACTTCTTTCAAGTTCCAACCGTATGGTATTAACCCTAGCCACCTCTAAGATTT…	TRINITY_DN16094_c0_g1
TRINITY_DN2934_c0_g1	XP_015621661.1	putative methyltransferase DDB_G0268948	0	#N/A	#N/A	#N/A	1.67514	2.01739	1.48197e-27	2.08073e-05	31.2829	25.2718	21.088	80.9144	82.5102	83.4385	69.1057	80.8327	159.336	CTCCAAATTAGACTCTATGTCAATTACCAAATATTTTCTAACTTTGACGAATCTAGTTCAAAACAGAGTGACAGAAAATGTTTCAAAGAAAAAATTCACCTAGTTTCACAAAGTAACATGTTTCTTCAAGTTTCACAAGTCGATTTTTAAAAACTGTCAAAAATTATTCAATATGGTGTCATTTTGAAGTTCCCTTCACTAGAAACTCAAATGTTCAACGGTTTGTAAATTGATCTTGTGGTTCAAAATCTACGAAGGTTTTATGTTTTAGGACTAAATGTAGTAGTGTTTGGTAAGAGTGGATCACAAAGTAACGTGCGAGTTGCATTTCTCTCATCCCAGGCAAAATTGTCAAACTTTCCCTTCACCCAAATGTGACATAAAATCGTAATGGTATCA…	TRINITY_DN2934_c0_g1
TRINITY_DN5978_c2_g3	#N/A	#N/A	#N/A	#N/A	#N/A	#N/A	1.67398	1.82617	0.000553949	6.07904e-08	1.36698	1.5632	2.20002	7.13143	6.71717	2.40899	4.81361	5.78642	7.30604	ACAGCTTCAACAAAGGAAAACGCTGGCTTTCCCCCGGAGGAACAGCGTTCCGATCCTCCGGGTCGCGCGCCGTTAGATTAGATGGATCGCGCGCTGATAGCTCCGTGGCCGTGGCTTGCTACCACGTGCATCTGCGGGTCCCACACGCTACCGACAGCGCTCGTCCACTCGTTTTTCTCCCCGACCCCTACGCATCCTTATCCTTCCACTGGTTCTTCCCCAACCGCATAGCACAGAGCTTAGACCAGCTCCAGCTCGCGCCGCCGCGGCCGCTGCAGCTCGCGCGCCACCGCGCACTTGGCGTCCGGCAACGCCGCGGCCTTGGAGTCCGGCAGCCGCGCGCCCCTGGAGTCCGGCAGCCGCCTCCTCGAGCTCGCGCCACCGCGCTGTATTCACGCC…	TRINITY_DN5978_c2_g3
TRINITY_DN3960_c3_g3	XP_015613619.1	ethylene-responsive transcription factor ABR1	4.75e-66	#N/A	#N/A	#N/A	1.67317	1.48784	0.00108671	0.00246389	0.893798	0.833708	0.804887	2.19429	2.00986	3.83248	1.71519	3.12939	2.20256	CTCGGAGGTGCCGAGCCAGACCCGCGCCGCCTTGTGCGGGTCCCGGATCTCCGCCGCCCACTTGCCCCACGGCCGCTGCCGCACCCCGCGGTACCGCCGGCGCGGCGCCTCGGACGCCTCCGCGTTGGTCGCCGCCGCCGGGGAGGTGGGGTTGTGGTGCTGGTCGCCCATGGTCGTCGCGCTCTGGGTGTCAGAGCTGTGGTCCGAGCCTGCGAACTCTGACGATGGCGCGCCCGGGTAACTCCCCAGCTCGTGCACATACCCGCCGCGCATTGCCTGCTCCTCCAGGCCCATGCCGGCGGACGACGTCGTCGCCGGTGCCGCCCACGCGTACGGCTCCGCCGCCCAGGGATCGTCTTCGGCGACGACCCGCGACAGCGCTGACACCATGGTCGACAT…	TRINITY_DN3960_c3_g3
TRINITY_DN3952_c2_g1	XP_015621501.1	galactinol--sucrose galactosyltransferase	2.66e-117	#N/A	#N/A	#N/A	1.67183	2.98655	0.0439587	4.84656e-07	0.171925	0.322541	0.553226	0.997852	1.22813	1.00356	2.09254	2.11854	3.57781	GCCAATTGGTCCCTAATGCAACAACAACCACGACCTTAGCAAAGCCAAGAAACAGAGCAAAGCAAAACCTCTCGAAGAAACTCCAAGAATCCACGACGATCGTCGAGCCCATGGCTCCCAACCTGAGCAAGGCGACGGCCGACATGGTCGGCGACGTGGCAGTGGACGGGCTCAAGCCGTCCTCGCGTTTCACCCTGAAGGGCAAGGACCTTGCCGTTGACGGCCGCCCGACCCTCCTCGACGTCCCCGCCAACATCCGCCTCACCCCTGCATCCACTCTCGTCCCCACAGCCGACGTCGCCGGCGGCTGCTTCCTCGGCTTCGACGCGCCGGCGCCGGACAGCCGCCACGTGGTGCCGATCGGCAAGCTGGTGGACACCCGGTTCATGAGCATCTTCC…	TRINITY_DN3952_c2_g1
TRINITY_DN20721_c0_g2	XP_015635069.1	MLO-like protein 1 isoform X3	0	#N/A	#N/A	#N/A	1.66738	1.75918	0.000902191	3.3821e-05	1.36698	0.833708	0.697569	1.92	3.64949	3.61348	3.54105	3.30652	2.84721	TGCTTCCCAATGTCCTCCAGCATCATACCAATACAGTGGGCAGCACCACCATTCCAAAACATGTTGGAGCGCTTTGCTTTCAATAATGTAATCACACTTGCATTATCAGTTACCACTTGAACTACATGTTTCTCCCCTACGTCTTCCATGCAACTATCGAAACACAATGTAACTCAGCAGAACAGAGACGGAAAAAAACATGCGCGCATCACATACATTCATCAGAAGCAACAGCACGAGTTCCGTCGAGTCCGAAAAGAATTTCACATGTACTCCTAGTCCCGTGACGGCCGGATCTCTTCTCTGCTCGACGCTGTTGCCGCCGCGCCCGCGCCCAGGCAGCCAGGCTCGTCTCCTCGCCTTCGCATCCGGGCACCACCGGCCCAGTCCCTGAGATGG…	TRINITY_DN20721_c0_g2
TRINITY_DN12057_c0_g1	XP_015645787.1	GDSL esterase/lipase At4g10955	0	#N/A	#N/A	#N/A	1.66356	1.00465	4.59526e-09	0.00358592	2.94427	1.82374	2.41466	7.84458	8.19813	6.51521	5.42223	3.83793	4.8886	ATTCGATGCTTAGCCCTTGGGACATGAGACTGAGATCGCCGCAGGGACTCTCCCTCTCCCGGCTCCGGCTGGGTCCAGCTCGGTTTGGCTAGGCCGTGGGCGATCCATCGAATATATGCTCCCCTAAAGCTTGCGATCGACGGAGTCCGCCCGATCGCCTTTCACAGCCTGTAACGCGAACTATTCCCAGCGCTGCCCGCCATCCATCCCAGATCAAGCGAATTCCGATTCAGTCAAGTAGCAGCCGGGGAACTGGAAAGCGCGAGCTGTCCGATCTTTCTTCTCTTTGCTCCGCCTCCGGTGCGTCGCCTTTATTCCCGCGCGCCATTAAACTATGCCTGAGCTCCACTAGCTAGCTTGCTGGCTTGCGAAATTCGGCCCAATCCTCTCTACTGTACA…	TRINITY_DN12057_c0_g1
TRINITY_DN12618_c0_g2	XP_015610676.1	cytochrome P450 78A9	0	#N/A	#N/A	#N/A	1.66275	1.44357	7.50266e-10	5.94918e-08	3.102	3.90801	4.29273	14.592	11.5832	9.41695	11.8404	8.08917	10.4219	TCCACGCCGGACCCACGCGCACTCGGCGGCGGCGGCGATGGTAAGCCAGCCAAATCACGGGGCAGCGATGTTGTTATCAACGGTACAAGAAAACGGTTAGCTCCACTCCCGCCATTATTATTGTATTATTAAAACATATACTCCTCTCCACCGTAGCTGCAGGACAGACAGATCGAGCAAACTCGACGCCTTTCCTCCACCGCCTAGCCACTTCTTTCCCGCCGCTATAAAAAGCCGTCCGCCCCTCGGTCTCTCGTCCTCCAAAACTCAAACGGGACTTGACTCCTCGAGCAAGCACCTCACCGGTCAGGTCTGGTCTGGTCTCGTCTGGTCTTCTTCTTCCCACTTCCCCTTCCCAAGTCTCAACACGCGAGACCCATCGAGCTAGCTCGGAAACAA…	TRINITY_DN12618_c0_g2
TRINITY_DN4183_c0_g2	XP_015624062.1	ethylene-responsive transcription factor ERF027	1.95e-93	#N/A	#N/A	#N/A	1.65718	1.64441	8.44517e-19	1.74191e-25	12.1451	12.6619	10.4099	38.8389	30.5711	41.2265	38.1769	36.0175	34.9186	GGTAGTTGCACCCATGGTAAGGCATTGTAGAATTCATGTGTGGGATATTGTAAGTAGATGCAATTTTATTATGTTTAAAATAATAAAATGCATAGATAGGACTTCCTTGTTGATTTTGGCTTGTCCAAAAAGTAACATATAACTCATGGATCTTTCATCGATCACACCATCCAAAAGATCGCCCACCTACTCCTTCCTTCTTTTGTTCTCATCAACGGCCAACTTCCCCAATCGGTATATAATTAACTAGAGCCAAAAGACGTCATAAAAAATATAGGAAAATTGGATCCGCACGCACGTCCGCGCTGATCTTAGTTTATCCACCGCCGAAATATTTAATTTTATGTCTACAGTTACAAAATGTTACAATGGCACAAGTCTCCCTGCGATCGATGTGCG…	TRINITY_DN4183_c0_g2
TRINITY_DN34382_c0_g1	#N/A	#N/A	#N/A	#N/A	#N/A	#N/A	1.65526	1.73588	3.11333e-09	3.3483e-06	2.94427	3.23062	2.73662	9.76458	11.2129	7.06271	5.42223	9.44721	14.4509	GCGGGTTTTCTTTGTTTTTTTTTTTTTTTTTTTTTTTGAACAGGGACAGGGGTCAAAAAGACCCCTACGAAGCTGCATTGATAACACGTGGTGGGTACAAATTTGCATAGAGGCCCTTTACAACACTCGCCCTAAGAAACCGAGATTTTGAAGATAAAGCCTCTAACATTACAAAAAACACCCTGGCACTAAAAAAGGAAAAGCAATCAGGTGCTTCAGAGTCTCCACCACCAAGCTCGCCGGCAACCTCAAGGCGATGAACGCCGAAGTAGAAGAGGGGATCTGAGCTCGCTACGGCCTCTACACCAGCGAGGAACCAACAACGTCGGCCACCACGACGCCTTCGGGGACGAACCACTTGAAGACTCGAGGTAGTCGAGCTCCGACGCAGGGCTCCGA…	TRINITY_DN34382_c0_g1
TRINITY_DN9161_c0_g1	XP_015647254.1	serine/threonine-protein kinase RIPK	1.16e-65	#N/A	#N/A	#N/A	1.65336	2.37643	0.000169122	1.18948e-12	4.15353	2.97008	1.55611	4.88229	10.2609	12.2092	12.283	19.7801	12.7318	CAATGATTTAATGTATAGATAATGAGAAATTGACATGTTGTTAACTAGACTCATTCAGCTATCCACATCTTTGAACAACAAACCTTGTAAAAATCCAAACCAAAAATTACATGTTTCATCTAATACCTGTTGCACTACCGGGAAAGAAGAAAGAAATATATCTGATGTTGCATCCCATCTCAATCGTATACATAAACATATTTGTATCATATATCCCTACCTCTCTTCCCTATTGTACTCCAAACTATTAAGAACCTCTTTCTCTATGGTAACTTAATGTCCTCTGTTGCCGCCTTAAGGTACTACTGAATCCAGTAGCATTGTCATTTTGACCATGGAGAATAATATCGGCGTGAATTGTTGATTCTGGGTATTTTTGTCGATGCCTATCTTGATGGT…	TRINITY_DN9161_c0_g1
TRINITY_DN32640_c1_g3	#N/A	#N/A	#N/A	Q43250	RecName: Full=3-hydroxyindolin-2-one monooxygenase; AltName: Full=Cytochrome P450 71C1; AltName: Full=Protein benzoxazineless 4 [Zea mays]	4.17e-176	1.65181	1.51029	1.57821e-19	1.29267e-11	31.3355	32.5667	21.8929	97.4812	83.2506	88.4755	89.9647	94.295	59.2004	TGCGTGGTAGACGTCTCCATCTATACAATTCACAATTGTCTGGCTGCTATATGGTCAGGTCCACCAGAGTTCTTTCGTATAAGCATCTTTATTTTCTGACTGACTGATTGGTCCCACTCGCTAATTTTCGATCAGCTATAAATGCAGAATACTGCAAAGCTTTCTTTGTTACCAAGCAGATCGTCATGGCGGCTCACCTAGTACCACTACTCCTATCTCCACAAGCTTTATTGCTCTATCTCTTGCTCCTCCCTCTCCTCCTCTTACTGCAACGACGACACTACTTCGCACGCGGGGAGCAAGCAGCATCCGTCCATGGCGAGCGCCCCCCTCCTTCGCCTCCCAGCAAGCTCCCTCTCATCGGCCACATGCACCTCATCGGCTCCGACCCTCACGTCT…	TRINITY_DN32640_c1_g3
TRINITY_DN2592_c0_g1	XP_015625546.1	peroxidase 70	0	#N/A	#N/A	#N/A	1.65022	2.04219	5.55048e-10	6.62667e-17	12.1015	17.2604	18.8784	69.3395	37.7479	43.1318	55.6957	52.9274	87.4914	GTTGCCTTTTTGTCAACAAGAGAAGAAAGCTCGCTGAACTTGTCCTACTTTTTCACACCTCTAGCGGCCTAACTTTGACTACATGCATGCCCCTCATGCAACCTAAAGAACACTATAAATAGGCAGCTCGTGGCAGCCACAGGTGAGCAAGCCACTGAGCCAGCTATCCTACAGTGAAGAAGAACACACTGAGTTTTCGTACACGTAGCTAGGCAAGTTTGTGAGCTTAGCATAGCTGCCATGGGTTCCAGCTGCAGGACATGGCATTGCTTGCTCGCCCTCTTCCTCCTCTCCTCCGCCGCGTATGGGCAGCTCTCGCCGTCCTTCTACGTCAGGAGCTGCCCAACGCTGCAGCTCATCGTGCGCGCCACCATGATCAAGGCGCTCCTCGTCGAGCGC…	TRINITY_DN2592_c0_g1
TRINITY_DN59431_c1_g1	#N/A	#N/A	#N/A	Q8GT20	RecName: Full=Benzyl alcohol O-benzoyltransferase; AltName: Full=Benzoyl coenzyme A:benzyl alcohol benzoyl transferase [Nicotiana tabacum]	3.76e-126	1.64916	1.51076	0.0101211	0.0165197	0.368034	0.416854	1.07318	2.304	1.7983	1.64249	1.77052	1.41708	1.98767	CACCACATTTCCAGAATGGCTAAGACTACGCTAGATAAGCTGACGGTCGTGCGGGGCATGCCATCGCTGGTGGCGCCGGCGCGGGCGACACCGCGGGAGAGCAAGCCGCTGTCGGACCTCGACGACCAGAATTGCACGCGGTTCTACAGCACCTCCATCCACCTCTACCGCGGCCACCCGAACAAGCAACGCATCGACCCGGCGGCGGTGGTGCGGTGCGCGCTCGCGGAGGTGCTGGTGCACTACTACCCTCTCGCCGGCCGTCTTCGCGAGGAGGCCGGACGGAAGCTGGTGGTGGACTGCGCCGGACAGGGCGTGGCATTCGTGGAGGCCGACGCCAACATCACGGTGGACGACCTAGGCGACGTGCGGTATCCGCCATTCCCGCGTTACAAGGAG…	TRINITY_DN59431_c1_g1
TRINITY_DN6862_c0_g4	#N/A	#N/A	#N/A	#N/A	#N/A	#N/A	1.64733	2.18027	0.0124248	4.90424e-05	0.473187	0.625281	0.375614	1.97486	1.32228	1.31399	2.15782	1.77135	2.68604	TAAACGTATAAAAACGATATAAAGTGTGCATAAAACATGTAGGTATCATCAATAAAGTGGCATGGAACATAAGAAATTATCGATACGTTGGAGACGTATCAGCCTCTTCGCTCCAAGGCGATATAGCAGCTTAAGGCCGTCCCCTCTTCCTCTTCTCTGCTCGCCGCCCTTAGCCGCTAGCTTGCTAAGCTGCTGCGGACCGTCGTCTTCGTCGTCCTCCGCCGCCCTCAGGTCAGTTTCTCGGGCGCACTACCTTTCTCCCTCTTTACCGCATTGATCTTGGGCCGGTAGGGTATTTACTTCTTCTTTTTTCTTGTTTTTCACTTACTCGTATATCTTCGCGAGAGGCTAGATTTGGGGAAATCAGTTTGTAGGTAGATCTTGGAACTTAGTCAGGTA…	TRINITY_DN6862_c0_g4
TRINITY_DN53203_c0_g1	XP_015636432.1	probable LRR receptor-like serine/threonine-protein kinase At1g56140	4.49e-83	#N/A	#N/A	#N/A	1.64725	1.89357	5.78554e-06	1.53983e-06	1.08097	1.32351	1.46006	4.12855	4.03295	3.90749	3.78339	3.81608	6.48089	TCGGCTCTTCCAGGACTCAGCGTCTGGGAAGTCAAACTCTGCAAATTGAAGTGTAACTGTATAGTTTCCATTCTCAAGTCCAATGCCAAAGTATCTTAAAGATGACGGCGACATCCTTGCATTCAGGAACAGTTCCGAATCAAGTGTATTCTGAAACTGCTGCGAACTGTATATTATATAACTTCCATTTGATGCATCCATGAAACTTCCAACATTGCTAACACCCCATGTTGGTGCTCCTGTAACACTATATGATGCAGGTCCAAGACTGGCATCATCAGGTTCATAGGTAGGACCATCTGAGCCTGCTATGGCTCGAACACTACCAGAGTCCAC	TRINITY_DN53203_c0_g1
TRINITY_DN7368_c0_g1	XP_015636432.1	probable LRR receptor-like serine/threonine-protein kinase At1g56140	0	#N/A	#N/A	#N/A	1.6463	1.99395	3.94531e-25	5.63014e-22	9.13829	8.46162	8.61819	26.6792	25.3798	29.6453	28.8839	30.3645	43.7546	TTCTCAGTAGCTGACCTCAGTTCACTATAACTGAGGACATTAGGTCTTCCCACAATACTGTACAACTCTTCTTGCTCCAGTGATAGTTTTCGCCTTTTCTGTATCCAAAAAATGATTCCGGCAAGTGCTGCCAATCCTAAAACTGCCCCACCAACTACAACTCCCACAATCACACCTGTTTTACTACCTTTCTTCTTTGCGACAGCATTACGCACTGTAGGGGTGAAATTTGGTGTTGCACTCAAAGCTGAGATCGCAGGCCCATAGTAGCCTTGAGAAGGAATGCAGCAAGTGCCCTTTCCGGCCCAGAAGAGATGAATCTCAAGAAAGTTCTTCGTGACAGGAACAATGTACTGCTTCCTAACAGCAGTGTAAGATTTCCCACCTGCCTCCTTCCTT…	TRINITY_DN7368_c0_g1
TRINITY_DN14287_c0_g1	#N/A	#N/A	#N/A	#N/A	#N/A	#N/A	1.64573	1.41656	0.0121156	0.0324485	0.525763	0.260534	1.01952	1.42629	2.11565	2.02574	1.27256	1.71231	1.71907	CTCGAAAGATCCTGAGGCAGCCGTATATCTCATCTTTTCTAGACTTCTACCATGCAGCTCTCCTCGACGAGCTCCAACGGCGCCGCACCTCCTCGCCCGCCCATGCCGCCGCTGGCCGGCGCATCTCCCCCACGGTCTGCCTAGCAGGTTCCCCGGCCGCCGCACAACCCCGTGCCTCCAATCGCAACGCTATGCTGGAGCTCCGGCCCACCCGTCCGCTCCCGCTCGCCGCCGGTAATGTTCGGCGACACTCGGCTATTATTCCCACGCGTAGACGCACGGCTACTGCACCTCCAGGCGCGCCGCCGGGACAAGGAGGAGGCCGCCCCGCTGCTCTCCCTTTACAGGGCAAGGAGGAGGTCGCCGGAGCAAGACGATGTCCCAAAGGCGACACCACAC…	TRINITY_DN14287_c0_g1
TRINITY_DN1176_c0_g1	XP_025879040.1	ethylene-responsive transcription factor 3	1.04e-46	#N/A	#N/A	#N/A	1.64472	1.86231	5.86337e-36	9.94349e-42	22.2519	22.5221	20.6588	60.5771	75.8216	67.8475	70.3229	86.5601	78.6764	CCCTGTCCCAGCCAACCGAAACGCGGCGCGCCCCGCGCAGGTCCAGGCCCGCAGCCCACGATCCCGCAGCGGATCCCAGCCGGCAGCGCAGCGGGGACCGGCGGCCGGCCGCGCGCGCGCACCCACACGCGTCGTACAGGCGTCGCCCGCACGCACACGTTATTCTCGAGGAGCTACGGTCGCCATTCCATCCTACTCCAGCCAGCGCCGCGGATCGGATCGGATCGGATCGACCGACGCTGCTGCCGCCTCCTCCGCCGCGCGACTCTCGCGTCCCGTCCACACTTGTCTCCCGTGCCCACGCCCGTCGTCTCAGATCTGAGCCGTCTCTTTCGCGAGCTGTCACCGTGTGAAGAAGGGTTTGAAAATAATGCTTCCTGGCCGCCGCTTGACAGCTGC…	TRINITY_DN1176_c0_g1
TRINITY_DN5005_c0_g2	#N/A	#N/A	#N/A	#N/A	#N/A	#N/A	1.6445	0.985959	2.23407e-06	0.0481455	1.38065	1.40949	1.66987	5.11379	3.9991	4.64113	4.21993	2.78102	1.69651	GCTAGCCCCTCATCCCATCTATCTGCTGATCTCTGCCTGCAAGCACGTTAATGGGGGAGCACGCGTACGACCACAACAGCAGCATGAGCCCGTCGACGCCGCCGGCGCAGCACAGGGGCTCCACGCGCCACCACAGGATGGTACCATCCAGGAACACTGCACGGCCTGCGATAAGAATCATCCACATCATCGCGCCGGAGATCATCAAGACCGACGCCGCTAGCTTCCGGGACCTCGTGCAGAGGCTCACCGGGAGGCAGCACAAGCAGCCGCCCACTGCAGTGGAGGACAACAACAGCAAGGCTAGGACGATGTGCGTGGCGCCGACGCCGTCATCTCCAGTAGAAGAGAAGCCACAGAAGAAGAGGTTGCCCGCCACGGCGGCGCTGGCCGAGGATT…	TRINITY_DN5005_c0_g2
TRINITY_DN4556_c1_g3	XP_015640000.1	cyanidin 3-O-rutinoside 5-O-glucosyltransferase	0	#N/A	#N/A	#N/A	1.64369	1.53445	3.79108e-27	7.73836e-24	19.9264	20.0611	21.249	72.6858	63.3107	54.2569	58.4272	51.0149	65.5932	CTTCAGCCATGTGTCCAAAGTGCCTTTGACATATCTCAGAATACACTTCATAGCTTTCCAATGTACCTCAGTAGGCTGAGACAGAAACTGACACACTTTGTTGAGAGCAAAAGAAATATCCGAGCGAGTGAGACTCAAATACTGGAGACCACCAACAATGCTAGCGAAACGGAGGCGTCTGTAAAAAGGGAGAGAGTAGGTGATGCTCGAGGTGCAAACGAGCTTGGGTGACGCAACCAATAGGTGGGGCAGCGCCACCTAGGATCTATTGGACCTCGTGTCTCCCCCCGCGTGCTTCTTTCTCTCATAGTCCTTCTCCTGGTGAAAAACTCCTGCAGCATCCCCCCCTAATTTTTTGGATTTCAAAAGGTCCCTAAAACAACAAATACAGAAAAAAAA…	TRINITY_DN4556_c1_g3
TRINITY_DN7857_c0_g1	#N/A	#N/A	#N/A	#N/A	#N/A	#N/A	1.64309	1.51343	1.60208e-26	9.06473e-16	192.824	206.792	293.026	694.367	788.722	668.121	725.623	721.505	506.708	GGGAAAGGCAAGGAGCCATCCACATTCAACACCAGCTTTGTTTTTGCCGGAATACACCACAGCAGCCTTGACACCTTTGACGAACGTGCCTGACATGGCGAAACAATCCAAACTGCAAAGAGGGTTGGGGAAGTTTCTGACAACATGTCCTGCAAATATCTTGCTAGCAATTATACTCAGGGGCCCCGTTGTTTGATTCTTCAAAGCACCTGCTAGTAGTTCCTGAGAGTTCAAGGAGTGCTCAGCTTGCTTGGTGAGCTCATCTAAACTTGCTTTCTCCTCCAAACTGAGTTCCACATCCTTCTTCTCACATTGGATTGATGCCATTTTCCTGCGTCAATCCCTAAATGTTACATATTAAGTCAAGCCAGTACAGATGATTTTAAGATCCTAGATGGT…	TRINITY_DN7857_c0_g1
TRINITY_DN10130_c0_g1	#N/A	#N/A	#N/A	#N/A	#N/A	#N/A	1.64299	1.75022	0.000320128	2.51803e-06	1.31441	0.990028	1.01952	2.24914	3.43792	4.65372	3.6517	4.07411	3.33069	GCAGACTCCCCAAGGATGGATCAGTCCGAGGTGTTCTCACAGATTGGGAAATGAGCATGTATAAGTACGAGGTGTTGGAACAGATTGGTGATGGAACATTTGACTTTGGTCTATTAGTGAGGCACGAGGTGGGGAAGAATGCAGGTTTTTGCTGAAGAAGATCCAGCTAGCGCCACAAACTGACCGCAGTCACCGGTCTGCCTAGAAGGAGGCAGGAGGAGATGGTGGTGGCGTCCTTAATCGCCACAAAGTTCCTGTCGGCGGCTGGTGCATCCTCCTTGAGGCTGCTTCGCCGCGTGCCGGCGCAACATCTGGTCTCCATCCTTGTGGTCTCCGCTGACGTCCTCGACGGAAATAAGGCCATGCCAGTCGCCGCCGAGCAGCCGGCAGGAGATGATG…	TRINITY_DN10130_c0_g1
TRINITY_DN17184_c0_g1	#N/A	#N/A	#N/A	Q94HW2	RecName: Full=Retrovirus-related Pol polyprotein from transposon RE1; AltName: Full=Retro element 1; Short=AtRE1; Includes: RecName: Full=Protease RE1; Includes: RecName: Full=Reverse transcriptase RE1; Includes: RecName: Full=Endonuclease RE1 [Arabidopsis thaliana]	6.51e-142	1.64194	1.75617	0.00037073	0.000129584	1.17718	0.677388	1.00611	2.29961	2.87834	3.68575	2.65744	2.50528	4.29176	TAAAACATGTGATTATCATCAATAAAGTAGCATGGAACATAAGAAATTATAGATACGTTTGAGACGTATCAGCCGCCTTCACTCATGACTGAACTGAAAATGGCTATGACCCGTAATGTGCGGAAACCATTTGATGCCCTCCTTAGAAATATGCGTACAAAGAACATGACACCACTCCTCTGATCTGAATCATGATGCATCTTATAGGTAATCAAGCAGTTGATTTCCCTTGCGCAATTGAGAAGATCATCGACCTGAATATACTAACAAACAAATCATGCAACATAGCTCACCCAAAGCTATCCATCCATGAAAGAAAGTACGGAGTAACTGATTTCCATTAGACCTACGCACTGCAAAATCCATCCACCTGAACGTCACATTAGTTGAAGATCAGAA…	TRINITY_DN17184_c0_g1
TRINITY_DN24515_c0_g1	XP_015649556.2	LOW QUALITY PROTEIN: EPIDERMAL PATTERNING FACTOR-like protein 1	6.38e-55	#N/A	#N/A	#N/A	1.64181	1.76442	0.00434337	2.89665e-05	0.683492	1.25056	0.965864	4.77258	2.32721	1.91624	2.93243	3.30652	3.54558	GGCGCTGCTCCAGCTCCCGATGTCGGCGCTGCTGTTCGCGCGTGATCATCGGCGGCGGCGGCGCCAGGATCTCCGCTTGCTCCCGCGTGAAGACGTCGTGGAAGTTCATCGTCCGCCGGGAGCGGCCGAGCCGCCAGGCGACGGCGTCGTACGCCCGCGCCGCCTCGTGCGTCGTATCGAACGTGTCGAGGCGGATCCGCTCGTCGCCGGAGCGGATTTCCGCGTCGAAGCTACCGCTCGGCTGCGCCCGAACGCCGTGGTAGCCAGAGGCGGAGTGGCAGCGCGGAGGCATCTTCGGCGGAGGCGCGTGGAGCCGGAGCGTCGACGGGGGAGAGGTGGAGCGGAGGCGGGGAGAGAGAGAGAGAGAGGCGGGGAGAGAAACGGATGCGTGGAATGTTC…	TRINITY_DN24515_c0_g1
TRINITY_DN5929_c0_g2	XP_015632208.1	alpha-L-arabinofuranosidase 1-like	0	#N/A	#N/A	#N/A	1.64151	1.7024	9.70549e-15	4.67197e-17	14.9843	17.1431	12.8245	58.368	41.308	40.1315	39.0622	48.8893	57.159	TGCCGATAAGCTCGACGCGAGAGAGAGCAACGGCTTGGCTGGCCTGGCAAGCAACGCAAACCGACGCCTCCGCGCCCGCCCACTTCCATCCGTCTGATCGCGATCCGACGGGACCACCGCCCCCCGCGGCCGCCCGCCTTCGACAGCGACGTTGACTCGTCGAGGCGGAGGGAGACCTAGAAATGCCGCCCTCCTCCCCCAAATCCGCCATTGGCGAGCTCCTGCAACCCACGAAAAGCTGTAACAGGCCGTGATGGCTGTCCCAAGAGGATCTTTGGATCGCCGGTTATTCAGAATGCTGGGTCTTGTTTGCGCCTTGTATCAGATATTTTTTCTTCGGTCAACGGCGGCTCAAACTGCACAGCTGAGTGTGGATGCTTCACCTCAGAATATTCAGAT…	TRINITY_DN5929_c0_g2
TRINITY_DN31203_c0_g1	#N/A	#N/A	#N/A	Q7XUS2	RecName: Full=Anthranilate synthase beta subunit 1, chloroplastic; Short=OsASB1; AltName: Full=Anthranilate synthase, glutamine amidotransferase component 2-1; Flags: Precursor [Oryza sativa Japonica Group]	7.51e-27	1.63995	1.54747	2.6278e-06	9.98339e-06	1.51578	1.93056	1.37528	4.32275	4.81627	5.98688	5.24905	3.86686	4.96005	CACTCTTCTTCGCCCCCGTTCCCGACTCCTTCCTTCCCCGCAAGCCGCACACCTCCTCTCACCCCGTCGCCTCGCCGATATGGCCTCCTCCCACCTCGCCGCCGCCTCTTCACCGGCGGCTACCGCGACCGCGCTGCGTTCCCGCGCGACACACCCCACCGCCTCTTTCGCGTGCCTCCCGGCGACCCTCCGTTCTGAGTACGCTGGGTTAGCCCTCAGCGGTAGGAGGGCGGTGGCCCCGGTGGTCGTCGCCGCTGGCCCGGCCGCGGCGGCGCCGGCGGCCGACCTGGACGGCCGCCCGGCCGCGGTGAAGCAGCCTATCATCGTGATCGATAACTACGATAGTTTTACCTACAACCTGTGCCAGTATATGGGAGAGCTTGGGTTAAATTTTGAGGT…	TRINITY_DN31203_c0_g1
TRINITY_DN45239_c0_g1	XP_015617784.2	LOW QUALITY PROTEIN: LRR receptor-like serine/threonine-protein kinase EFR	0	#N/A	#N/A	#N/A	1.63708	1.18728	0.000103447	0.0173841	1.23817	1.79612	1.05923	5.48352	3.41042	3.87628	4.527	2.12798	2.64629	GTGCTCATATGGGTAGAATGTACGTGTGTGTACGTTCATAGGGGTGAGTGTATGCGCGTGTATGTGAGCGTCTGTACTGTTTTTTTTAAGAAGAGAGCAAACACTCATGGAGGAAATAAAAGCTTGTTGAAACTACATGCCCGATCGATGGAGCTAGCTTGCTCACAGGAACTCGCCCACAAATATAATTTCATGCCAGCCAAGGAGCTCAATCACTGTAATGCTGCACCACGCGATGTTTTGGATGCCATCATTTTGTTGTACTCTGTTTTTATCCTTTTTAACCTCACGACCACGTCCTTCATCGCCATTCTTTGGTCAGGCGAGTCGCTGCAGCAGAGCAAACCCAGCTCGATTACCGGCGCCATGAACCCCTCGTTTAGGTTGTGGCTAGAAGAA…	TRINITY_DN45239_c0_g1
TRINITY_DN23130_c0_g3	#N/A	#N/A	#N/A	#N/A	#N/A	#N/A	1.63384	1.82297	6.09463e-17	6.36702e-23	5.73135	4.96682	5.39918	17.856	14.8804	16.8355	20.6382	17.2807	18.2882	ATTGTGGCTCAGCCATTCCCTTCAACGTCATGAAGAAGAAGGTTGAGTTCCTTGATGTGGACAAATGCGAGTGCAGATACACCCTAGAGTGTGATGGTGTTGAGACGTCCACATGGAGCATCAAGATGAAGCCAACGTCCAACGGTGGGAGTGTGGCGAAGGTGGAATGCACGTCCAAGGGCGTGCAGGATAATGACATGATGCTCAAGGCTAAGGACTCTGCTGCCGAAATGTTCAAGAATGTTGAGGCCTATCTCATCGCCAACCCTGACGCCTACAACTAAGTGACTAAAGAGGGATCATCCAAAACAACGCTACATCTCCGTGATCAAATAAAACTGCTCCAACCTCAGTGGTATGCTAGGGCAAGCTGGGTGTGGACTAAACAAGTTAAAT	TRINITY_DN23130_c0_g3
TRINITY_DN19192_c0_g2	#N/A	#N/A	#N/A	#N/A	#N/A	#N/A	1.63372	1.5644	1.75754e-06	7.51084e-05	1.68244	1.77163	1.23416	5.04686	4.60153	4.87272	4.59229	3.18843	5.9093	GGAGGCCATGGGGAGTCCTGCTGACCGAGAAGTTCCCCGGTGCGCGGCCGGGGGAGCTGTCTTTCGTGTGCGTTGAGGACATGGCCGTCGTTCGGGGAACCAGATCTACGAGCACGAGGATGTCTGGAACCAGATCTAAGAGTACGAGGATGACTGGAACCAGATCTAAGAGTATGACGACGACTGGAACCAGACCTTCTTCGAACTACAATTTGCCGGAGAAGCCTAAGCCCAATCTGCCGGAGAAGCCTAAGCTCAATTTGCCGGAGAAGCCTAAGCAGCACCTTTACCTTGTGTTTGATGACTGGAACTCTGGATACTCCATCCGCAAGGTGAGCTTGTCGCGCCGCTCAGGCAAAGGATCTGAGCAATCGTCCGATTCAGGAGAAGACTCTGAGC…	TRINITY_DN19192_c0_g2
TRINITY_DN13738_c0_g1	#N/A	#N/A	#N/A	#N/A	#N/A	#N/A	1.63299	2.10103	0.000155949	2.26178e-08	1.47214	0.677388	1.1805	2.79772	3.70238	3.72298	4.20499	4.36934	5.42581	ATCACAAATGAACGGGTAAAAATGTAGCATTTCTCTTTTGAAACAGCAATGTCAAAACATGTCTGAGACATGAATGGATCCACCCAGATGGAAAAATTGCTTTTCATTTCCATCGAACGAAACAACTAGATCTACTTCAAAGTTAAACCTCGTATGTAGCTCTGCATCACATATAATTCTGAGATAAATAATGAAGATACCGCACCATTGGACCTTGAGCTTACTAGTACCTCACAAGCTACAACATCACTTGAAAAAATTAACAAATGCCTCCCTCGCTACCTTTTGGACATCTCCATATCCACGGATGTGCATCTCCACCAGAGGGCACGCCACGGCAGCCTGATGCTCTCTATACTCTAGCACCGTCAGGAGCAGCTGCCACTGGTCAAAGATGAT…	TRINITY_DN13738_c0_g1
TRINITY_DN10446_c0_g1	XP_025881061.1	E3 ubiquitin-protein ligase EL5-like	8.34e-29	#N/A	#N/A	#N/A	1.63245	1.77522	5.07051e-11	6.01463e-11	4.83702	6.9302	6.06348	22.7109	15.8673	16.5344	15.3814	18.1859	26.8604	ACAATATAACATTATGTACCCTCTATATTCAGTTAGTTCATGTTGTTTACTTACTCTTTTCAGCAGGGCACCTTCTCTATTGCAACAGGGGGGCTGGAATACTATCGGTTGTTTTGGCTACAATCTTTTATGATCACACACGTTGTACTGGAAACGTCAAGTCAAGAGGAGGCCTCGAATACCTAACCCTTAGTTCTCACTATCCTAGGCTGTCTGCGGAATTCTTTTGCAATGTTTCCGCTAAGACACTTTGTAACCATGTGTTCTGTCTGTACTCAAAGTAGTGTTTAACATGTTGGTTTGGTTCATTTACCTTAACCGTTACCTGGATTTGTTTTGTTCTCGCTTAAAGTATTTCAGTACTGATATGCTAATGTAGTTTATACAAAGAGTACCCTT…	TRINITY_DN10446_c0_g1
TRINITY_DN19042_c0_g4	XP_015641371.1	B-box zinc finger protein 20 isoform X2	2.49e-96	#N/A	#N/A	#N/A	1.63171	1.4423	3.40327e-06	1.06452e-08	3.83807	4.27275	2.89759	16.512	8.03945	9.3622	10.7338	9.50626	9.45487	CCATGCGCTGCGGGCACCAGAATAAAATTCCGCGTTAAGATCCCTCTCGATCGTCATCGCGTATAAAATAACCTCACCACCCTTCTCACGCCCCTCCTTCCTCTCCACCTTCCACGCATCAAGCCAGCCACTCGCTCTCTCCCCCTCGATCAGAGCTTCTCCTCCCTTGACCTGATCGCCATGCGTGTGCAGTGCGACGTCTGCGGCGTCGAGCCGGCCGCCGTGCTCTGCTGCGCCGACGAGGCCGCGCTCTGCTCCCCCTGCAACCGCCGCGTCCACCGCGCCAACAAGCTCGCCGGCAAGCACCGCCGCATCACCCTGCTCCAGCCCTCCTCTGACAAGGACGACGCCGGACCGCTCTGCGACGTCTGCAAGGAGCGGAGGGGCGTCGTGTTCTGC…	TRINITY_DN19042_c0_g4
TRINITY_DN24985_c0_g2	XP_015626254.1	homeobox-leucine zipper protein HOX16 isoform X2	6.88e-17	#N/A	#N/A	#N/A	1.63126	1.34654	0.000713952	0.00844533	1.9979	1.25056	0.59025	4.49829	3.43792	3.88723	2.82177	4.13315	2.73976	CGGTTCAGTCAATCATAATCGCTTGCATGATAATCCAGACATAATACATACAACGATTACCAATTCATATAATGTACATAGCTTAGCACATACTCTTATACTACCTACCACCAATACTACTTGTGAATTCTCTGCTACCACCAATACTACGTCTGAATTCTGAGTTGCTAGTACTACTGCTACTTGCATACGTTATTACCCTGCAGTTTACCGTTGATTAATTAATTAACATTGATCATCATAGTAATGACACTACTCGAACTGTTGCCGTGCTATCCCTCGACCCAAGTTAAATCAGCTGCAGAATTGGTCATAGACTCCTCCGAAGTAGCCGCCGGCCGCCAAGTCCATCATGTAGTTGTTGTAGTCGTACTCGCTCATGTATGTCAGGTCGGCCTC…	TRINITY_DN24985_c0_g2
TRINITY_DN4401_c0_g1	XP_015610817.1	probable receptor-like protein kinase At2g42960	0	#N/A	#N/A	#N/A	1.63023	1.49568	8.34754e-13	9.21917e-12	4.41641	5.4191	5.79519	14.7017	14.1748	19.3266	16.5433	14.7022	12.4095	CGGGGAAGCAAAAGATAGTGGACAAGGCTGTCGCAGAGCCAGCCTGAATCCACGAACCCTGTTTCTTTGTCATGCCAATACATGCAGTTATTATATTCTGTCAGTTGACCTTATCCTGCAGACCAGCACGCTCGTCTGCTGATCTCACCCATCTTCTTCCATCTCCTCTCGCTCTCACCATTTCACCACTCTACTACTACCACCACGTCATTTCTTTAATTGCCTCCCTCACCCGTTTCTCCCCCTCACTTCTTCTTCCCGATCCAGCCTTCAATGCCACAACCTGCATCATCCACCACCTCCCCTCTTCTACTCACATCACATTTCCCTTTCTCTCTCCTCCTCTCTCTCTCTGGGGTTCCCCATCTCCATTGGTGCTACAGGTTGGATTCCAGCTTC…	TRINITY_DN4401_c0_g1
TRINITY_DN56499_c0_g2	XP_015647277.1	protein LONGIFOLIA 1	0	#N/A	#N/A	#N/A	1.62963	1.5622	1.9588e-06	1.9481e-05	1.7876	1.14635	2.361	5.65029	5.55357	4.98222	4.70295	6.554	4.13651	GGGCATGGCCTTGTGATGGATGGACGACGCGCGCGTGCGCGCAAGGACCAGCGACACGGCTTGACCCACACCAACACCCCATTGCCCCCCTACCCCCACACCACACCACACCCAGCAGCACGCTCGCCCCATAAAGCTCCGAGCCCCCCCTCGTCCCTCCCTCCTCCATCCATCTTCACCAGGTCACGAGAAGCGACCCTGCATGAGCGGCTGACGCACAACATTCCTCCGCTGAACTCACAACACCCATCTCCAGCACCAGACTCAACTTCTATATCTGCACCTCCATCCGCATACGCGAGCGAGCATAGATAGATAGATACAACCGCCGCCGCCGCTTCTTGCTCTGCGACTTCTCTGCCCTCTGCGTCGCTCTGCTCGGTGCCGCGCGCCTCGCCT…	TRINITY_DN56499_c0_g2
TRINITY_DN25441_c0_g2	#N/A	#N/A	#N/A	#N/A	#N/A	#N/A	1.62714	2.06853	1.23221e-07	4.23848e-09	2.73397	4.27275	2.67974	12.1273	9.29773	8.54095	12.5115	8.62235	19.1784	CTCCGGGTGCACCTCCCTCGCCAGGCGCCGGTACGCGGCCTTGATCTCCCCCCTGCTCGCCCCCGCGCCCACACCCAGAACCTCGTAGTGCGTCCTCCCCGCCGCCACCGGTGCCATCGTCGGCGACGCACGCGCCACCACACACCGCCGGGCTCCGGCGACGCGGCCTGGAAGCGGCACGGTCGTTGCAGCAAACGCAGCCATAATCGAGGTAATCTGTTCTTGCTCCGAAGCAGCTGTACTGTGCACTACACTGTAATGTACTGTGCTCGACTCCTGTCCGTGTTCGTCGAGGCCGGGGGGCGGAGGCGGCCATGGATTTATAGGGGAGGAGACGGTGAGAGGTCTGTGGTACGTCGTCCAGCTCTCGATCTTATCTCCGGGAAGATTATCTTGGGC…	TRINITY_DN25441_c0_g2
TRINITY_DN9843_c0_g1	XP_015632224.1	protein NRT1/ PTR FAMILY 8.3 isoform X1	0	#N/A	#N/A	#N/A	1.6218	1.60778	0.00170209	0.000361269	0.841221	0.729495	0.965864	3.51086	1.85119	2.35424	2.82177	2.77512	2.04139	CTTGCTTTTGTCGGCATATATATAACCTTGTCTGCCTCCTCCTTCTAGCCAGCCATGGACTCCACGGAGAAGGGCCCTCTGCTGGGGAAGCACAGTTCCTCCTCGCTGCAGAGTAGTGCCGAATATACAGGCGATGGATCTGTTTGCATCCGTGGGAGTCCTGCTTGCAGGAAAGATACAGGGAACTGGAAGGCTTGCTCCTTAACCATAGTTTGTTCGTTCTGCTTGTATCTGGCCTATATCTCGATCTCGAAAAACCTAGTCAGTTATCTCACAAAGGTCCTACATGAAACAAACGTGGCCGCTGCAAGAGACGTTGCAACTTGGCGAGGTACCAGCTACCTCGCACCTTTACTTGGAGCCTTCTTAGCTGATTCATATCTGGGCAAGTACAGGACA…	TRINITY_DN9843_c0_g1
TRINITY_DN207_c0_g2	#N/A	#N/A	#N/A	#N/A	#N/A	#N/A	1.61746	1.58759	4.60683e-13	3.35426e-12	4.41641	5.00225	7.45862	16.128	18.1945	17.1367	15.8794	16.3555	17.7279	TGCTACCATACACAGAAGTGGAGTTTAGCTAGTATCGTGTTTATTTAGATCTTATTGCCCGTTAGCCTGTTGCAAGGAACACGCCACATTTCTATAATTTATACAGTCCCGAGTAGTACTACCTCAGTTTCTTGATATAAGACATTTTGGCAGTTTAAAGTGGACTGCCAGAACTTTTTAGGAACGGAGGGGAGTAGGAATTAGCCAGTGGTACTAATCTTTATTCAAATCCAATACATAGTTGATGGAACAGCCTGACGTAAATAAGACAGAAGAAGATTAGATTATGTCTAGCCTAGTACAAAGCACATTTCCAGTGATCACTTCCGCTCTGCTTCCTCGTCATAATAAATCATAGTCCTTTCCTCCTTTTTTTTGCGGGGAATCCTTTCCTCCTTT…	TRINITY_DN207_c0_g2
TRINITY_DN10516_c0_g1	XP_015633291.1	metal tolerance protein 4	0	#N/A	#N/A	#N/A	1.61719	1.49825	1.42339e-17	1.98478e-30	24.1851	27.3039	26.293	100.169	69.5518	67.5064	73.5873	70.6179	73.329	CCGATGACTTCCTAGGAAAAAAAATATTTAAAGATGTTTTGGCCTCACGATCTGGTATGCACGTGGAAGTGAAAGACACGCATGCATCTCTTCAATGCGTGTCTAGCCATGTGGTGGCTCCTTATATGGCGTAAAGGCCACATGTTTCGTATCATGCCTCTTTGTTTTCTTTCGCAAGATAAAAGACGTATTGCAAGCCTCAGTCCATCTCTACTTTGTCCCGGGCTCAGCTAGAACCTTACGGTGGCAGCGGTCTAGACTTAGCTGAGGTGTAGCACACGGATTTTGAAAACGTCTGACAGGAACATTTTTTTTTTCTGAGACAATATGACAGGACGATCTAAAACTGTACTGTTTTTGTTCATTTTTCTGTCCTCTGCGGTAAATCTGTTTTCAGGC…	TRINITY_DN10516_c0_g1
TRINITY_DN10687_c1_g1	XP_015639820.1	respiratory burst oxidase homolog protein A	0	#N/A	#N/A	#N/A	1.61676	2.0771	7.15223e-14	3.79711e-42	11.041	12.3493	13.1465	25.5634	45.0104	41.555	46.0889	51.133	55.1713	CCTGGATATACCTTTCGGTAAAAGTCTTTTCTGCCTCCTCTTTTTTCTCCGGGCTGTCCATGGCACGAGGGTGCGCCGTTCTCCACACACTGACGCATTGCCCGAGCTTAAGCTAAGCAAGCAGCTAGCCAGCGCGTTTTATTAGGTCGCCGTCCTTTGGACTGTTGCGTGAGCTATATCTCTCGCTCCCTCTCTCTCTCCTTCCTACCCCTAATTCGTCAAACCAGTTCGGTGGGTCGCAGCTGTGTCGGGCGGAAGCAGCCCCGCGACCGCAAGCGTGCCGTGTGGAACCAACGATGCGGCCACCGGGCGCCGGCGGGGGCGCCACCCCGGGCCGCCCCCGATGGGGCTCGGGCGCCACCACGCCGCGCTCCCTCAGCACCGGCTCCTCCCCGCGCG…	TRINITY_DN10687_c1_g1
TRINITY_DN23699_c0_g1	#N/A	#N/A	#N/A	#N/A	#N/A	#N/A	1.61626	2.07058	2.13619e-13	7.27036e-18	6.30916	4.53329	5.31225	17.1154	18.935	13.1399	17.8159	29.9949	19.2858	CGCAGATTACTTGCATCTGACATGTTTTGTTGTATACATATAGTTCGCTATTTTCGTTTTCCACTTCCTTAATCCTTGTCGAAATGCTGATGGATTATTTGGTAATGAGGCAAAATGCTCATGGATATACATTTGCTAATGACACGACTCAACAGTCCGTAGAGCATGTATTTGTTCCATGATGATATCTATCAGACAAAACGTTTACAGTTTCATAAAGACATGGCATATGGCAGATTCTTATGCAGCGAGTATACAAAAGGAGTTCAACATTCCTAAAGATTAACCTATGCTCCGGTAAAAGACAAGTAATTAAGTAAACAAAGAATTCCTACCAATCACCCAACACTGCCATGAACTACGCTACCAGTAACAATTTTTTGCTGATCATCTGGCGCT…	TRINITY_DN23699_c0_g1
TRINITY_DN12896_c0_g1	XP_015631119.1	uncharacterized protein LOC4326946	2.88e-25	#N/A	#N/A	#N/A	1.61209	2.00779	0.000522116	4.14656e-07	0.841221	0.833708	0.858546	2.13943	3.06769	2.51849	3.6517	3.24748	3.16953	TGGGGAATAGGATCTCATAATTAGGAGTTGATAGATGACATAATTAACCAAACATAGTGAATGACTATACAGTGCAAAGTACTTGATTAGTCCCAGCAACTAAAAACCATGAGGGACTGATTTACATCTTCACATTTACATACATGCAAAAAATAAAAAAGAGAGCACATGCACATGCATGCGCAATTCATGCATGGATACATTCGTGCCCCGCGTCACACGCATGCAGATTCAGGGATGCACGTACAGAGGAGCATGCGCCGGTGCGTGCGTGTGCATGAAGCATGATCGCTCACACAAGCAAGGAATGGATTTCCGGCCGCGGGGGGCAATGTCGACGTAGCTTCATGCCTTCATCGCTCACGCGACGACGGCTTCCTGCACGTGGTAGGGGAGCAG…	TRINITY_DN12896_c0_g1
TRINITY_DN4903_c1_g2	XP_015612720.1	E3 ubiquitin-protein ligase RZFP34 isoform X2	3.2e-24	#N/A	#N/A	#N/A	1.61118	1.35408	2.54152e-12	1.18306e-10	5.23345	4.68648	5.44479	18.1276	12.3496	16.0838	12.5569	11.6059	14.4869	CTGAATTATATTTATTTTGTAATTTAACTTCAAAGGGAAAATACCATTCCATTTATCGTTTTATCTTAAGTATTTTGCCGAAGCCTAAAATTTCTGACAAAAATCATGGGAGCAATTGGAAGCACCCCGTGATGTATCATGTGGCTTTGTGGCAATTCCAAAGGTAAAATGGAGGCTTGATTCCCAAAATGAAGATGGTACACCTAACTGAAGTATTTTTTTCATGTGCATGGAGCAATCTGTTGTTTTTAGACGCAGTTGTAAAATGAACCAATGCAAACTATCGAAGCAACAATGGATTACCAACAGAAAGAGCAACAAGTATCCAGGTGCAACATCGCCATATATATCACTCACTTCCTATGCTTTTGGTGTGTAATTGCTGATGTCCTAATTAGG…	TRINITY_DN4903_c1_g2
TRINITY_DN9112_c0_g1	#N/A	#N/A	#N/A	#N/A	#N/A	#N/A	1.60733	1.7122	8.80783e-05	1.99684e-05	1.02839	0.972312	1.33397	2.89262	4.23288	3.10376	2.63974	4.23885	4.01886	CACCACCAAGCTGATAGGCGAGCATTCCCACGCTTTCCTAGTCGGCTCGTCTACGTGCCTGGCCCCGTCTCCTCCTCCTCCTCCTCTGCTCACCTCCACGCAGAACAGAAAATGATAGTCTGAAAGCGGCCTCTCAGTCTCCGATGCAAGCGTCCGCGCGCTTCTGCTCCTCCTCTGCGTCCTCCAAGAAGGCCTTTGCTGACATTTCTGACGCCGTTGTACGGTCATCATATCGGCCTCTCTGTGGGAAGGCAGGAGGTCTGTCTGGTGAGGATCCACCGGGAGTTCAGAAGAGAGTATCAAAACAAGAAAGAAGGGCCAGGGTGGAGGAATTTGTTGAAAATTACAGGGCATCACATGAAGGAAAATTTCCATCTGCTACATCTGTTCGTCAGCAGG…	TRINITY_DN9112_c0_g1
TRINITY_DN7537_c2_g1	#N/A	#N/A	#N/A	Q6H7U5	RecName: Full=CBL-interacting protein kinase 26; AltName: Full=OsCIPK26 [Oryza sativa Japonica Group]	3.49e-100	1.60602	1.15594	0.000609517	0.0266975	0.841221	0.885815	0.804887	2.13943	2.53877	3.01123	1.77052	1.59422	2.20256	CGGGAAAGTCCACGCGGGGTACTTGCTGCTTTGCTCCTCTCCTCCCGTCTCCTCTCCTCTTCTCTCCTCTCTTCATTCCTGGTTTTAAAAGCTAGACTGTCTAGGCAGCGTTCATCATTGGATCGGAAGCTCGATCCGGCCGCCTGCACTACACACCAGGGCTTTTCCAGGTATTGGGATAACAGCAAAACTAGCAAATGGATTACGAAGCTAAATACGATGTCCTGCAGCGCATGCTACATGATGCAAGTGCAGAGCCGGTGGATTTGCCTTTTTCACTTCTTCAAGAAATCACAGATTGTTTCTCATATGATAGGAAAATTGGCAGTGGTGGGTTTGCGGCTGTTTATAAGGGAATACTGGGAACTGGAATGGTAGCTGTGAAGAAGCTATTCGAAA…	TRINITY_DN7537_c2_g1
TRINITY_DN5387_c0_g2	XP_015630337.1	inositol-tetrakisphosphate 1-kinase 3	0	#N/A	#N/A	#N/A	1.60539	1.75499	1.84195e-29	1.6713e-29	74.6058	78.3165	61.4934	205.111	208.074	238.49	212.352	241.553	263.608	CGGGTTCCATGTCCCAGAGGCAAAGTTGCTCCCGTCCTTGGCCTACAAATACGCAGGCGCCCCCCACATCTGCACCTCTCTCTTCCTCCGCTCCTCTCCTCTTCACCCGGCCGGCGCTCTCACACCTACACCTGTCTCCGCCTCCGCTTCTTCTCCGACTGCGCTCGCTGCATTCCGATCTCGCTCGCGGCGCGGCCCTCTTATCTGGGTGGATTGGTTCGGTGCTGGTGGTGGCGGGGGCGGGGGCGATGGTGTCCGGCGGGTGCGTGGGGGCGGAGGGGAACGCGGAGCCGGAGGCGGTGGTGTCGGAGGAGGCGGTGACGTCGGCGCCCGCGCCCGCGAGGGAGCTGGTCGTGGGGTACGCGCTCACGTCTAAGAAGGCCAAGAGCTTCCTCCAGC…	TRINITY_DN5387_c0_g2
TRINITY_DN12039_c0_g1	XP_015637089.1	adenine phosphoribosyltransferase 2 isoform X1	8.43e-144	#N/A	#N/A	#N/A	1.60449	1.36712	8.19007e-11	4.70342e-12	7.51842	7.50337	6.38544	28.416	19.1466	17.1367	16.82	21.3743	16.5998	TGTAGAATGATACCGAGCCAGTAGCCACCACAACAACTCGAAGCGATACTAGATATAGCTGAAGAAGATCAGTCGACGACGAAGTAAAGCAAAGCAAACCAAAGAGGATACATGGGGGAGCAGGAGAGCAGAAGCAGCTGCGAGAGCGGCGGCGGCGACGACGTGATGGCGCCGGCGGGGAAGGAGCACGGCCGCGCCGCCGCCGCCGCGGACCCGCGCCTCCAGGGCATTTCCGACGCTATACGCGTCGTCCCGCACTTCCCCAAGCCAGGGATCATGTTCAACGACATCACGGCGGTGCTGCTGCGGCCGGGCGTGTTCAAGGACGCCGTGGACATGTTCGTGGAGCGCTACCGCGGCATGGGCATCGCCGCCGTCGCAGGTATTGAAGCTAGAGGG…	TRINITY_DN12039_c0_g1
TRINITY_DN16245_c0_g1	XP_015627625.1	probable glycerol-3-phosphate acyltransferase 3	0	#N/A	#N/A	#N/A	1.60203	1.44549	8.64935e-08	0.000202915	2.31336	1.5111	2.09271	5.92458	6.13537	5.74872	6.08617	6.73114	3.11581	ACCCCAACGAAAACGCAAGAGAAAATGTGACGTTTCAGCACAACTCCCACCATTATCTCGGAATTTACATGCAACCAATCTGACAGAGGTGTTCAGAGACTGATTGCCAAACACTAGCATCATCTAAAACCACCAATAACTGGTGACTTCTGACAGAGAGAAATTTCCCCACAAAAAGCATAAAACAGTACTGAAAATTCCACATCAAATATGTCTTATTAACATTTGGCAATCAAACTGAAATGCCAATGCAAATGCTTCACAGTGAGGAGCAGAGCAAATAGGGTCACACTAAGAGAACAGATGCATCTGCTGACTATCAGGCATGCCATGGCTTGTTAGCGTGACTCTGAAGCTCAGGCAGACGGTTGTGAACCCGCTTTCCCTAACACGGTCGCT…	TRINITY_DN16245_c0_g1
TRINITY_DN2767_c0_g1	XP_015623373.1	protein EXORDIUM	0	#N/A	#N/A	#N/A	1.5976	1.5922	3.88152e-28	4.22532e-19	37.2966	27.5499	39.7367	105.364	94.8158	112.949	113.004	118.113	79.7551	TGGGACGGAGTAGTTTGGTTGTAACACCTACTTGGTACGTGGTTCTGTCGGTAAAAGGAAACGGCTTGCTTAACATATGTAGGACAGTCTAGCAGTCATATTAAGCACCGGGCTCCCCTATATAAACAGCTCCCCGTTCGCCTTTGCTTCCCACACACTAGCAAACAACACCATTTCAACACGCACACCTACGCAAAACCTTCATCCAAAACCTGGAGCTCTCTTGTCTTCCCCAAATGGCCAAGGAAAGCCTTCTCATCCTGCTACTAATGGTGGTTGCCACAAACATGGCAGCCGCGTCAGTTACCACCAGGAAGCTGATGTTCCTGGTCCAGCCCCAGCCCAACCAACTCACGTACCACAACGGCGCCGTGTTGCAAGGCGACATCCCCGTGTCCG…	TRINITY_DN2767_c0_g1
TRINITY_DN31209_c0_g1	#N/A	#N/A	#N/A	#N/A	#N/A	#N/A	1.59575	1.82196	0.0340489	0.00834704	0.315458	0.416854	0.429273	1.09714	1.53384	0.875995	1.27256	0.885676	1.88023	GAGAAGGTAGGGAATGGCATCTAGATCGAATAATCAATCTGCTGCTCGTTCGGGGATTGGGTCTGGGAGTAGTGCTGCTGATGATTCCGAGGAGAACCAGTAATCCAATCCTAAATACCCCCTCTGGGTTCATGTTACAAGATACACCAGTGTTAGTGAGTCTGGTCGTGGGGGAAATGCAAGATTTAAATGCCACTTTTGTGATGGAGATTTTCCTGGGAGTTATTCAAGAGTTAGAGCACATCTTTTGAAGACTACCGGTTCTGGTGTGAAGATATGTAGCAAGGTTCCTTATTCTGTCCATGAGCAGCTTTGCAAGGAAGATCGTGAAGCTAATGCAGCTATAGTCAATAGTGCACCAAAGAATCAATTAGTTAAACTTCCTCCATATGAAAATTC…	TRINITY_DN31209_c0_g1
TRINITY_DN22902_c0_g2	XP_015638223.1	uncharacterized protein LOC4337981	1.42e-50	#N/A	#N/A	#N/A	1.59172	1.49916	0.000887927	1.29905e-05	1.84017	1.25056	1.50246	7.24115	3.33214	3.06598	4.31565	3.83793	4.62	CTCGGATTTGGGCGTGGGGAGCGCCAACGAGTGGGGATGCTCTAGTACAGCACAAGAACTCGAAAGAAAAAAAAAGTAGTGCAGCACAAGAGAGAAGGAGGTAGAGAGGGCGAGGAGAGAGAAACTGTGCCGCTGCTGCTGCACTAGTGGCTGAGGATGAAGTGACCAGTACAGTACAGTGCAGTGCCGCGGGTGCCGCAGTGGCATTTTACTCCGTCTGTGCGCTCGCTCGGAGGCCCCATTTTGGGTAACCTCGTCGCCCTCTTTCGTCGCACCGGCCAGCCGTCGCGGAGCTGGAGGCGATTTGGGAGAGGGAGGGCGAGAGCGATAGAGGAGCAAGAAACGAGAGCGACGGAGGAGGGAGAACAAGGTGGGGAGTTCAGATAATCAGGTGGGATG…	TRINITY_DN22902_c0_g2
TRINITY_DN6192_c1_g1	#N/A	#N/A	#N/A	#N/A	#N/A	#N/A	1.59119	0.763038	1.74951e-09	0.00759981	3.73292	3.17851	3.97078	7.84458	13.2228	11.6069	6.08617	5.31406	6.76883	GTTGCCATGGCAACCAAAGCGGTGCTCAAGTTCCCAAACTGAATAACCCAAACCTCCATGGCTCCACCGCACATCCAGAGTCCAGACCAAACAGCCAACCCCCCTCCCCCCTGGCCACGCCCATCGCCCTCCCCGCCGCACGGCTCCACGGTGCCGCAGTTCCGGTTCCTCCCCGCGACCACGATGCTCTGGCCTCCAGATGGTGTGGTGGTCTGCTGCTGCTGCTCCCTTCTAGGTTGGCCGTGGCCTCCCGCATCTCAGTGCGGTGGCAAGCTGGGCTTGCCCCTTCTCCTTCGTCTACCTCGAGTACGGCACATACCGCCGGCGTTGCCGTTTTAGGAGGTCGCCGCCACTCACACGATGTATTTGGATATCGTCGCCACGCCACCTCTTGATGAG…	TRINITY_DN6192_c1_g1
TRINITY_DN30867_c0_g1	#N/A	#N/A	#N/A	Q766C3	RecName: Full=Aspartic proteinase nepenthesin-1; AltName: Full=Nepenthesin-I; Flags: Precursor [Nepenthes gracilis]	7.05e-88	1.59084	1.56813	3.57723e-09	1.10744e-08	10.2524	11.8803	23.771	47.5063	43.9525	45.278	45.9783	48.3579	39.5386	GGCTAGTTTTTGGTCGTTTGAGAATTAACGTAGTTTTCAGTTAGATGGCATCATCAAATCTTAGTTGAAACTCATGATTAGCACGAATCACGAAGTAAATCTAACAGCCCGAAGCATTTTTCTTGTAACTCCATTTGCAATTTTTTTTAAAAAAAAGCCATTTGCAATTACAAAACTTAGTTGTAATCTAACTTGTAACTCAAACACCATGCAATCGGACGGGGTAGGACTTGGCTAAGCATTATAGGATAAATAATAAGTTTGGCGCTTTTTATTTAGCACTAGTAACGGCAGTGCATATTTTTACTAAGGACCAGTACGTACGCTCAATTGTCGCCTACACTTGCACGTTTATTGACAACTTGTCACAGCTTGTCGCAGCGCGCGGGCACAAAGAAC…	TRINITY_DN30867_c0_g1
TRINITY_DN16922_c0_g1	XP_015610654.1	probable glucan endo-1,3-beta-glucosidase A6 isoform X1	0	#N/A	#N/A	#N/A	1.59061	2.0103	4.32678e-18	8.66834e-30	10.1472	12.0367	10.6245	37.9612	30.624	29.8933	42.2712	38.6155	49.9067	GTGCCGTTGCCGTCGTAAAAGCTTCGAGTTTTAAACCCTCTACTTAAACCTCCTCGGGTCCTCCTCCCTACGCGTCAACGCTCGGTCCCTCCGTCCAAACACTCCACACGAAACAGAGCCAGCAGTCAGCCATGGCGGCTCCCATGGCCGGCGTCTCACCTCTCCGGCCGCTCCTCTTCCTCCTCCTCGCCGCCTTCGCCTGCCACGCAGCCGATGGGAGCAGCAGCCGGTACGGCCACGCGCACGGCCTGGGCGTCAACTACGGCAGGGTGGCCGACGACATCCCCTCTCCCCGCCGCTCCGTCCAGCTGCTCCGCGCGGCGGGGGCGGGCTCCGTCAAGATCTACGACGCCAACGCGCCGGTCCTCCGCGCGCTCGCCGGAACCAGCCTCACCGTCT…	TRINITY_DN16922_c0_g1
TRINITY_DN9799_c0_g2	XP_015643427.1	probable LRR receptor-like serine/threonine-protein kinase At1g14390	0	#N/A	#N/A	#N/A	1.58604	2.25272	4.70746e-11	3.48504e-16	3.47004	2.91798	2.84393	8.88686	8.83282	9.85494	10.0145	15.2927	18.1039	GTCGCAAGTTCAGGTTGGCTGGCACGCACTCGCGCTCCATACATCGCACTCCCCTTCCACGTCCGCTAGCCTGGCCATGACCACCTAGCCTCTCCCGCCCTCTCCAAGCTCCGGCGCCACCCTCGATCGTCGGCCACCGCCGCTCCACTCCACCGCCAAAGTGCCAATGGCGTCTCCCAAGCACCTAGCTCCGCTTCTAGCCCTGCTCCTCCTCCTCCCCTACATTTCCACCCCGGCCACCGCGCAACCCCTCGCCTCCTCCGAGGCCAAGGCGCTCTACCGGGTCCGCCGCCTGCTGTTCGCCCCGCCGGCGCTCGCCCCGCTCACCACATCCCCGGACCCCTGCGCTCTCCGCCCGACGCCGTCCCTCGCCATCACCTGCTCCGGCGGCCACGTCAC…	TRINITY_DN9799_c0_g2
TRINITY_DN21644_c0_g2	#N/A	#N/A	#N/A	#N/A	#N/A	#N/A	1.58245	1.45786	8.82525e-17	1.04325e-12	8.09676	7.55548	5.95616	20.352	24.1184	20.1479	20.859	21.4334	16.5998	GAGACCTGGCAAAATCATGGTCGTTGCCGCAAAGATTATGGCTCAGCCTGCAAGCCTGGGAATTTGATTGATTTCGCTCAAAATTTCGTTCAGACAAGATCTTAACAACTGCGTCAGGTAATATCCAATATAATCACACTACGTGAGTACAAATACACAACAGAAGTACAGTGAGATGGAACCTGAAACAATCATTGATTCCGAGACACCACCTGTCAGATCTTCCTTTCTCTATTCTTGTAAATGGAAGAAAAGAATCTATGTAAATGGAAGAAAAGAATCTAAGGGCCAGACGTGGAAGCAAAGAATCCCCGCAGTCGCCGACGAGCAGACCCTTCCGCTCCGGCGTCGCCGCCGTGCCCTGAGGCTGTCCGGTCGATCCCTACCAATACAGCGTGC…	TRINITY_DN21644_c0_g2
TRINITY_DN10981_c0_g2	XP_015643661.1	G-type lectin S-receptor-like serine/threonine-protein kinase SD2-5	0	#N/A	#N/A	#N/A	1.57978	1.71162	2.97064e-26	4.3264e-29	10.4101	10.5256	10.9465	30.5006	30.1479	34.2186	33.4739	32.3567	37.2823	GTCCAAACGTCCACTCATATTTGAACTTTCGATATAGAGAACAAACACGTAGAAGATTATAATATGTACTGTCAAAGTTGAAGATATTAATTATAGCTTATAGAGAACTAAATTTGAAAGAAAAAAATACTAATTTCGATAAGGAACCTCAGCTAGAAAAGCTATTATAAAAGTTACCACCTGACATAATAATGATAAACATATGTACACTAACCGTGAACAAATGATCACAAAATCAACAGGCCCTACCCCAAAACTGAAGACCATCATTCTAGCTACAAACAGATATACACAACATCCACACCATCATCTAGGACCAGAGAGGCGCACAGCTGAAAGTAAAGCCTCACTATTGTAGTCTGACATCCCTGACGACATGCCCTCCTCGCTGCTCGATTT…	TRINITY_DN10981_c0_g2
TRINITY_DN8404_c2_g1	XP_015640180.1	probable leucine-rich repeat receptor-like protein kinase At5g49770	0	#N/A	#N/A	#N/A	1.57894	1.80889	1.29427e-17	8.42416e-28	25.3418	32.6709	24.7369	93.0926	70.8212	83.0005	96.1062	91.9922	99.9746	CCGCAATGAACACATTTGGCCCAATTGATCTAAAGATCAGGACCTTAGGGTTCCCCGTGTTGGTCGTAGCGCACTCGTGGTCGTTTGGATGTGAAAAACGCCACGATGCAGCACCTTCCCCGCCAGCAACCACTTCTGTTCCCCTTTCTTCCCGATCATCTAGGACCGATGGAGTCGATTCCGCCTCAGAGATGTCTAGCTTTTCCAGTTGTTCCTCCAATCTTGCCCTAGCCGCCCGCTGCGACTGAGCATATCATCCTCCTTCGCCTTCCCCCGCTCCGGCTCCATGCCGAGCTCCCTTTCTTCAGGCGCGCCGCCAGAGAGCTTGGATGGCCGCCGCCAAAAACGCCACGAAACCATAGTCGCCTTATTTACTACTCTACTCTGATAAGGCTTTGA…	TRINITY_DN8404_c2_g1
TRINITY_DN9166_c0_g1	XP_015637236.1	ethylene-responsive transcription factor ERF008	7.16e-139	#N/A	#N/A	#N/A	1.57033	1.56047	5.83521e-23	4.13909e-15	31.1778	34.2341	26.132	91.6115	82.0341	97.7829	74.3619	82.8402	110.289	GCATGCCTATGTACGTACGTGTACTGGTGACCGCTGGGTGATTAGTGGTTGATCAGTACAGAAAAAGTGGGGAGGAAGGAGTACTTGGGCGATGGAGATCCGGCAGAGCCCCCGCAGAGACGCGCGCGAGCAATCATCACGCTGCACTCTACGCTACGCTGAGCTAGCTTTGCAATGTGGTGGCCTAACCGCTACCCAATCCAATCACCCACGCACTACAAGTACCCTTGTACGTTACCTACTAGGCCTAATCCTAATCCCGACCTCGTGACACTGCAGCTCCAGGTAGTTAGCGATTAGATTACCCACAGGTTGCACACGACGCCGCCTCCTCTGATCCATAATTGCACCGGCACATTCGGACACACTGATTAATAGAGAAAGAAAAGAAACCTCAAC…	TRINITY_DN9166_c0_g1
TRINITY_DN9793_c0_g2	XP_015632685.1	uncharacterized protein LOC4333506	0	#N/A	#N/A	#N/A	1.56389	1.79391	6.95722e-09	5.43894e-13	3.7855	6.09649	6.70739	19.0354	13.7517	16.0417	19.8077	16.3555	20.7363	ACAGCTCGAATAAAATACAGGCGCTGGCGCGAACATCTCTTTCACGCGAAGATCGCGCAGACAGAGGCGACATCTTGGTATGCATACAGACATCCAGTATAAGTATCTCCCTCCCTCGTGCCCATCCCATTCAAGCCAGAGACCCATCACCGGCGGCATCTCATCCGATCCCACAAAAAACTAGAATTCAAACGGCATCCGCAGCTCCTATTCCCGTTTTTATCCCCATCTCACCTCGTCCACCTAACTCGATCCTCTTCGCAGTTCTCCTCACCATGCAGAGAGATGGGCTCGGCAGGCTGCTGCTGCTCCACGTCGCCGCGCTGTCCACGGCCGGCGCGATGGCCGCCGCAGCCGTGCTGCGGCGCCGGCACCGGAGGAAGATGAAGGAGCTTCTGT…	TRINITY_DN9793_c0_g2
TRINITY_DN12933_c0_g1	XP_015629344.1	transcription factor LATE FLOWERING-like	1.38e-103	#N/A	#N/A	#N/A	1.56221	1.81073	2.17827e-07	7.2805e-09	2.78655	3.0743	1.93173	6.80229	7.29898	8.9242	6.5288	10.0377	10.583	TGTTAGATCACACGTATACATAGTAGCAGAAGACATATAGGTAGCTTAGCCATCTATAAAAGAAGCCCATATACTGCCATCGACTGGAGGACCATATCCCATACGTATGATCTGTGCTGTCTCCACCTCTCTCCCTCTCTCTCTCCTCTCCTCAACTCAATTGCTCAAAGCTAGAGAGCTTCTTCTAGGAAGCTAGCTCAGCAGAGGCTGCCGAACACCCGAGTACATACATACCACCAAAGCTGATTGATCAATCATCTCTTCTGCTGCCAGCAGAGTCATCTGAGCAAGACACAGGTAGCTCTACATCTATCCACAGCTACTAGAGAGCAGTGTCTAGTAGTAACAGTAGCACTTGGAGTTCAAATCTCCAATATATACGCACCTACATGCCGTGCC…	TRINITY_DN12933_c0_g1
TRINITY_DN16922_c1_g1	XP_015621027.1	glucan endo-1,3-beta-glucosidase 14 isoform X1	0	#N/A	#N/A	#N/A	1.55888	2.06183	1.66495e-12	2.8562e-20	7.25553	9.01447	6.33178	22.656	18.9879	24.9111	26.5578	39.5012	27.9886	AGCAGATATGCTGCGTAGCTTAACCTGCCGCCTCAAGCCTGCGAGATGCTCCTATATTAACGCGCAAGCGGAAGGTAGGCGGCCGGTCGACGACCCGCCCCAGACAATACCAAGAGAGGAAGGTAGCAGGCTGGGGCCGCTCAGAAGGAGAGAGCAGTCAGGAAGGAAGGATCAGAGACGACGCTAATGGAGAGGAGCTTGGTCTGCGCCCGTTTCTTCTTCTCCTTCCCCTGGGCTTCCTCGCTCCGGCTCGGCTACATCCTGCTCTTGCTCCTCTCAGCCAATGGTTTTGTATCGGCGGCGACGGCGCCACTGAAGTTCGGCATCAACTACGGGCAGATAGCGAACAACCTCCCGCCCCCGACGAAGGTCTCCGGCATCCTCCAATCGCTCAACGTC…	TRINITY_DN16922_c1_g1
TRINITY_DN11827_c0_g1	#N/A	#N/A	#N/A	#N/A	#N/A	#N/A	1.55567	1.37488	5.32133e-18	1.80487e-07	5.62567	5.31489	5.63421	16.0183	16.8723	15.6037	12.2277	11.2186	18.856	GAGGCGGATGCGGCCCCGGAGGAGGCGCGCGGCGGCGGCGGTCGCGGCGAGCGCGGCGGCGGCGGCGGCGGCGAGGAGCGCGAGGTGGCGGTCGTTGTGGAGGAGGAGGATGAGGAGGAGGAGGGCGAGGGGGAGGGTCAGGAGGATGAGCGGGTGGGCGGCGGCGGCGGGGCGGAGGTTGTGGGGGTGGAGGGATTTGGTGTGCTGCGCGGCGACGGCGTGGGATTTCTTGTGGTCGGGCTCCGGGTCGTCCTCGAGCAGGACGGCGTGGAAGGAGGAGCAGTTGCGGACGGTGGGGGAGCGGAGGAGCGAGGAGGGGGTGCGGGTGAGCTTGCTGGCGGCCCCGGGCCCGTGGGCGTCCATTCCCCGCCGCCTGGCGCCGCCGTCCCTGTCCTCAAT…	TRINITY_DN11827_c0_g1
TRINITY_DN5907_c0_g2	#N/A	#N/A	#N/A	Q9FJU9	RecName: Full=Glucan endo-1,3-beta-glucosidase 13; AltName: Full=(1->3)-beta-glucan endohydrolase 13; Short=(1->3)-beta-glucanase 13; AltName: Full=Beta-1,3-endoglucanase 13; Short=Beta-1,3-glucanase 13; Flags: Precursor [Arabidopsis thaliana]	1.36e-94	1.55366	1.89727	6.13345e-10	0.000222154	26.3933	54.0347	38.259	115.968	101.498	132.877	185.462	173.947	84.3955	TGATTCCATGGAGCAGGCTAAGACGGGGGACAGTTGAAACATTCCATTCTGACGGGAGTTCGGTCTGGTTGAGCGCGTTGAGTGGGATAACCTCCTAAGAGATACTAATGACACCCAACTCGCTGATAGACCGGATGTGGTATCTTGGGCCTAGAACCTCTAAGGAGGTTCTCGGTGCGCTCCCTATACCGCAAGCTATGCCCAGGCATTCCAAGCAAGAATTATGGGGTGATTTGGCATGCCAATGTCCATCTCAAAATCAGGGTGTTCCTCTAGCAATTGTGTAGGAAACGCCTCCCACTGAAAGAGAACATTCGTCGAAGACACGGTCCCTCCAATGGCAAGTGCGTGTCCTAGCTAGCTTGTCCTAGCTATGCATAAGCTGGGTGTGAACTCTTG…	TRINITY_DN5907_c0_g2
TRINITY_DN19539_c1_g1	#N/A	#N/A	#N/A	#N/A	#N/A	#N/A	1.55198	1.69022	0.0133811	0.00705313	0.841221	0.260534	0.804887	1.536	2.16854	1.80674	2.26848	1.1809	2.52488	TAGGTGAAGCACCACCACCACCGCCGCCACCGCCACCGTCACCGCCACCGCCACCGCCACCGCCACCACCACCACCGTAGGGGGGTGGACTTGTTGGCGCCTCGCCTGGAAACTTGATAAATTTCTTCTGCCATAGAATGAACTGGCGCTTGACATCTCCAAGTCTTTTCACCCCTTCAGGTGTAGCAATGTCAATGTCCAGGTCCTCAAACCCTTGGACTATCTCCTCCACCGTGACACGAGCATAGCCATCTTGAATGGGGTTGTTGTGGTGGAGTGCTCCAGGTGGTAAAGCACTGCCGATGGCTACCTTCATGGACATGTTCCCGATAGGATAATACAGATGACATGCTTTCATCTCCTTTATATCGTCCACGGGGTAGCGAGGAGGCTCCGGTG…	TRINITY_DN19539_c1_g1
TRINITY_DN16836_c0_g5	XP_015634538.1	homeobox-leucine zipper protein HOX17	0	#N/A	#N/A	#N/A	1.55122	1.89272	0.0135115	2.25686e-05	0.834912	0.468961	1.07318	3.56572	1.63963	1.64249	2.71111	3.06444	2.89824	ATGGGAGAGCCTGTCATGGAGGGGCATGATTCTTGTGCAGAAGTGTCCGATTTATCAATCTCCCTACAAATTGTTTCTGTGCTATACGATCTTATCATGGCGTCGTGACCCCTGAGAGCAACGCGAAACAGACACCTGGAATGAGTGAGGAACCGTTTCCATCAGTGTGGATCTGAACTGACATGCCATTGATCCACTCCTCGATCCATAGTATATGGTCCCGAATCAGTTGCGTACGTCCGTGTGTTTGATTGTCCAGTCAGTCCACACGAGTCGGTGGCCGGCCGTTCACAGAAGCGAACAACCGTCTGATTGTTTATCCAAACCCAAAAGATATATAAACGGATAACTGCCGCTTTTAATTCGGTAGAACATGACTGAACGATCGATCAGCAAAGA…	TRINITY_DN16836_c0_g5
TRINITY_DN16351_c1_g1	XP_015635471.1	L-type lectin-domain containing receptor kinase IV.1	8.96e-61	#N/A	#N/A	#N/A	1.55059	1.48614	1.17463e-05	4.57039e-06	2.41851	2.24059	1.55611	5.32115	8.09234	4.81797	4.70295	6.49496	6.07046	GACCCTCCCGAACCCTCCCACGCCCAGCAGATTCCTGTCCTTGAACCCATTGGTGGCGCGGAACAGGTCCTTGTACGAGAACCGGTGCGGCCCGAACTCCACCTCCCAATCTTCCCGCACCTCCCTGTACCTGAGCCGCCGCCGTACCAGCAGGACGGCCACGGCGCCGACGACGAGGATGAACGCCGCCGTCGCTACGGGTGGGATGATCTTCGCGAGATTGGGGCGGCGCTTCGGGCCGAAGCGAGGCAGCTTTGGCAGCTGGGTGATGTCGATGGCCGGAGCGGGCCCGTCCATGGCGAAGCTCCAACCCAGAACGTAGTGCCGCGAGTTGAAGGACCCCGTCGCCGACGAGAAGCCCACGTACGCCGTGTCCGTGAGCACCGTGGAGAGGTCGTA…	TRINITY_DN16351_c1_g1
TRINITY_DN21983_c0_g2	#N/A	#N/A	#N/A	#N/A	#N/A	#N/A	1.55056	1.81538	4.44167e-06	1.69936e-06	2.83912	2.50112	1.60977	5.76	6.13537	8.43145	4.92427	11.5138	7.89697	AGAGGAGTACGCAATGTGAAGTGATATTACTGGTTCTTCTCTGTCGCTGTCGATCCATCCAGTTCACTCCACGGTGTATATATGCTGTGCTACTGCTGCAGCTCATTGGGCATTCCACCAGTTAGGCAGTGTGTCGTCGGCGGTAGGCAGGCAGGCAGGGGAATACTCGTGGCGGCGGTGGTGATCTGAGGAGTGAGGAGCCATGGACCAGTTCGTCCCTGCTGATTGGACCTGGAGCACCAACAATGGAGACGCCTTTGCGCCATCGTGGTTGGTACACCTCCTGATTCATCTTTCGTTTTTTTCTTGGACCAGTCAATCAATCTGACAGTCCTTGTTCCGGTGCGTTGCTGCAGCGCCCAAGACGACGGCCTCGTCGAGCTGCTGTGGTCCAACAGC…	TRINITY_DN21983_c0_g2
TRINITY_DN53258_c0_g1	#N/A	#N/A	#N/A	Q0D8I9	RecName: Full=Protein ETHYLENE-INSENSITIVE 2; Short=OsEIN2; AltName: Full=Protein MAO HUZI 7 [Oryza sativa Japonica Group]	0	1.54922	1.93609	0.00306641	7.9382e-05	0.473187	1.35478	1.34148	2.41372	3.27925	3.61348	2.93243	3.60175	5.47953	CGCAAAATACGAAAACACCCCTCGCCGCTCTCGGCGTGCAGCCTGCCCTTATCCTCTCCAGGGCGGCGGAGAGGCCACCGATCACCGCATTGCCTACTTCTTCCCGGTTTTCCCGCTCGTCTCCTACGCCATCGCACCCGAACCCTCTCCCGCAACGAAGCACGCGGGCTGGAACCTCTCTCTGCCGGAGTGGAGAGATCCATCTGAACTTGCTCGACTGCTTCTCCCTGTTTTTATGCGAATGTGCATGCTTCCCCCTGGAGTAGAGAGTACGGATAGCTAATTTGCTGGTTCAAGGAAAAGGACCCTTGGATCATAAGGGCGTGACTCGGATAAACACCCTGGTCCTCTATCGCGGATTCACAGTGATTCTTTACTGATCGCATCTTCGCGCCGCCA…	TRINITY_DN53258_c0_g1
TRINITY_DN75_c0_g2	XP_015630586.1	ethylene-responsive transcription factor ERF073	9.78e-53	#N/A	#N/A	#N/A	1.54914	0.986352	0.000461018	7.3327e-15	90.0138	105.182	103.487	427.105	231.873	208.046	201.462	196.533	188.452	ACCTCCCGCGCGTCTCGATCTCCGGCCTGGAGGATGACGACCTCCCGCGCGTCTCGATCTCCGGCCTGGAGGATGACGACCTCCCGCGCGTCTCGATCTCCAGCCTGGAGGACGGCGACCTCCCCCACGCCCACGCCAACTAGCCCGCGAACCTCCCGAGAAACACCAACCTCGCCGCCGAGAGATTCGCTAGGCAAATCACCGGAGAATCGCCGGAAACTTGTCGAGGACCCTAGATCACCGCACATCGCGGACGGAATGGGAAGAGAAGAAGGGAGAGCGGCGACAAGTCACACGGGCCTAGGTGTGAACGGTCGGGTCCCAGGTGTCGGTCGGTCTGAACAGGGCTCCTCTAAGCATTGCGGGACGCCGCGATCTGGGACGTTTCTTTCGCATCGG…	TRINITY_DN75_c0_g2
TRINITY_DN10_c0_g1	#N/A	#N/A	#N/A	#N/A	#N/A	#N/A	1.54852	1.35699	3.10023e-14	6.55141e-11	4.94743	5.63587	5.61114	17.4874	15.1977	14.5273	13.3259	12.6274	15.0451	GTAGACAGATCTCCGCTGCTGCTCGAAGTGGTAAAAGTTCTTTGTTCATCTGCTTCTTGGTTGCTGTAGTAGCTGATGCCTTGGCCTTTCTCTTCTTTTTTCAGTCGTGGAGCTGACATCTCTTCATTCGAGGCAGCTGAGGCAGCTGTCGTCTGGCCGGCGTGGTTCCTCAAGCTTTGCTATCCTCTGGTGCATTTGTCAATTCTTCAGGTGGACAGAGTACAACAGATTTTTCTGGGTCTGTCGGGGTTTCTGTGCTGCTGCCTGATGCTAGTGCTAATGATGCAAGATGCAAATAGGGTCTTCTGAATATGCCAAGATCCTTTTACTTCCTCCAAAAATCGTTCTCAAGGTAGGTATGTCCATTGTCATTCAGTTCGAGCAAACTAAAAACCAGCA…	TRINITY_DN10_c0_g1
TRINITY_DN26741_c0_g2	XP_015646089.1	adenylate-forming reductase 06235	0	#N/A	#N/A	#N/A	1.54701	1.70206	0.00481589	0.000849925	0.630916	1.04214	2.03905	4.93715	2.69745	3.06598	5.31157	4.13315	2.47116	CCCAATCGATATTTAAGCAACCATTGCATTTGAACAGAAACCATATATACCAGACAAATATCCATCAACCATAGGAGAAACCTTTACTTCAACTATCTTAACATTTCAGTATCTCATTTTCGAAAAACAGAAAAACATTTGAAAATCTAAACTAAACACTCAAACATATATTGCTGTATATAGTTTATTCTTTGACTGGGAGAGAACAGATAGGCTTAATTAACATGTAGTACTACTTCCGAATGATGTTGAAAGCATTTTGTCTGGGTTGGAGGCTTGAGCATTCCAAACTTACATCAGGAATCCCAGATAGGCCCAAACGCTGGGATGCCGGCCTTCTTGCACCCGCTCACGACGTCCCTGCTCCCCTCCGGGTTGCTGGTCACTATCACAGCCTCC…	TRINITY_DN26741_c0_g2
TRINITY_DN44594_c0_g2	XP_015651098.1	cleavage and polyadenylation specificity factor subunit 6	0	#N/A	#N/A	#N/A	1.54546	1.76042	0.0308347	0.00320325	0.420611	0.364747	0.59025	1.536	0.899149	1.53299	1.38322	1.53517	1.66535	GCACAAGGTCCACATCTCTGGAATGCCCGCGCCTCCACCAACCCTCCCGCCGCCGCCGGCGACCCTCCCGCCGCCACCTCCGGTGCCATCGAGACCCGCACCGCCGCCATCTCGGCACCACCAGATCCAGCTAGGAGGAGACGCGTTCCATCACCAAGGAGGCAGCTTCGGAAACGGCGGTCCGGCCGACAGTGGTGAGGGCATGACGCTGTTCGTGGGAGACCTCCACTGGTGGACGACTGATGCGGACCTCGAGGCGGAGCTCAGCAAGTACGGATTGGTCAAGGAAGTGAGGTTCTTTGATGAAAAGGCCAGCGGGAAATCTAAGGGCTTCTGCCATGTTGATTTCTTTGACCTCGATGCCGTCTCTGCCTGCAAGAAGGGCATGAACGGGCACCT…	TRINITY_DN44594_c0_g2
TRINITY_DN15424_c0_g1	XP_015641219.1	F-box/kelch-repeat protein At1g80440	0	#N/A	#N/A	#N/A	1.54389	1.44916	1.26242e-23	3.56175e-18	137.329	155.799	148.153	509.514	396.366	375.035	350.785	357.223	483.488	CTTCTTTGTTACAATACAAATTGAATTAATAAACAACTAAGAAAATTACAATGTTATCCAACTCCAGAACTAAACTAAACCTAACTAGGATCATGTTGATCTTTATTTTCCATGGCTAAATCCTCCAAATCTAGAGCACCTGCAAGAGAAAAATAAAGGCAGCAAACAAAACAAGTGGCAATGCCACTTGGAGGTTAAGGAAAATTACCCAAAGAGGATAATACCAGACCTGCCGAGCACAACCACATGACTCAGCCCCTCACTTCCAAGATGCACACACACAGAGCAGCTCAACGCACTAACACAACAATCGACCCAACAAGGCAACAACCTTGCTATAAAATCAAAACAACAAGGCAACAACCTTGCTATAAAACCAAAGTTACATCATTCAGTGCA…	TRINITY_DN15424_c0_g1
TRINITY_DN18239_c0_g2	XP_015628787.1	laccase-10	0	#N/A	#N/A	#N/A	1.54206	1.96639	1.02494e-08	1.57239e-15	3.25973	2.81376	2.41466	9.21601	7.98656	7.39121	11.0104	12.6356	9.23999	GTTACTACTCTATGTTACTCCCCACTATGACTAGTCTTACAACAATGGAACTTTTCCTTTTAACATTGGATATATTAAATGGAATACTTAAAAAAAAATTATACAGCTTCTTTCAAACCCTTGTGTGCGACGTATGTATGTACGATAATTCATCCACAATTGCATGCAAACAGAACAAAAGAAATTAATCCCAATCTTGGTCAATGAAAACGATCGGTTTCTAACACTTGGGGAGATCGGACGGCGGAGGCATGAGCTTCTGGTCAGGCAATGGGCCGTCGTTGACCACCCATGCCATCTTCAGTCCCCAGCTCGTGTGCACCTCGAGATGGCAATGCATGAACCATACACCTGCCAAGTGCCAAGTCATTTTTATGCAAGAAAATTAGTGCAGTGAAG…	TRINITY_DN18239_c0_g2
TRINITY_DN2810_c1_g1	XP_015621495.1	salt stress root protein RS1	2.18e-124	#N/A	#N/A	#N/A	1.53951	1.28371	2.52222e-24	2.25695e-37	85.9097	79.8275	86.9278	294.583	223.518	210.513	190.774	210.023	206.825	GCTCTGCCCATTGATAGGCTCTTCTTGGTGATCGCTGCTACACATCGCATCTACCTCCTCTTCAGGCTTCAGCAAGCTAGCTGCATAGATTTTTGAAGGTGCTCCAACAAGATGACCAGCGTATGGAAGACCAAGGTTCTCCCCGGGCTCAGCAAGATCTTCGATAAGGATGGCAAGAAGGCCGCCGCCGCCGAGTTCTTGAAATCCTTCAACAAGGAGGATATCAGCAAGGAGATTGAAGACAAGAAGACAGAGCTAGAGCCCAAGGTTGTGGAGGTTATTGAAGCCTCTCCCCCAGAGATTAAGGGGGTGATAAAGGATAAGAAACCAGCCAAGATCAAGAAGAACTCGGTTGCAGTTACCAAGTTCCTTGACGAGTTGGCCAAGATTGAATTCCCT…	TRINITY_DN2810_c1_g1
TRINITY_DN2319_c0_g1	XP_015628945.1	heat stress transcription factor A-2a	5.15e-98	#N/A	#N/A	#N/A	1.53821	2.74424	0.000346467	1.8416e-18	3.52261	2.44902	1.50246	4.05943	8.40969	9.2527	11.8404	18.2449	19.447	TGCTCTCCCGCGTGGCCTCCCGTAGCACCTTGCTGTCCTCCCGTAGCGGCGCCGCCACCTTGCTGTCCTCGTCCTCCAACGGGTCAACTGCCACCTCCGCCACCACGGGCTTCGTGGTCACTGCATCCTCCGTAACAGCTCCTGCAACTAACGGATAGAAAACGGCCGTTGGCCTGACGGTGGGTCCTCATGGCTTAAAAGGCTCTCAGACTTGTATTTGCGCTATCTGTTATTGATTACCTCTGAAGTGGTAGTTTTTAGCAAAAATTTCCAAGAATGGTACTGACTTGTGACTACTGACTCAATTATGGTAGATTTGTGTAATTTACTCCCAGAGCGGCAAGCCCCTTTCTTCTTTGGGCAACTTGCGGCATGCAGGCGGGCCCCGACAAGATGTCA…	TRINITY_DN2319_c0_g1
TRINITY_DN17380_c0_g1	XP_015628790.1	uncharacterized protein At5g01610	1.64e-163	#N/A	#N/A	#N/A	1.53719	1.87958	3.28659e-09	6.91967e-17	11.6194	13.5999	11.9123	50.2492	27.5034	29.2911	38.7302	36.726	59.5765	CCGCCATCGGCGGCGACATCTCGGTCAGTGCTGCTGCTACCTCCCTTCCCATTTTGGTTCCATTTATTCTCTTTTCTTTCCTGTTCTTGGGCGATTCTTGGGGGTCGCCATGGTTTGTTCTGGTTCGTGATGAATCTCTTGTTTCTTGTTCAAACGCGCTTCCCGATTTTCACGGTCCGGTTGCCCGTTTCTAGGAGATTTCACGGTGTCTGTTATGTGGGACATGCCGGTAGTTTTTTCTTGTCATCGTATTTTTCTTCCGAGGTTGTTGCGGTTCAGAAACAATCCGTGTATCACATTGGCAGATTTATTACCTGTCCACATGTTGCTACTGCTACGGGCGAACTCGATTTCAGAGTTCTTGACCCATTCGTTTGCAGATCTTTCTCGCCCTTTAGT…	TRINITY_DN17380_c0_g1
TRINITY_DN9314_c0_g1	XP_015611955.1	ABC transporter G family member 53	0	#N/A	#N/A	#N/A	1.537	1.79345	9.21183e-51	1.24437e-33	93.4807	86.2888	86.6595	259.474	241.818	267.671	263.974	286.132	361.273	TGAGAGCACAATGCCTAAATTAATTGTACAGTGACAGTGCACATTGTGCGCCTATGAAGTTCAGTGTGGCAAACTCACTTGATTTATATACAACTTACAAAACTGAACTTCATAGGCGCACAATGTGCACTGTCACTGTACAATTAATTTAGGCATTGTGCTCTCATAGATTAATGCTATGCTAGTATTCACATATATGCAATACAATTACAAGGACCTATCCCTACTGTAACTTCATTGCTAGCGGCTTTGACCAACCTTGGATATGTCTTCCTTGGTCACTTATCTCTTCTGGAAATTGAATAGCTTGATCGATAGCCCGAAGAGGAAAGCAAAGAGAACGGCAAATGAGACGACCACCACAGCAACTACCCACAGGAAGTCATGGTGGAACCCAAA…	TRINITY_DN9314_c0_g1
TRINITY_DN19042_c0_g2	XP_015634023.1	B-box zinc finger protein 20 isoform X2	2.64e-156	#N/A	#N/A	#N/A	1.53612	1.85704	4.58678e-06	1.68285e-10	3.57519	2.97008	1.87807	8.33829	6.29404	9.69069	8.85261	9.68339	11.6574	CAGTGGTCAGCCTAACATTCCTGCTCAAAGTCTGAACGTCTGTCTACTAATAAACGTCAGTACTGAAAGGGCGGATGCAATCTGATCGAGTGCACCTACCAATGTGTACTATCATGATTCATGAAATCTACGGGAAATGAGGGTAGGTCAACATAGACCCCCCTGGCTCCATCTTCCAGAGTCAGAAATCTCCATCGCCCAAGGAACAAGGAAGGCATCGCCCTTTTCTCCTCTTCACCTCACCTCAAACGGTGACACCTCTACCCGCAACACGCCCTGCCCTCGCACGCTACGCCGTGCCACCTCCCAATATATAAGCACCGGCCTCGTTGGCAACCCAGAGTCCAGGATATTGGCCAGAGCTACCTTGCCTACCTCTCACCGCTCCCATCTCCCTCG…	TRINITY_DN19042_c0_g2
TRINITY_DN3993_c0_g1	XP_015612452.1	lipoamide acyltransferase component of branched-chain alpha-keto acid dehydrogenase complex, mitochondrial	0	#N/A	#N/A	#N/A	1.53547	1.83543	2.94834e-19	2.32044e-16	37.6972	31.7851	27.2052	102.638	78.5962	97.1807	81.8313	110.414	148.27	TTTGCACGCCAGCTCAGCTCGCTCCTATCCTGTTCGTACAGTTCGGTGTTGGCCTGTTTGGCGCATGTTTTTCATGAAGTGCGCAAGCGCAGCGGCAGTTCTCAACTCTTGCAAGCTCAGTTGCAGTGCCCCGCACTACTCTTCTTCCTTCCTCTCATCCACAACCCACTAGGCCACTACCGATCCGCAATTCCAAACCCCGTTGCGCGCAGGAGTAGCAGACGAGACGAAGCAGAGACATGGCCTGGAGCCGGCTAGCCTCCAACTCCCGCCTCCGGCCCCGCCCTATCCCCGTCGTCCCACGCCCCACGAAGCAGCCGCCGCTGCCGCATCTGCTGGCAAGACCCACAGCGCCCTCGCCGCCGCTGCATCGTCTCCTCCTGCCCCTCTCCCCGCTCC…	TRINITY_DN3993_c0_g1
TRINITY_DN1862_c0_g1	XP_025881604.1	NAD(P)H dehydrogenase (quinone) FQR1	1.73e-70	#N/A	#N/A	#N/A	1.53172	1.67594	2.33661e-11	3.93564e-29	37.6646	36.7076	29.6257	130.948	70.8921	96.3967	116.511	101.667	110.718	GGCAACTCAACCAGCTGACCTGATATTTGCGCAGTGTCCAGGTTATTTCTTCACCAAGCCACACTCATTTTTAATTAGCAGACATGTTGAAGGTAGTGGACAGGATCATTAGGCAGCTTTGAATCAGTTTGAGGTACTACTACTACTTACGACTTGGCAGCCTCGACTTTTGATCTATAAATACAGGGGCCTCACTGTCTTGTCCCATCACCAGCCATACCAACACAAGAAGTAGAACAATTTAGAAACACAAATCAAGGCCGGCAAAGAGAGCTCTGCAGCAATGGCGACCAAGATCTACATCGTGTAATGCTCCGCCTCTGCTCAATCTTATTCTCCTATCAGCTAGCACAGTCATCTTATTCCTTCTGTTTATTCTCTTCTCTCCGCAGATACTAC…	TRINITY_DN1862_c0_g1
TRINITY_DN1728_c0_g3	XP_015614642.1	cysteine-rich receptor-like protein kinase 10	0	#N/A	#N/A	#N/A	1.52705	1.42553	1.27558e-26	1.23449e-17	17.2971	14.5638	17.8476	45.5134	54.6498	42.4491	44.2929	37.3106	49.8798	TTGGCCGAGCAACATGGAAAGCGCAGCTATGCCAAACATGGAAGAGTTGAATAATTGGTTATTGACTCTCCGACAAGGACTAGGAAATGAATAATCACACTTTCTTTGCATTTTCCAAGCGGAAGCAACAGCATATAAAGACAATTAGGGTAGGTAGAAGGATAATCTGTTCCAGCATTATTGACTCTCCAAGAAAGACCCATATTAAAGCAAGGGCAAACAAAGACACTTTCGGCAAACCATTGTTGTAGCAGTCAATTAGGAGGCATTGGGGTCGATCCACCCAGCATGGCGGGTGTGCTGCTGCTGCTGCTCCTCCTTATGCCGGCATCGGTAATGGCAATCGGGATTGTCTGCGGCAGCGGCAGCAACTACACGGCCAACAGCACCTTCAAGTCC…	TRINITY_DN1728_c0_g3
TRINITY_DN32023_c0_g1	XP_015624615.1	calcium-dependent protein kinase 6	0	#N/A	#N/A	#N/A	1.52366	1.35563	3.35815e-05	0.000161696	1.68139	1.09424	2.14637	3.85152	4.97177	5.20122	4.09765	4.13729	4.14027	CAGAGGTCGTCGTCGTTCGTCCCTACCATCGCTCCCCACCGCTAGCTCCATTAATTCATCCTTCGTCGATCCATTGACCCGCCGCTTGCTGCATCCATGGCCACGTCCGTGTCCGGCGGCCATTGACGACGTCGATCGACGATGCATGGGCAACTCCTGCCACGGCTCCACCACTCCCGCCACCTACGCCGCCGCTGACCTCTCCTGCTACCCGCACTACCGCACCAGCAGCTCCGAGGACGACGGCGACGAGGCCCTCATCGAGACCCTCGAGCGCGCGCCGCACCGGAACACCATCATGCGCGGCGGCGGCGGGCACCAGCACCAGCTCTCCTCGCCCACGGCGGTGCTGGGCCACCATACGCCACCCCTCCGCGACCTCTACGCCCTCGGCCGGAA…	TRINITY_DN32023_c0_g1
TRINITY_DN8664_c0_g1	XP_015612822.1	E3 ubiquitin-protein ligase AIRP2 isoform X1	2.21e-48	#N/A	#N/A	#N/A	1.51997	1.29137	3.66667e-23	2.24802e-16	23.7119	23.1354	21.8929	75.4286	59.1852	61.3744	49.7959	52.6092	63.8204	TGCTTGTTTTCCACTTTATTTTTCCTATGTTTATTTCAAAAAATCTAACTGGCAGATAGGTTTTATTCACGTCAAATCTGTAGCTGCAGTAACATACTCAATGGGTCCTATCGACTGGTCAGATATCAGCTGGCCCATAATGAGGAATCAACGACAAAAGAGTCGATGAAATTTAGTGTACAATCCGGTATGGAGCAGGGCATTTTATTTTGTACTATACTCGTAAATGTCAAGGTCAACAACATGGAGGACTACAAGTGGTAGCTTATTTATGTACATAAACAGTCGCCTAATGTTTTCCCTAGTCAAGGCATCCATGTCCACAACATCACGATCATCGGTGTAAACCCACAAACTGCTCGGCTTCACCTTCTGGAGGCAGGCACGGCAAAAGGGGCA…	TRINITY_DN8664_c0_g1
TRINITY_DN23275_c0_g3	XP_015642105.1	protein ODORANT1	9.34e-160	#N/A	#N/A	#N/A	1.5175	1.94425	0.0264374	0.000330907	1.30915	0.653419	0.391712	1.21838	2.45679	3.09774	2.1451	4.15854	2.73386	CAGGGGTACGGAGTCAGGCACACGGTATCCTGTGCGATGACTGTTTGCAGTTAGTTGTTCGCTTGTCTCTAGCCCGCTCTCGGCTCTTCCCATTCCTCGTTATAAAGGGTTGGTGAGCATTGCTTCTTGTTCCTAGTAGTCACTACTACTCCTACTCCATCACAATTCACAACAACTCGCCACGTAGTACCTAGGAGCGATCAGAGGTGAGAGAGCAATGGGGAGGCAGCCGTGCTGCGACAAGGTGGGGCTGAAGAAGGGGCCGTGGACGGCGGAGGAGGACCAGAAGCTCGTCGCCTTCCTCCTCACCCACGGCCACTTCTGCTGGCGCATCGTCCCCAAGCTCGCAGGGCTGATGCGGTGCGGCAAGAGCTGCCGGCTGCGGTGGACCAACTACCT…	TRINITY_DN23275_c0_g3
TRINITY_DN7324_c2_g1	XP_015635489.1	MAP3K epsilon protein kinase 1 isoform X2	0	#N/A	#N/A	#N/A	1.51734	1.79034	9.26625e-14	8.423e-44	34.122	33.5046	40.298	68.5715	113.504	126.198	110.492	127.951	130.005	GAGCTGGGAGAGGAAGAAGGCGACTTTCCCACGCCTGCAAAAAAGAAAAGAAAAAAACTAATTAATTTCTCTCTGTTCTCCGTCGCCTTCTTCCTCTCCCAGCTCTTCCTCCTGCAACACAACAGACTCCAATTCCCTTCCCACCCCAAACCCTAAAAACCCGAATGGCCCTCGCCGCGAGCTCGCCAGCGGCCCCTCGCCCTCGCCGGTGACCGCCGATCCGCCCGCCCCCGCCGGCCCCGGCCGTCCCGAGCCGCGGCCGCCCGAATCTCGGAGGGAGGGGACGAGATGGCGTCCAGGCCGCATAACCAGAAATCCAAGACGCTCGACAACAAATACATGCTCGGAGATGAGATTGGGAAGGGGGCATACGGGCGCGTCTACAAGGGGCTCGACCTG…	TRINITY_DN7324_c2_g1
TRINITY_DN19043_c0_g4	XP_015642171.1	LEAF RUST 10 DISEASE-RESISTANCE LOCUS RECEPTOR-LIKE PROTEIN KINASE-like 1.2 isoform X1	8.71e-70	#N/A	#N/A	#N/A	1.51324	2.03421	0.0451822	0.000447754	0.683492	0.468961	0.321955	2.0149	1.26939	0.875995	1.54921	1.77135	2.63232	TATCAGTCTCTATCCTAAAAAGTCAAAGGAATCATCACCCCCGTTGATAAAACGAAATCTTAAGCATAGCAGTCAAACAAAGCATACACCACTGCCATTTCCCTTTCGCCATTCCACCTCCATCTCTTCCAGCCACATCCTCTTCCCATGCCTCCATTCCATCGCCATTGATCACCTAGGTTGCTAGAGCTAGATGCCTGTGCGCATGGCGCCTCCGGCCGTGCTCTTCGTCCCTCTCCTGGCCTCGTTGGTCCTCCACTGGGCAGACGCCAACTGCGAACCAGTGACGTGCGGGAATCTCACCATCAAGTACCCGTTCTGGCTCGGCGCGCCCAGCCAGGCCGCGCCGGAGCCCTCCTGCGGGCCTCCCACCTTCGAGCTCTGGTGCGCCGGCAACGG…	TRINITY_DN19043_c0_g4
TRINITY_DN27272_c0_g2	XP_015643225.1	GDSL esterase/lipase At5g45910	0	#N/A	#N/A	#N/A	1.51312	1.77442	1.26599e-24	9.61421e-30	438.487	556.813	463.293	1472.2	1264.26	1422.73	1473.74	1651.02	1829.3	GTATAAGCTACACAGCCCACACGGCCACACGGGTGCTAGAGTGTAGCAGCGACGGTGGTTGTACGTGGGCATGTATATATGCCTACCTACATATCTGAAAAATCTAGTTGTATATGCGCGTGATGTCCCATCCTGATCGTCGAGCTGGAAAATGCATTGACGAGTCGGAGCCTCGCGCGCGGGGCCTATAAAAGGCGCAGCCCCTGGTTCAATCCATCCATTCATTCAAAGTGCTCTGCTCTGCTCTGCTTTCTCTCCCCTGCTGACCTGTGCAGAGGCGCCATTGATCCTCTTCCTCTCCACTTTCTCTCACAGTAGTAGTAGTAGCTTTCTCGCCGCGCGCGGTGATGGCAGCGCCGTCGCTGATGAAGAATCAGCAGCCGCTGCTGCTGGCGGCGC…	TRINITY_DN27272_c0_g2
TRINITY_DN17836_c1_g1	#N/A	#N/A	#N/A	#N/A	#N/A	#N/A	1.50958	1.45913	0.00193556	0.00118439	0.841221	1.04214	0.804887	3.072	2.53877	2.02574	2.32381	2.47989	2.52488	GTCGGTTCGTTGCCAGCAGGCGATAGTTATCCTTATTAAAACGACCGGACCGAAGACCGTGACCGAACCGGACAACCAGGCTTGACCTAGACTAGACGAGACCTCACGCGCCGCCACCACCTCGGTCTCGCTCACGCGCCGCCACCACCACCACCACCGCGCTGCTCGCTCACGCGCCGCCACCACCGCGCTGCTCGCTCAAGCGCCACCACCACCACCACCGCGCTGCTCGCTCACGCGCCGCCACCACCGCGCTGCTCGCTCAAGCGCCGCCACCACCGCGCTGCTCGCTCAAGCGCCGCCACCACCGCGCTGCTCGCTCACTCGGCGCGACTGCCTCTGCGCGCCGGCGAGTGAATCGACGCGGTCGATGAAGGTCTTCTCCAGAGCGGCGGTACA…	TRINITY_DN17836_c1_g1
TRINITY_DN4839_c0_g1	#N/A	#N/A	#N/A	#N/A	#N/A	#N/A	1.50899	1.78902	4.7954e-07	1.48291e-09	2.10305	2.50112	2.68296	5.32115	7.72211	7.66496	6.75012	7.61681	10.4756	TGATCTTTTACTTCTGGACTGATCACGCGGGGAGATGAAAGAAATATTGATTCGAGTAGTACATCGGGAATGAAATACGCAGCGATAAACCCAACATGATTATTACTTCATCAGAGTCAGAGAGAGAGAGAGAGGAAATAATGAGGAAGTAATCCTCACTGGAGAACACAAAACGCACGCACCCACCCAACATCCTGCTCGCTTCGCTGCCGCCGCCGCCGCCGCCGCACTCGATCTGCTGCTCCCCGCCGGCAACCCAGCACCGCCGCTCACCGGCGCACCCACCCACCCAATCTCATCTAGGCTGGCCACCTAATCCCCTTCACGCCGGCCATCAAAAATCCTCTCCACCACCTACCAGGCGGAGAAGAGGCACCGGGGCAGCGTTCCTTCCGGCAG…	TRINITY_DN4839_c0_g1
TRINITY_DN7595_c0_g3	#N/A	#N/A	#N/A	P32024	RecName: Full=23 kDa jasmonate-induced protein [Hordeum vulgare]	4.19e-109	1.50869	1.78034	4.84779e-42	5.1339e-44	464.933	469.638	574.206	1411.64	1538.29	1322.04	1753.26	1885.96	1484.74	TATCTGGAGAACGGCAACACTGAACTCGAGAGCGATCTAAGAAACCCATAACTTGTCAAAGCAAAGAAACAAAATGGCGTCAGGAGTGTTTGGTATCCCCATTTCAGTGGAGACGTTGAGAGCCACAGGAGAGTATAACGAACCCATTAGCCAAAACGATGTTGCAGACTATGCCATGAAGATGATCAACGCCGGTGCTAAGGATATTGATGCACAAAATTTTGTCGACAACCTGAAGAAAAGGTACGGTGATGGAATATCTGCAAAATGCCTCATCTACAATGCCACCGGTACCACTTTGAGCTTCGTTACCTATAAGGATTGGCATGGCCATATCTATGATACACCCTACCCATCACAGATTCAGAATGGGCAATGGGGGGCATTTCTCCACGTCCA…	TRINITY_DN7595_c0_g3
TRINITY_DN3816_c0_g1	#N/A	#N/A	#N/A	#N/A	#N/A	#N/A	1.50657	0.960923	5.45612e-07	5.56358e-05	5.24607	6.47218	5.56231	23.1212	12.1692	13.5938	11.4525	9.63675	12.2634	ACAATAATTTGAAAGGAAGAAATACTTCAAGTACGTATCAGGAGCTGGAAGAGTAAAAATCATCTGTTCAGTTTCAGTTCATCATTCATTTGCACCACGAAAATGAGCAGAGAATTCTACAGGATGCGGGGATTTCTCCCGTGATCCAATCCAATCCAATCCAGTTGATGTGCTGATGATCCGGCATTCCGGCTAGGGAGCACGGGAGCCGCGTGACGAGAGCAAGCGACGGCGAGACGCCACCGGTCACTGAAATGGGGCCAGAGCTTATCCAAAACCGAAACAGGGGCAGGACGTCGCCACACTCCAGAAACGCAAACAGAAGCAGAAAGTTGTCGGGGCAACAAACAATCATCCATGGTGGATAAGCCTGATCCATGTATCAACATGTCTCAATTT…	TRINITY_DN3816_c0_g1
TRINITY_DN4166_c0_g1	#N/A	#N/A	#N/A	F4ITL6	RecName: Full=Protein REVERSION-TO-ETHYLENE SENSITIVITY1 [Arabidopsis thaliana]	8.58e-104	1.50026	1.70048	6.63835e-10	4.32723e-13	4.10095	4.16854	3.75614	11.7394	9.36173	12.7567	10.7891	12.6356	15.203	GTCTCAAAAAAAAAAAAAAAAAAAAAAAAGAATAATCATGAGGACGGATGAATGACCTACACAGTTATTGCCACAACTTCTCACCGGATCCAGTCGCAATGTCATACTCAGCACACCAAACCTTTCGAGCAGTATACAGCAAAGACAAACCACCCTATCAGAAGAGAACAGAATGCCGATATCCCTATTAGGAACGACCAGCCAGCCATTAAAATGCCAATGCACGACACAATTGCGAAAGGGGCGAATGACCGAACAATAGACATCTTGTCCACCCATTCGCCATGGAGCCAAACAAGAGCGGCCACGTTCAAGACATTCCACTCCACCGAGCCACCGTGGGCAAGCCGGTTCAGGCAGTTTGCCACAAATGAGTAGCAGTTGCAAGTGAACAGATTG…	TRINITY_DN4166_c0_g1
TRINITY_DN10759_c0_g2	XP_015644078.1	pentatricopeptide repeat-containing protein At3g18110, chloroplastic-like isoform X1	0	#N/A	#N/A	#N/A	1.49988	1.82785	9.57332e-17	1.10602e-22	10.2524	9.90028	11.8587	23.808	32.1578	34.2186	34.6358	32.2386	45.0181	CTTCTTCTCCATTACCCGCTCAAACTCCCAACGTTATCGCGTCCTGTTCGGCAGCGTCCTAGTTGGCGTTCTACTCTCCGCCATTGCCCACACCCGCAACTCCACCGCCACCTCCATGCGCGCTTGATCCCCCTCTTGCGCCCGATGCCGCTCATGGCCGTCTCCTCCCCACCCTTCTCCTTCCCCTCCACGCGCCACCTCCGTCGCGCAACCACCACCGCCGCAGCGTCCTCCGCCAGCGACCACTTCGACTACCCCCTCGCCGACCCCTCCATCCGCTGGCCCAACCTCCGCTTCCCGCACCTCCCCGCGCCCCGCTTCCCCGTCGCCGACACCGCTCCTCCTCCCACCCCGTCGCGGCCATCCCGCGAGGGGGAGCCCGCCAAGGATTCCTCCGTG…	TRINITY_DN10759_c0_g2
TRINITY_DN29844_c2_g1	#N/A	#N/A	#N/A	Q7XA39	RecName: Full=Putative disease resistance protein RGA4; AltName: Full=RGA4-blb [Solanum bulbocastanum]	2.59e-48	1.49938	1.62282	0.0352923	0.0111923	0.315458	0.521068	0.482932	1.04229	1.37517	1.31399	1.49388	1.29899	1.23558	AAACATTTTTTCAAATAAAAAGGAAGGTAGTCGTAGCTAATATTTAGAGATGGCATAATATCGTCATCATTTTTTGTGTTGCTCCACTCGTTCTTTTCAAGAATCTCCATCCAATATTCCCGAGAAAGGTTTTTCCTCAACAACCGACCGACTGTATTGGCTGCTAGTGGTGAACCCTTTAGTTTCCTAGCAATGTCTTTTGCAACATCAATTAAGTCATCTTTATAGTTCCCAGGCAGTTTGCTACGATCAAATATGCAAGCTTCAAAGAGTGTGAAGAAGTCATTAGGCTCCAAACCACCCAGTTCTATTGGATCTGTTGTTTCCACCATCTGTGCTATAGATGGAAACCGAGTTGTGACAAGAACCATGTTGCCCTTGGATTCCCCCTTTGTGAAT…	TRINITY_DN29844_c2_g1
TRINITY_DN2943_c0_g2	XP_015617613.1	F-box/kelch-repeat protein At2g44130	9.6e-30	#N/A	#N/A	#N/A	1.49834	1.61274	0.00235585	0.000213038	0.841221	0.990028	1.55611	3.89486	2.11565	3.44923	3.15374	2.71607	4.29767	GGCTTTATATCATCAAGTTGTTACATTTTCTAATTCGCCAAAAAAAAAGTTGTTACATTTTCTATTTGCCTAGCCTTCCTCTCTATTTAAGCCGAGGCAGAGGAGGTGAGTGAGCCATCCGAATCGAGAAGCAAAGCATCAATCTCTCGAAAGAAAGTGAAAATGAGGAACTCAAAGATCCGTGTGGAAGAGTGCATGGTCGAGCACATCGACCTCATCCCGGGGATGCCGGACGACATCGCCGTCGACTGCCTGGCGCGCGTCCCGCACGACGCCTTCCGCTCCATGCGGCGGGTGTGCCGAGGGTGGAA	TRINITY_DN2943_c0_g2
TRINITY_DN13495_c0_g2	#N/A	#N/A	#N/A	#N/A	#N/A	#N/A	1.49711	1.80634	0.0416572	0.00469167	0.374869	0.424149	0.434639	1.04229	1.06629	1.31947	1.05512	1.51273	1.61001	CTCTCGGGCCATCGAGTCCCACCAGGTCCTTGTTGTAGATGGCCGAGATTGGGGAGGAATCCACCACAACCACATTAGCATGACTAGAATTGCTGATGCCATCATCATCAAGCAGGTTGTGCATCTCGCGCATCCTCGCGCTTGCCTCTGCCGAGAGAACCTTCAGCTCCAAGATGTTCTCGACGAAGCCGGTCTCTGCATCGGCGGCACCGTCAGTGCTATGCATGAAGTGGTCAACGCAGTTCTCCATGTTGTAGGACATCTCCCTGACACGGTCCCTCCAGTTTCTGGCCGAGGCGTCGAGCTTGTCCGTAAGTCCCATCTTGTCAAGGAGAGGTTTGATGGCGCTGAGCTCGTCCTTGAGAAAGGAGGCCTGCTCCCTCACCAAGGAGAGTTTCT…	TRINITY_DN13495_c0_g2
TRINITY_DN6901_c0_g1	XP_015639342.1	isovaleryl-CoA dehydrogenase, mitochondrial isoform X2	0	#N/A	#N/A	#N/A	1.49706	1.59733	1.05903e-10	0.0005557	61.5669	35.12	29.4052	107.081	118.952	127.074	89.688	125.884	159.497	TGTCATGTTCAGTCTAGTGCGTCACCCCTATCATCTTGATGCGTTTAATTTTCTTTCATAGTCATCATCAGCAAAAATAAATATCTGGAGTCATTTTCTGCAGAAAAAGAAGCCATTAACAAAAATAAAGATATGGAGATGGGAGGTATCGATCCCCCTGCCTCTTAAAATGCATATATAAGCGCTCTACCATTTGAGCTACATCCCCGTACATTAATATAACCCCTGTTTTAAAATATAGTTTAATTACGAGAATGAATCATTAAGTTGATTTTTATGTTTTTCCAGGAGATAAATAAACGAGATAGATAGTCGAGTGCTGCACATCTAACTAAACAGAAAGGATCCGCCAGATGTTGCCCCGATTAATCAATCGACACGTACTCAACCTCGTGAAAG…	TRINITY_DN6901_c0_g1
TRINITY_DN16275_c0_g2	#N/A	#N/A	#N/A	#N/A	#N/A	#N/A	1.49547	1.36742	0.000523696	0.00177593	1.41956	1.30267	0.751764	3.01715	3.49081	3.28498	3.37506	2.77512	2.73976	TGCTACTCTGCATCCATGGCTCCACGAGGAGAGGCCATGTCGCCGCCGCCGGAAAAACGGACAACGCCTCCACCCCCGCCACTACCTGCTTCTGCAAGCTCCGACTTGCCAGATCTTCCTCTCACGTGCGTGTTGCTCGGATACCACCGTCGCGGGCGTTGCAAGAGGAGGGGCTTGACTCTCGAGGGGTCGCTGTTCGCCCCGCTGCTCCCCATCTCGCCGAAATCCACCCACCAGGCCACCACATCCTCTCACCCACCGCTCCAGCAGGCACTACATGCGGTGGTTGCTACTATCGGCGCCGGCGACCGCTACAAGCGGCAGTTGCGCTGGCTGCTACATGCGGCCTCGGCGGCTGCTGCTACATGCGGCGGCGACGGCCGCTACAATCGGCGCCGG…	TRINITY_DN16275_c0_g2
TRINITY_DN22969_c0_g1	#N/A	#N/A	#N/A	#N/A	#N/A	#N/A	1.49522	1.85861	0.0284291	0.000611902	0.321767	0.625281	0.805424	1.7099	2.11617	1.06926	2.06045	1.91837	2.32128	CTTGGTTTCTTACTGAGGGATAACTTGCCGCTGTACGCATCACACCTTCCTCTTGGGGTTCCCAACGGTCGCGTGCTGTACGCGTATCAAGACTGTTTTCTGGCGCCGTTGCCGGGGAGCATAGCTTTATTTGGAAGTTCACTTGGATTGATATTGTTCGCTGCAAATTCTCCATCATGGGTAAACCTCGCGATACTAAGGTCGCCATATTACCAACCACTACAAGAAAAGGTACAACTCTGAGTACCTCTGCTGCTCTTGATTCACCATCTGTGATAAGTAAACTTGTTTCACCACCACAAGCTTCAAATGCTGGTACTTCTGCTGAATCTGAAAATTCTTATAATTTTGATGATGCTTCTGCTGTGCTTGATAATGATGGTTCATTAGGATCTTTTC…	TRINITY_DN22969_c0_g1
TRINITY_DN4201_c0_g1	XP_015611707.1	phytoene synthase 2, chloroplastic	4.07e-41	#N/A	#N/A	#N/A	1.49467	2.8437	4.1304e-07	3.19144e-32	5.31021	4.11643	3.27321	8.72229	11.5832	15.3847	23.5148	29.5225	36.96	CAGACAGCATCACGTACACTGAGAGCGTGGCTAGCTAGCTAAACTCGTGAAGATTTTGTCGCCTGCTTCAGTCTTGGGAACTCGCCATCTTGGACTACTCGCACACCTGATCAAAGCTAGCTAAACTTGTGCTGCTCGATCGATCCGCCGTCGTTTCTTGCTTCTTCACTCAGCACGCGCACGTCGCGCGCCATGCTGTCCACCGCCCGCACGACGTGGTCGCCGGCGTGCGCTGGCCGGCGCCGGCCGTGCTCTGACGCGTCGAGGCGTGCGGCGGTCTTCCTGCCCGGCGGTGTCCACGCTCCGTGGCCGCGCTCTCACTCTGTGGCAGCGCGCGTCGCCAGCTCCTCGACCAACCCCGCAGGCTGCCTCGAGGCGGCCGCGCCGTGGAGTGGCATC…	TRINITY_DN4201_c0_g1
TRINITY_DN14460_c0_g2	XP_015628447.1	type IV inositol polyphosphate 5-phosphatase 9	0	#N/A	#N/A	#N/A	1.49462	1.37976	1.84134e-17	4.93954e-17	11.1988	10.6298	10.1952	34.4503	26.7629	28.4698	30.7628	25.5665	26.0546	TTTGTCTATTGGCTCCTCGTCGCCTAGCACCTCGCTCGCGGCCTATTTAAGCTGGCTTTCTCTACCCCGTCCAACGTTTCCGGCCCTAGCCTCCTCCATCACAAACACTTTACAACCAGGAGCTAGCTAGCTAGCCAATCTACGGTGGCGGAAGCTCTCACCATGCTGGAGAATCAGAACCAAGCCGAGGTCCTTTGGCCGAGGCTGGTGGCCAACAAGCTCTTCAGGAAGCCCTCCGGCAGCCACGCCTTCGTCGCCGACTTCCCCGCGGTCGCCGGCTCCGCGGAGGAGTTCGATGGATGCAGCCCCGACGCCGGCGCCGACGCCCACCGAGGAATCAAGCGGCCGCGACCGCAGCAGCGGAACAAGACGCTCAAGTACAGGCTGTTCGCGAGCACG…	TRINITY_DN14460_c0_g2
TRINITY_DN9289_c0_g1	XP_015647321.1	ras-related protein RABE1d	0	#N/A	#N/A	#N/A	1.49388	1.54136	3.28809e-24	1.37573e-27	62.0401	50.283	48.2932	147.95	131.805	169.56	137.437	159.126	165.031	CACGCATAGACTTCGCCAAGATGGCCATATCTGTATTTGGTAGTGCAAAATTGATGATCGATGAGGTTGGTCGGTAACTACTGCTACCAACAGCATTGCTCAACCTGACAATTTAGAAAGAAAGAGGGAAAAAAGAAAGAAAGAAAGTGGACAGCTACCAAGATACCCCAATGACATTCCCCAACCCATATACGCCATTGTTTTCTCCCTCGCCTACAGCTGGACGCTTCGTTTGCTTCTTCCGTCTCCTCCCCTCTCTCTCCTCGCTAAGACGACAGAGAGAACAGGAGAGAGAGGACCAGAAATTCCCCACGAGACGAGAGCAAGGGAGGGCGAGGACCGAGGAGAGCTCGTCGTCCGGCGAGCCTACCATGGCGGCGGCCACGTCGAGGCCGCGCG…	TRINITY_DN9289_c0_g1
TRINITY_DN231_c0_g1	XP_015641107.1	xyloglucan endotransglucosylase/hydrolase protein 22	0	#N/A	#N/A	#N/A	1.49373	1.43788	4.93044e-17	4.64331e-13	7.16195	5.97248	8.34829	18.2746	21.4024	20.4753	21.6529	19.7636	16.04	CGTACCACCAATAATCCAATAACGCTGTTGCAGAGTAGGAAAACACACGAAGAACAGGAGGAGTATGCATGTATTACACACGAATCGAGCGTGAGCACGATCAAGATCACACGAACTTGGCGTGACAAAGAACAAACTGGAGAATCTACCAACCACCGGCTACAATTACACATTTTCCCATATCACCTATCCTTATTTATTTCAGAGGTCTATACAGACGCCACCTTTCTTCCCTTTCTCCGGCCATCGACCTCGGTCCGCTGCTGCTGCCGTGAATGGACAGGACTACATGGAGCACTCGGCGGGGAGGCCCTGGGTGACGCGCTTGGGGTCAGTGCAGTAGTTGTAGATCATGTAGTTCCTCTGCACCCACCGCATGCGCTGCTGCCGCGTCAGGTC…	TRINITY_DN231_c0_g1
TRINITY_DN810_c2_g5	#N/A	#N/A	#N/A	#N/A	#N/A	#N/A	1.49254	1.58105	0.000447562	6.66782e-05	1.36698	1.30267	0.965864	3.62057	4.01973	2.57324	3.2644	3.12939	4.35139	CGCACATGGGTAGGCCCCACCGAGCTGTTGCTACCTTATCTTCTACATTCGTCTATCCGTGTCTCCCCTCCGCAGTTCCATCGTGGCTCCCTATTCCTACGCGTGGTCACCACGCCCTCGCCGTCTCCCTTGCGCCGCTGTCGTCACGCCCGACCCCCTACCTGTTGCCGCCGCCGGCCGCCACGTCTTTGTCCGCCACAACGCCTAGCCCCGCCTTCCTTGCGCGTGACCGCCGTGCTTCCCCGACCTCCTCTCATCGAGCCGTCGCGCACTCGTCAGCGCCCACGCTGAGCTCCGGCGGGCGACGCCCACGGGGGCAGCGAGTTTTAGGCCGCCGTGGACGCAGTAGAAGTCAGGCGACGCCGCCGCTGGCGGCGAGGAGTTGCCAAGGCACAGCTA…	TRINITY_DN810_c2_g5
TRINITY_DN31250_c0_g1	XP_015634839.1	protein MONOCULM 1	2.87e-156	#N/A	#N/A	#N/A	1.49188	1.15861	0.00157435	0.0216181	0.788645	0.937922	0.858546	2.19429	2.43299	2.62798	1.77052	2.12562	1.82651	TTCGGGGAAAAATACCATTTCTTGCTCATGTTTTTATGGAATATATGTATGTATCAACTGTATATAATCTCTCTTTTAACCTGTACTAGTAATCTAGTATACATGTATCACTCAAGGACTCAAGAGAAGAAGAAAAACTAATTAAGAATCAAACTACTACGTGAGGATCAAGAACCAACGAAGAAACCGGGAGGAGGAAGAAGAATCGCCTGAACTGAAGCCATGCATGTGCATGCATGGTTTCCCTGCCTATGTACTGAATGAATCAATGGACGCATGTGTCACAGATCGTTCTTGCCGACCGAGCGCCGGCATGGCCGCCACGCGGTGGCCCTGATGAGAGCCCTGTCACGCCACCCCAGCGCCATGGCCATGTCGCCGCCGTCCTCCATGACCCGG…	TRINITY_DN31250_c0_g1
TRINITY_DN15180_c0_g3	#N/A	#N/A	#N/A	#N/A	#N/A	#N/A	1.49089	1.41402	6.54897e-07	1.08219e-05	2.36594	1.66742	2.48549	6.51045	5.81802	5.74872	4.70295	5.43215	6.85908	CAGGCACACACAGATTTTTTGTGTGCTTCCATCTCACCGCATCCCTCAACCAGTCAACCTCATCCACTATATTCTTCCTAGGTGACCAAAACATCCACCTACTCCACCGGATTTGACCGGAGCTGGCCGTCCTCCAGCTATCCCTGGGAGGAGGCAAGGTCCTCAACCTCGAGAAGCCCGACGGCGTGTTCGTCTTTACAGCCGCCGCCGTGGTCAACCACCTGCCGCAAATCGTCGGAGCACGAGGCCGCGAGACAAGATAGACTCCTGGTGGCTCGTCCTCACCTTATCCGACGTCGCTGCCAGTGGTGATGGCGCGGCCGAGCGGGAGGTCATGCGCGCCCCCTTTGTCGAGGTCCTCGATGCCGTGCGGTCCAGTGCCAAGAGCCAGCTGCCGTG…	TRINITY_DN15180_c0_g3
TRINITY_DN12845_c0_g1	#N/A	#N/A	#N/A	#N/A	#N/A	#N/A	1.49058	0.829623	1.06461e-28	3.34037e-10	36.2777	40.5912	40.7273	120.686	107.581	100.849	71.7062	67.3114	67.8495	TATAGTACTCCCAAGTCACGAGCAGCTCAGCTTCAGAGACCATTGAGTGCTTTGGTTTCGGAGTGGTGACAGGGAGACGCCCGTCTTCTCTCCTTCCCTTATCCTCTCTCTACAGTTCTTCGAGAAGAAGCTCGTCCCTGTGACGTTAAATTCGGCCGCTCCTCTTCCTCTTTCCTCCACCGGCGCCGCCGGCTGGAGTGGAGGAGGAAGGGGAGTGTGTCCGTGTAGAATATTAGGTCTAGTTTGTTTGGTGGCGGCTGCTATGCCGTTTTGGAGCCATGCTTCGTCGCCGGCGAGCGGCGATTTAAGGCGGCTTCCTCTTCCTCTCTTCGGGCGCTCAAGGTGGGCGGCAGCAGGTGGGAGATTGAGGCCAAGCTCCATAAATAAGCTCGCTTCGGT…	TRINITY_DN12845_c0_g1
TRINITY_DN53504_c0_g2	XP_025876602.1	short-chain dehydrogenase TIC 32, chloroplastic isoform X1	0	#N/A	#N/A	#N/A	1.48913	1.53953	0.00454299	0.00179053	0.57834	0.990028	0.912205	2.41372	1.85119	2.68273	1.99184	2.24371	2.90093	GTTGACACTTGACAGTGCAGAGCGCACATGCATCTTGCCACGATGTGGATCCTATACATGATATACGAATCGAATCATTAACCCAACCAGAACTTGTTGCGCTGCTAGTCTGCTACTGCCTCCTGATCGATGTGGTGGTTCTATCGGAAAGGCCCATCGGGCTTCGCCGGCGCCTCCACGGCCGAAGAGGTCACCGCCGGCACCGACGGTCGAGGCTTGGTCGCCGTCATCACAGGTGCGTCGAGCGGCATCGGACGGGAGACGGCGCGCGTCCTGGCGCTGCGCGGCGTGCGCGTCGTCATGGCGGTCCGCGACGTCTCCGCGGGGATCAGGGCCAAGGAGGCCATCCAGGCCGAGATCCCCGGCGGGGCGGAGGTGGACGTGCTGCAGCTGGACCTC…	TRINITY_DN53504_c0_g2
TRINITY_DN11017_c0_g1	XP_015625751.1	pectinesterase	0	#N/A	#N/A	#N/A	1.48836	1.46282	5.36744e-08	5.10833e-07	2.83912	3.12641	2.25368	7.89943	7.35187	7.77446	6.25216	7.43968	8.7565	CAGCCTCATCACAATCTAGCTAGTTCGTAGTCGTGCTCGCGTAGCACTCGTACGCGCGCAAAGGACACGTTACAATGTCAGCCTTGTATTCCGAGAAACGAAGGCATCTCTTCGTCCTGCTCAGCCTCACTCTCGCCGCCGCCGCATCCGCCGCATCCGATGTCTCCTTCTATCCCTCCGCGGAGACCGCCGCGGCGGCGCACTGCGACGGCACGCTGTACCCGGAGCTCTGCCTGTCCACGCTCTCCACCATTCCGGACCTCCACAAGAAGTCCCTCCCGGAAGTCATCACCCACGCCTGCAACCGCACGGAGACCGACGTCACCGCAATGTCTTCCAACTGCTCCTCCTACTTCCGCGGGAAGTCGCTCAGCGCGCGCGACCGCCGAGCCCTGTCGG…	TRINITY_DN11017_c0_g1
TRINITY_DN19744_c0_g1	XP_015628304.1	cytochrome P450 714B2 isoform X2	0	#N/A	#N/A	#N/A	1.48831	1.25929	8.41909e-05	6.62582e-05	1.73502	2.81376	3.00491	9.65486	5.60646	5.80347	5.80953	6.19973	5.9093	CGATGATCGTTGAATTTAACATCGTGTGCATCTGAGAATTGCGTTTGGGATGCAATTGCAGCCAAATTTTCCCAGTTGCATTTGATGTCACCGAGAAATTTTTTTTCTTCGAAATGGGGACCCGCCCCTGCCTCTGCATCGAATATATGCATAGTGACATTCAAAAAAGAAAAAGAAATGGCAAGCCAATACTGTTCGGATGTCACTCACACACGCAGCTATCAAATCACAAATGACATTGAGATGATATTCTACCTCCCAGAATAAGCAAATACTAGTAATGCTATATGACAGTGAGACGCCTCTTCAAATTAATAGGCATGGAATTCAGAGACAGCTCTCAAGGCCATGTGTGTGATTTGATAGCTCTCAAGGCCATCCATAGTGCTAAAGCCTTCT…	TRINITY_DN19744_c0_g1
TRINITY_DN1015_c0_g1	#N/A	#N/A	#N/A	F7J0M6	RecName: Full=Disease resistance protein RGA4; AltName: Full=Os11gRGA4 [Oryza sativa Japonica Group]	7.73e-43	1.48634	1.85693	1.28527e-12	1.48282e-24	11.1052	11.353	14.1499	24.2919	39.3785	38.6259	40.1322	38.8859	51.6156	GTCTTCTTTCAAAAAATCAATCACCAAAACTTTGCTGTTGGTAGCTGCTCTAGTGTTCCCCATAAGAATCCCATCCCAAAGCTCTGCTAGATACAGACCACACGGACACAGCAATCAATCACCCAACAAGCTAAGCAAGCAGCAATGGCGGACCTCGCGGTCGGCCTGGCCAAATCGGTGGTGGAGGGGGCGCTGACCAAGGCGCAGTCGGCCATCGAGGAGGACTCCAGGCTCCGGCAGAGCGCGCAGCGGGACCTGGTGTTCATCACCGGCGAGTTCCAAATGATGCAGTCCTTTCTGAAGCTCGCCGACGACGAGCGCACACGGAACATCGTGGTGCGGACCTGGGTGCGGCAGATCCGGGAGCTCGCCTACGACGTGGAGGACTGCATCGAGTTC…	TRINITY_DN1015_c0_g1
TRINITY_DN12816_c0_g2	XP_015626304.1	probable pectin methyltransferase QUA2	0	#N/A	#N/A	#N/A	1.48628	1.40265	2.20022e-24	1.97043e-22	14.6625	12.2321	15.6148	40.6859	36.405	41.0623	39.5009	36.1356	35.2119	GCAAGCAGAAAGTTCCTAAATCATGCAGATACCATGTTGTGAAACGTGCACACAATCCCCACACAGAGGAGTTGAGGTGGAAACATTTAACAGCGTTTCACTCTCTTTTCTATCATTCATCTGAAATACTAGCCTTGATTTCACAGGGCCGTAATCTGGGATGACCAGTATATAGATTCCAATAAATTTACATACATGATACAACAACGAATGAGCACCATTACAGAGGAGGAGAATGTAATGAGAGAAAAAATTGAATTATACCTATATGACACATTGGCCGCGATTATGTACGCCGCAGGCCGCAGCATCAACCCTTTTATTGAATATGGTTTTGCTACAAAATTAACTTTGCAGCTTCGTCTCCATGTCCTGGCAGTAAAACCTAGGCCTGGAAAG…	TRINITY_DN12816_c0_g2
TRINITY_DN8786_c0_g2	XP_015630690.1	protein NRT1/ PTR FAMILY 2.11	0	#N/A	#N/A	#N/A	1.48491	1.56329	2.39999e-34	2.14828e-42	142.81	160.492	161.179	463.045	403.878	427.801	451.168	445.983	461.709	GTCCCTCTTCCCCTCTCTGTATAAAGAGGGCGGTAGGCAGAACACTCCCCTCAGTGCCATTTTGCTGGTGCCCGAAGGAAACACACACCCCGACCCGGGAGAAAGGGAGAGAGAGACAGAGCAGCTGCCTCTGCAGCTGCAACCGGGAAGAATGCGCAGCGGCGGCGGCGGCGAGCGTGAGGACGAGGAGGCGGCGCACAAGCTGAAGAGCATGGACGTGAACAAGCTGCAGAAGGGCGGCAGCAGCAGCGACGAGGACAGCCCGCACCCGCCGCGGCCGGCCGTCAAGTACCACGGCTGGAGGGCCATGCCCTTCATCATAGGGAACGAGACGTTCGAGAAGCTTGGGACCCTGGGCACGTCGGCGAACCTGCTGGTGTACCTGACGCAGGTGTTCCA…	TRINITY_DN8786_c0_g2
TRINITY_DN10121_c0_g1	#N/A	#N/A	#N/A	P59082	RecName: Full=Lachrymatory-factor synthase; Flags: Precursor [Allium cepa]	4.63e-15	1.48317	2.54452	0.000842447	6.84792e-14	1.15668	0.833708	1.12684	3.34629	2.43299	2.84698	5.97551	5.01883	6.87627	CGCTACTCCTTCGTATCGGTCCGTATCGTGAACTCGCATGTGCATCCGAAGGTCAGAGCATGAGCATGTCTGCATGTGCATACATGACTTGCAGGACAAATGACTCAGGACTCGGGACCAATTAGAAACCGCACGTTACAGTGGAGTACGTACACTCAAACATAGCTAAAAAAACGAGTCCAGACATGACAAGTCAAAGTTTTTCAGCTATATTACGGAATTATTAAGTAGGTAGGTAGATCATCCTGCACGAGTGCACGGACGAACAGAAACCTCGATCGCCATCGGCAACATCAGGCGCCGATGGCGGCTACCGGCCGTGCGACCAGCCGCTGCACCCGCTCAGCCATGCCCTGGACGCTGGCGCCAAGGCGCGCCACGAGCGCCGCCTCGCTCCAC…	TRINITY_DN10121_c0_g1
TRINITY_DN21363_c0_g1	#N/A	#N/A	#N/A	#N/A	#N/A	#N/A	1.48021	2.22636	0.0306708	1.23968e-05	0.525763	0.312641	0.697569	1.70057	1.37517	1.14974	2.1025	2.47989	2.47116	CGCGGCCGGTCGGTGAGCAGCAGCCCATCGTGGTCGGAGGCGAGCAGCAGGTCGGCCGTCGGCGTCGAGGTCGTCGTGGTCCATGGCCATCTGCAGAACGCGCGGCCGGTAGGCGAGCAACAGCCGATCGTGTGGTCGGAGGCGGGCAGCAGGTCGACCGCTGGCGCCGAGGTCGTCGTGGTCCTGGGCATTTGCAGAACGCGCTGCCGGAACGCGAGCTGCATCCGTGAAACCTACTGCTGTTTATTTTGGCGACGAACGAGCCGAGGGTCGGCAGCCCCGGCGGCAGGTACATGCCCATGCCCTCAGCGACGGCGCCCATGGGGATCTACGACCGACGCAACCACCCGCTCGCTGACACTGGCGCTAGAGGCGCCGTCTGGGGCGACCCGTTCAAGT…	TRINITY_DN21363_c0_g1
TRINITY_DN15414_c0_g2	XP_015623902.1	protein trichome birefringence-like 19	0	#N/A	#N/A	#N/A	1.47908	0.892579	6.39957e-05	0.0439712	1.26183	1.71952	1.77075	4.88229	3.64949	4.65372	3.59637	2.95225	2.20256	GCAGCCTTTACCAGCAGACGTGCAAACCACACGTAAACACGTTGACCTCCACCGCCACATACCACTAGCCTGGCCAAAGGAAGCAGAGTGGTTGGTTACAGCCGCCTGCACCACATACTCTGCATCTTCCATTTTAGTACTCTTCCGTGTTCTGTGTTCCCCATGATCAGCGCATCTCCACGATCGTGTAGCTTCTCCCCATGAACATGAAGTCCCACAAGGGCCATACGTCTTCTCCGAGGCGCTCGGCCGCCATTGCCGCGCCGGTCGCCTTCCTGCTGTTCCTCGGGCTCGTCTCGCTCTACGACTTGACCCTCTCCGACCGCCGGTACCTGAGCATCTATGGCGGCGCCTCCTCACCCTCCTCCTCCTCGCCGGTGGCGTCGTCATTGCATCCGG…	TRINITY_DN15414_c0_g2
TRINITY_DN1570_c0_g4	XP_015640355.1	uncharacterized acetyltransferase At3g50280	0	#N/A	#N/A	#N/A	1.4785	2.0796	7.6163e-12	3.73295e-16	52.5238	60.6002	36.1663	144.494	115.144	156.529	140.037	225.965	261.674	GCCGAAGTGGGTACTTGTTTACATACTTCACCAGCTATTCGTCTGCATCTATATCACCGAGCAATGAGCTTTTTTTTTTTTTTTTTGACCCGGGAGGAGCAAGAGCAATGAGCATGTTGTGGAAGTTCGCGGTCAAATATCAAAGGGTAGTGCTGAGCGTCCCCCGGGGGATCAAATCCTCCGATCCCCCGGGTGGCGAGCCGTTGGATTAAAATTGTGGCAGTCGTACGATTCCTATGCAGACCCACACTTTGGCGGATTCCCACCAAACCAGACCCAGTCAACCGAAATAAAAAACGCGAAGAAGGCAACTGTTATCCGCACGCCTCCGGCCTCCCCACAGCAGTCGCCGTCATTGGGAGGAGTCACCCGCGGGCGGCGCCTCTTGCAGCAGCCGTC…	TRINITY_DN1570_c0_g4
TRINITY_DN27550_c0_g1	#N/A	#N/A	#N/A	#N/A	#N/A	#N/A	1.47814	1.16964	0.00593114	0.0371817	0.736069	0.833708	0.697569	2.63314	1.90408	1.75199	1.43855	2.18467	1.45046	CTCCGATGGCCAAGGCGATCGCCGGCCCGAATATGAACCCTCTAGCTTCAATACCTGGTAGGTATCAGAAAGAAAGAAAAAATCACCATGTACGCACACACAGGCTGTAGATGCATATCAAAAGGGTCAGAATAGGCAGATCTGAGTATCTGACAACGGGACACACCGGGAAGCTAGCAGTCGCCGTAGGGTCGGCGTCACAATGGCGTTTCTTTTTGGAAGATCGCAATGTGGTGACTGACATGCGCGCTGGTGCAGCGAAGTTAACCAGACGCAGCTGTACTCTTGTGGTGTACTACCAGTCAGTAGTATCACAGACTCAACAGTACATGCTGCTGACATGCACGGGCCGGAGGAGCGGGCCGGAGGGCGAGACGAGACGACACGACAGGCGCGCAC…	TRINITY_DN27550_c0_g1
TRINITY_DN1912_c0_g1	XP_015647658.1	probable cytochrome P450 313a3	0	#N/A	#N/A	#N/A	1.47237	1.57469	8.48293e-27	7.74563e-29	23.8697	26.0534	26.2393	71.9178	63.5222	74.9523	80.7801	67.1342	76.3911	GTCTGTAATGTCAGCCCCAATGTACCATCACATTGTATGATGTATCATACGCAAAACTTGAAACAACATTCTGCCCATAAATATAATGTAATGTACAAGTTTTGCGTATGATACATCATACAATGTGATGGTACATTGGAGCTGACATTACAGACTTACAGTCCCCCAGAGGGAGGAGAAAACATCGGGGGGAAAAAAAGAAGGCTACTGGTTTATATGCACGCCGGCAAACACCTGTGATTTCACAGCCCAGAGTGCCTCAAAACTTCAATAAACAACTAGGTGTAACAAAGCTCGTCGGAGCTGTAAAAAATCTGGTGCAAAAAAACCTTCCATGTCGCAAAGTAGCACCTTCTACAAACCTCAATGCTGTTGACACGACGGTAGGAGAGCAAACCA…	TRINITY_DN1912_c0_g1
TRINITY_DN6068_c0_g2	XP_015615403.1	uncharacterized protein LOC4350281	1.69e-70	#N/A	#N/A	#N/A	1.47161	1.26844	5.75562e-26	4.21321e-13	17.5042	14.3189	19.5722	49.0401	47.1297	45.2211	39.3897	35.5186	46.8129	CCGACGCACCCGCAACCTCCGCCCACCAAAGCAACACAGAGAAACAAACAACAAAGACGCGCGAGCAAGGAGCCCGGCGAGCTCGGCGACCGGCGAAGATGTGGAGCTCCGACTCCGACCGCGACGACTCCGCATCCACCACCACGACGGCGGCTTCCTCGGTATCCCCCTCCTCCTCCCTGCTGCAGCCGCAGACGCCGCCGCCCCCACGCCGCCGACCCACCCGCAACCTCCGCCGACGCAGCCGCCGGAGCAAGAACGGCGCGGAGGGGGAGGACTCTGAGGCTGAGGCCCCCGCGGACGCGGAGGGGGCGTGGTGCGGGGCGCAGTGGGAGGCGGCGTGGCCGCGGAGGGCGGCGCGGCCCGTGGTGCTCGCCGGGGAGGACGCGTCCCCGGACG…	TRINITY_DN6068_c0_g2
TRINITY_DN52_c0_g1	XP_015641683.1	probable xyloglucan endotransglucosylase/hydrolase protein 25	0	#N/A	#N/A	#N/A	1.47109	1.37552	1.44657e-42	2.1913e-24	35.2672	31.7137	32.2513	87.4879	90.7268	95.6417	91.8647	90.3691	72.5554	CGGGCCCACCCGTGTCCTTCCCCGGCGCGTAGCCTACGTACGTGCGCTAGCCGCTAGGGATGGCTGGCTGGATCCAGGGTGCCTCCAGCCCAGCTGCCGCGCGACGAGACCCAAAATCCACCAGCCCCGCGCCGCATTTACTTCGCCCGACGCGCCAGCCAGCACGGCACTTGCCCGTTGGACGCCACTTACTGCTACCACCACAGCCTGTCACGCTACCTCCGTCCCCCGTATAAATACGGCTAACCCCCAGTGTGCCCAATCCATCAACCATCCCAATCCCTCCAGCTAGCTCCACTCCAAGCAAGCACTCGAGCTCACTCAGCTACCCACACTCCACTTCACTGAGCATCAGTAGCCACTGAGAAAGATCGTTGAGCGATGAGGACGGCGCTCGCG…	TRINITY_DN52_c0_g1
TRINITY_DN28088_c0_g1	#N/A	#N/A	#N/A	#N/A	#N/A	#N/A	1.46919	1.57957	7.02682e-05	8.09135e-05	1.31441	2.13638	2.41466	4.55315	4.97177	6.67946	5.64354	3.83793	7.78953	TTGGCGTTGGGGATAAGATCAGGGAGCACCACCTGCGCTACGAGAGGTGAGCTACTACAGACCAATCATGGAACTTTCCTAGCAGTACTAAGAGTGAAGGTGACACGACTTGCCTGGTAGTGACAGTGGGACCTTCCGAATAACAATTGGAGAATAGTCAAATCTAGCTAGGACTAGATTTTAGATCATGTGTGGTATACACTTCGTTTAGATCATCTGTGGTATTGTTTTGGATTTACATTACGAGTTAAATTTTGGAAAAAAGGGTTATGTTCGAAAGTTTTATCCAAGTATAATTTGGTCCTTAATCTCTAAAATAGCTATTAAGACATTTAGCCCATCCGTAAATCTTAGTGGACGGCGTGCTCACGGAGTGGTGGCCCATCCGCAGCAAATCAG…	TRINITY_DN28088_c0_g1
TRINITY_DN4098_c0_g1	#N/A	#N/A	#N/A	Q2R712	RecName: Full=Achilleol B synthase [Oryza sativa Japonica Group]	0	1.46801	1.00787	1.38698e-06	2.2368e-05	7.36069	10.9424	9.06839	36.3155	20.8391	18.2864	15.4921	18.6582	20.5214	GCCGCCGCCGAGTCCACGCTCGCCACTGCGCCCACGCCCCCTCCTCCATCACCGCCTGTAATTCCCTCCTTGCTGTCCATTTCCGACGAGGACCCTCCGACGCGGCGCTCCGCCTCTTCCGCGCTTTCCCGCCCGCCGCGCGCCCCGACAGCACCACCTTCACGCTCGGAGAGGTAGTCAAGATCAGTGCGTCTGATGCTGGGTACAGGAACTCCATCTTTGTCTGCTCCTAGCTGCTAGTCTGCCGTCAAGGTGTTCCACAGAATGCCGAGGAGGGACCCCATCACCTGGAGCACCATGGTTTCTGGGTTTTTGCACGCCAGGCAGCCGGTAGAGGCGATTGATCAGATTATTCTTGTGTTCCAGTTGTACCAGTGCAACATGTTGGTGGCAGATAGA…	TRINITY_DN4098_c0_g1
TRINITY_DN10922_c0_g1	XP_015631478.1	CBL-interacting protein kinase 10 isoform X1	0	#N/A	#N/A	#N/A	1.46541	1.53232	3.9665e-57	9.78889e-33	134.911	130.058	133.397	340.992	367.699	387.026	347.133	358.758	431.808	CTGATGCAACGCCACAAAAATGATAGTATTGACCCATTGAGGTCACAGGACAATAATACTGACGAACTAACCCTTGCTGGGACCCATGCTCAGTGTGTGCAGAGCTGGACACTCTCTGGGGACCTATGAACGGAGATAGATCCCGTCGTGGATCGTCTATATATACCCCCTAGACTGGTTTTTGCTCATCAGAACTATTTCTTCCTCCTCACTCTCTCACTAGCACGGACCATATCTTCTCAGAACCTTCCTGCTGAGACTCGGTTTCTCTGCCTTTCCTTCGGCGCAGTTCTGATCCCTCCTAGGGCATCCAGATCGCTGGCATCAAGTACGTTTTTATCTCATATATTTTGTCTACCTTCCCTTCTGTTTTATGGTTTTAATCTCAGTTTTACGATT…	TRINITY_DN10922_c0_g1
TRINITY_DN5324_c0_g1	XP_015633152.1	heat stress transcription factor C-1b	6.32e-127	#N/A	#N/A	#N/A	1.46185	3.39265	0.00821744	2.5495e-24	2.94427	1.30267	1.4488	2.08457	7.19319	6.35096	12.8363	20.961	24.9265	TTGGCGGGACCACTTTCTATTTTGGGAAAGAAAACGATTCGGACAGGGGGGCACTCCGGTAGACTATATAGTGCTATAGCACTGCGTAGCAGGGTCCTTAGATCAGCCTACTGATAGACACACACGTTCTACGTCCGCCGAAGGAAGAGACGCTTCTATATATACAACAATACATAGCCGCACTAACTTACAGTATGTTCACCGGTCACATGGCGTAATACACTCATCACACGTGTACACCTATCCCTCTACTGTGGAAGCCCCCTAGTAGAACACTTGTCCCATTGCAGAGAAGGGGAACGGCGGTGCCCTGCTCTGGACCACCTCCGCGCCGTCGGCGCTGCGTCCGGCCTCGTCATCGGTCCCGATCCGCCTCCTCTTCTCCGGGCTGGAACCGTC…	TRINITY_DN5324_c0_g1
TRINITY_DN20130_c0_g2	#N/A	#N/A	#N/A	#N/A	#N/A	#N/A	1.46018	1.69735	0.0113122	0.000538399	0.736069	0.677388	0.59025	1.31657	2.22143	1.97099	2.04717	2.00753	2.36372	TCGCCCCCAGCGCCCCCGCCCTCCGCGCCCTCCCGGGGCGCGGCCGGCCCCCCCCCCGCCGGCGCGGGGGGGGGGGGGGGGGGGGGCGCGCTGCTGGCCCTGCTCCCCTCACTGGTGAGGCTGTCGCAGATGGGAGGCAGGTGGAGGGAGGCGGCCGTGACGGGGGAGAAGGCGCGGGCCACCAGCTCCTCCGGGGCAGGAGTCAGCAGAAACCTCTGCGGCGGGACAAGGTTCTGCCGGTCGTCGGCCGATGCGGTGGCGGCTATGGTAGCGGCGTGGGAGCGGAGATGCCGTCGACGAGGAACAACAAGGACCCCCTCCCCTGCTCCTGGGTGGTAACTTCGTCATCCAATCCCTCCCGCAATTGTGCGTATTAGACGAATATATCAGTGGAAGCGG…	TRINITY_DN20130_c0_g2
TRINITY_DN29038_c0_g1	#N/A	#N/A	#N/A	#N/A	#N/A	#N/A	1.46007	1.06482	3.91267e-07	0.000835881	2.73397	1.98006	2.14637	6.41829	6.08248	6.24146	5.25624	4.60552	4.29767	AATGAAACGAATCTGATCCTTCTCTGTATTCTTCTTCTTCTTCCCCAAGACAATCTCTAAAACGAATCCTGTATCGTTATATCAAGGTGTGATTCCAAATCATACACCTTGTCCATAACAATTGGTATCAGTTGCTTTGTTCGATCCGTTCGCGCGACTAGATCTCGAGATCGTACCGGTAAGGCGTCTGCTCACGGTTGCTAATTGCTCTCGAGCGATCTAGCGTAAATCCCACGCAGCGTTCGGTTGATTCAGAGAAGTCTGCTGCAACGGCACCGTTCAAGCCGAGTGCGCAGGTGCGTTTCACGGTGACGGCGATGGAGGCGATGGAGGCGCGGTTGATGGAGAAGATGGGAAAGCTGGACACGCTGGAGGAGCGTTTCCTGTCGATGGAGGAGA…	TRINITY_DN29038_c0_g1
TRINITY_DN8340_c1_g1	XP_015630980.1	sucrose nonfermenting 4-like protein	0	#N/A	#N/A	#N/A	1.45956	1.48507	4.32678e-18	1.72105e-22	138.785	140.975	120.102	446.125	317.709	330.085	327.647	354.726	425.53	GTCAGTAAATAAGATCATCAATCGCTGAAATATATTTTTTACAGGTGTACATTTTGGTAGCTGGGCAAAAGCACAATGGCGGTTGCATGGATAACTCTGTCCAGTCCACAAAGACAGAGCACATCCTACAGCTACATTCTGTATGATGCTATTATGAAGAGAGATCCACATCAAACTTGTACTGCTACTCTTCTGAAGTTGCAGGAGGGGTGCACTTTTTACAAACGAGTTCTTGTACATATATTGTTGTGATTTGAGAACAGTATGCTTGGCTACAAGCATATGACTCTGGCAACTCAAATCTCCATGTCAGATTGCACTACCAATCTGCAACTGAGCATAATGATGTTTGCTGCCTCAAAAGAATCATGAAGATGTGTAATCTGGAATAAGAAGCAA…	TRINITY_DN8340_c1_g1
TRINITY_DN10565_c0_g2	#N/A	#N/A	#N/A	Q75KU4	RecName: Full=Calcineurin B-like protein 4 [Oryza sativa Japonica Group]	1.3e-130	1.45736	1.32285	2.82527e-09	1.35131e-08	5.7834	5.62753	4.9903	17.6092	11.4774	15.6584	16.654	12.6947	11.2814	CTCATAAAACGGAGGGAGTGCTATTGAGTTGTGCCATCATAAAACATTTGGATTTCTTTGAAGTATGCATTTAACGATACAAATTTTGGCGCAAAAGTCCTGGTTTGTTCATCAGATTGACTGTCAAAGCCGAACCTCGATATACCCTTCAAGAAAAACAGAAGGTTTATCAGGCCACTACCATCTACACTAAAACGATACGAAGAAAATATTTTTCCAGTTGTCCTTGTCAGCTATCAGATTTCCTTCTACTGTCTGGTTATGTATCATCTGACGCTCACCAGCTACCAGAGTTCCGTCCGCACTCCTAGTTGAGCTTCAGGCTTTCCAGTTGGAGATCACTTCACTCTGAGCGCACTGACTCCCAGCATCATCAAGGTTGGCTTAGTTCAAAAAACG…	TRINITY_DN10565_c0_g2
TRINITY_DN8218_c0_g1	#N/A	#N/A	#N/A	A0A0N9HT29	RecName: Full=Desmethyl-deoxy-podophyllotoxin synthase; AltName: Full=Cytochrome P450 family 71 subfamily BE polypeptide 54 [Sinopodophyllum hexandrum]	5.96e-156	1.45534	1.67377	1.78655e-27	4.54376e-29	50.0001	46.1666	44.0005	117.998	118.053	146.62	168.2	154.58	120.12	CGCCTCAGTCTCAGTCTATATATAAGCTTCAGAGCATAGCGAAGATGCGCATTCCCCGCAGCAAGCCATGGCGCAAGATCTCCAGTACAGCTACCACCATTGCCTCCTCTTGGCCGCCATCCTCGTGCTCCCGCTTCTCCTTGTCAAGCTCAGGCGGCACGGGAGCGGCCGCGAGACTAACCTGCCCCCGGGACCATGGCCACTGCCGCTCATCGGCAGCATGCACCTCCTCGTCGGCGTACTCCCGCACCTCGCCATGCGGGACCTCGCCCGCCGGCTCGGCGCTCCGCTCATGCTGCTCCGCCTCGGTGAGCTTCGCGTCGTCGTGGCCTCGTCGGCGGCCGCCGCGAGGGCGGTCATGAGGACCCACGACGCCGCGCTCGCCACCCGACCGCTGAC…	TRINITY_DN8218_c0_g1
TRINITY_DN14235_c0_g2	#N/A	#N/A	#N/A	P0CT36	RecName: Full=Transposon Tf2-3 polyprotein; AltName: Full=Retrotransposable element Tf2 155 kDa protein [Schizosaccharomyces pombe 972h-]<>RecName: Full=Transposon Tf2-5 polyprotein; AltName: Full=Retrotransposable element Tf2 155 kDa protein [Schizosaccharomyces pombe 972h-]<>RecName: Full=Transposon Tf2-6 polyprotein; AltName: Full=Retrotransposable element Tf2 155 kDa protein [Schizosaccharomy…	2.24e-145	1.45354	1.81416	8.61047e-13	1.48308e-21	4.67929	4.89803	4.56103	12.0686	12.9054	13.6327	15.3814	17.005	16.8146	ATGGACGTCAGATTCCAATTCTCATTATCGATAACCACAACTACAAGACACTGGGTTTATAACGACACCCGCCCAACCACTCCGGGTCCACACCACGCACTCCACCCAACCCGCTAGCCACTACTGGATGCGTCCTTGTCACTCAACAACTCCTGCTTCTCATCTTCAGTAAACACTTCGTCAGGTGGGCGTCCTAGCTTCTCCCCTGTCATGGCATACCTGACATTGCCGGCCGCTTGAGAACCAGGATGTCCCCATACTGGTGCCTCTGGGTACCTCGCCTTGAGTACCGACTCATTCTCCCATGTCGCCATTGAAGCTGGGAGCGATGTCCACTTAATCTGCAGCTGTAACAAGGCAGTGTTGCCCCTTTTTACCAAGCGTCGATCCAGTATTTCT…	TRINITY_DN14235_c0_g2
TRINITY_DN17306_c0_g1	XP_015628044.1	E3 ubiquitin-protein ligase XB3-like	0	#N/A	#N/A	#N/A	1.45198	1.64015	1.78262e-27	9.42311e-41	34.5952	27.0434	29.2979	88.1006	76.1103	82.5625	92.8418	98.1329	88.8006	TTTTCAACAACTTTTTTTTTTTTTTTTTTGCCCATAAAACTAGATAACACTAGGAGATCGAAGCTCAATTATATGTAGGGAACAACACCTGATCGGCGTAGCCCCGGGGGCCAAAGACCAATCAATTATGTTGAGTCACATGGATTTGCACCGGGGTTCCTCATTATCATTTGGCGCCAACTTCTCTGAATCCGGACATGTACAACCTTTCATTTCAACAACTCCACGGGAGTCATGGGGGCTACAGGCAAGGACTGCGCGCGCACTTATTCGGACTGGATCTACTAGTCTACAACTTGTGGGATTGAATCTACATACACAGAAGCATGGAAGAAGAACAATTGCCCCAAAAATATAATCTACAAAAATAGTACACTAGCTCCAGCTCCAGCTCCATGA…	TRINITY_DN17306_c0_g1
TRINITY_DN2390_c0_g1	XP_015651161.1	radial spoke head 10 homolog B	0	#N/A	#N/A	#N/A	1.44953	1.2338	9.53829e-32	1.03181e-07	35.2261	36.5789	34.8248	103.79	96.4734	89.8442	64.7347	68.2561	114.372	TCCCCCACCGTCCGCAACTGCTCTTCTCTCCTCTCCACCCACTCCCTCTGCTCCCCTCCCCTTCTCCCTGCTCCACCCTCGACCCGATCTGCGCTCGCGGCCCGGCGGCGGGAAGAACACGAAGAAGAAGATCTGACGGAAATCGACGAGAGGGACGGCGGCGCCAGGCGGCGGGGAATGGACGCCCACGGGCCCGGACCCGGCGCCGCGGCCGGGGCAAGCAAGCTCACGCGCACCCCCTCCTCGCTCCTCCGCTCCCCCACCGTCCGCAACTGCTCCTCCTTCCACGCCGTCCTGCTCGAGGACGACCCCGAGCCCGACCACAAGAAATCCCACGCCGTCGCCGCGCAAAACACCAAATCCCTCCTCCACACCCACAACCTCCACCCAATCACCACC…	TRINITY_DN2390_c0_g1
TRINITY_DN53718_c0_g1	#N/A	#N/A	#N/A	#N/A	#N/A	#N/A	1.44841	1.36246	0.0406438	0.0460431	0.315458	0.521068	0.59025	1.04229	1.53384	1.31399	1.38322	1.00377	1.23558	CTCGCACTCGGCACTCGTCTCCCTCTCCACAACCCTATCCTATCCCCACCATCCACCCCTCGCCGCCCTACCACGACACAGCCAAGCACTCGTCTCCCTCTCCACAACCCTATCCTATCCCCACCATCCACCCCTCGCCGCCCTACCACGACACAGCCAAGCGCCCCTCCATCCTCCTCCCCCATGGCCTCCAATCTCTGCGTCTATCATGTCGACGAGGACGGAGGACCCTGCTCCGTCCGTGGTTTGCGGCGAGGTGGGAGGAGGCCTGCTCCTTTTCTGTATTTTTGGGAGAGTTTGGGTCCGTGCTGCTGGTCACCAACGGCGTGACGCTGGATGTTGGTGGCGTCGTGCGCGCGATTTAGCTAGCGAGCTCTCCGTCCTGCCAGAGCCGAAGCT…	TRINITY_DN53718_c0_g1
TRINITY_DN22833_c0_g2	#N/A	#N/A	#N/A	#N/A	#N/A	#N/A	1.4481	1.72758	0.0217709	0.00221593	0.420611	0.521068	0.751228	1.37143	1.74541	1.47824	1.54921	1.65326	2.31	ACGGGGTCGCGCCTCACCCTGTCCTCCTCGCGCTCGATGCGACGCCTGCCCGCCTCGCCGAACCAGCTGGTGCAGTGCCTTGCCGCCTCGTCCGCCGAGTCGCCGACTCGTCGACGGGGGCATACCCTGATCTCTGCAGGGCTGCCTCGAAGCCCGCCTGCACGGCCGCCTCGATTGAGGAGACGAGCTCGGATTTCCAATCCATGGAAACGAGAGGAGACGGATGGTGGAGATGAAAATTTTTTGGTTGGAATTTTGGGGATTTTTCGTGGAGGAATCGAGTGGCTCTGAATACCAAATGTTAACAGCACACTACTCACACAGATCAATTACTC	TRINITY_DN22833_c0_g2
TRINITY_DN10877_c0_g1	XP_015625727.1	transcription factor bHLH128 isoform X2	3.5e-101	#N/A	#N/A	#N/A	1.44723	1.66301	0.000623978	2.86082e-06	1.68244	1.30267	1.4488	5.21143	2.75034	3.99673	3.81769	4.25125	5.74813	ATCGAGTCCGAAGAAAGATGCAGTCGGCTTTCCCCTTTGGGCGCTGAAACCAGGCCGGGAGAAGCGCGCCGATGGATCGGAGTTTCCACTTGTAGGTCGACGGTACCCACCCTCTGGGCCTGCCTGCGCCTGGCCGCGTCTCCTGTCGGTCCCCACGCCGCCACACGGCCCGAGAACCAATCACGGGAACCCGTCTCCGCTTTAAAGCTCGCCACTCTCGGCGCTCGAAGGTCCCTCCCTCCTCCCCACTTGCACCCTAGAAGAAGAATCAGGTCGCCGATAGGATTAGCAGGCCACATCGATCGATATTCCACGCGCCGCAGATCGCAACCTCCGACGTCCCGTCGGTCCACGACCGGCCTCTCGCCGCATGCAGCTAGCCCCGCCGCCGGAAGGCAA…	TRINITY_DN10877_c0_g1
TRINITY_DN16989_c0_g1	XP_015612712.1	proline dehydrogenase 2, mitochondrial	0	#N/A	#N/A	#N/A	1.44628	1.18893	7.85609e-20	5.40036e-09	24.08	32.2541	30.3174	83.1635	78.8078	73.8573	81.3334	56.6833	57.9648	GGACTATTTTCCTATCGATTTCCAGCTCACACATTTTTCTCTTCCTCGCCGTTTCGCGAGCCTTCTTCCTCGCTCTATAAAACACGGCACCTGCTTCCTCCATTCTTGGGTACACACACATTCGTTTTCATTCCCAGCCTCCTCCAGAGCACTCTCAGCCAGACGTTCTCGCACTGCTCAGATCAAGAACAGAGCTCCATCTCTCATCATCTAGCCAGTCGCTTGATCTCTCGTTTGCTGATCAGTGGTTTCGTGGCGAGGAATTTCTTGGTCTGTGTTTTCGCAAGAAAGAAACAGCGTCATCTTCCATAGATTTCCTGCGTCCCGACCGGCTCCGACCTTCCATGGCCATCGCCTCCCGCATCACGACGCGCGCGCTCTCCACCTTCGCCGCCGCCG…	TRINITY_DN16989_c0_g1
TRINITY_DN11160_c0_g1	XP_015622366.1	pentatricopeptide repeat-containing protein At5g39980, chloroplastic	0	#N/A	#N/A	#N/A	1.43869	1.70982	4.76457e-10	3.05418e-14	4.10095	4.42907	6.22446	12.6172	12.4823	14.6182	15.5474	14.2889	17.6742	ATTCATGTGAGATATTTTCTCCTCCAAACGTCCCTACCAGCGGCAAAAATCTCCTATCCATTTCTGCCGCGCTACTCCCGCTCCCAATGCCGCCGGCCGCAGCAGTGGCCGCCGCCCTCCCTTCCCCCTCCCCGCACCGCCGCGTCCCCGCCGGCGCCGCTAAGTCCATCTGGCTAAACCCCAACCTCCCCAGCTCCCACCCGCTCCACCGCCACAAATCCGCCGAGCTCCAGCGCCAGCAGCAGGACCACGCCCCCGACGTCACCGCGCTCGTGGCGGCGCTCTCCGCCGCGCGCGCTGCCCCCGACGTGGCCGCCGCTCTGTCCCCGCACCGCCCCGTCTCCCCGCGCCTCCTCTGCACGCTCCTCTCCCGCCTCTCCGACCCTCGCCGAGGCGTCG…	TRINITY_DN11160_c0_g1
TRINITY_DN2353_c0_g1	XP_015635476.1	calcium-dependent protein kinase 13	0	#N/A	#N/A	#N/A	1.43743	1.33826	7.88415e-28	1.36086e-23	125.5	139.594	128.621	394.752	334.801	332.988	326.551	301.484	357.405	GGCTAGAAGTAATTAGTATCTTTTGATATTAATATATCACCTTTATCCAAAAAGAGAGAAAAAAGGGAGTAATATCACGTCCAAGACGGATCATCAAATGGACACATTGCATTGGGATAAGGCATTTCAAGAGTTAACGATTCCAGGTAGATATATAGTGCAAGGTAATTCACTGAACAATTGCAGGGATTAAGCAGCAGCAACGTGTGAGATCATATCAACCCAGCTTAGTATGCATTTCATCCAATCAATTGACGAGCTAAATCAGAATCCCCAGAAACACACATCCACACAGACATTGACAACATTCAAAAATTGCAGGAAGGTTTCGTAGAGCCGGAAGGCAGGAAGAAGCTAAAGCCACAAGCTGTACATCGTGGAAGTCTAGATTGCACCAGG…	TRINITY_DN2353_c0_g1
TRINITY_DN952_c0_g1	XP_015633112.1	indole-3-glycerol phosphate lyase, chloroplastic	3.07e-93	#N/A	#N/A	#N/A	1.437	0.879691	2.16674e-06	0.0107745	3.31126	2.74707	1.85714	7.54396	6.8219	7.03698	4.92316	4.86709	4.71938	CCTGAATCTGGACTGAACTCTACTCATGTCGCCGTCGTGGCCATGGCTAGCTCAGCTGCGATCCAGCTCCGTGCTCTGCTGACTTGCTGCTGCGTGCTATATAAGCGCACACAGACCACCGCCCTACACACAACGAGACTCACTCAAGTGTTTCTTCTACATTCAAACTCCGACGCGCATGCACGTACAGCTAATTAAGCTACACAGGCTGAAGCAACTTCTCCAAGCAACAACTAGCTACATGGCTTTCGCACTGGAGGCGTCCGCGTCCCCGTCGTTCTCGGCCGCGCTGAGCCATCCGGGGCGTCGCGGTGCAGTGGCGGCTGCCATGGTGACCGTGCCGAGGAGGTTTACGGTCAGGGCCTTCGGCGCCGCCACGTCGGGGGCCTCGATCGACCC…	TRINITY_DN952_c0_g1
TRINITY_DN6771_c0_g2	XP_015633413.1	histone-lysine N-methyltransferase, H3 lysine-9 specific SUVH5	0	#N/A	#N/A	#N/A	1.43614	1.68541	0.0368009	0.00493175	0.320716	0.485635	0.804887	1.29134	1.57245	1.38298	1.91825	1.57237	1.50795	GCTCTAGTGGGGACAAATTGGAGGACGGTGCTCACGCCGTTGCCCAGAAGGATTGCGGTGAGATCTGCTTGTCCGAGGGCTCAAAGAAGTCTCCTGTGGACGGGATTGCGACCGTGAAGAGCTCTAGTGGGGAGAAATTGGAGAGCGGCGCTCACGCTGGTGCCCAGAAGGATAGCGATGAGATCTGCATGTCCGAGGGCTCAAAGAAGTCTCACGTGAACGCGAGTGTGGCCGTGAAGAGCTCTAGTGGGGACAAATTGGAGGACGGTGCTCACGCCGTTGCCCAGAAGGATTGCGGTGAGATCTGCATACCCGATGGCTCAAACAAGTCTCATGTGAACGGGAGTGGGTTAAAGAGAAGCTGTTCTGCTGCAGATCTTGTGGGGGAGGAGCCGGAGG…	TRINITY_DN6771_c0_g2
TRINITY_DN15967_c0_g1	#N/A	#N/A	#N/A	Q9FYB5	RecName: Full=Chaperone protein dnaJ 11, chloroplastic; Short=AtDjC11; Short=AtJ11; Flags: Precursor [Arabidopsis thaliana]	1.02e-13	1.43425	1.86712	1.08168e-07	1.4534e-14	5.29812	7.03597	4.72791	18.9658	14.6852	12.4156	16.5046	21.5579	23.8564	CGCTCCCCGACTTTTACGCTGCACAGCCACGTCACGACGATGCTGCCGCTGACTCACGCCTCTCATCCAAAGTTCCAAACCTCTCGCAAAAACAAATAGTGGTGCCGGCGCGAAGCAATCCGCACCCAAACCGCTGATGTTATAAAAACGATCGCGGAAGCCAAGGACCTTCATCACCTGCCTTCTCCTCTCAGATCCGTGTGTACTTGGATTCTCCTTGCCGTCCTCGCCATCTCCTCTCGTCTTCTCCGTCATGATCTCTGCCCCTCCGCTCATGCAAGCCCCGCCGGCCGCTGCTGGGTTCCGTCGTGCCTCCCCATGCTCCTCCCGAAGGGCCACGGTCCGGTGCGCGGTGGCCGTCGCGTCGGTGGCGCCTGCCGGAAGTTGCACGCTCTACGA…	TRINITY_DN15967_c0_g1
TRINITY_DN2006_c0_g1	#N/A	#N/A	#N/A	#N/A	#N/A	#N/A	1.43373	0.674012	1.46382e-06	0.00333991	18.9275	12.5577	12.2343	40.8686	54.2134	22.5021	20.693	22.26	25.7323	CCTTACACAGCTAGCTAGCCAGTAGCCTGTAACCGGAGATGAGCTGCTCCCTCCTCGTCAAGGCGACGATAGTCGCCGTCGTCGTGACCTTCCTGGCGGCCACGGCGGGGGCGTCCTCGTTCGTCTCCACCGCGCATCTCCCCACCGACGTCCTTTCGTCCACTTCCTTCCTCTGGATCACCGCGAACGTCATCATCGTCTGCCTCTTCGTTTTCTCCCATCGCCAGCGCACCGGACCGGCCGCATCATCCTCATCGGGCGGCGACTTATCCGATGCCATGTATGCCCTCTTTCCATCGTCGGACCATGACGCCTTTGCTGCCGCTCCCGACGCCGTCAGCGCGCCGGTCCTGGTCTCGGCGAGGCAGCCGCGGGAAGCAAGAACTACCAAGAGGCCGA…	TRINITY_DN2006_c0_g1
TRINITY_DN30431_c0_g1	#N/A	#N/A	#N/A	#N/A	#N/A	#N/A	1.4317	1.40716	0.00262347	0.00209965	1.86383	0.573174	1.53304	3.02867	3.87216	3.65126	3.45971	3.15773	3.63368	CAGGAGGCGTGCAGATTCTTCACCAGGAGGAAGTTGTCGTGTAGGCTCCGACCGCCGATGAACGCGTTCTGGTTGGTGCTGACCAGGCCGTCGAGGTGCGGCGCTAGGCGAAGCGACAGCGTCTTGGCGAAGAGCTTGGCGATCAGGTGGATGAGGCTTATGGGCCGGTAGTCACCCAGGGCAGCCGCGTCCGCACGCTTGGGAAGCAGCGTCATCAGCGCCTGGTTGAGGCGATGAAACCCTCTGCCGCGCAGCTGGAAGAGCTGCTGGAACACGTCGACAACGTCCTGCTTGACAGTGGTCCAACACGCACGAAGGAATTCCGCGGTGAAGCCGTCGGGTCCAGGTGCCTTGCGGGCCGGCATGCGCTTGACGGCGTTCCAGATCTCGTCGACGGAA…	TRINITY_DN30431_c0_g1
TRINITY_DN27540_c0_g1	XP_015631532.1	sugar transporter ERD6-like 16	0	#N/A	#N/A	#N/A	1.43072	1.36176	0.0365595	0.0464832	0.57834	0.312641	0.59025	1.31657	1.42806	1.20449	1.21723	0.944721	1.55791	TGGAGCTCAGCAGGTAATTCCGGTAACACATATCTCCAAAAAGGTAGAAATGGCAACCATCCAATTGGGTGCAGCTTTCTTACTCATATTTTCTCTCCTTTGCTGCAGGGACTTTCTTCATGTTCTCTGCGGCCAGCTTGGCAACTATACTGTTCGTAGCAAGGCTAGTGCCTGAAACTAAAGGAAGAACACTCGAAGAGATCCAAGACACGCTGAATTCCAGAAGATAAGGATTAAGAGAAATGATAAACACACCCCTTTCTCTCCAATCAATCGCCATTTTTAACTCGCGGCAGCATATATACATCATTTATTATTATTATTTCCTTATATTTTTATACCCCCCATGACCACCCCATCCCCATGTTAGATTAGTGACATGTCGTGTTGTAATGTACT…	TRINITY_DN27540_c0_g1
TRINITY_DN4989_c0_g1	XP_015634166.1	uncharacterized protein LOC4336797	5.41e-57	#N/A	#N/A	#N/A	1.42813	1.05051	6.35143e-12	2.7128e-06	6.51947	6.56545	6.4391	20.5166	15.4971	16.2059	10.8998	16.1783	13.0005	ATCGATAGGAGGAACCCCTCTGTTTCTTTCAGAGTTCGTGTCGTCTTCGTCGCGGCCGAGCCGAGTGACGCAGTGAGTGCCTGACCCACGGCGGCCCTCGAGCCAACCACCGCACTCCACCTCCACCGTGGCCCATGGGTGAATAAACAAGTCCAACACTCCTTCGTCCCCGGTTACTCCAGCAAGCGCGCCTCGCCATGTTCATCCATATATACCTAGCCTTCCGCTTCCTTGAGCTCAGCTCAGCCACTCACACGGTCACTCCCCTTATCTTCAGTTCTTCCTCACACCGAGAGCAGCTGCGCACGGCGAAGCTACTGCTAGCTCAAGCTCAGTAGCGGCCTTGCTAGCAAAACCACTTCTACACCCAGCCAAGTATACCATGGCGGCGTCCGTGGC…	TRINITY_DN4989_c0_g1
TRINITY_DN28814_c0_g1	#N/A	#N/A	#N/A	#N/A	#N/A	#N/A	1.42603	1.94289	4.15315e-05	2.70656e-10	1.84017	2.44902	1.98539	4.16915	5.81802	6.89846	6.08617	8.14822	9.66976	GGGTTTCATGGCGGCAAATTTGGTAGAACTTAGGGCTGATTTTACTGTGCATTGTTACTGAATGTTTCTATGTATGAACTGAATGTATACTTCTCCTACGAAGTCTTTTTTTTTCAAAATTTACAGGTTCGTACACGATGTCTGCTCTGCGGGACTGAAATTTAAGACTGCAAATCTATTTTGCAATTTTACAATTCAGATTCTAAGGAGTCCTCTAGAGTTGCTGAATTCGTCTGGATCGACTCACCGCCTGTCATAGAGAGCACCATCCTGCGCGCCAGCAAATCCGTCGCCGTTCGTGGCGGGGTCATGCTCGTGGCTCGGGCCCGGCTGCTCCGGGCCTGGGACCTGTAGATCCGCCTGTTGTCCATCGGCGCCACCCGCGTCCGCGTCCGGCGG…	TRINITY_DN28814_c0_g1
TRINITY_DN709_c0_g1	#N/A	#N/A	#N/A	P42764	RecName: Full=Jasmonate-induced protein homolog [Atriplex canescens]	1.41e-16	1.4246	0.9724	6.60956e-56	2.44836e-11	1132.3	974.769	1054.67	2892.21	2925.49	2618.91	2136.6	2369.52	1631.37	TGCTCTGATAGATGCAATATCTCCTACGCTGAACTCAAGCACCACTTCCTTTAGCTCCATACAGGAAAATGGCATCAATCCAATGTGAGAAGAAGGATGTGGAACTCAGTTTGGAGGAGAAAGCAAGTTTAGATGAGCTCACCAAGCAAGCTGAGCACTCCTTGAACTCTCAGGAACTACTAGCAGGTGCTTTGAAGAATCAAACAACGGGGCCCCTGAGTATAATTGCTAGCAAGATATTTGCAGGACAGGTTGTCAGAAACTTCCCCAACCCTCTTTGCAGTTTGGATTGTTTCGCCATGTCAGGCACGTTCGTCAAAGGTGTCAAGGCTGCTGTGGTGTATTCCGCCAAAAACAAAGCTGGTGTTGAATGTGGATGGCTCCTTGCCTTTAACGATA…	TRINITY_DN709_c0_g1
TRINITY_DN5887_c0_g1	XP_015624176.1	gibberellin 2-beta-dioxygenase 6-like	5.7e-116	#N/A	#N/A	#N/A	1.42386	1.80125	1.78007e-06	7.29793e-20	5.41536	5.88806	6.76105	20.9006	10.2609	16.8082	22.7401	22.4962	17.0832	GGAAATTTAAATATTTTGAATATTTTATATTTTTGTAACTACACATTTGCAACGTACTTACTGAGAGACCGTGTCAACGCACGGGCATTCAACTCTAAAAAGCCAGTCTCCACTCTTATCCTACTATATACTTCCTTGTACATCGATGGTATATCAACTAATTTACAAGAACACACTGCTAACAAACAATGATGCATGCACGCACACTTGGTTAAAATAAACAATTATATGCACTCTTAATATTACTTGGTACGGACGGACGGCGTACACAGCAGGAAGAAACATGTATATACTGACATGGACCAAAAACCTACTAATTTAATTTGCATGCCTGGTGCAGTTTATATATAACACCATATCCATATATATCAGCAATCTACATGAGGAAATTGGGGAGCC…	TRINITY_DN5887_c0_g1
TRINITY_DN4533_c5_g1	#N/A	#N/A	#N/A	#N/A	#N/A	#N/A	1.42364	1.46355	0.00705154	0.00305368	0.807573	0.877999	0.675032	1.76037	2.67312	1.90748	1.83194	2.06185	2.55335	CAGGGAGCTCCGGTTAATTTCAAGGGTGGCGTCATTAACCTCATTCCTTACCACCTCCTTCATCTTCGGAATTAGACGACGCTGATGTTCAACAACAGGCTTTGCATCATCTTCCATATTAATAGCATGTTGGCAAATAGAAGGAGAAATCCCCTTCAAATCATCAAGAGTGTAGCCAATAGCTCCTCGGTGCTTCTTCAGTATTTCCAATAGTCTTTCTTCCTCAATCTCTGAAAGCTTAGAACTAATAATAACAGGATATATTTTCTTATCATCAATATGAGCATATTTAAGGTTATCAGGCAAAGGCTTTAAATCAAAAACAGGATCTTCCTTTGGTGGCGGTGTTGTACCCAGATCTTCCACCGGTAAATCATGCTTAAGAATAGGTTGACGAAG…	TRINITY_DN4533_c5_g1
TRINITY_DN5659_c0_g1	#N/A	#N/A	#N/A	#N/A	#N/A	#N/A	1.42071	1.50293	6.01692e-37	3.15281e-24	371.715	363.028	459.429	1079.04	1107.86	990.312	1245.18	1194.36	904.874	AAAGACTTTTTCTTAACTCGCTTTTCCGCTGTCGCCTCTCATTTGATTCTTATTATTCCTTCTTCGTGGCCATCCGCCTCTTCCTCTCTTTATAAATACCAACCATACTTGCAATGGCCGCCACGACTCGTGAAGAAACAACTGCGTGTGAGAGGCTCAGAAGCAATCCCGCCGTGGAGAAGCTGAACCCCAAGGCTTACATCATGTCTCGTGAGCTGGTTGATTTAACTCCAGGCCAGCTACGTAAGCTAGCCGATTTGATCCATCGACAAGAAGTGGAGAAACTTCAAGAGCTTAAGTTCCAGTCATACGCAGAGCAACAAAAGTATCTCCATGACGCGAAATATGCCCATGACAAGGTGTGCAACATCCTTGAGAGTACGCAAGAAATGATAACAC…	TRINITY_DN5659_c0_g1
TRINITY_DN19297_c0_g2	#N/A	#N/A	#N/A	#N/A	#N/A	#N/A	1.42007	1.2343	3.39262e-08	8.9472e-08	7.57099	9.06658	11.2684	32.0366	23.9068	18.1769	24.3447	17.005	23.3686	GTGCGATAAAACCAAAGAAACCACCATCAACTATAGAACAAGATTAAGTTTTTGACAATGAAGGAGATTAAGTTGATAAGTAGACGGGAGCCGGCATTAAACGAGCTTAATCAAACACATTAGCTGCAAACATTCGATACCAATTAATGATCAGTTGCGCCCCGGCTAGAAGTCTACGAGTACTTGAATTGTTCGAGCATCATATAATATCCAGCATTGCGTAAGAGAGGACAAACCATGAAGACCACTTGATTGATTAGCTAAATTCAGTTTAGAAGATGGCGCTAGATGGACCCGGAGGCGAGGAAAACGTCGGTGAGAACGGTCTTGGACTTGAGCGACGCCTTCAGAATCGCCAAACCCTCCCTGGAGCCGAGCCGCACGGTCTTCTCCTGGAGC…	TRINITY_DN19297_c0_g2
TRINITY_DN10625_c1_g2	XP_015633254.1	thaumatin-like protein 1	0	#N/A	#N/A	#N/A	1.41943	1.34871	0.0121108	0.00532304	0.99895	1.45899	0.912205	4.55315	1.7983	2.62798	1.99184	3.89697	2.68604	GGGCGGCGCGGCCGTGACCACCGCCACCCCCCTCGACGTCGTCGTCCCCGCCGCCGACGCGTCGCCGGTGGCGAGGTTGGCGAGCCAGGAGGTGTCCCCCAGTATCACGCCCTGGCCGTTGTCCCCGGCGCCTTGCCTCGGCATCCCCGGAGGCGCGAACGCGGTCGCGCCTGGCACCGTCGGCGTCGGCGTGACCGTTGCTCCGCCCGCCGACTTCAGGCTCGGGGTGGCGACGGGGCAGAAGGTGATGGTGTAGTCGCGGCCGCCGGCGCAGGTGAAGGTGGAGGTGGGGTCGTCGAAGGCGTAGCTGTAGGAGCGCGGGCAGGCCATCTTGAAGACCTGCGAGTATGAGGTCGGCCCGCAGGTGGCCGGGCTGGCGTGCGCTCCGCTGCAGCAGAA…	TRINITY_DN10625_c1_g2
TRINITY_DN24930_c0_g1	XP_015645330.1	uncharacterized protein LOC4343777	0	#N/A	#N/A	#N/A	1.41555	1.5989	9.19984e-05	1.61766e-07	2.10305	2.18848	1.50246	4.27886	4.65442	6.51521	5.47755	6.0226	5.9093	CTTTCGCCCCCTGCGCTCTCACGTCAAACGGTTTCCCCATCCCACCCTTTCCTTTATCTTTTCCTCTCCGCTTTTCCATCGCCTTCTTCTACCTCTCGCACTCGCTCCACATTTTAGTTTTACCCCACTCCCCTCACCTCTCTTCTTCTACTCCACTCCTAGCAGAGCCGCCGCACTCTCCATGCCCTCCTCCTGAAGCAAGCACCCACATCCACCCCCTCGCGTCTCTGCTAGCCGCGCGCGCTAGCTTCGATCCCGCAGTTCCGCCATGGAGAAGGAGAGGAAGCAGGGCTTCTTCCGCGCGCTCAAGGACGAGGTCGTCCGTGGCCTGTCCCCCGCGCGGTCCCGCGGGAAGACCCCGGCCAGGAGCGCGTCCCCCGCCAGAATGCTGATCCCGCG…	TRINITY_DN24930_c0_g1
TRINITY_DN219_c2_g1	#N/A	#N/A	#N/A	Q66S17	RecName: Full=Natterin-3; Flags: Precursor [Thalassophryne nattereri]	2.38e-13	1.41455	1.55563	1.72595e-25	2.20049e-28	171.136	193.212	241.681	539.959	533.989	533.043	603.361	590.096	566.648	CCGCGTACACCTTACGCCTCGATGCATATATACCCTCGAGCGAGCATGAGGGCACACACAAACAGCGTCTCTCGCCTCGGCTACTCACTTTTGTCTCATCAGCCTCCGCTCCATCCGGCAGGGTGAGCCTGCAATCTTTCTTTTACTCACTACTACTAGTACTTAAGCAGTAGTGTAGAATTAATTTTCTGGATTCCAAGATCAGCAGCTTCATTTTGTTTTAGTCTCTCCGATCTAGTTTACAAGTCTTAGGCGTACACTTAGGTTGCCACTTTGATCACGTACTAAAATAAAAAATTTGCTATACAATTTATATTTTATTGGTCAAATGGTCGACCTAGATACTACGAAACAGAGGGAGTACTCACTACTACTTAGTAGTAATTAGTGACTACAAAC…	TRINITY_DN219_c2_g1
TRINITY_DN9047_c0_g2	XP_015651361.1	probable LRR receptor-like serine/threonine-protein kinase At1g07650 isoform X3	0	#N/A	#N/A	#N/A	1.41422	2.16278	2.26288e-23	3.32629e-26	24.816	24.2817	23.932	59.136	60.1372	74.5691	85.4277	93.7636	143.274	GTTACGCGTAGAGCGTAGTGCTGAGTGTCCGGACGGAAAAACCTTTCAGAGGAGCCGAGCCACCCCGCCGAGGTGGCCGTGTCCTCTTCCCCGGCTCCAAACAATGGCGCGCCGCCGCGTGCTCCTCTTCCTCAAGCCCTTCGACGTCTACCCTCCGCGCCCGCTCGCCGGCGCCCCCTTCCCCACCTTCCCGCCGCCGCCTCCGCCGCCGCGCGCCGCAAACTCCAAGATCTTAAGTTACCTGGACGACAGATGCAGAGTTCACAAGGACACAATTGATCTCTGTAAGAGTGTGCTACAGAGCAAGCCCCTCGACTGGATCTCAGTGCAGCGAAATCATTTGTCAAACCCAATTCGTGATGTGGATCTGGTGATTACCGTTGGTGGCGATGGCACGCT…	TRINITY_DN9047_c0_g2
TRINITY_DN10069_c0_g3	#N/A	#N/A	#N/A	#N/A	#N/A	#N/A	1.41383	1.48268	1.51931e-08	3.33481e-08	12.7088	22.3741	20.4313	57.955	51.9978	38.183	48.6855	39.2738	65.8414	CCGCTGCCCCAGGTGGCCTGGTAGGGGTTATGCTGGTAGAAGAAGTGGTACACGCCCTTGTAATACATCGGCCCATTTGGATCGTTCTGCCAGTTCTCGGCGGGCTGGAAGTGGTAGGCGGTCCGGAAGCTATCGTGGCCGGCGGCGGCGGCTATCTCCGGCGCCTTGTCGGCGAGCCATCGGAGGGCGGCGGACGGGGAGATGAGGAGGCAGAGGAGCACGGCGCACGCGGCGAGACGGAGACCCGCCATGGCGAACCAGCCGAGTTGGCAACGGAGAGCGGGTGGGAGGTACTACGAGGGCCAAGTGGAGAGGCACTCGATCGGCTGGGTGGAATGGTTGCTCTTGCCTCTCCCGCCTCGCCTCGGGGTGTGCATTTATACTGCTTG	TRINITY_DN10069_c0_g3
TRINITY_DN3059_c0_g1	XP_025881937.1	rosmarinate synthase	0	#N/A	#N/A	#N/A	1.41246	1.79612	2.659e-10	1.0841e-16	5.94113	5.21068	4.34639	12.288	13.117	15.7132	15.8794	16.7688	20.5214	GTTTTTCGATAAAAAAATATATTAATATTGAAAGATATCAATTACACCCAGCCTCTAAACATGAAATTGATATTACTTAGTCCTGTATTGAGTAAATAGCGTATCGACCCCTAAATTACAGATATATGACGAGGGGAAGATTTATGGCTCATAAAAGTACGTAGGTTATTTTCGGTAGATGAACAGTTAAATCTCCAATCCATATCTCTCATCCCCGTGCTCCCTGATCATTCCTAATCGTACGTGTCTCCCTCCTCCGGCCCGGGATGCCGCCGTCCGAGCGCTTCGCCGTCGAGGTCGTCTCCCGGACGCTGGTCCAAGCTTCGGATCCACCTCGGGACTTCCCGGCCATGCTCCCGGTCTCCAACCTCGACCTGATCCTCGGCTCCTTCCACGTCT…	TRINITY_DN3059_c0_g1
TRINITY_DN24472_c1_g1	XP_015613762.1	ethylene-responsive transcription factor RAP2-13	4.14e-13	#N/A	#N/A	#N/A	1.41141	1.59211	1.48303e-23	2.93438e-28	36.1604	35.108	34.8248	76.895	98.2961	106.421	91.1819	124.762	100.966	GCGAAGAAGAGCCGCGTGTGGCTGGGCACGTACGACACCGCCGAGGAGGCGGCCCGCGCCTACGACGCCGCCGCGCGCGAGTACCGCGGCTCCAAGGCCAAGACCAACTTCCCGCTGTTCCCGTCCGCGCTGGCCACGGCCGTGCCCGTCGGCGCCGGCGGAGACGGCAGCCGGAGCAGCAACAGCAGCACCGTGGAGTCGTTCGGCGGCGACGTGCAGGCGCCCATGCAGGCCATGCCGCTCCCTCCCGCGTCGCTGGAGCTCGACCTCTTCCACCGCGCCGCCAACGCCGCGGGCGGTGCAGGCGCCGGCGTGAGGTTTCCTTTCAGCGGCTACCCCGTGTCCCACCCGTTCTACTTCTTCGGGCAGGCCGCGGCGGCCGCCGCCGCCGGGTGCCAC…	TRINITY_DN24472_c1_g1
TRINITY_DN14211_c0_g1	XP_015635530.1	chaperone protein ClpC1, chloroplastic	0	#N/A	#N/A	#N/A	1.40912	1.27855	0.0164633	0.0111533	1.1041	0.729495	0.965864	1.70057	4.01973	1.69724	2.26848	2.89321	1.55791	AAGAACTTCGCCAGGTTACCAAGGATAAGAATGAGGCAGTACGTGGCCAAGATTTTGAGAAGGCTGGGGAATTAAGAGACAAAGAAATGGAACTGAAGGCACAGATCACAGCCATAATTGACAAGAGCAAGGAAATGGTTAAGGCAGAGACTGAGTCTGGTGAAGTTGGTCCTTTGGTCACGGAGGCAGATATCCAGCACATTGTCTCTTCTTGGACTGGAATACCTGTCGAAAAGGTCTCCTCTGATGAATCTGACCGTCTGCTGAAGATGGAGGAAACACTGCATCAACGTGTCATTGGCCAGGATGAGGCTGTCAAAGCTATTAGCCGTGCAATTCGACGAGCCCGTGTTGGCCTCAAGAACCCAAACAGACCTATTGCTAGCTTTATATTCTCTG…	TRINITY_DN14211_c0_g1
TRINITY_DN10624_c0_g1	XP_015625042.1	uncharacterized protein LOC9267856	6.3e-24	#N/A	#N/A	#N/A	1.40869	0.902675	3.11285e-06	0.00285388	3.15458	2.76166	4.07809	11.0812	6.98163	8.1577	5.20091	6.08164	7.09116	GCCGGCACCTGACTTAAGTCACCCCATGGCATCTGATGTGACGAAACCACGACATACATCCTAGAGGGAATGCAACTTGGGCTACAGAAAAAAGCTCGAGACTTGTGAGTGGCTTCAGATCAACTTAATTTTTAGGTCAACTCAAGTTTCGCTCAGGAAGAAAAATGAGCCAAGTATGAGTGCTTTATTTAGCTTAAACCGAAAGAGAAACAAGCTGGTCTTGAGCCAACGATAGCTCTGCTCGACTTAGCTTGATAGACTGAAAAAATATAACTGTGTATCATAATTATGTTACATATTAAAAGAAAATATGCCATTTACTAAATTATATGGTGTGGATTGAATTTTTTTCCCTATATTGTTGATGGAATTTTCTCTCCGCATGTTGCGGAAGAGATT…	TRINITY_DN10624_c0_g1
TRINITY_DN39092_c0_g1	#N/A	#N/A	#N/A	#N/A	#N/A	#N/A	1.40797	1.41114	0.0248203	0.022424	0.683492	0.625281	0.429273	1.37143	1.48095	1.75199	2.04717	1.23995	1.2893	ATTAACCTTTTTAAGGTGTTTCTGTTTTTTTTTTTTTTTTTTTTTTTTTTTTTGCGAAAGTGTACATGCATATAAAGATCAACTCATACAGAGTACATGACACGCACACACACTACTAGAAACTACTACCACAGCTGTCCTAACACATTTGCACAAACAACCCCAGCAAATAAAGACAATACAAAGAAGTCCATCTGGGGCTAATCTTCCACAGTGCGTCGTCTCCAACCACGGCCTCTCTTCCGCCATGCTCCTCCACTCCAAACTCCATTGCAGTAAAGAAGAGGAAAAAAAGACGTCACGCGTCTCAACTGCATACGCCATCGCCATCAGAGGCTTTGAGAGCCGCAAGAATGCCTGTCCTGATGGACAGGAACTAAGGTATGGTTCCAGAACATC…	TRINITY_DN39092_c0_g1
TRINITY_DN91268_c0_g1	#N/A	#N/A	#N/A	Q4V3D2	RecName: Full=Aspartic proteinase 36; Flags: Precursor [Arabidopsis thaliana]	6.46e-70	1.40755	1.57433	0.0227763	0.00653533	0.525763	0.677388	0.59025	1.59086	1.90408	1.25924	1.99184	1.1809	2.09511	CACACAACGGAGAACGGAGAACGGAGAAAAGGAAGCTAGGGAAAAGGGGAGAGTCCACCGCGCACTTGACATGGCTTGACCGCAGGAAGAATCCCATCCCACGCCCCTCCGGTCTCCTCCTCCGGCAACTCCACCGCGCACCACCCCCTCGATTTCTCCGCGGATCTTGGAGAAGCAGGTTTCTAGGGTTCCAGGAGACCTCAGTTGCCCCGCCGCCCTCTCAGATGAGGCCGCCGACCATGGTGGTGATGGTGGTGCTCCTCGCCACGGCGGCTGAGGCAGCGCTCCCAGCGTCGGTGGTGTTGGAACGTGTGCTTCCGCGCAAGGGGGTCCAGTTGGCGGACCTTAAGGAGCTGGACAGGGCGAGGCACGTGAAGATGGGTGTGGTGAACCTCTCCG…	TRINITY_DN91268_c0_g1
TRINITY_DN13724_c0_g3	XP_015638489.2	putative protein phosphatase 2C 46	0	#N/A	#N/A	#N/A	1.4042	1.6078	8.2872e-05	1.17407e-06	1.73502	1.30267	1.4488	3.73029	4.01973	4.05148	4.09433	4.72361	4.67372	GAAAGAAACAGATAAAGATCCTTGTCAACTCCATAAACAAAACACGAAAGCGGCAATGTCAACTCCTCCCATTTCCCCTTCTCGGATTTTCTTGAGCCCAAATGCGCATCCAGATCCGGCGACTCGCCGCGACGTCTCTTCCTCCTCCTCACACCCATGGGCAACCGCGCGGCGAGGCTCGCGACGCCCTGCTTCGCGTCCGGCGGCGCCGGCGGCGACGTGGTGGACGCGTCCGCAGCGACGAGGGCGGTGCCGGGCGTCGATGATTGTAGCATCGGCCAAATTCTGAGCTTTGACGGGCCGGACGGCCAACCGTTCGCCGGCACCACCATCCACGGCGTGCTGCTCCCCTCGAACCAGTCAACGCTGGGCTCCTCCTCCTCCTTCGTCCTCAACGAC…	TRINITY_DN13724_c0_g3
TRINITY_DN7089_c0_g1	XP_015617056.1	adagio-like protein 3 isoform X1	0	#N/A	#N/A	#N/A	1.40285	1.7801	5.25045e-17	1.77507e-22	20.1893	12.9746	15.3465	38.7292	43.2649	45.2232	50.3492	50.7788	62.5848	CTCTGAATCAATGGTACTTGTCAGCAGGCAGAATGACTTATTCCTAACTGAAATTGCATAAAAAGTTCAAACTATAATATAAAAATCACATACAAGCATGAGCAAGGGCACAGAAAATGCTAGTAACTTCAGTACACGAATTTACAACCTACGAGTATACCCCTAGTACCTGTTACGAACTTCAGCCTTAGCCTAAGATAACAGAAGTGTACTAAGCTCTCCTCCACTAATTCCTTTTCAATTCTTTTGCACTAATTTTCGTATACAAACGCAGTGACAACACAGGTAACATGAACAATAAGATCTAAAACCGTATCAACTATGCCAAGTGACATTTGGCAGAATCACGCATCTTCAGCAGCCCTACTTGCGAGGCAGAGCTCGTGGAGCTCATTCAGA…	TRINITY_DN7089_c0_g1
TRINITY_DN977_c0_g1	#N/A	#N/A	#N/A	Q9FLP7	RecName: Full=Putative F-box protein At5g55150 [Arabidopsis thaliana]	7.7e-11	1.40103	1.24523	3.11588e-09	3.20953e-09	6.27499	7.39499	6.64783	20.1628	13.639	19.5495	13.7232	16.0709	17.8805	CCAAGTCCCCCTCACGAAAAGGCCATCCGCAACGCTCCTCCGCCTCTTCCTCCTCGTGCACCAACCCCCTGCCACGAAGGTGCCAACGCGCTCATCTACGTAGCCACCACCAGGTCCGTCATGGCTCATGGCCACTGGAGCTCCACCCACCAATGACCAATCCAGACATCCAGTGGTCAACCTCGCCTTCCAGGTCTATACCAACCCACACCCCAAAACCCACACCTACCCTGCTCTGCCTATTTAATCCCTGCCCTGCCTCCATTCCCCTCCAAGAAAAGCCTCACCTGCTTCCTCTGCAGCTCGAGCTCGTCTTCAGTCTTACTTACTCCTAGTAGTTCTTTGCAACGATCAACACTTTCAGAATCCAGATACACACACACACACACACACACCAGA…	TRINITY_DN977_c0_g1
TRINITY_DN13392_c0_g2	#N/A	#N/A	#N/A	#N/A	#N/A	#N/A	1.39944	1.38122	0.0283537	0.0254221	0.683492	0.729495	0.375614	1.75543	1.42806	1.53299	1.49388	1.23995	1.88023	CGAAGAAGTGCGCGGGCAGGCGGAAGGACGCGCGGTCGAGGCCGTCGGCCGCCGCGGCGTCGGCGACCATCCAGAGCGGCACGCGGTGGAAGCGCGGGACGACGGCCGCGGCGTCCTCCATCTCCGGGCGGCGGCCCTGGACGGACTCGAGCCCCCAGCGCGGCGGGGAGTCGAGGGCGAAGACGCTCCTGCCGCGGGCCGGGCTGGAGTCGGTGGCGGCCGCGGGCAGGTCGTCGGAGAGGAGCGAGGGCGGGCCCGCGGAGGATGAGGCGGCGGAGGGGGAGAGGAGGCCGTCGAAGTCGGCGGATGCGATGCTGCTGCAGTCGCTGGCGACGGAGCAGGGGCTCCCTGGGTCGCGCGGCGAGTCCGGCGCGTCGGCGAGGGCGAGCGGCGCCAGCG…	TRINITY_DN13392_c0_g2
TRINITY_DN11699_c0_g2	#N/A	#N/A	#N/A	Q9ZPS1	RecName: Full=Putative F-box protein At2g02030 [Arabidopsis thaliana]	1.7e-16	1.39923	1.48672	1.84925e-22	1.47004e-17	24.1325	26.3139	27.9027	76.0321	63.3636	66.1376	61.9683	67.3704	87.4576	CTCGTGCTAACACAAACAAATAATTCATCACCAAACATGCTACCACTTCCACAAAGTAAAATACTACGGAGTATGAAGGAACGAAATGCTCCCTTGAACCTGTCTTATAAGCTCTTAGGTACATTATGAAATTACGAAACAATGCAACAATTAGAAGCTACACAAGCATGAGTTATTGGGAATGTTTCAGGTTTGCATTTCTTATGCACCGAAAGAGTAACTAATTACAAATATCGATAAAATAGGCCCAATTAAGGCACTCAACAGATTAGTTCATGAAAAGAAAAGAAAACAACAATGGTGTTGTAACACTATAAGCCTGAACATTTAGGGGAGAATAGTAGGATCACTGTATCTATTTGATGAAGTAATGTTGATGCAGAGGAACTATGCTTTCAA…	TRINITY_DN11699_c0_g2
TRINITY_DN217_c0_g2	XP_015629353.1	LOB domain-containing protein 37	1.41e-143	#N/A	#N/A	#N/A	1.39896	1.14615	6.66324e-10	1.66689e-09	14.8786	11.7146	10.4635	41.1566	29.3546	26.4436	28.9978	24.0898	27.8806	CGCACCCCTCCATCCCACCGCAGGCACGCACACAGAAAAGCAAGGGGCAGAAGCGGCAAAGTTCCCACACCGGATGAGCGTCTCCATCTCCATCCGCGATGCCGATGCGATCCGACGGCCCGCGAGAGCCCGACCGGCCGCGGAGACACGGCGCCGCCCGCGCGCACCCCAGGACCTTGGAACTTCCTCACCTTCACCATCGGTCACCGCACCACGCGAACCTAACTCTGGTCGGAACATCATCTAACCATGGTTAGCCCCTTCAGTCCCCCAGCTGCTGCGCCTAGTGCGTCGTCTATATAGCTCCCTCCCCGGCTGCTCACATGCCCTTCGCTCCTCTCCGATTATTTGATTCACCGACGGAGGCCAAACAGAAACCGGCTGCTAGCTAGTATCGCA…	TRINITY_DN217_c0_g2
TRINITY_DN17417_c0_g1	#N/A	#N/A	#N/A	#N/A	#N/A	#N/A	1.39739	1.23349	4.18895e-07	0.000148533	2.8917	2.65744	4.13175	7.18629	9.91709	8.19712	6.91666	5.72796	9.66331	AGCGGTTCTGCAGCCTCCACGAATATCCAGAGCACATCCCATCCTCATCCTTTTCCTCCAAAAAGAAAGCATGGAGGACAAATTTCCGGGAGGACCAATCGCCGCGGCGGAGACGAGGCGATGCGTCGCCGGCTTCGAGCAGCGGCAGGAGAGCGGCAGGAGAGATGCGAGCTGCGGCCTTGCGTCGACGCCGACGATGTATGGTGCGGGGCACTGGAAGCAGCCACTAAGGTCGGCGGTAGACGGCAGCAGAGTCAATCCATGGGCGACGAGGTAGATGCGGCGGGGAACGGAGGCTCGCGTCGAGTTCGGCCGGAGATTGGCCGGGGCAAGCAGCTGGCGAAGTGCGGCTGGCGTGGCCGCGGACGTTCGCGTCGAGCGGCGGCCGTCGCGGCTGGA…	TRINITY_DN17417_c0_g1
TRINITY_DN16419_c0_g1	XP_015642634.1	amino acid permease 8	0	#N/A	#N/A	#N/A	1.396	2.1994	0.042155	9.65316e-06	0.420611	1.09424	0.482932	1.42629	1.58673	2.27321	3.43039	3.12939	2.63232	TCTCGACGGCGGCGTAGATGGGCTGGCAGTACACCTGGTAGGCGCCGACGAGGTGCACGACAATGCAGACGTTGGCGAAGTCGATGAGCCAGAAGGGCTCGTAGAAGCCGAATCCGGTGAGCATGTTCCCCGGTGCGGCATTGCCGAAGGCGGAGTAGCCGAGGCAGCCGCAGAGCATGTAGAAGGCTGTGGTGGTGGAGACGCCCATGAGGTTGGCCTTCCTCATCGTCTTATTCTCGGCCGGAGGAGCCTTCACTGTGTCCTGAATTTCTATAAGAACCATGGAGTATGAGTAGGCAAATGCAATGTTGCCGAGCGCTTGCAATGTCAGCCATATCTTCTGGGCGGGCGAACTAACGTCTACCCCAATTTGAGTGCCACCAATGGTTGTCTTGCCAG…	TRINITY_DN16419_c0_g1
TRINITY_DN17471_c1_g3	#N/A	#N/A	#N/A	P08548	RecName: Full=LINE-1 reverse transcriptase homolog [Nycticebus coucang]	1.51e-42	1.39511	1.61132	0.0215689	0.00216924	0.855417	0.636223	0.584348	1.16078	2.23518	2.01643	1.52597	2.053	2.59687	CTTTAAGGCGCCACGGGCGCTATGAAGGCCTTAGGATGGAACTGCCAAGGTATGGGCAAGAACCTCGGCAGTCCTAAAATGTGTCATCTTGCCAAAATGATACACTCAACAAAAGCTCAGGTGATATTTGTCTCTGAAATCAAATCCTCTAAAGTGAATTGTGCAGATCTTGTTGCTAGATTTAGCATGTATGATAGCTTCGTGGTTCCCTCTAGGAGACGTTCAGGTGGTCTTTGGTTGATGTGGACTCATGACCTCCAAGTTTCTGTTCATAGCGCTAACTTTTATGTTATCTTAGCTACGTGCGTAAATAGGTCCAATAATCAGCATTTTGGGCTTGTGTGTATCTATGGTGATCCTTATCATCGTAACACTAATCAGATTTGGGATCAGGTAGCC…	TRINITY_DN17471_c1_g3
TRINITY_DN14567_c0_g1	XP_015639872.1	long chain acyl-CoA synthetase 1	0	#N/A	#N/A	#N/A	1.39469	1.74579	0.0233901	0.000753045	0.415879	0.791502	0.699178	1.79218	1.4709	1.71914	1.87011	2.1144	2.29818	AAATAGAGATATTAAGTCATACAAAAAAAAACGCTCTGTCTGCTGTATGAAGAGAGACACTCTTAACTCTTTTGTCTGTGTATTACACATCAATACTTGTACATGTATCTTCAAATGTGTATGCCTCTAAATTAACATTATGTAATACCTCGTATATTTGATAGTTTTTAAAAATATTTGTTTGTATAAACTCAGGAAGGGGTGCATATGAACATCCACACCTGTAACTTCAGATAGAGAGGTAGAGATTTTTTTTTTGTGTACACATACAGCGTGCACTACTGATGTGCATTTTATTTCTTTTATGTAATGTTCATACCAAAGTTCAATAGGAAATTTACAATGGTATTTTGGTCTTTCGGCATGTGACCAAAAAGAATGTGTATCTTTACTTCACTT…	TRINITY_DN14567_c0_g1
TRINITY_DN3015_c1_g2	#N/A	#N/A	#N/A	#N/A	#N/A	#N/A	1.39423	1.58871	4.49578e-05	5.00557e-06	1.47109	1.87636	2.39373	5.47036	4.95696	4.59186	5.56553	4.4083	7.03905	CCTGCGTGCTCGGACTCCGAAGCCGAGCTCCCTTGACACAAAACTACGAGAACATCCCGGACAGGCCACAGCCGCGCAGGGTTCAACACTTCAGACTAGCACCAGACGCGGAGCCTGCATTGCCGCTTCCAGGAAGTCGCCCCGGTACCGCTCATACCACCTGCCGGCTGCCACCAGAACCTACCGGAACCACCGGAGAATTCAATACGTCCCCCCAGGGAACCCACGTCACATGGTAGGTAGGTGGGCGGCGCGGTGTCGAGCACTCGGAGAAACCAAACCTCTACGATCCGCAGGAAGAGGGCTTGCCTCGGGATCGCCGAAGCCGACGACGGCCGCGGCGGCGACTTTCTTGTCCTCGCCGCCCTCTCCCGGTCCTCGTCGGTTGCTTTCGTCCTT…	TRINITY_DN3015_c1_g2
TRINITY_DN147_c0_g2	#N/A	#N/A	#N/A	#N/A	#N/A	#N/A	1.39384	1.38665	1.12014e-09	7.23037e-12	5.31021	4.41344	4.88298	10.0937	15.3522	12.8662	13.0576	11.75	12.9156	CCTCTAGTTACTTTGTTTTTGGGGGATGAGAGGGGATATAAGAGGATTGAGATCAGATAATAAAAACTCAATCTTTGCATCCAAGGACATGATAATGGACAATTAGTAAATTAAAAACTCCATGTTTTACATAAACTCAGTGTCATGCAATTTTGTCAAACAAATTTTCTCGAACAAAAACACACATATAAATAAACGCTCGACCCAACAGATGAGCAACCGCTGCCATAAACTCAGTGTTATGTAGTTTGAAGAACATTAGAAGTCATGGCGTGCTCGTCGCCGAACGCCGGAAACCACGCTGCCGCTGCCAGAGGATCTCCAGCTAGAAATACACACAGATGTAAAATTTAGTATGCATAGTAACCGCAACTAGGGATCGTACTTATAATTTAACTA…	TRINITY_DN147_c0_g2
TRINITY_DN4035_c0_g1	#N/A	#N/A	#N/A	Q0D5R3	RecName: Full=Cysteine-rich receptor-like protein kinase 6; Short=Cysteine-rich RLK6; Flags: Precursor [Oryza sativa Japonica Group]	0	1.3935	1.62921	1.4333e-12	7.56555e-13	6.57204	6.66966	5.47323	17.1154	16.9252	15.0014	17.4286	16.2964	23.476	GGTATATTTCCCACACTGGAGTCCTCTCATTTGCCAAACTGGCACAACGGCTCCAAGTTTTCGTGGATTTGGTGGAGTGGAGATGAAGGAAGGTGGAGTGGAGCAGTCCCAAACAGACCCTTATTTCTTACTCGTTCTTGCTTTCATTGGCTTTTAGGCTTTTGTAGCATTTTGTTCATAAAGTTAGTAGAGGTCCGTTGTGAGCTGTGACTATTGTAGCCTGAATTTTTGTCATTAAAAGCAGGCACTGGATTTTTTTGTCATTAAAGAGCCATTTTCAATGGTAGTTTCATAAGCAACAAATGAGCTATCATGTAGCCAATTCTGATGAGATGTTCCAGGACAGAAATGCCGGCTTGGATGGAGCCTGGAGGGTGACCGTATCGCTTCCGAGCATCG…	TRINITY_DN4035_c0_g1
TRINITY_DN12421_c0_g2	#N/A	#N/A	#N/A	#N/A	#N/A	#N/A	1.39237	1.16575	0.00162209	0.0130708	0.893798	1.04214	1.39514	2.41372	3.22636	3.06598	3.04309	2.06658	2.25628	CCCTAACGCCACGCGTCCCTTTCTAGACGGGAGACGACACCAGCGCCAGGTGGCCCACACCCACGTTCTCCTCATCTTATCTCTTCCCCTAACAGTTCTCCTCATCGTCTTCTTACCATCTCGTATTTTGCCCCCAATCTCTCGCCGTTCTTCTCTGCTCCCTCGCCGCCGCAGCAAAATCTGCTGACGAGGCCGCCATCTTCGTGCTCGCCAGTTCATTATCCAACCTGCCCGCCTCCTGGGGACACGACGGCGATGTCTGCATCGTCGACGACATCACCTGCGGGCGGGGCGGGGCCCAAGCTCCCATCTGCCTCCACCTCCATGAGCTCGCCTGCAAGGACCACGAGCGCTGCTGTCGGCCGATGCTACCGACGTCAGTGGCCGATGCTGCCGTAC…	TRINITY_DN12421_c0_g2
TRINITY_DN2776_c0_g2	XP_015641062.1	GDSL esterase/lipase At5g45910 isoform X2	4.49e-90	#N/A	#N/A	#N/A	1.38854	1.52412	3.91003e-12	3.78949e-20	17.6656	21.6243	25.4881	68.3521	52.3093	47.8512	59.3678	59.4584	65.2709	CCAGAACACTCACTAATTGCGGCTGCCGTCGGGAGGAACAAGACTTCCTTTGCTGACCTCTACTGTACTCCGGCGCCGATGTGTTGTTGCGCGCACCGATTAATCACAGAAATGCGCAGTCATATTTCAAGTGGCAGAACAGTTTACCCCTAGCTCACTCCAGGTGTATCCATTACACAGATCAGTCACAACGAAGTCACGACTAGCTTAAGCAAGAACGCTGCAAGGCTGAGGGTCAGAGCAGCCTGGGGCTGGTGTAGGGGCCGTGGAGGATGCTGTCGGCGATGGCGCGGTAGGCGGCCTCCGTCAGGTGCACGCCGTCCCAGTTGGCGTACGCCGACGGGTCAGCGCACACGCTGGATCCTCGGACGCCGCAGCTCGCCATCGGGTTGAAGTTGT…	TRINITY_DN2776_c0_g2
TRINITY_DN11029_c0_g2	#N/A	#N/A	#N/A	#N/A	#N/A	#N/A	1.38793	2.33746	3.22284e-15	4.92906e-26	25.8823	30.5538	22.9736	58.9578	82.2505	67.2025	95.4389	132.265	170.115	GAGCATTTCTTGAACTGTTCTTCTCTGAAATCTAGCGAGAGATCGACTGACAGCAGGATGGGCATCGTGGACGTCGTCTCCGAGTACTGCTCCCTGCCCAGGACTCGCCGCCACATCAAGAAGAGGAAACAGTTCCAGACGGTGGAGATGAAGGTGAGGATCGACTGCGAAGGCTGCGAGAGGAAGGTGAAGAAGGCCCTCGACGACATGAAAGGTAGGGTGACTGCTCCGCATGTGCTTGTTCAATCAGTTTCTTTTCTCGGCATCATACCATGATACTCCCGTCTTTCGTCGAATCACCCCTCTTTTTCCGCCCTAAAAGGCCAAAGTAAAAGTTGCATATTATCCACTATTGGGAAGCTTTCTTCTTCCGGTCGAATGAATCTGATTCCTCCCTTG…	TRINITY_DN11029_c0_g2
TRINITY_DN13304_c0_g1	#N/A	#N/A	#N/A	Q9CAA9	RecName: Full=Transcription factor bHLH49; AltName: Full=Basic helix-loop-helix protein 49; Short=AtbHLH49; Short=bHLH 49; AltName: Full=Protein ACTIVATOR FOR CELL ELONGATION 1; AltName: Full=Transcription factor EN 82; AltName: Full=bHLH transcription factor bHLH049 [Arabidopsis thaliana]	3.37e-51	1.3863	1.12067	6.6395e-17	1.37971e-12	17.876	21.6764	18.4051	56.2286	48.7656	46.2087	42.9352	41.3315	40.7741	CACCGTCTCCGCAGCGAAAATCCCGGAACGCTGTCTCCATTACTGCAAGCTGCAAGGTTAACACCACCATTACCTCGTCTTGTTTTGACCTGAGACCTCCACCCGCGGTAGCCCACCGCCGCAAGCATCTCCGTCCACTCCGCGCCGCGCCGCGCTGCCCTCCACCGGCACCGCGGCCCGAAACCTTTCTATAAATCAATCCGCGGAATCCCCTCCCACCCACCTACCGTCCCTCCCTCCTCGCTCGCACCCACCACCACTTTCCCCAAGTCCACTTCAGCTTCTACTCTCCTCACCCCCCCTTTGCTTCCTGCGCAATCATCGCTGCCTGCTGCCGGAGACGAGCTAGCTAGCGCGGATCCATGGACGGGGACCTCGTCGCCAGGCTGCTCATGGGCT…	TRINITY_DN13304_c0_g1
TRINITY_DN23950_c0_g1	XP_015648206.1	uncharacterized protein LOC9270036	0	#N/A	#N/A	#N/A	1.38626	1.62762	1.31303e-16	8.1811e-20	11.2513	11.8282	10.3026	31.8172	27.9794	27.1558	30.8735	31.7662	39.3774	TCAGAAGGACTTCATTCAATCGAAGTTTAGGATGGCGTTATCACTAATAGACTGATGGGATTGTTTGCAACAAAGTGTCTAACGCTATCCTTCTTTTTTTTGTAAGAGCTTTTTTGAATGGACGAAAAGTAATGAAACCTTCGATGGCTATTAAAAGTAACTTAAATATGGCGCCTGAGTTTAAGTAATAATTTGAAGTGAATCGAAGCATGCTCATTAATTTTCAGTATAACAAATGTATCTCACAAGTGAATTGCTTGCATAATAAACGAAATAAAAGTTGGGGTATGCAGATTTGTTCCATTGACGGATAACCTGGGACCGATGGGCAAATGCAAAATGACAGTCTCAGTTTGGTGCTGCTACTCTCTGGTAGGTATGAGCCTCTGATTTAAGGAT…	TRINITY_DN23950_c0_g1
TRINITY_DN29469_c0_g1	XP_015620882.1	beta-galactosidase 3	0	#N/A	#N/A	#N/A	1.38535	2.12729	0.0231486	4.47535e-06	0.736069	0.416854	0.804887	1.81029	1.37517	1.86149	2.32381	3.07034	3.00837	AGCCAACCCAAAGATGGTAATGCAACGGACATTAGGAACAGCTCACCATCCTTATCATGTTATGTCCATTATTCTCTTGTGTTTAACATTTCTATTTTACTTGTGAACAAGGTACCATGTCCCAAGATCATGGTTTCACCCATCAGGGAACACCCTTGTGGTGTTTGAGGAGCATGGTGGGGATCCCACAAAGATTACATTCTCGAGAAGAGTTGTGACAAGCGTCTGCTCCCTTGTGTCAGATAACTATCCTTCCATAGACCTGGAGTCCTGGGATAAAAGCGTCTCAGATGATGGCACAGTAGCAGCAAAAGTACAGCTGTCTTGCCCCAAGGGCAAAAAAAATCTCTTCAGTTAAGTTTGCAAGCTTTGGCGACCCCAGTGGAACCTGCAGATCCT…	TRINITY_DN29469_c0_g1
TRINITY_DN679_c0_g2	XP_015644010.1	probable protein phosphatase 2C 57 isoform X1	0	#N/A	#N/A	#N/A	1.38225	1.7132	1.32682e-05	0.000291755	2.33544	1.6893	1.83622	4.71662	5.35893	4.95977	2.51359	7.46212	8.8156	TGTGATCATTCTTATGATACTTTTTTTTGCTCAACCATCAAAGCTACAGATCAATATATCCTCCGCAGAAAGTGCATACAGAAGACCCTCTACATAAAATACAGTTTCCCTAACCTAGTAGCATGAATGGTTCCTATAGAATTGTAAAAACTTCACAAATAAAAGTATCTACTTCACAAATAAAAGTATCATAAGAATGATCACACTGAACAATCCACTGGAATCTACGGAATCTCTTATCAATTTGTCATTCCAGATTTGAGGAATCTAGAAGAAGGCCTGAAACTAGCAAGTAATACTTCCAAGTACAGATAAAATTAGCCGCCGAATATTTTACAATGTTGTATTACTCAACAACAACTATCTCAAGTTATGAGATAGGGCATACTAAACCTAACT…	TRINITY_DN679_c0_g2
TRINITY_DN157_c0_g1	XP_015621301.1	probable choline kinase 2	0	#N/A	#N/A	#N/A	1.38039	1.36575	1.24696e-18	1.17492e-13	65.6153	88.7378	74.9618	211.2	189.826	195.84	200.567	164.381	221.223	CTTCTGCTTCCTAACTGCAGCCTCATAATTGCTACTCCACCCTTTAGCTAATCTCCTAAATAACCTAAGCTTTTGTTGCCATACATCAACTACATTATTACTATCAACCTCTAAGTTCCAGTACAAAATATGTACCTAAGCTTTTTTAATCCTTCTTGAATCGTACTCATCCAGAATATCTAATCAAATCAAATAGTGTCCAAAGCAAGGCCATGTTCTGTATCCCGGTTTTATTCGACACAAAATATATACTCTCTACCACTCGGCTGATTCTTGCACAGCCACCGAATTCATGTAAAATATGTACAGCTACAGAGCACACCAGTACACCACACCATCTAAAAAAAAGAGAAAAAACAGCACGCTAGCTCGACAGAGCAATCGACCACAAGCTATCAT…	TRINITY_DN157_c0_g1
TRINITY_DN7754_c0_g1	XP_015649012.1	chaperone protein dnaJ 11, chloroplastic	2.73e-59	#N/A	#N/A	#N/A	1.37929	1.66821	4.55362e-12	7.6237e-18	37.5264	44.4518	32.7804	122.181	93.017	82.8554	94.4563	136.642	131.568	TATTCTGCGGAAATTTGAGGCCACCCATGACTCACCCAATTGGCAATAGCTGCGCTGGCATCGAATAATAAAAACACGGCGGTAGCAGGTCGTCGTCAATCCTGGTTTGCCAGCCAAGGAAGAGAGACGGCATCCGTCGTTGGAAAACAATGTGGAAACGCAAGACAGCATTTATTGGTATCGGCAAGAAGGGATTATAATTTGCTCATACCGAAGATCAGATGATGCTGCTACTACATATCACATGTTGATTGATTCTACATATCTATGTTTCTGAAGATGCACTGCACACTCAGAAATCAGAAAAACGGAGGAAGAGGAGGAGGTTACATGTACAGACGCATGGGTGGGTCACCGTAACAAAAATTCTATGGTGAGCGGCCATGGCCGCACGGCGGC…	TRINITY_DN7754_c0_g1
TRINITY_DN6403_c0_g3	XP_015617469.1	probable alkaline/neutral invertase F	0	#N/A	#N/A	#N/A	1.37895	1.65499	1.65759e-06	9.9016e-11	2.62882	3.23062	3.11223	9.10629	6.5585	7.55546	7.91202	9.62435	10.4219	GGAAAAAAAGACAAGCCGAAGCAACAACAACGGGCAGGCGATCACCGGCGAGATTTCGAAGCTGCGGCAGCAGCAGGAGAAAAAGGAAGGTCGACGCTCATTTCGCGCCCTCCCTATAAATACACCCAGCTCCGGCTCCCAACATGCCGTCTCCTCCCCGCGCCCGCGCACTCCACCCCCACTCCGCCGCCGCCTCCTCCGTCTGCCCGATCCGACGCCGCACCCATTCCCCTACGGAGCTTAACTGAAACAGTTGACCAAAACGTGGAATCATGAAGAGAGTCTCATCGCATGTCTCCATTGCGTCAGAGGCTGAGATCAATCTCGATCTCTCACGGTTACTAATTGACAAGCCAAGGTACACGTTGGAGCGGAAGAGGTCATTCGATGAGCAGTCAT…	TRINITY_DN6403_c0_g3
TRINITY_DN585_c0_g1	XP_015640854.1	expansin-A4	0	#N/A	#N/A	#N/A	1.37748	1.24083	5.38604e-07	2.70582e-08	16.9296	24.8549	17.6539	70.9303	38.0287	45.1137	46.6422	39.3831	53.6134	GCCCCACAAACGTCCGCGTCTCCCACCCATGTGCCGAGAAGGAAGATACGACCGGGGAGGTTTACATTACAGCCCAGCAAGACAGCAACAGTACACAGCTCTTCTATGGTAGAACATCAATCGATGGATCCTTCCTTAAATATGACCATGTGATTTTCAATTTCATCACAAAGGCCACCATCCAGTACATGCTGGTAACAGAGTACAAACCATCAAAGGTACAAGCGAACTAGTAATAACGGTACCTAATGCAATTATAAGCTCCTTTTCTTTCCTCATCAAGGAGTGCCACACTGCTACTACGCTGTACTTGTGCAAGTACTTGATGGACTAGCTTGTTCAGTTGTTCTCAAGCCTTTAATAAACTTGAGACCTGAATCGAGAGAAGTGAAAGAAACG…	TRINITY_DN585_c0_g1
TRINITY_DN982_c0_g1	XP_015639820.1	respiratory burst oxidase homolog protein A	0	#N/A	#N/A	#N/A	1.37731	1.66333	1.2359e-15	7.6277e-35	31.3355	27.5645	24.8442	56.1189	77.4326	83.6028	82.7166	93.5274	86.222	TTGGGGAAGTGATTGAGATGTGTGCATGCATGCAACACTTTTAGTCCTTCTGAGTTTGTCACTAAAATTGGTTTCTGATTCCACACATCAACATGTACAAACATGAGTGCGAATTAATAAGAGCAAAGAGGCTCGCTACAATAAGAGTTACAGCATCTGTATGTGTAAACATCATCACCTAATAAAAGAATACTTGCTATTCTCCCGTGGCACAGTAGGACGACAAAAGGCTTCAGTTTCACCAAATCTGACTCACACTACCAACCTACACTAATTACAAAAAGAAATCCAAACTGTACTCCTGTCTGTTTTCAATCTCTGTGTATAATTACAATGTTAGAACAAACTTGTTGTGGCCTGACAACTCAGCTGCGTGCAAATATACAGTTATTTAGCCTT…	TRINITY_DN982_c0_g1
TRINITY_DN13269_c0_g1	XP_015644311.1	zinc finger protein CONSTANS-LIKE 9 isoform X1	2.88e-87	#N/A	#N/A	#N/A	1.37723	1.34903	0.00295741	0.00229676	1.68244	0.833708	0.965864	3.12686	2.59167	3.23023	2.60046	2.95225	3.16953	CGGAGAGTGCGTGCTTACAATCAATTTCGTAGAAGCGAAAACTGTAGTATGCACCAATAAGAAGTCCTCAACTAGTTGTTTGCTCTGTATTTGTAAGACCTCAAATTCTTGATGTCCTGGCCGGCAAATCCAGGGATCCCAGGCGGACTCTGTCAAAACCTACCAAATTTCTTAAAATGGAAGTTGTCTATGTAGCTAAATCTGGACGAGGTTAAATCTTATCCTAGACTTATATATTATTACTACTACTAGTCCATTTCAAGATATGAATAAATAGGCCATTCTAGTTTTGTTGTTATATGTCTCCCGCTCCACTTTGGAGCATTCCTGTTGGCGGTAGTACGTAGAAGTAGAACAGAGTAGGTGACAGTTGCATGGTCTGTGTGTCAAAGTACTATG…	TRINITY_DN13269_c0_g1
TRINITY_DN21494_c0_g2	XP_015648905.1	DNA damage-repair/toleration protein DRT100	0	#N/A	#N/A	#N/A	1.37703	1.43791	1.81369e-06	1.22183e-09	3.62777	4.48118	3.5415	12.7817	8.77993	8.5957	9.95919	10.1558	11.1739	CTCGGCACTGTCCACTCCACTCCACTGGAGACAAAGCAATGGCATCTCCCGCTCCGAGCCCGGCCACGACGCTCCTCACGCTCGCCACCCTCGCGGTGCTCGTCTCAGCCGCCGCGGCGTGCTCAGAGTCCGACCGGGACGCGCTGCTCTCCATCCGCGCGGCGCTGTCGGAGGCGCGCCTGGGCGTGTTCTCCACGTGGAAGGGCGACGACTGCTGCGCCAACTGGTACGGCGTGAGCTGCGACCCCACCAACGGCCGCGTCGCCGACCTGACCCTCCGCGGCGAGGCGGAGGACGCCGTGATGGCCCCCGCCGGCCGCCCCGCCTCCGGGGTCATGTCCGGCTACATCTCCGACCGCGTCTGCCGCCTCGACGCGCTCTCCTCCCTCATCCTCGCCG…	TRINITY_DN21494_c0_g2
TRINITY_DN25860_c0_g1	XP_015623299.1	UDP-glycosyltransferase 73E1	4.92e-25	#N/A	#N/A	#N/A	1.37574	1.19296	0.000143261	0.000642296	1.57729	1.71952	1.77075	3.56572	4.1784	5.36547	4.09433	3.42461	3.94043	TAATGCTGTATTTTTTTGAAATGTTACATACACGAAGAGAAATGTTACATTCGGGATATTTTGTACCATTCGCAAAAAAAAAAAAAAATAACGTACCATTTTTTGCGACTAAATGAAAATATTGGGACTGATGTTACATATTATGAAAATAATTATTACATGCGTACTGTTTTTGTATTACGCGATCGGACGTGCAGAATTCGCTCACTTACCTTAATCTAACGGTCCACAAGGAGGCTGATTTGTGGCTCTTTAACAGCCGGCTGATGACTAGCACTGGGTTTTTATAAAGTTTTGTAAAATGGCGGGATTATAAAGCCCTGGCCCAAACTATAATGGTATTTTGTAATTTTCTCGGCGCTCTTTGATACTCACTCAGTCGTGCAACCTCCTGCGTCC…	TRINITY_DN25860_c0_g1
TRINITY_DN16379_c0_g2	XP_015648582.1	transcription factor BHLH094-like	0	#N/A	#N/A	#N/A	1.37569	0.984845	1.05434e-05	0.00194486	2.41851	2.3448	3.05857	8.33829	6.08248	5.69397	4.31565	5.07788	5.85558	CCGACTTCCCAAACCGAAACAGGATTCCATTAAAGCTCCCTTCCACTTCCAGCTGCCGCGGGGCATCACCACTAGCTTCATCACCGCCACTTTGACCCCAATTCCCCAAGGACGCCACCTTCATCCCCAAGCCTCCTCCTCCTCCTGCTCGCCCTCCTATAAGTGCCGCTCCCGATTCGCCACGTAAAGGAAGGAGGCGTCTTAGCTAGCTCGAGCGCGGGCAGGAGTTCTTGGACGGTGGGTTCGGTTTCTTGCGGCTGCAATGGAGGGCAGCAGGGCCGGCGGTGGCAACGGCGGCGACTACATTTCCAGCCTGCTGAACTCGTCCCCGATGCTCGACTTCGGCGTGCTGGGCGGCGCGCCGGCGCTGGACGGCGCCGGGGACTGCCTGGAGAGGTT…	TRINITY_DN16379_c0_g2
TRINITY_DN26986_c0_g1	#N/A	#N/A	#N/A	#N/A	#N/A	#N/A	1.37333	1.08418	0.000395499	0.00935703	1.31441	1.35478	2.30734	3.51086	4.97177	4.32523	3.98368	2.77512	3.5993	TGGTAATTGGCTAATCGGGAAAACAATAGAAGACATTGCTCCTTACATATATCAGTTGATAAACCCTCTTATTAAGGCAAGCAAACTGTGGCGGAAGCGGTCATTGACGGCGCATGGATTGATGACATTAAGAAGGCGATCAATATCCAAGGTTTTCTGCAGGTTTTGGCCATATGGGAAGACATAAATGATATCCACTTAAACCAACGTTCAGAGGATATATGAACATGGACATGGGAGGCCAAAGTTTGTCTCACATCTAAATCAGGGCGCCTCTACGATGCAACATTGCAGTGTGGCTGTTCATCCGAGAAACAGTTTGGACAGAAAATCGAGTAGCAAATTGAGGACTGCCTCCGCAAAGAGAAATGCATCTTCTGGAAAGTGGCCGAAGAAAAT…	TRINITY_DN26986_c0_g1
TRINITY_DN23251_c0_g1	XP_015636349.1	WD repeat-containing protein 44	1.42e-163	#N/A	#N/A	#N/A	1.37324	2.03962	0.0123398	2.51321e-06	0.525763	0.789417	1.01952	1.82016	2.19392	2.02574	3.44588	2.9062	3.12602	GATTCGCCTCGCCTCGCCGGCCGGTCAATGCGCGCGGGCCGATGAGCGGGGCCGAGGAGGAGGAGGACGAGGAGGAGGTGTTCTACGAGTCGCGGGACCGCGTCCTCTCCTCCTCCGGCTCCTCCACCTCCGCCTCGGACGACGACGGCGACGACCGCCCGCACCGCCGCCGCCACCCCGCGGCGGCGCCGGCGCTCGACGTGTGGACGTCCGAGCCGGCGCCAGTGCAGGAGCGCCGCAGGAGGCTGCTGCACATGATGGGGCTCCACGGGGACCCCTCCTCCCTCGCGCGCCTCGAGATGGGCCGCTCGGCCTCCTACGACGGGCCCGTCCGCCCGCCACCGGCCGCGCTCTCCCCCATGTCCCGATCCAGATCGGACGGCGCCGCGGCCGCCAAGC…	TRINITY_DN23251_c0_g1
TRINITY_DN3481_c0_g1	XP_015623343.1	uncharacterized protein LOC4330266	2.4e-160	#N/A	#N/A	#N/A	1.37173	0.859947	1.04292e-05	0.00195411	5.46794	4.84593	3.38053	15.6343	9.78486	9.80019	8.52064	8.3844	7.73581	TTGGTTTAGACGCATGCTATCTGTAATACTACTTCATGTCATCTATAGATAATGATATAGACATTGTATACAATAGTCTGTCTGTAAGTTATCTATTTTTAGTCATAGCTATATGTGAGTATAAGTTATAAACACCCTTCATACAACAGCAAAAATGGTGTCCTGTGAACAGTCTCCTTCTCTCTCCTCATTATCTTTCCTCCACATCACCAAAATCACCTGTAACTACTTTTTACAGACAGCTAAGTCATCATCATTGTACATGCCCTTATTTTTTTCCCCCTAACGGTATCGATCTGATGCGGTGCTGTTGCCAGCTACCTTGCTCCATGCCAGCAACAGTACTCAGGTCAAAAACGGCCTGAATCTGCCTGCTCGCCGGGGACAGCATTGGACCTG…	TRINITY_DN3481_c0_g1
TRINITY_DN1440_c0_g3	#N/A	#N/A	#N/A	#N/A	#N/A	#N/A	1.37119	1.39668	8.91558e-09	3.51588e-07	11.9359	16.3615	13.2538	45.696	33.9561	27.6601	29.3796	27.9283	50.9811	GTCGCATCTCGCAAAGCCGTGCAAGCGAGTACGTGGATACCTTATCCCCATCCCCCTCCCTCCTCATCAACCCACTCCACCGAGTCTCAGATAACCATCGCGCTGAATTGTTTTAATTTCCTTCTATCTATACGAACTGCGTTCTTTATCTCGTCCCGCGCGCATCCCTCGACTTCGACTAGCACGACGACTCCTCATTCTTATCCTCCCCACCCCCGGTACCTTTATAGCTCCCGATCCCCCCGTCCTCTTCCCCCAACCAACCGTGATCGATCGCAAACCATTCATTTACACTGCGTTCGTGTGATCTGTTCGTTTGAGAGATGGAGGCCTACGTCTTGTATCCGATGAGCAACAACGGGAGGAGGGAACCCAGCTGCGAGGAGCAGGAGGAGGACA…	TRINITY_DN1440_c0_g3
TRINITY_DN5092_c0_g2	XP_015614524.2	glycerol-3-phosphate 2-O-acyltransferase 6	6.3e-114	#N/A	#N/A	#N/A	1.36882	1.49781	0.0256665	0.00358635	0.473187	0.885815	0.858546	2.19429	1.32228	2.18999	1.99184	2.06658	2.14884	TGTCGAGCTGAGCTCATCGCCTCCACCCCCATGTCGAGCTGAGCTCATCGCCTCCACCCCCATGTCGAGCTGAGCTCATCGCCTCGTCATTTCATCATACTGTACATTTTTCATCCGAACTCTGAACTAATCATCCAAATAAAACATTTGTTCAGTGATTAATTTGATCTTCTTAAATTTTGTGTACCTTACAATTATACGCGATCTGCACATACGTACATCTCCATATCTGTGTACTGTTCGATCGACAGATCATTGCCATATTTCTTCATTCACGTGCCCTTGTTTGGCGCGGCGAAGACGCCGTCGTTGCCCGCGAGGGCCCTGTACTTGTCCTTCCTGGTGAAGCCGGTGCACTCGTAGGAGAGCGCGGAGGCGATGAGCCTCTGCACGTGGTTG…	TRINITY_DN5092_c0_g2
TRINITY_DN3_c1_g1	#N/A	#N/A	#N/A	#N/A	#N/A	#N/A	1.36618	1.39625	5.79849e-28	1.47303e-21	33.3471	27.3956	31.7539	85.4543	76.9508	74.1968	76.813	71.8419	91.0606	CCTAGAAAGAGAATGAAGTTACCATTTGATTCTATTATTAGAACAAATTATGATGTTGATGCTTCGTCTCTTGATAATACTTGATACACACTTTCTGCGCCTAGCTGAAAGGCGTTAAAGAAAAGCGCTTATGGGAGACAACCCATGTTTTTACTACAGTACTTTGTTTTATATTTGATTCTTGGAAGTTGTTTACTACTGTAGCAACCTCTCCTTATCTTAGTTTTGTGTTTTGTTGTGCCAAGTAAAGTCGTTGATAGTAAAGTTCATACTAGATTTGGATTACTGCGCAGAAACAGATTTCTTTGCTGTCACGAATCTGGGCTGTTTTCTCTGTAGGTAACTCAGAAAATTATGCCAATTTACGTGAGTGATCCTCAGATATGTACGCAACTTTCA…	TRINITY_DN3_c1_g1
TRINITY_DN6831_c0_g1	XP_015644151.1	protein PHOSPHATE STARVATION RESPONSE 3-like	0	#N/A	#N/A	#N/A	1.36375	1.39526	2.31853e-13	9.66058e-19	14.7214	13.9646	13.9514	28.416	36.4949	44.5115	42.1052	36.726	32.1251	GTCCATTTTAGCAAACATCGACTGGAAATCAGAAAATAATCAAAACACAAATAGGAAAATACAAGCAAAGGCTACACATTTAATAGGCCATCTGAAAGACCGAAGCACGGCAGCCAACCAGAATGGAGTAGGAGTAGTACAAGAAAAGAGCAGTGTAGTCACCAAGCACCAATGATTTGCGAGAAGAGAGATGAGACTTTATAGGCGTCTCTGACTCTTTCCCTCTCTAGAGAAAGCTCTACGGAGGGAAGGAGAGTTCGTGTTGGATAAGACAAGAAGAGAGAGTGGAGATAGCAGAATGAGAGGATTTCCTTCCAGATTCTGAATCTCCTGGCGCTGCTACACATCTTCTTCTTCCAGTGTAAGATCAGGTCAGCTAATCAACTGAAGCAGCATGAG…	TRINITY_DN6831_c0_g1
TRINITY_DN5699_c0_g1	XP_015650725.1	uncharacterized protein LOC4345877 isoform X1	0	#N/A	#N/A	#N/A	1.36245	1.55313	3.05692e-09	1.23335e-13	36.2251	26.8871	21.3027	87.9361	57.0166	70.1343	67.9991	84.0802	92.5611	CTTTGAACAACCATAGCCGCCCCGTAGCCATCTGCCACGTGAGGGAATGAGGGCGAACCCCCAGCCGCCGCGCGCCGTGACGTCCCCCATGACGCCGGCGCCGTGGACGGACCCGGGTCTCGGCAGTCGGCACGCCCAGCTCGCTATCGCCGCACGGCTCGTCGTCCAACTGGTCTCGCCCTACTTATAGGACCGCCGCCCACCACCGGCCGCCGCCATTACCACCCGGCAGTTCCGACCTCCCACACCTCAGGATTCAGGACCGACCGGCCGCCGTGAACCGCGCCACTATACTAGGAGAAACATGGGGTGGAAGGGTATCCTCGGCTTCGACTACGGCGTCGTGCAGGCGCCGCTCGGCCCCGACATCTCCGGCCCGGAGCTCGCCGCCGCCGTCGC…	TRINITY_DN5699_c0_g1
TRINITY_DN8669_c2_g3	XP_015648598.1	probable LRR receptor-like serine/threonine-protein kinase At1g56140	1.32e-18	#N/A	#N/A	#N/A	1.36126	1.53884	0.0350546	0.00723268	0.480022	0.599749	0.590787	1.19205	1.40267	1.71093	1.55861	1.41885	1.89903	CAGCACCAAAGTTGCTGGCACATTTGGTTATCTCGCACCTGAGTATGCCATGAGAGGCCATGTGACAGAGAAGGTTGATGTGTTTGCATTTGGCGTTGTTGTACTGGAGACTTTAGCTGGAAGACCAAACTATTACACTACTGGGGACCAAAACAAGATTTATATTTTTGAATGGGTCTGGGAACTGTACGAGCACAACAACCCTCTGGACATGTTAGACCCGAGGCTCGAAGAATTCGACACCGAGGAGGTGCTCCGGGCCATCAAGGTGGCGCTCGTGTGCACCCAAGGCTCACCCCACCAGCGGCCATCCATGTCGAGGGT	TRINITY_DN8669_c2_g3
TRINITY_DN14813_c0_g2	XP_015615101.1	adenine/guanine permease AZG2	0	#N/A	#N/A	#N/A	1.35985	1.14677	0.00838618	0.046713	1.7876	1.14635	0.59025	3.34629	2.75034	2.90173	1.65986	2.77512	3.27697	CCGACGATCTCTCCTACTCCTATAAGACCCAGGCTCCATCTTGCTCGAAGACCCGCCATTATCGCAACTCACAAGTCGCCGGCCTCGATCCTAGTAATAATCACGAGAGAACCAAGATAGGGGAAAGCGCCCGAGCGACGATGACAGGAACGGCGCCGTGGCACAGGCTCTCCGAGGCGGAGGCCGCCGTGAACCGCTCCGTGGCGGCGAGCCGCGTGGGGAGGTACTTCAAGCTCGACGCGCGCAAGAGCTCCTTCACCAAGGAGCTGCGCGCCGGCGCCGCCACCTTCCTCACCATGGCCTACATCATCTCCGTCAACGCCGCCATACTCACGGACTCCGGCGGCCCGTGCACCGTGCACGACTGCACTCCGGTGCCGGGAAACTCCACGGTAGCTC…	TRINITY_DN14813_c0_g2
TRINITY_DN8637_c0_g1	XP_015651011.1	AP2-like ethylene-responsive transcription factor At1g79700	0	#N/A	#N/A	#N/A	1.35956	1.56543	0.000544456	3.69693e-05	1.31441	1.87584	1.82441	5.15658	4.44285	3.23023	4.81361	3.5427	6.28534	GCCACGACCGCGCACCCACCAGAGCTTCACCCCCGCACATAGAGGATCCACCTGACGCACCTTCTAGCCCGCCGCCACCATCGCCAGCGTCTAGGGGAGCCATGGGAGGGAGGTCTTGTGCTGGGGCTGTTGCCCTCCGGAGCCGCCACCTCGGAGGTGCTCCAATGCTTGATCAGATTATGTTAAAAATGTCCCATCAATGATGTATTAATGCTAACAATACCAAGTTTGATAATTTATCCTGACTCCACTATTGCTGTGAACTTGTATCCCTGTCCCAATATCACCCACTATCTTGATCCTACTTGAGCCATTTCCTTTTCAACATCTACAAACGTAACACATTGAATAATTCAAATCAAACGTCCAGCTCGAACTGGAACATGGGAGCGGCGTACG…	TRINITY_DN8637_c0_g1
TRINITY_DN35632_c0_g2	#N/A	#N/A	#N/A	#N/A	#N/A	#N/A	1.35694	1.21964	3.59426e-05	5.40042e-05	2.62882	2.55323	2.46832	7.89943	4.7602	6.78896	4.75828	5.96355	6.87627	CCGAACGCCGCGGCCGTCCGCTTTTGCGGTGCGTCCCCGCGCTGGGCCGCATTTTTGTCCGGCTCGACCCAAACGGACGCGGCCGGTCGCACGGTTGGAGATGCCCTTAGAACCCGTAATTTCTCCGGGCCCAATACTACTACGCCTCAACCCACAAATACGAAGTCCAGCCTCCTGCCTCCATCCCATTCCTTCCGTCATTCCCCAGTCCGTGCACATGAGTGAGAGCGAGGGCGCCGAGCTGTCCCGCCGCCGCCGCCGCGGCAGCTCGCCGGCGGCATTTACCTCCCAGCCGGACGATGAAGGTATGCTTCGGGAGATCCTCCTCCGCCTCCCGCCGCAGCCATCCTCTCTCCCTCGCGCCTCGGCGGTCTGCAAGCGCTGGCGGCGCCTCGCCAC…	TRINITY_DN35632_c0_g2
TRINITY_DN3725_c0_g1	XP_015643772.1	uncharacterized protein LOC4341927	3.4e-153	#N/A	#N/A	#N/A	1.35483	1.72912	5.47099e-13	4.26174e-22	12.04	12.8704	11.5904	35.9304	26.234	30.7146	34.6912	38.025	46.952	TTCGGCAGGAAAATGGGATGAGGTCTCAAAGGTTCGGAAACTAATGAGAAGCCGGAGGCTGAAAAAGGATCCTGCTGTGAGCTGGTTTGAAGGTAGAGACGGTCTGGTCCATCAATTCTTTGCTGGTGATAACTCGCATCCAAGGACCAATGAAATAAAGAAGGCATTATTAGAGCTAGTAGCAAGACTGAAGCATGCTGGTTATGTGCCAATCCTGAGTTCTATTGTTTATGATGTGAGCGATGGAGAGAAAGAACGGATTTTAATGGGGCACAGTGAGAAACTTGCTCTCTTGTTTGGATTGCTGACTCTTGGATCTAGATGCACAATTCGAATAGTAAAAAATCTAAGGATCTGTGAGGACTGTCATTTGTTTATGCGACTAGTTTCAAGAGTTGA…	TRINITY_DN3725_c0_g1
TRINITY_DN469_c3_g3	#N/A	#N/A	#N/A	#N/A	#N/A	#N/A	1.35481	1.42185	1.74654e-07	1.39152e-06	3.04943	4.79382	4.02443	9.92915	10.2609	10.1834	8.79728	9.44721	13.2691	GTCTCGCCGTCTTGGTCGTGGGCGCGGTTGTCGACTCGCCATTAGCCCACGCAGGAAGCTTCCACTGTTCGAGTGTTCAATCGGCGTATATTGTTGGCGAGGCTCTACAACCATTCTTCCGGGGCTGTCCGTCTCACTTTCTTCTCACCGTTTCCGCTTCGCCCTCGCCATCCTCTCTTCCTCGTCTCGCCCGTTCGGAAGCGGCAGCCTGTAGTCGCCCGCCTCCGTGCCTACCACGCGATCCGCGCCATCGGTGGTGGCCGGTGCTGCGCCATGGCGGCCCTCTGTCGCGGGTTCGGTTGAGGTCGTGGCTTTGCTGGGATTTCCGCATCGGATGGCCGTGGCTGCTCTTTCAGACGTCATGTTCTCACTCCACACCACCTTGCCTAAAGCGAAGGT…	TRINITY_DN469_c3_g3
TRINITY_DN16452_c0_g3	XP_025875823.1	uncharacterized protein LOC4345552	0	#N/A	#N/A	#N/A	1.35417	1.20158	7.91312e-05	0.000799362	1.73502	1.92795	1.60977	4.44343	4.07262	4.92747	3.48572	3.77888	4.72744	CCTCCAAATGGAAAACAAAACTATGCCCTATATAATTTAGTACTTACTCCGTCCATAAAATGATGTTGAAGAATTATTTAAATTTAGAAGTATCTATTAGATACATCTAAATTTGGCATACCCTTCTATGGAGGGAGTTAGTACTAGTAAAGTAATTAGACCAATTTATGCTTATTTCTCCCTGTTTATACTAGGGCCTCTGCAATTTCGGAGAACTAAAAATTATTTCTATGTGCTCAAACCAATTCAGAAAGGAGAAATGAAATCAGAATAGTATGGTAAAAATCAATAACCATTTCGTCTTCTTCTTATGAATCTTCCAATTTTCCCCCCTTCCTAAATTTGCAGCCTTTCTTACACCCATATGCCCTTCGGCTTTCCCTATTTCGTAAAGTTTGC…	TRINITY_DN16452_c0_g3
TRINITY_DN709_c0_g2	#N/A	#N/A	#N/A	P42764	RecName: Full=Jasmonate-induced protein homolog [Atriplex canescens]	7.29e-20	1.35407	0.983756	2.29524e-44	4.56066e-12	734.063	674.59	701.384	1897.74	1818.37	1648.38	1423.76	1598.75	1109.85	AAGCAAAGATACAATGCCATTGGATGTCATAATTAGACAAACTAAACATTAATAAACATACACACATAGATCATAGGACATTTATAATAGATAATGATCTGGTGGATCTTGATATTATATATTGAAGAGCAGCCCTTCTGGCCTCTGCACCCTAAGGTGTACCCGGCCATTATTATTACAAAGTGCAAACAAAAAAGATAAACATGAAAATAAAATGTAGTATGTAGCAGATCACACATGATTGCTACAGGCAACACAGTTGTGAGATTATTACAATATTTAATAGTCCACCAAATCTAGTACATCCTTGCTCAAACTTAGTTAAACAAGGAATCCTGCACCAACAGCAGATTTTCCGGTAGGTCCACAAATGCCAGCATAGAGTGATGTTCCAGTCTC…	TRINITY_DN709_c0_g2
TRINITY_DN4295_c1_g1	XP_015612285.1	probable flavin-containing monooxygenase 1 isoform X1	0	#N/A	#N/A	#N/A	1.35332	1.50036	1.76118e-13	1.49414e-24	77.2346	91.2389	87.3571	268.691	175.387	205.804	230.002	218.349	268.013	CCGGTGAGTACTTAAACATTGTTCTTAGCATTACACTGAGTTTTTTTTTTTTTTTTTTTGCCTTGTACCATTATACAGGGTTTTCTATAGCATACACAAGATGTATAGATACGAGGAACTATAAATAAAAGGTTGTATGCATTTTTTGATACAAAAGCTGGGGTCTCAACCTCCTTTTCGAGAAAACAAAACGAACTAACCAAGAAAACGACACTACCAAACGAACTAACGCTCATAACAGTTCAGTTCTCTCTTCTTTCACTGCCTCATTTTTTTTTGTGGGAACAATACGGAAGACCCTACCCGAGAATATATATATTATAATAAAAGAAATAAATTTGCATTTTATAAGAGTCAAAGAGCTCAAAAGGAAAAGGAAAATAACTAGAGAAAGCAACT…	TRINITY_DN4295_c1_g1
[truncated: 2,266 more rows]

## Sheet: DownReg
TRINITY_ID	Rice RefSeq #	RefSeq function	BLAST evalue	Swissprot ID	Swissprot pred. function	Evalue	Log2FC 34	Log2FC 42	Adj Pval 34	Adj Pval 42	NT-STD1	NT-STD2	NT-STD3	HL34-STD1	HL34-STD2	HL34-STD3	HL42-STD1	HL42-STD2	HL42-STD3	Nucleotide Sequence
[truncated: 3,102 more rows]

## Sheet: GO terms upreg
Photosynthesis	TRINITY_ID	RefSeq function	Log2FC 34	Log2FC 42	Adj Pval 34	Adj Pval 42	NT-STD1	NT-STD2	NT-STD3	HL34-STD1	HL34-STD2	HL34-STD3	HL42-STD1	HL42-STD2	HL42-STD3	Nucleotide Sequence
[truncated: 209 more rows]

[truncated: 1 more sheets: GO terms downreg]
