# Supplementary material for: Insight into the regulatory networks underlying the high lipid perennial ryegrass growth under different irradiances
Source: PLoS One. 2022 Oct 13;17(10):e0275503. doi: 10.1371/journal.pone.0275503 (PMC9560171; doi:10.1371/journal.pone.0275503)
Supplement: S2 Data — (XLSX) [file pone.0275503.s011.xlsx]

## Sheet: NT-LOW vs HL34-LOW
trinity_id	Rice_ID	Rice_function	SwissProt_ID	SwissProt_function	log2FoldChange	padj	NT-LOW1	NT-LOW2	NT-LOW3	HL34-LOW1	HL34-LOW2	HL34-LOW3
TRINITY_DN15161_c0_g1	#N/A	#N/A	sp|A0A161IUT7.1|	Diacylglycerol O-acyltransferase 1; Short=CaDGAT1 [Corylus americana]	18.6773	1.13708e-52	0	0	0	4427.9	3854.19	3993.43	CGCCAGGGTTTTCCCAGTCACGACGTTGTAAAACGACGGCCAGTGCCAAGCTTGCATGCCTGCAGGTCGACTCTAGAAGGCGCGCCTTTTTTTTTTTCTTGATTCGATCTAGTAACATAGATGACACCGCGCGCGATAATTTATCCTAGTTTGCGCGCTATATTTTGTTTTCTATCGCGTATTAAATGTATAATTGCGGGACTCTAATCATAAAAACCCATCTCATAAATAACGTCATGCATTACATGTTAATTATTACATGCTTAACGTAATTCAACAGAAATTATATGATAATCATCGCAAGACCGGCAACAGGATTCAATCTTAAGAAACTTTATTGCCAAATGTTTGAACGATCGGGGAAATTCGCGGTACCCACTAGAAGGTTCATTACTTTTC…
TRINITY_DN44881_c0_g1	#N/A	#N/A	#N/A	#N/A	11.7481	1.45541e-20	0	0	0	32.5664	33.4592	35.1749	GCCCACCGCCTTCCACCGTCGTCCAGCTAGGGCACTATATTACACCCCTCGTTCCCACCAGCCGCCGCACCAACCTCTGAGACCAGAGCAACCACAAACGGGGCCGCGCACACCACCTCGGTAGAGAGGGGTAAACCAAGGGGACAAACCATTTTAGCCAAGTGGAGCGGCCGGTTTCGGAGACGACCGGTGGCAGCCTGATCTCGTCCGATATGGGGGGTGGAGATCCTGGACCGGAGCTGGGAGTGGAGAAAGTAGTGGAAGGGAGAAGGGCTTCCTTTTCATGGCGTCTTGCTATAGAGATGAATGGATTGGCAGCAGGTGCGTCAGAGCTGCCAAGGCTGCCTGAGAGCCTTGCTCCACAAGGACTGTTCTCCGCAGGAGTACACCAGCCGCAGA…
TRINITY_DN11076_c0_g1	#N/A	#N/A	sp|P00557.1|	Hygromycin-B 4-O-kinase; AltName: Full=APH(4); AltName: Full=Hygromycin B phosphotransferase; AltName: Full=Hygromycin-B kinase [Escherichia coli]	11.6113	6.85688e-64	0.108192	0.155102	0	213.142	371.951	255.66	TTTGCCCAGCTATCTGTCACTTCATCAAAAGGACAGTAGAAAAGGAAGGTGGCACCTACAAATGCCATCATTGCGATAAAGGAAAGGCTATCGTTCAAGATGCCTCTGCCGACAGTGGTCCCAAAGATGGACCCCCACCCACGAGGAGCATCGTGGAAAAAGAAGACGTTCCAACCACGTCTTCAAAGCAAGTGGATTGATGTGATATCTCCACTGACGTAAGGGATGACGCACAATCCCACTATCCTTCGCAAGACCCTTCCTCTATATAAGGAAGTTCATTTCATTTGGAGAGGACACGCTGAAATCACCAGTCTCTCTCTACAAATCTATCTCTCTCGAGCTTTCGCAGATCCGGGGGGCAATGAGATATGAAAAAGCCTGAACTCACCGCGACGT…
TRINITY_DN18360_c0_g1	#N/A	#N/A	#N/A	#N/A	10.6784	8.01729e-17	0	0	0	16.0586	15.386	16.7215	CAACCACCTTGACCAAACCTATCAGATAAAGATCGTACTACATGTCTCATCAAACATAAGCTCCAGAAAACAACCAACCGAGGAGTAACGGAACCTCATCCCCTCTGGAAGTCTCCACACCTTTCCTCTTGAGAGTCGGCCACAGCCGCCCGGGTCCAATCCATCTCGCCGCCGGCTTCCTCGCTGGAGGCAGTGGAGATGGGTTAGGATGCCGGCCTCCTCTGTACAGCAGTAGTGGTAGGTTTAGTTGTAGGTTTGGTCTAGGTTTGTCCCGTGTGGCGTCTGGCGTCATGCCGATAGGGGTTTGGTCGCCGGCACTTGCGAGCGGTCGCCGGTGGCTCGTGGTGGTGCTCCTGCTGACCATGGCGCTCCAGCGGGTGGAGCCAGTGGTGGACTTTG…
TRINITY_DN32133_c0_g1	#N/A	#N/A	#N/A	#N/A	10.5457	2.29717e-16	0	0	0	12.1282	15.2806	16.7812	CCCAAATGTCGTTGCCTTTGGACCACTTTGCGAACTGTTCCACTGGTAATTCATGAACAACTGTAGTAGCTGCCTTTTTTTTTTTGCGGGGAAAAGCTCATTAATCAAGGCAACGGAGTGCCATCCTGATTACAAGCTAAACGGACTTCATCTGGACCCGATCGAGGCCAGATCCTACTGCAAGAGTTTACACGTCCAACACGAGCCAAACAGTGGCTTACATTATTAATATTTCTACTAATGTGCCTAAACGCACAAGGTCTCGACACACTCAGCGCCTTCACTTCATACACCAACGCTGCCAGGTCGGAGCGATTGGGACCAGGGTCGTTGATCAGCCGGATTGCTTCAAGGCAGTCGCTCTCCACTATGATCGGCTCGTCCGTCCATTGCATGGCC…
TRINITY_DN1503_c0_g1	#N/A	#N/A	#N/A	Oleosin	9.64634	0	7.70486	5.0036	6.56095	5126.13	4879.1	5203.52	GAAACAGCTATGACATGATTACGAATTCGAGCTCGGTACCCGGGATCCTCTAGTAAAAAAAAAAAAAAACCCAATTTGCTTCAAGACGTGCTCAAATCACTATTTCCACACCCCTATATTTCTATTGCACTCCCTTTTAACTGTTTTTTATTACAAAAATGCCCTGGAAAATGCACTCCCTTTTTGTGTTTGTTATTTAGTGAAACGATGTTGTCAGGTAATTTATTTGTCAGTCTACTATGGTGGCCCATTATATTAATAGCAACTGTCGGTCCAATAGACGACGTCGATTTTCTGCATTTGTTTAACCACGTGGATTTTATGACATTTTATATTAGTTAATTTGTAAAACCTACCCAATTAAAGACCTCATATGTTCTAAAGACTAATACTTAATGA…
TRINITY_DN42041_c0_g1	#N/A	#N/A	sp|P0CT36.1|	Transposon Tf2-3 polyprotein; AltName: Full=Retrotransposable element Tf2 155 kDa protein [Schizosaccharomyces pombe 972h-]	8.56243	3.23089e-14	0	0	0.111695	10.6122	14.3321	15.5868	CTGCTTCGTTTCTATTCTTCAGACCTGCCTTTCAGTTACAGACTCCGGTGCTTATACCACGCACCACTCCCTTGCCAATCTGGCAACACACACACACACCGACAACTTGACCCCACACTTAACTTAACTCACGCACACCTTGCGCCACCATTATTTGCCCATGAGCCCTTGGTGGCGCTACCTGCATCTAAGGCTTGTCATCAGGCATGACAGGTTCCCCCTCTGGAATCGTTGCTTGTCCCCAAGCAACCACTGATGGAAACTTCATCTTCAAAGTGTCCCAGTCTTCCCAGGTTGCTGATTCTTCCGGAATGTGCTTCCACTTGATCAAGACCTGGGTAATAGCAGCATTCCCCTTTTTCACCAAGCGTTTGTTAAGCACTTTCTCCGGTTCCGTGT…
TRINITY_DN24877_c0_g3	#N/A	#N/A	sp|P0CT34.1|	Transposon Tf2-1 polyprotein; AltName: Full=Retrotransposable element Tf2 155 kDa protein [Schizosaccharomyces pombe 972h-]	8.26332	7.10819e-10	0	0	0.0558474	5.03207	5.14956	7.44526	GCAATTAGATTACATGGTCCTAGAACAGTTGATGCTGCGTTATCCCTTGCTGAAACGCAGGAGGAAATATTGGAGGAAGCAAGACAATCTTACAGTGGGAATTCCAAGCAAGACTGCAATAGGAATGCTTTCAGAAATGGGTATGCAAGTAAAGGGATACTGGCTCAACATGCAGATGAGCAGAAAAAGGTAGAGGAGAAGCCTCCCTGGTCTGATCAGTTCAAGACACTGAAAGCACAACGCAGAGCTCGAGGAGAGTGCTTCAGGTGTGGAGATAAGTATCAACCGGGTCACAAGTGTTCCAAGACAGTGGCTCTAAATGTAGTCGATGAACTACTGGAATTATTGCAAATCCAGTCATCATCTGATGATGAGAAAGAAGATGCTTCGTCCGAAGAA…
TRINITY_DN50978_c1_g1	#N/A	#N/A	#N/A	#N/A	8.06639	1.53228e-12	0	0	0.111695	9.37688	8.43067	10.7495	CTGGCTGCCGTGATCTTCGGCCGGGATGGCGGCCACTCCACACGCCGGTGCAGCTTCTGCGCATGTGCGTCTGCAACCTCCTTCGGCGGAGGCCCCTCGTCCTCAAAGCGGCGGTGCATGCCTTTCTCAGGCCAAGTGGTCTTGTCCCCGGCGCTGAGCAAGGTCGTCGTGATCTGAGGAGTTCCAGCGCGAGCGGTGATGGAGAAGACGAAGGACTTGATTGCGTTTTTGCAAATCTATGTAAGGTCCTTCTTGCAAAAATTCAGGACCATGATATATTTCCTTTTTCTGTGGAGGTCCTTCATGTAAAATGTAACTTCACCGCTGTTGAATAGAGCAGTTCTGGGTCCTTCGGGACCCTTCCCCGTTCAAAAAAAAAAAAAAAAAAAAAAAAAAGAA…
TRINITY_DN37361_c0_g2	#N/A	#N/A	sp|Q7LHG5.2|	Transposon Ty3-I Gag-Pol polyprotein; AltName: Full=Gag3-Pol3; AltName: Full=Transposon Ty3-2 TYA-TYB polyprotein; Contains: Capsid protein; Short=CA; AltName: Full=p24; Contains: Spacer peptide p3; Contains: Nucleocapsid protein p11; Short=NC; Contains: Ty3 protease; Short=PR; AltName: Full=p16; Contains: Spacer peptide J; Contains: Reverse transcriptase/ribonuclease H; Short=RT; Short=RT-RH; Al…	8.02879	5.50198e-09	0	0	0	2.02136	2.89804	2.80683	CACTGGCTTACCATCTCCCCTTTGTGGGAGAGTGGACGTCATAATTTGTGATAGAGGGGGTACGCGTTCGCGCGGCCCCTACCAATATTTGAATATAAATTTCCAATTTTTCTTAAATTCCGAACTTGCAATTTTTGTATTTTGGTTATTGTTTCTTTCTCCAAGTTGACAAGTTTGTACTTCAAAATTGTTTGGCTTGTTTTCTTCCAGTCTTAAGTGGCATAGTTAATCCACTTCCTTCCATAATTTGGTAGTATGACAAAAAAAAGTTTAGGGTTATAATGGATGCTAAAAGGGGTAAGTGGGTGTTACACTCAGGATAGCTGGATAGTATCCGATACACAAATTCACAGAGTTCAATCTCAGCGTCACGCCGAGGGGAGAGAATCCTGATGAACA…
TRINITY_DN29200_c1_g3	#N/A	#N/A	#N/A	#N/A	7.77723	9.87668e-09	0.0540958	0	0	3.64968	3.95188	5.01646	CCGCTGTTACGCTGGGGCTCCTCGATTAGTGCTGCAGCAGCGCTGTGTTTCCTTTTGTGCTCCGCCATGATTTTCGCCTTTCTTCTCCGTTTCCGTTTCTTTCGGATGGTCCGTCCGCCGTCGCACCCGTTCGTCTCGCCTGCCAATGGAGGGCCTGGTCATTCTCCTTCTGCTTCTGTTCGTTCTCATGGAGAGGCGGTCCATGGGGGGTTGCCCGCTGTTCCTGGCCGCCGCGGTGGTCGGCTTGCTGTTCGCGGCCGACTTGCTCCTCGGTTGCCGCGGCGCACATGCCGACGTGCTGCACGCCGCCGCCAGTCCCCTTCGTCCTCTCCTGTATCTGCTGCGGCATGTGATCTTTCCAGTGCACCGGTTACTAGGCCAGATCTTTTTTCCTCTGGT…
TRINITY_DN25659_c1_g1	#N/A	#N/A	sp|Q7LHG5.2|	Transposon Ty3-I Gag-Pol polyprotein; AltName: Full=Gag3-Pol3; AltName: Full=Transposon Ty3-2 TYA-TYB polyprotein; Contains: Capsid protein; Short=CA; AltName: Full=p24; Contains: Spacer peptide p3; Contains: Nucleocapsid protein p11; Short=NC; Contains: Ty3 protease; Short=PR; AltName: Full=p16; Contains: Spacer peptide J; Contains: Reverse transcriptase/ribonuclease H; Short=RT; Short=RT-RH; Al…	7.63432	3.69358e-08	0	0	0.0558474	5.10956	3.31958	2.80683	GTCCATCGATGCCTTCCTTGTCCTGCCCTCGGCGCCTTATACCACGACGTCCGATAAACAACATCCAACAACGGCCCAAGGCCAAACTCACGCTTACAAAGCCCACTGGCCCATGGGTTCGAGCCCAACACGACTATGCAACACCAGGTCGTGACATTCCCCTCCGCTTAACGAGCTGCTTGTCCCCAAGCAGGGGCACACGGAAACTGTTGACGCAGATGATCATTCATCTCCCAGGTGACGAACGACGAAGATGGATCGCGCCAACGCACCTTGATCATGCGCTGTGTTGCTCCCGCACGACGACGCCATGCATGCTCCAATATCTGGACAGGGATGTCAAAAGCAGTGAGAGATGCCAAATCGGCACTAACCTGTGTAGCTGGAGGTACATGACGT…
TRINITY_DN3745_c2_g1	#N/A	#N/A	sp|Q9UR07.1|	Transposon Tf2-11 polyprotein; AltName: Full=Retrotransposable element Tf2 155 kDa protein [Schizosaccharomyces pombe 972h-]	7.46865	1.72278e-07	0	0	0	1.29143	1.63344	2.32907	GGAAGAGCAAGAGAAACGGTAGTGTTACGATACTAGATCACACACAGTGGGTTACTCTCGAGTAATTCGTCGGAGTTCACAGGGGTCTCAAGAATCTGATACAACTTGCGTCGCGCAAGCAGAGAAAGCTCAAGGCTGGAGAGGGAGCGGAGAACAAGTCCAACAGGACACGCTAGTCTATTCTTCAATGATGCCCTTTCCTCCGCACGCCACGCTCCTTGTAGCCATCCGGTCAGTCGTGTTGGGTCGAGCCCCTGCCAGGTGGGCATGCTTTGCCATCAGGTGTTGCTCACGGATAAGTTGACTGCCGTCAGTGCGCCGTTTAGCTTGGATCGCCAGATGCAGGAATGGCTCCGTGACATTTCCTCCCCCTTTTGCCACGTCCTGACCCCAGGCCGG…
TRINITY_DN282_c0_g2	#N/A	#N/A	#N/A	#N/A	7.42955	1.18539e-145	0.324575	0.620409	0.781864	92.2999	93.4698	108.209	CTGGTCTGCCGCGCCCGCGCCTTTGCTATTCTTGCCAAATCGTTGGCAACTTTTTTTTTTTTGAACGGAGGATCGGTCCAAAGGACCGAGAAGCTTCATATAATTTCGTCGGTGGAGAAACAATTTACATAAAGGACCCAAGAGAAGTAGAAAAATACAAACAAGTCCTCACTTTTTGCACAAAGGACCCTAAATCTAAACTGAAGAAAGCAATCGGATCCAGCTCCTTCTCCACCGCATCGATGCTCTTCAGCACAGCCAACCACGCCATCGCCGGGGACTTTACCACTTGGGATGGAGCGGCGGGAGCTCACTATGCTGAAGCAGAAGGGCCTCCTTGTTGGCATAGAAGCCTGGAGGTTGAAGATGTCCATCTGCCGCCGGCCGGGAGAAGCCACC…
TRINITY_DN1316_c0_g4	#N/A	#N/A	#N/A	#N/A	7.37079	6.07258e-13	0.0540958	0.0517008	0.670169	40.2027	40.7834	40.9677	CTCACACGAATTTTTACCAACAGAGTCGACAAAATTATGCGAAAACACTCGGGCACCGGTGTGAAGACATTCACGCTTCATTATTGTGGTTCCTTTATCAACGCTAGTTATCTGAATCGCAGTGCCTGGCCGGCTACGGGGCTCGTCTCCTCCCTCTCTCCCTTCTCCACCTCCACTTGAGAGTCGTCTTCCCATCCCGAGATCTCCTCCGACTCAGCTCCGGCGGCGCAGCCGCTTGGAGAGGGGAAGGACGGGATGCTCGGCGTGTACAGAGTAGTTTTAGGTGTCTCGGCATGGTGCCGGTCTTTGGCTTGATGCCGTTAGTTTGGAGCAGGGCGTCGGATCTTGGCAGCCGGATCTGGCGTGATTTAGGGTTCTTCCTCCTCGCCGTCGTGCTCC…
TRINITY_DN22054_c0_g1	#N/A	#N/A	#N/A	#N/A	7.28377	1.2561e-28	0.108192	0.103402	0.111695	18.6415	16.756	14.1536	TTGGCCACTAATGGTTTTTTTTTTTTTTTTTTTTTTTTTTTTTTGCGAAGAAGATACTGTATTACTGAAGCAAACTTACAGAAAAGTCCAGGTAAACAGAAAAAATACACAGAAGGCCCTCCTGGACTCCGTCGTCGTCGCCGGACACCGCGATGAGAAGACGGCGTGGGCCGCTGCCCAAGCTCCGCTTTACGCCTTGGAATCGGAGCCCTCCCGAGACAGCGAGGTTGTCGAACTTCACGTGCTCCGCAGAGCCAGCACCACGAGCCATCGACGCCGTCGACGTGCTCCAGCACCCCAGCATCTTCCAGTTATTGAGCAAAAGGCCGGATCCGCCGTCTTCAAGATCCGGCGAGGGAGAACCGCGAACGCCCGATCCGGGGATCGACGGACGCGAGG…
TRINITY_DN29167_c0_g2	#N/A	#N/A	#N/A	#N/A	7.22451	6.08447e-10	0	0	0.111695	4.94111	5.16378	5.85253	GCTGCTGATTCGTCGAGTTGGCATTTGGCAGCTGCTATAGTTTTCTTGCACAACGGTCGAATGCTACAATAGACGGAGCTTGGACCGTCCCTATCTCCCGCTACAGTGTTAGATAGGCGATTTCTGAATCTCCTCCTCGATCCACCTCGCCGCTGCGCGATTCGGTCGATTCCTCGCCTCCGCCGGCCGCTCCGGCGGCGGGAGGTCGGGGAATCACCGGATCCCAGCGTGTACATAGTGTAGGGTCAAGTTGGTGGCTTGCCGGCGGCGTTGAGGAGGTGACGGCGGCGTTGGCGTGGCCTTTTGTGGAGGCGGGTTCCCTCCCTGTTGGCGGTGCTCTGCTGGGCAGCGCTGCAGGTCTGCCTCCGTCCTGGCGTTCGTGGCTCGGTGGAGCAACGA…
TRINITY_DN115944_c0_g1	#N/A	#N/A	sp|P0CT36.1|	Transposon Tf2-3 polyprotein; AltName: Full=Retrotransposable element Tf2 155 kDa protein [Schizosaccharomyces pombe 972h-]	7.16776	1.56276e-06	0	0	0	2.05618	0.931589	1.1287	TGCCTTGTTCGGTACAACAACCTGGTCCTTATAACGATGGACACGTACACAACATGTGGTTCACTCAATATCTGCCTGACTAATGGGTCTATCCTCACTCTCCTGGTCCAGTTCTGTCTGCCCTGGCGACTCGATGTCCACCTCGCTAGTAGCAGGTGTGACACTGCTCCCCTCTTGAGCTTGAACTCCCTCTTGCTCTTCTTCCCATAGTGTGGCGTCAGGATACCTTTGCTTCAAGACATAATAGTCCTCCCAGGTGGCTGCATCAGCCGGCAGATGTGCCCAGTGCACCAACACTTGCGGAGCGGCAGCATTGCCTTTCTTCACAAGACGGCGCTGCAAAATTGCAGCTGGAACAGGAGACACGGGAGCCAAATCCGCAGCCGGTGGTAGATCACT…
TRINITY_DN37465_c0_g2	#N/A	#N/A	sp|Q9FKD9.1|	Putative E3 ubiquitin-protein ligase SINA-like 6; AltName: Full=RING-type E3 ubiquitin transferase SINA-like 6; AltName: Full=Seven in absentia-like protein 6 [Arabidopsis thaliana]	7.16557	1.05517e-09	0	0	0.111695	5.5026	4.4261	5.31505	CTCCTCGTCGTCCTCATCCTCGTTGTCATTATCGCCCTCCTCCTCCCCCTCCTCCTCGTCATGGTCATCATCACCATCCTCCTCATCGTCATTGCTGTCACTGTCATCATCCTCCTCCTCGCTGTAGCTCTCATCCTCGTTATCCTCCTCTGGCTCATCCTCGTCGCCATACACCCCCTTCGTATCGATGGTTACCCGCATCACGACACGGGCACCACCTCCACGACACGCCTCAGGAACAGTGAGGAAGTAGTCTGTCGGCAGCCCATCAGACAATGACGTGCTTCTGATCTCATCCAACATCGAGATCTGGTAATGGCCCTTGAACCACGAGAAGCCGACAGAGCACCAAGACTTGGATTCGCACGCGTGCGGCTCGACGCGGACCAGCGAGACCCC…
TRINITY_DN43328_c0_g2	#N/A	#N/A	#N/A	#N/A	6.92931	2.95975e-06	0	0	0	1.29143	1.2646	1.01524	CTCCTCTCCCAATCCCACCACGTCTCTCCTGCTCCTCCCTCCTCGGCGACCATGCCGGGATGCGGAGAAGGGGGGCGTTGGGGCGCCTCGGGAGGAACAGATAGTGGCCGGAAGAGCAGCGCAGGTCGGCGGAGCAGTGCAGCCGCGCCGCCGCTGCCCGTCGTGCGGGAGGAGCAGCTGGTAGCCGGCAGAAGCAGCGCATCCCTCTCCTACCTCCGCCACCGCGTGCTCTCGCACCACCTCTCGTTCTGCATCGTCCTCCCCCGCTGGCTCTCTCCCCCTCCTCTCTGCCCCCAGTCCTCTGTCGGCTGCCACACGCCGGAGGAACCAGGATCCATGACCAGCAGCATGACCATTCGATTGGAGGATCCCAGGGGCTACAAGAACAGTTCTGTAGAA…
TRINITY_DN29808_c1_g1	#N/A	#N/A	#N/A	#N/A	6.91467	3.08653e-06	0	0	0	1.23528	1.05383	1.25411	GCAACACCAATAAAACATGCATGCATGCACGGTGTCTCCCATACATAGTTCAGATTTCTATATAGTTACTCATGATTACTCGCCTTTTACTTTCTCCCATACATGCTTGCTGAGAACGAAGTTGGGGCTCCGTTGAATGACGTCACATGTTTCATTGGTGTTGCTTCGACTTAAGCCAACGCATGCAACTCGAAGGCGCATGAAACACACACGTAAACTGCTGATAGCCAGTCTCATGACCAGACGAATCCACGATGGATGCAAGCGTATGACCTATGCGTCCCCTCTCCCGAATGTGCTTGCTCAAGGACTCTAACGTTGTATATGATGCCCCCCATAGGGGGCCTCACAGCGCTCAGCGCACGTGAGCCGTCGGATCTTTCCATGGGCGCATCTCAT…
TRINITY_DN20454_c0_g1	#N/A	#N/A	#N/A	#N/A	6.79612	1.72424e-06	0.0540958	0	0	1.71142	2.21305	2.48374	GCTAGCGGCGGCCGCGTCCTCCCGCTCGAGCTCCTCCGCTCCCACTCTATCACGTCCTCCTCACACCGCCAAAATCGGATGGCCCCGCTCCGCGTCTCTCCTCCAATCCCATCCCGTGCTGATCCTCCCCAACCCCCTCTACTCCAACTCCGGCGAGCCGGTGGCGGCCGCATCTTCCCGCTCAAGCTCCTCCGCTCCCCCTCCATCCAGTCCTTCTCACGCTGCTCCAAGTCTCTTTCTCCTCCAATCCCATCCCATGCTGCTCCTCCCCAACCCCCTCCACTCCATCTCCGGCAAGCTAGCGGCGGCCGCGTCCTCCCGCTCGAGCTCCTCCGCTCCCACTCTATCACGTCCTCCTCACACCGCCAAAATCGGATGGCCAACTCCGCTGAAGACATC…
TRINITY_DN396_c1_g1	#N/A	#N/A	#N/A	#N/A	6.72371	2.11314e-12	0	0.103402	0.0558474	6.06409	5.74339	5.01646	CTAGCACCAAACTGAAGGACCACGGAAGGAAAAAGGAACTCCGCTCCCGTGCCGCTCGTGAGCGGCACCGGGGCGTCCCCCACCTCCGGCCGCGCGGGGCCCTCCTCCGGCGACCCCCCCTCTCCGCCGCTGCCGCTGGCACCCGCCGCGGTGGCGGCGGACCCCTGCCCCGAAGGGGTGGTGGTTTCTTGCGGCGCTGTGCTCTGGCGTCTTTAATGGCGGCGGCCGGTGCTCCTCCGTGTGCTGGCGGCGTCGTCCCTTGGTGGGTGCTCCTCCTCAGCACCCGTCCCTCTCTCCGGTCCCCTTCCTGCTGGGGGACGGCTGGGCTGCGTAGGGAGGACCAGATCGACCGCGCGGGCCGATCCGATCTGGTGCCGTGATGCGTTCATCCCCTCCGGC…
TRINITY_DN29246_c0_g2	#N/A	#N/A	#N/A	#N/A	6.68585	3.08214e-06	0.0540958	0	0	2.18981	1.94959	1.73187	CTTCGGCTGCTTTGTGGTGTCACAAAGCACACACAGGAGACAACACACTACAACCAAAATCGAGCCAACCCCCAGGATTCAAATGTGCTTCAAAAAGGAACATTAACTAGATAATCATCTGCTGACACTCTATACAGTATGAGCTAAATCATGTCCACAATAATAAAGCCAAATCAGCCATCCCTGGACATCCATTACCTACTTACTGAGATAACTATATGACATGTCAAAAGTTACAACTACAAAGAGCATAGCCAACAACTAATTCATCCATGAAGCCACTTGCCCGTACATCACCAGTCCCATGGCCATCGCATCACACACAGAGACTAGGGAATAAGCGGAAACTCACCACCTTGACCTATCAAGTCGCCACTGCTGCCATAATCCAGCCTCCAG…
TRINITY_DN35198_c0_g1	#N/A	#N/A	#N/A	#N/A	6.6229	2.94342e-15	0	0.206803	0	8.42235	6.42838	5.97197	CTCTGGATAACCTTATTCGTCGGGCATTAATCCATCACCACGCCACATGTATAATTTTTTTTTTTTGAACAAAGAAAGGACCCGAAGGGTCCAGAGAGCTGCTTATACGGTGGGTTTACATGTTACATAGAGGACCACAGAAGAAAAAAAAATTACAATCGAGCCCCCACCTATTACAAGGACCCTAAATAAAAGTTTGAGAATGCAATCAGGTCCTTCCTCTCCACCGAAGAAGACGAAGCACTCGACATCACGACCACCTGCACCTCCGCCGGGGACGAAGCCACTTGGCGATGGGCCTGCGTTGAGCGCCGTGATGGAGTCGCTAAAGGGCCTCCTCTTAGGCTCGCCGGCCAGGAGGTTGAAGACGCTGCAGTGCTGACGGCGCTGCAACAAGGA…
TRINITY_DN5632_c0_g2	#N/A	#N/A	#N/A	#N/A	6.56456	6.05148e-08	0	0.0517008	0.0558474	2.29369	3.61834	4.2192	CCTGGACTACGGCGGGCTTGCGCCAGCCTGAACCTTTATATCAACAACCAACAGGTGTTACAGATTTGCTCATTACAAAGATTTTAGAGGGAGACGGGAGAGAGAGAGAGGGGGTTCAGGGTGGGTCATAATTATTACACCAAGAAAGGAGGGTGGAGCGAGAGTCAACATTTGAGCACCTCTGTGCCCAAAGTCTAATGTCTGAAATACATCTCTGAATTACAAGGGGGAGCGGCTCAGCCATATTGTTGAAGACCTTGGAGTTTCGTCGCTTCCAGATATTCCAGGCAATGGCCGTGGAGATAGTCGCGTCTTTGGCGGAGCAGAACCAGGATCCGAGCATAGCTTGCAGTGAGTGCGGCGCAGTTTTTTGACTTGTCTGGAAATGAATCCAGACCT…
TRINITY_DN5106_c0_g1	#N/A	#N/A	#N/A	#N/A	6.55627	3.70433e-30	0.270479	0.103402	0.0558474	11.7351	12.8041	15.766	GGTACCTTTTTTTTTTTTTTTTTTTTTAACTTTAAAAGGACCGCATGGATTTTCTACTTTTTTTTTTGAACAAGGGGTGGGGTCACGAAGGACCCCGACTGCTGCATTATATTATTGTCGGTAGAGCAAGTTTTACAAGAAGGACCTTGAAAAGAAAAAGAAATACTATATGGCCCTTGAAATTTGCACTAAAGACCCTAGCAAGAAATACATAAAAGCAATCAAGGCCAGGTCTTCTTCTAGCTCCTTCTCCACCGAAATCTTCACGAAGCAACCAGACGCAGACGACAGCACCACCACCGGGGACATGGCCACTTGGGGTAGAGCGTCGGGAGCAGACTGCATCGGCGCTAGAGGGCCTCCGATCTGGCACAATGGCCTGGAGGTTGGGCAGCGCTC…
TRINITY_DN38228_c0_g2	#N/A	#N/A	sp|Q9LXT9.3|	Callose synthase 3; AltName: Full=1,3-beta-glucan synthase; AltName: Full=Protein GLUCAN SYNTHASE-LIKE 12 [Arabidopsis thaliana]	6.31158	2.17208e-05	0.064374	0	0	0.881539	1.71775	1.97971	GTTTGATCAAACCCAAATGCCCCGACTTCCAGGCTCCAGCATTTCCCACATTACTGCATAATAAGCTTCAGCTGCAGAGCTTTACATACAGGGCTTAATGCTCACCTGCAGTGCTAACTACAGTTCTGAATCTACTCCTACAATGGAGAACACCAACTACAGTAGCCTACAGCACAACCGCTCGGTCTCCAACCCCGTTAGTCCAGTTCAACGCGCACAGAGGAGTCATGGGCGCGCGGGTGAAAATAAAATGCGATGCTAGGACCAACACAGCTAGCATGAGCCCTGAATCTACTCCTTGTTCCGGGTGGCCCGATCCTTCTTGTGCCCGCCAAGGATCTGGGAGATCTGTAGCCCTCTGCGAAACGCCTGGTTGAAGAGCATCCGGGTCTGGAACTC…
TRINITY_DN24081_c0_g2	#N/A	#N/A	#N/A	#N/A	5.93726	1.51332e-17	0.108192	0.123565	0.111695	7.71375	5.77185	5.97317	GCAGCTTTTTTTTTTTTTTTTTTGTAGCAGCTTTTTTTTGCTATTGTAGCAAAACCGACCTCACCGGAAACCTCGCCGGAGAACTTATAGCAGAAATACATAACAATTGTAGCAACGATATATAGAACAAAAGTAGCAAATCCGACTTCGCCAGAGAAGTTCGCCAGAAACATCGAAGCTACAATATTATACCAATTGTAGCGGCGCGGCCGGCCGTGTGTAGCAGCGCAGGCCGGCGACCTTTTGTAGCGGCGCGGCCGGCCGTGTGTAGCAGCGCCGACGAACTTGTGTAGCGGCGCGGCCGGCCGTGTGTAGCAGCATCGGGGACCTTTTGTAGCGGCACGACGAGCCGTGTGTAGCAGCGTCGACGACCTTTTGTAGCATCCTAGCACCACCATC…
TRINITY_DN35111_c0_g3	#N/A	#N/A	#N/A	#N/A	5.78101	4.0324e-11	0.108192	0.128735	0	4.72887	3.10143	3.80653	TAAACAACTTATTAGGGTGGAAGCCATTGCCGTTATTTGATAGCTTTGGCTATGTAGACATGAAAAGGTTTTTAATGACAAAAATGTTTCTCTCATGCAGGTTATCTTCCGGTGCACCAGTTTGCTCCGTTCATGGTCGTTGCTTCAACGTGTGGAGAATCACGACTTATTTACGAAGGTATCTATACGGTTGGAGGACACGACGAAGGATATTATTATCCAACATGTGTGGCAGCATAATCTCATGATTGGACCCACACAAGTGTAGTTCCACTGCTCTTTCTTGTTTTATGTCTATCGACTTTTACCTTTGTTCGATTCGTTTTGCGGCTGTATGCATCGTAGCTGTGTAGAGGCAAGGTATTTTATACCTTTTAAGTAATATAAGCAAAACCGGCT…
TRINITY_DN91787_c0_g1	#N/A	#N/A	sp|P20825.1|	Retrovirus-related Pol polyprotein from transposon 297; Includes: Protease; Includes: Reverse transcriptase; Includes: Endonuclease [Drosophila melanogaster]	5.73458	0.000230232	0	0	0.0558474	0.673788	1.21191	1.19439	CTGATCGTCCAAGTAGCAGAGGCTATGGTGATCAGTTTTAATCACAAACTCCCCGCGCTGCAGATAGGGTCGCCAGCGCTCCACTGCCATCAATAATGCCAAGAACTCCTTCTCGTAGATCGAGAGCTGTTGGTGCGCGGTGCTCAGGGGCTTGCTGAGAAAAGCAAGTGGGTGGTGATCTTGCATGAGAACCGCGCCAATGCCCAGGTCGCACGCGCCGGTCTCAATTACAAATTGCTTCTGAAAGTCAGGAAGTTGTAACACTGGTGTCGATACCATAGCTTCCTTCAGTGCCAGAAATGCAGTTGTTGCTACCTCAGACCATACAAACCCTTTCTTCTTCAGTAGATTTGTGAGAGGACGAGCAATGATAGCGTAATTTCTAACAAACTTCCTGTA…
TRINITY_DN15151_c0_g1	#N/A	#N/A	#N/A	#N/A	5.3227	1.02541e-65	0.595054	0.878913	0.390932	26.1654	22.1832	26.0975	TTCCATTCTAACCCCTCTTTCTCCATGCTTGGTCCTACAATTATAGCTTGGCATGAAACCGTGCCGAAGCAGGTGCACATGAACGACTCTTGAGGAAGAGTAACCCTTCTTATTCTTACAGTCAGCACATGGACATATAACAAAACCCCCCTGCTTGTTCGCATTAGCCACTGCGAGGAAATTATTCAAACCCGTAATGAACTCGCCCGAGAGTCGTTTACCGTGCATCCATTGCCGATTCATCTGCATTATTATTATTATATAAAGTATATAATTAACCATCATGCATTTGTTAAACTAACTAGCTAGAAATAATAGAAATTAAACTATGAACTACACATGCATATTTATCAATGACACATGAAAGGTTCAAGTTGCTAACCGTGATCGAGGAGGAAA…
TRINITY_DN14846_c0_g1	#N/A	#N/A	#N/A	#N/A	5.29825	8.92782e-117	1.08192	0.982315	2.06635	52.8923	48.9506	57.1518	CACGAGAGGAGCGTGCTCTACTCCTCTTCCATCCTCGACAGCGACCGCACCTCACCTCCTGCGTGATCCTCTCCTCCCTCTGCATCTTATCTTGGACCACGCATCACCTCCACTCACATGCTCCTCCTTATCTCCTCCTCCCCTTTCTTCTTCTTCTCCAAGCCAGCAACCAGAGAGGGAAAAACCCCACAGCCACCACCGTCCTCACCATGGCGCCGCCGCTCCAAGGCGCCCCCCACCATTCCGAGGGCACCATCAGATGCGCCCCGTCGTCCTCGTCATCCTCGCCAAAGGAATCGCGTTGGTTCCGCTCCAATCGACGCCAAGGTCGCCGTTTCTCCACCACAGCCACCGCGCTCCGGTGAACATTCCGGCCGCCACCGAGCTCCCCCCGACCTT…
TRINITY_DN52715_c0_g1	#N/A	#N/A	#N/A	#N/A	5.13881	0.000135114	0	0	0.111695	1.17913	1.31729	1.25411	TTGGGTTCAAAAAATCTGCGGTTTTAGTTCAACAAATCCATCGTCTTCGAAATGGTCTCCAACTAGGAATGGCTCCAGATTGAGTTCACATGCAAAATTCGACGACTATCTCATCCAGAAAATAAGAACACAACAGATCAAGACGTAGGGAATTGAAAGAGAATTTCTCTCACGCAACGAGCCTGTCTCAGACTCCTCATGGCGCGGACGACTCCATGTGCGACGGCGGCAGCCTCTTCAGCGCAATCGGCACAGCGGCGGGCTCTCCCTGTTGCGGGCTTGTTGGCAACGGCCTCCCCACGCTAGTCCATGTACTCCTCTTCTCGCTCTTGACGGCGGCGGCCTCCACGCTTCATCCTCGGCAGCGGCCTCCCGGCGCAAGCAGATGGACGCCTCCGC…
TRINITY_DN31995_c0_g1	#N/A	#N/A	#N/A	#N/A	5.13439	3.91685e-27	0.37867	0.206803	0.167542	7.58011	10.8545	7.883	GTGATGTCGCCGCACCTCCTTCCGGGACCGCCGCCCCGGCTCACAGCCACCTACCCGAGGCCGCCGCCTCGGCATCCTCCAACGTAGACGGCAAGGCAACGCAGCCCGACAAATAGGCCACCCTCGCCGAGCGAAGGTCATGCGCTCCAAAGACGACGCCTCCAAGAAGGGAAGCGACGAGATCGCCGCCATCGCCCGCTCCGGCCGGGGCAAGAGCTTGGGTTTTCACCCGGAGAGCACGAAGCCTTGAAGCTAGGAGAGGTAGGAGCTCCGCGACGATGCCTTCAAGAAAGGGAACGGCGCCCTAGGGCGTCGCCATCGCCGGCACCGACCAAGTCGGGCTGAGCTTTCACCCGGAGCAAGCCCCCTCCCATCGAGGCCTCCTACACCGGCAGGGCA…
TRINITY_DN7595_c0_g1	#N/A	#N/A	#N/A	#N/A	5.134	8.42824e-11	0.162287	0.155102	0.949406	15.9463	12.5406	13.9147	ATGGTTGTGCCGTGCGCGTGTATTAGGGCGTTTTCTTTTTTTCGTGAATCATTGCCGTCGACGATAGTTTCCTTTCTTGAGAACCATTGCCCTTATCGATCAGATCAGATCCTCACGGACCAAACTGTCTAGCGCCATGGTTTACGCGGAACCTCTATCTAGGCTCCATGGGTATCAGATCAAGGCGATGACTTATACATTGTGTGTAATCCAGCCACGGAGCAGTGGCTGTCCTCATTTCCCCCCTCCCATGCTCTCCTCAAGCTACAGTAGTTGAGGGTCGCCTTCAGAAGGCCGGGCCGCTCCTTGGCCCTCTCCGCCGGAATAGCCGGTCGGAGTTGGTCGGAGATGGGCGCCGGAGTAGATAGGACTAGCTGTAGGACTAGATCTAGGCTTTTA…
TRINITY_DN22521_c0_g1	#N/A	#N/A	#N/A	#N/A	5.06502	4.15733e-13	0.108192	0.258504	0	3.08819	3.95188	5.55393	ATGTAATATCCAATGGGTATGGGTCACAAATTTGTAATAAAGACGTGAGGTGCTGAACACTGAGAGACTACCGGCTTCTTATGGCGTATATAAATAACATCGTGGAGCGCATGGAAAAGAAACGCAACACTTCCCCTAGGTATACCTAGTTATGCATATTTTTATTAGGGAAGCATTAGTTTAGGTAAGAACATCATTGTTCACAGGATCTTAATATTATTAACTATTCCAAGACGGGGTTACTAGATTTAAATGAGTGCAACATGGGTGTTCACCATCACGCAAGCCCATGTATCTGAGGTGGCTGGAGTGGCAGCTAGAGAGTTGCCAGGAGTTTTAGGAGTACTGCAGTAGTACAGTTGCTGAACTAGTGGTCAAACAAGATACATAATTTACTAC…
TRINITY_DN35111_c0_g2	#N/A	#N/A	#N/A	#N/A	4.95919	0.000406207	0	0.0263674	0.0558474	1.50367	0.74506	1.03076	CCCCATCGTCCTCCTCCACAGACTCCCCGTTTTCTCTCTCTCTCTTATCCCTTTCCAGCTCGTGCCCCTGCCTTCCTAGCCTCGCCGCCGCATCCAGCTGCGCGCCACCGCCAGCACCGCTGCCTTCCCAGCCGTCGCCGCATCCAGCCGCGCGCCGCTCCCAGCTCCCAGCCGCCACCGCATCCAGCCACGTGCCGCCACCACCGCTGCCTTCCCAGCCGCCGCTGCATCTAGCCGCGCGCCGCCGCGCACCGCTGCCAGCGCCGCTACTCCACAGGCACATCACCTCCTACTGCCCCCTTCCCTCCTGCTCCTGCTACCAACGGCGAGTTGATGACAGACGGTGCTTCAAATCACCGTCGCCGGAGCTGCAAGCGGCGTAGCTGGGAGCTGCAAATG…
TRINITY_DN56612_c0_g1	#N/A	#N/A	sp|Q9SZL8.1|	Protein FAR1-RELATED SEQUENCE 5 [Arabidopsis thaliana]	4.83935	1.41495e-08	0.216383	0.0517008	0	2.5267	3.26688	1.85131	CATAAGCAAAGTGCTGCCAGGAACAGTTCACAGGTGGTGCAAATGGCACGTGCTGAAGAAGGCGAAGGAATGCTTGGGTCCTCTATACAGTAAGAAGAGCGAGTTCAGGTCAGAGTTCCACAAAGTTGTGAACCATATGCTGACAGAAGAAGAGTTTGAAACAGCTTGGGCAATGCTGCTAGAGAAATACAGTCTGAAGACACACCCGTTCCTGACGCAAATTTATGAGGTCAGGCACAAGTGGGCGAAGCCATATTTTCGAGGTGTTTTTTGTGCAAAGATGACTAGCACACAGCGGAGCGAGAGCGCAAACATGATGTTGAAGAGCTACGTGCCGCCTGGATGTGCAATGAATTTGTTTGTGAGGCACTACATGCGTCTCCAGCATGACCGCGAGAA…
TRINITY_DN5764_c0_g1	#N/A	#N/A	#N/A	#N/A	4.81297	8.49367e-09	0	0.206803	0.0558474	2.02136	2.68728	2.80683	GGCACCAGTCACAAGGACATGAGTCATTCCCCACTCATTTTACCCTCGTCTATTCTCAGCCATGGCCTCATTCCGCCCCCACCAATTTATCTCAGCCATGGGCACCGCTTGATCTCGAGGTTGCGCCGGAGCCTGGGTGCACGGCTGCGCTCTCCCTTCGCCGACCCTCGCATGGTATATCAAGGTCGCCGCCTCCCGGTCTCCCCGCCACGGGGTCGATGGCCTCTTCCTCTCCGTCAGCACCGCCGGCCGAGCTTGATTCCGGTGCAGTCAGATTCAGCTGGGAGGCACACAGAAGAGCTAGCCGGGATTCGGAAGTGAGGCGTGCACGATCAGCTATTGGAATTGCTTCAGCATTACTCGCCTTCAGCCTGGTCGTCAGCCTTCGACGCCATGGAA…
TRINITY_DN31451_c2_g2	XP_015614140.1	cellulose synthase A catalytic subunit 7 [UDP-forming]	sp|Q6AVI0.1|	Zinc finger BED domain-containing protein RICESLEEPER 2; AltName: Full=Transposase-like protein RICESLEEPER 2 [Oryza sativa Japonica Group]	4.79522	1.00742e-64	0.757341	0.723811	0.726016	17.6308	22.3413	20.9019	TCGCGCACCGCCTTGCTGTTGTTCACGTAGTGGTCGCAGTCGAGGTTGAGGATGAAGGGCGCGTTGGTGAGCACCGCCGACACGCGCACCAGCGCGTTCATGGCGCCGGCCTTCTTGTGGTGGTTGTGCCCCGGCCGCTTCTCGCGGGACACGTACACCAGCCGCGGCAGCTCGTTGCCCTCCACGTCCAGCGCGCCCTGGCTGCCCAGGTACACCTGGATCATCCCGGGGTGGTCTCTCGTGTTGTTCCCGGGCCACGGCGTCCCGTCCGCCATCACCCACCCTTCCTCGGGCTTCTTCTCCGCCTTGGCCACCAGCCCGTTGATCCGCACCTTGAACTCCTCGTACTCCCGCTTCATGGCGCGACGCTCCTTGACGAACGTCGGCTGCACCTTGTCC…
TRINITY_DN18236_c0_g1	#N/A	#N/A	#N/A	#N/A	4.71656	3.69327e-05	0.162287	0	0	1.17913	1.15922	1.91103	CGTCGTCCTTCTCCTCCTCCGTCCGAACAAAATCCGGCCACCTCCTCCTCCGTCCAAAGCAGTCTAGGAGCTCCCCTCGCCGCCGTCCAGGAGGTGTAGGCGCCCCAGCTGCAGGGGGAAGCAGATGGGTGAGGCCAGGTGTGGTGGAGAGCGGAGCGGGCGAAGGGACTCGCGGCCGATCATCACTTACCTCGCAGCCGTCGTCGGGAGAGGAGATGGGAGCGCCGTTGGCGTGCAGGTGCGGCGCGGCGCATGGATTTAACCACCAGGTGCACGCCCATGGATGTCGAGGACTGCGAGGAGTACGCCGACGTCTTCTTCATCAAGTTCTCGCAGCTGCTGGAATCAGACCTGAAGGGCTATCTCAGTATTCACTGGGCCAGGTATCGTCTAGCGGGA…
TRINITY_DN12905_c0_g4	#N/A	#N/A	#N/A	#N/A	4.63685	9.79528e-60	0.649149	0.67211	1.00525	19.4275	18.284	19.17	CAGGTATTATTTATATATCTTTTTTTCGATAAAGGGAATATATTAAGGAAAACGCTCCTATTCCCCCGGACGATGGATTGCGTTGCTTCCTCCGGGTCGCCTGCACGCCACGCGTCCTTCCTGGTGGCAAAACATCAGCGATGAAGTGGGACCCACCGGACCTTATCTTTCTATACCAGCTTCTTCCTCCACCAACCGTCTCTCTCCCGCATCCTTCCCCACGCGCCCCTGCGCACGCATCGCCTGATCCCGGCGGAGAGCTCGGACCGGCTCCCAACCACGCGCCGCGTCCGCCGCCCAACCAGGCGTTGCTGGCCCATACCTCGGCATCTCCTTTTGCCAAGCTCCGCCTCTACGAGCTCGAGCTCGTCATCCTCTCCTAAAGCGACGCAGGTGAAG…
TRINITY_DN29598_c0_g2	#N/A	#N/A	#N/A	#N/A	4.58879	3.60751e-06	0	0.206803	0	1.90907	1.63344	1.55271	GCCGTACAAAGCTGATTGGAATGACTGTGTTCCATCTCAAAAAGAAGGGCCGAAGTAAATACATAGTGAGTTGCATTGCAGGAAACATGTACGTATATTTCTCAAAAAATGGCTGAATTGAATACATTGTTTGTGTGTCGGCTCTTCATTTTGATGATTTCCTTGGTATCTTTTCTCCCACTCTGTAGGCTCCTATTCCTTGTCTCCAAAAAGCATTCCATGAAACTGTGTAAGCAGCTATAGTTCCTCTTCCAGTAGACATTCAGCCTGTAGCATAGGAGAAAATGACTGAACAAAATCAGTTACAGCTTACAACCAAGATGTCAGGGTTTCACTGGTAGTGTGCTAGCTTTTTACAGCAGGAGGTAGGTGGATAATAATTTTCTTGGCATTACATGG…
TRINITY_DN35671_c2_g1	#N/A	#N/A	#N/A	#N/A	4.57453	3.91075e-12	0.0540958	0.155102	0.22339	2.69515	3.74111	3.76234	CAGGTCGCAAATAAACACATCAGACGCGTGATGCAGGGATAAAACATACAACCTCGGTTCGTGCGTTTACTTAGGAAAATAGACATATGAATTACAAACTCGCAGGCTTATAAAAAATGCAAATGGTGTTGACAACGCAGTCCTCCCTCCGGACACCTAGACACAAACACCCTCCGCCACCGGCTCTTTTTCTTTTTTACGCAGCTTGTCTTCCGATGACCTGTGAGTCCATAATTGGAGCATCTTGCTTCTTTGCGAGCCTTCGACACACCCGGTGGGCGTGGTGCTCTTGTGTCCTGGCAGCCTGCAAATCGTGCAAAATCTTTCTTTTGGAGGTAGTCTCGTAGGGCGGCTTGTCGCGGCTTGTCGTCGGTCTACCACCACTCCTATTCTTCGAAG…
TRINITY_DN2580_c1_g1	#N/A	#N/A	#N/A	#N/A	4.37341	1.9186e-12	0.27102	0	0.282029	4.23195	3.2516	3.536	CTCTTTTGGCGATGTTAGACATGGCATCCGAAGCGCGCACACACACAAACAGTAGGCTCCCTCTCGCCACACCCACACAGCAGCATCGGTCAGTTTTTAGCAACCGCGCTGCAAGCGAGCAGATATTTTGTTGATCCAAATTTCTGAGCCTACTTCTGATGACCGGCCCGCTGCTGATGATGCGGCCGTATGCAGGGTCTATGCATGGCGAGGCTACCTTTGCAGGGTGTATGGCGAGGCTACCTGCTCTGCTGAGGACCGACGCCACAGATGCAGCTGCCATAGGCTGGGTGTATGGCGAGCGGGCTACCTCTGAGTAGAATCAGGGAAGGACTATGCGCCGTTGCGCCGCCGGAGCCTCACCTTGCGTCCTGGTTCCATGTACACTGTTCATCGACG…
TRINITY_DN17106_c0_g4	XP_015620243.1	wall-associated receptor kinase 3 isoform X1	sp|Q9LMN8.2|	Wall-associated receptor kinase 3; Flags: Precursor [Arabidopsis thaliana]	4.28675	1.20413e-08	0.109273	0.103402	0.167542	1.57217	3.26688	2.50823	GGTGCGCGTCGCCGAGAGGGGCTGGTTCCAGGGCGCCTCCGCCGCGCTGCTCAACAACTCGCTCGCGGACTCCTCGCCCCGGACGCCGGTCTCCGTCGTGCTGGAGTGGGCGGTGGACTCCGCGCCGCTCGCGCCGCCGGCGCTGGCGACCACGGGCTGCCCCCAGGACGCGGCGAGGAGCGCGTGCCGCAGCAGCCTCAGCTCCTGCCTCAACGTCACCGGCAACTACCGCAGCGGTTACGTGTGCCGGTGCCACGACGGGTACCAGGGCAACCCTTACCTTGCCGGTGGATGCAAAGACGTCGACGAGTGCGCATTGCCGGGCATCTGCTCCGGCAAGTGCACCAACACGGCCGGAGGGTACCTTTGCAGGTGTCCGCGCGGCACCAGTGGCGACCC…
TRINITY_DN37625_c0_g2	#N/A	#N/A	sp|Q9UR07.1|	Transposon Tf2-11 polyprotein; AltName: Full=Retrotransposable element Tf2 155 kDa protein [Schizosaccharomyces pombe 972h-]	4.25422	1.69814e-12	0.0540958	0.206803	0.335084	2.69515	4.90033	3.6429	AGCGGAGGAGGAGAGATCTCTTTTCTTTTCTCATTTCATTCATGACGTTTCTGGTACAGCCGAGTTCTTTTTAGTAACCACCACAGACTCCACTGGCACGCAGGCCCCACACCCTCTCTAATTAACTTAACACACGCACTCCACACAGCGCCACCTTATTCCAGCTTTGCATCCTGATGGCGCTCACTTGGGTCTAAGGCACGACTGACGGCGTGACAATACCCCCTCCAGCAGAACTTGCTTGTCCCCAAGCAAGAACGGTCGGAAAACGAGAAGCTAACACATCCCAGTCTTCCCAGGTTGCCGAATCCTCTGACAATTGCTTCCATTTGACCAGCACTTGAGAGATGGCCGCATTTCCCTTCTTCACCATTCTTCTGTCGAGCACTCTTTCAGGTT…
TRINITY_DN36119_c0_g4	#N/A	#N/A	#N/A	#N/A	4.23948	1.46313e-07	0	0.155102	0.167542	1.68447	2.21305	2.14991	GCACAGTACAACAAAGAAAGAAACCAATCGCTCTCTCTCCCCAATGGCTGCCAAGCAGGTCTTGCCCTCGGGGCCGCCGTCTCCGGCTTCCTCCTCGCCGCCGCTACCGTCCATCCTACTCCCGATGAGCCTCCCGCTGTCCCTCTAGAACGCCTGCAGATGTGCTCTAGACTCAAGTTCACCGGCAAGAATAGTTCACGGGGAGGAGGGGCATCTCTGCTTCCCTGCTGCTCTCCTCTGGGTTCCTCTCAGGTGGCGCGAGACGTGGAGGAGGCCGCCTTTGCTCGAGCGCGTCGAGGTGCAAGGCCTGGCAAACTTCCCTCCTCACCACAGGTTTACTCCCCTGTCTCAAACCCTAAATTCAAAGTTCGATTTGGGGATTTCAGGCTCTCTCCTCTT…
TRINITY_DN91763_c0_g1	#N/A	#N/A	#N/A	#N/A	4.10282	5.00002e-07	0.162287	0.103402	0.0558474	1.45987	2.16036	1.91103	CACAAGACCACACATGGATTACGATTACGAGACGAACGAAGACGGTACAAACTAAGATAGGGTAAAGCCTGAGCTCCGTCAAGCTCCTAGAGACGCTGCTCGGCGAAGGCAGAACAAAGGGGCCCGAACAGGGGGCCGCGGCCAAGAATGGCGCGCACACATCGAAGGTTTCTAACATGGAAACAGACTAGCAACGAGAGGGCAGCAGCAGGCATCTAGGCGCCAACCTCCTCCGCGCCCAGACATGCCTGCAGGTCCTCGTCCGGCAGCGCGATGGAGGCGTGGGAGCCGATCCCGACGATGCGCGCGAGCCTGGTGACCGCCTTCCTCCCAAGCGGCGACCTGAAGCGGTCGACGAAGCGGCCGCGCACCTTCGGCGAGTGATCCTGGACGCGGTCG…
TRINITY_DN5456_c0_g1	#N/A	#N/A	#N/A	#N/A	4.03129	3.50245e-05	0.0540958	0.155102	0.0558474	1.85292	0.790375	1.67215	GTTAGTTGTCCCGTTAGGTGACAACCTAATGCAACACTCTCCACTTATCCACCGTGCTCAACACTCTCCACCATCCGTTGACCCGGCTGCTGTAGCTCACACTACACGTCCCTTTCAAATTACAACGCACAAGAGCTACTCCAGAACCAGGAACACTAAATTTGCAATTTGTACAATACTGATGGTTTTTCACTTCAGTGCAAACGAAACATGTCGATTCAGCAATCAACATATCAGGCATGCATTTTTTTTCCAAACTACAAAGAACAGAATCGCTGCTGCTTGCATTTTTTTTCCAAACTACAAAGAACAGAACAATACAGAACATGTACATCCAGATACGGGGCAACTGTCCCCAAATCGCTGCTGCTTGCATCTCCACGAGCACATCATCGGAGA…
TRINITY_DN20293_c0_g3	#N/A	#N/A	#N/A	#N/A	4.01952	2.03321e-14	0.312674	0.259538	0.176478	3.40993	4.83815	3.85252	CTTCATAATACTATCCACATGGACGAAGAGGAAGCTCCCGAGGACCCTGCTGATGACCCGGCCAAAAATCTGTCAGCTTCTATCAAGATTCCATCCAAGACGCTGTGTTCACAGGAAGAAACCGTGAACTCAGATGAATTGGAAAGAGCCAAGGATAGCCCCTGGGCGCCGCCCAAGGAGAAACTCAAAGAACACGATGCTAACAAGGGCATCAAGATTTCCGAGAACCCGCCTATGCCATCGATGGACGACCCGATAGCCCGTGAGATGATGGACATGGCCATCAAACATATCAGGTTCCGGAACGAAGCCGAGAGTCTCAAGGTTTCCTTGAAGAAATCTCAACACCGCGCTGACGAGCTTGAAGCCAAGCTTGAGGCCGCTAAAAAGGCACTCGAG…
TRINITY_DN59070_c0_g1	#N/A	#N/A	#N/A	#N/A	3.98961	0.000183009	0	0.0517008	0.167542	1.01068	1.00114	1.37355	GTCACGGAGAGGGCGGGGCAGGCGGAGAGGGTGGAGTGCTTAAGCTCTGTGTCCATCTCTGTTCGTTTCATTCCCATCTCGCACCCCTCGTCTCTGTTCTCTCACACAAGCCACCGCTCCACTCTCCCAAAGGTCACGATGGGAGGGAATGGGAGGGGCAAGCGCAGAGACGTTCCCGGCTGTTCGCGCATGCCGCCTCCCGCGCTAGCAGATGAGCGGGAGCTCGGCGCCGACGTCCCGCAAGGCGGCCAGGTGGAGCAGAGCCCGACTCAGGTGTACAAGCGACGGAAGACAGGTATCCAGCTGCTCGCCGCCCGTAGAGCCGCATCGCAGGGCTTGCATGTCAAAGCAACCTGCTCAAGTTCGATCTCCAAGGTTTTTTACCTTGACAACCTAGGA…
TRINITY_DN13133_c0_g2	#N/A	#N/A	#N/A	#N/A	3.93244	5.80667e-09	0.216383	0.215075	0.0614321	2.10278	2.97708	2.30518	TGCCGGTGAGCTCGTGGTCGAGGTCACGCGTGCCGGTGAGCTCGGGGTCGAGGTCGCGCGTGCCGGTGAGGCCGATGCGCGGCCGGGCACCAGGAGGAACGCCGGCCAGGGGTACCCGCGGTCTAGGCGCTGGTGGAGGCTCCGTACGGCGGCGGGACTGGGGAGAAGCTCCCATGGAAGGTTAGGGAGGCTCCGGCGGCCAGGGTCGGAGGCGGGGGTAGGAAGGGCGGCGCCGGCCGCCAGCAGCCGGGACAGATGCGGGGTAGGGGGGGCGGCGCCGGCCGCCAGCAGCCGGGACAGCTGCGGGGTAGGGAGGGCGGCGCCGCGTGACCTAGCCTGCAGCGCCGCACTGCCGCTGCGGCATCACCGCGCGGTGGAGCTCGAGGGCTCGGGGGCGGG…
TRINITY_DN49_c0_g1	#N/A	#N/A	#N/A	#N/A	3.89913	1.00313e-25	0.37867	0.573362	0.586398	7.52452	7.61711	7.07022	CTCTAGCCTGACATTTCTGATGGCAACAATGGTGATTTAGTAGCCCCAGAACTTCTTCTTTTTTTTTTTTTTTTTGGAATATGGAAGTGTTCTAGGGATATAACAAATACCGCAAAAGTAATAAAGAATCTAGGATACAAGTGCACACTGTGGCGCTTGCCAAGTAGGGACAAAATGGTCGGTAACGCTACTTTGTAGTATCAATATACTATCTGTTTACCCCACAACCAAGCAGTTATGAAATACACAACATATAATACTTCGTCCCTCCGGAAATGAGTGACTGCATTTGTCTACATTCGAATCTTCACACTATATATGCAAACCTAGACAAATCTCCGTCACTTATTTCTGAATGGAGTGTCAAAACCATTTACATCAGAAACCAATTCAAACGGT…
TRINITY_DN21004_c0_g1	#N/A	#N/A	#N/A	#N/A	3.88816	3.14465e-61	1.06893	1.51845	1.98258	18.738	23.1211	25.3874	CTTGCGCTGCCCTGAGAGAAACAGTGAGCTGCGAATCGACTCCGACGCCTACCATTCCCAACTCGCCGGTGTGATTTCCGAATCCATGGAGCACAGCCACGGGGAGATCGCCGCCGTGCCACCGGCCTGCGAGGACCGCCTCAGCGCACTTCCCGCGGACATTCTGATCCACATCCTCCTCAAGCTCCACGACGCCGCCGCCGCCGCTCGGACCAGCGTCCTCTCCCGCAACTGGCGCCGCCTCTGGGCGCTTCTCCCGGAGCTCTGCTTCCACCCCGCCACCGTGTCACAACCTGTAACTCTGCATTGTCACAACCTGTAACTCTGAAGCTTCAGTCGACAGTTAAGTCTCCTTCAGTGATGAAGCATCTACCGCTACAGACGGCCCAGGCGAAGCAA…
TRINITY_DN33797_c0_g1	#N/A	#N/A	sp|Q7LHG5.2|	Transposon Ty3-I Gag-Pol polyprotein; AltName: Full=Gag3-Pol3; AltName: Full=Transposon Ty3-2 TYA-TYB polyprotein; Contains: Capsid protein; Short=CA; AltName: Full=p24; Contains: Spacer peptide p3; Contains: Nucleocapsid protein p11; Short=NC; Contains: Ty3 protease; Short=PR; AltName: Full=p16; Contains: Spacer peptide J; Contains: Reverse transcriptase/ribonuclease H; Short=RT; Short=RT-RH; Al…	3.8237	8.33992e-36	0.811437	0.465307	1.34034	11.9597	11.8556	12.362	GTCTTGGTTTTTATGGATGATATTTTGGTCTATAGCAAAGACTATATGAGCAACATTTGCAGCATCTTGAAATTGTCCTGTCTATTCTAAGAAAGCATCAACTGTTTGCCAAGTTCAGTAAGTGCAGTTTTGCCAAGCCAGAGCTGGATTATTTGGGACACATCATTTCTGATAAAGGTGTTGCCACAGATCCGGACAAGACAAAGGTCATGATGCAATGGCCGGTTCCTAATAATGCAACTGAGTTAAGGGGTTTTCTCGGCTTAACTGGGTATTATAGAAAATTTGTAAAGAATTATGGCATCATTGCCAAGCCACTGACAATATTGTTGCAGAAGAAGGGGTTTCAGTGGAATTTTGAAGCCCAACTAGCATTTGATCAACTAAAGAACTCGATGG…
TRINITY_DN109430_c0_g1	#N/A	#N/A	#N/A	#N/A	3.81955	6.89591e-45	0.865532	1.34422	2.34559	18.5853	19.3905	25.2017	CGTGTGTTCAATTAACTAGCACTCGAACTCCTTTCCCCTCCCCTGCTCTCACCTTCCGTTCCCTTGAGAGTCCCTCGTGAGGAGCCGGGTCAATCCCGAGCCTTTCCCGGCGGCATAGCCGGCCGGCGATGGCGGAGGAGAGACGCCGGAGAGTCCCTTGTACATATTAACTGTAGATTTTCGCCTCTTGTAGTGCTCTTTGGTGTTGGCGTTATGCCGTTGTTTAGGAGTAGAGTCCTGGATCTCCGGGGCCAGATCCAGGGTGTTCCAGCGGTTCTTCTTCCTTCCATGGAGCTCCATCGGCCGGAGACTGAGGCGGGGAAGAAGATCTTCATTGGCATCTCCTTAAATAAGGTCCTGAGTATGGGCTTCGATCTGGCTCCTCTGTACAGATCGGTG…
TRINITY_DN62053_c0_g1	#N/A	#N/A	#N/A	#N/A	3.75349	0.00060887	0.0540958	0.103402	0.0558474	0.842235	0.790375	1.25411	TAGCGATAACATTTGTACTCCGAGAAGGGATATTAGACAGTAACCACTTCTACACCAAAAGATCCCACTATTACATTACCAAAAAGAAGTGTTGCAGTTCAAACTTAATATAACCAGCCTAGATGATGATGGAAATGCTACCACTTGACGATGAATCAGCAGAATGACAACCATCTTCCTAGGCCCACACGGGGATAACAAGCCAAGCTCTCCTCATATACCATAGGAACAAGCGGCAGAATCTCACTGTCCAATGCTGAATTATCCTCCGATGAAGTAAACTTGGATCGTTGAGGGACTCCTAGGTGTGGCGAACTTGTGGAATGCGGTAACTGATCTTGCGAATACAGACTCTGAATTGTTTGCTTGAGCGGATCATAGACACCTAGTTTTCTGCCA…
TRINITY_DN33561_c0_g1	#N/A	#N/A	#N/A	#N/A	3.6479	1.18018e-88	2.75888	2.37824	2.68068	29.5905	32.4581	35.0555	CCGGTGAATAAATTTGGACTGCCGTTTGTACGTGACGTCAACTTTCATTGCCAACAAGTACATCTCAATTTTTTTTTTTTGAACAGAGGTAGGGCCTCAAAGGACCCCTAAAGCTGCATTAGGTAAACATCCGGTGGGTACAACTTACAGACAGGATCTAAACGAGAAGAAATTACATAGCAGTCCTGCCTTTTTACAAAAAGGACCCTACAAACAGAGAAGAAAACGCGATCGAGTACTTGGTCCTCTCCACCGCCGGCGTTACTCCACCGCTGGACACCTTGACTCCACCGGGGACAGACCACTTGGTGGTGGGAAGATGAGGAGCTCCAGCGTGGATCTTTGTTGAGGGCCTCCATCCAGGAGGTTGTAGTAGCGCTGATCCACAAGCGCAAGGAG…
TRINITY_DN8367_c0_g2	#N/A	#N/A	#N/A	#N/A	3.60388	5.04255e-19	0.649149	0.413606	0.335084	5.6149	5.63801	5.61365	CTCGTCCGCGCCCACGATACGTACGATACGAGGAAGTACGCGCGCTCTCTTTTTTTTTGAACATGGGAAGGACCTCGAAGGGTCCAGCTGCATTCATTTACTCGGTGGGGTAACCTTTTACATGGATGACCTCAAGAGAAAAAGAAAATACAATCAGGCCATCTAGTTTTACATAAAGGACCTCGAAAAGAAACTGGAAAAAGCAATCAAGTCCCACTCCACCGCAGATGAAGATGCACTCAACGCCATGGCCGCCGGCACCGTCGTCGGGGACAGAACCACTTGACTTCGGAGCAACGATGAACGCCTTGACTGAGTCGCAGAAGGGCCTCCAGATAGGCTCGCCGGCCAGGAGGTTGAGAAGACTGCGGCGTTCGCAGCACCGCAGCACGGAGTGGC…
TRINITY_DN70905_c0_g1	#N/A	#N/A	#N/A	#N/A	3.53589	2.72308e-06	0.108192	0.155102	0.167542	1.62832	1.58075	1.73187	GCCACAAGTCCAAGTATGAGAACATTACACGCAAATATCATGAGAAAGAAAAGGGATTGTACGGAACGCAGACGGACATATCTGACTGAGAGGAGAAACAGACTATCCATATACCAGGTCGCCCGTCGTTCCTGCTGCCAGCGGTCCTCGATTCCAATCCATGGCGTTCCTGCGGCCGCGCCCGGCGTTCCCGCCGCCGGCGCCCACGACGACGAGCTGAAGCGCAGATCCGTGTCGACCACGCTGTGCATCATGATGCGGCAGAGGAACTCGAGCCACTCACGCGACCGGTCGCCAGTCGTTCCCGCGGCCACGCCCGGCGTTCCCGCCGCCGGCGCCCACGACGACGACGCTGGAGCGCAGAGCCGTGTCGACCACGCTGTGCATCATGATGTGGCA…
TRINITY_DN16850_c0_g1	#N/A	#N/A	sp|P24465.2|	Cytochrome P450 71A1; AltName: Full=ARP-2; AltName: Full=CYPLXXIA1 [Persea americana]	3.47627	1.06604e-63	3.63415	2.30999	2.77003	33.4227	29.5848	33.0967	GACCAAGACCAAGCAATGATGGGTGTTATAGATGTGGTGTTTCTCGTGTTAGTGCACTATTGTTTCATGTGGCATGTGCTTCGGATAGCAAATGATAAACTTGGAACAATATTTCGTACACACGGGGGGTTTGAGAATGAGTTTTTTTACTGCATATATGGATTAGATATAGTACTAGAAGAATTTGAGAATATGTGGCAAGCCTTTTTTGGGAGATAGCGAACACCTTATTACAATGTGCGGATGTAGGGATACTTGTAGCATATAATCCATCATTATCCGGTACTCCTTGCGAATCTGGAAGCTTAGATCAAATAGGGAGCAGCGTAGGTTGAAGCACTCGCAATTTTGTTTCATCCCTAGCCCTAGGCACTACCTAAACAAGTGTCTTGCACTTGG…
TRINITY_DN6837_c1_g3	#N/A	#N/A	#N/A	#N/A	3.43065	2.7053e-10	0.324575	0.103402	0.502627	3.31279	2.68728	3.76234	ATTGGTTTTGTCAGCTCATCTTCTGTATGGCCGGTTCGTTCCTGGCTGGACACCTACAATCTCTCCCGAATCTTCTCCTTTCCTTCATCTCTCCACCTGTTTATTTCTCCATTGATCTTCTGCAGCTCCTCTTGAGATCACCTGGCTGACCTCCACCGATCTCCTTGCCCGAGCTGCTCTTTTTGAGATCCCATGCCGGCGGCGCAGGCCGGTGGCGGCGACCGCGTGATGGGGAAGCTGCGGGTCAGCGACCTTAGGGGCGGGGCAAGCGCGTGCTGGCGGCGGCGACAACGGGGCTGCCGCTGGCCGGTGGCGGCGACCTCGTGATGGCGAAGCCGCCTGTCAGCGGTGGCGAACGGGAGGCTGCCGCGGGCCGATGGAGGCGACCGAGGGATGCTG…
TRINITY_DN29200_c0_g1	#N/A	#N/A	#N/A	#N/A	3.37957	6.78874e-05	0	0.103402	0.335084	1.68447	1.21191	1.49299	GAGGATTTAAGCACATAAAACTATTTATTTAGTTTAGCCTGACCATCAGGCTATGCAAAACCGCTGCAGATGCACCAAAGCAGATACTCTCTAGAAACACAACATACTAAATTATTTCTTAGAAAGCCGTGATAACATGCAACTACGAAAAAACTGAATTAGCATATTCCTGAAACTCCATCTATGTCATAGTGGCAGAGATTTAAACACATCCTCCAAAAAAATTAAAAAAAAATTAGATAACACAAAGTTACAGCAGAACTAAATAATTTTCACAGTCCTCAATCTCCATTAAATCAAACTGGCAGACATATTAAACTTACGAAACAAAAGGTTAGTTCACTATAAATTAAGTAACGGTTATCTAGTTGAATATAAGATTTAGGTGCATGACAAAAT…
TRINITY_DN10978_c0_g2	#N/A	#N/A	#N/A	#N/A	3.3405	1.20834e-25	0.973724	0.67211	2.28974	12.4089	13.2256	13.1383	CTGCTCCTCACGCCCCTGCAGACTGCAGTAGCTGCGTCTCCTCCCCACGCCCGCGACTGGCGGTAGCCTATGCGAAGAGCTCGGACCACCACTCCACCACGCGCCATGGCCGCCACCCAGCCACACGTCGCCGGCCCAAGCTCCGCCCCCACGGGCTCGACCGATCGAGCTCGTCATCTTCTCGTACAACGACGCCTACGGGGAGCAGCGACATTGAGACCGTCATGGACGGCGGCGGAGGAGTTGCTGGGGGCCGCGGAGGAGTTGCCAGGCGCTGCGACCAGGGACGAGCACGGATGCTGCCAAGGGCGTCACCGCCTTCTACAAGGAGAGGCGGCGTCTGCTACAAGGCGGCGTCTATCTCTGCTACAAGGGCGGCGGGGTGTGCTACAATAGGCG…
TRINITY_DN40443_c0_g1	#N/A	#N/A	sp|Q9FL99.1|	F-box/FBD/LRR-repeat protein At5g44980 [Arabidopsis thaliana]	3.32021	5.97986e-34	1.7143	1.86123	0.857816	13.8025	14.4043	16.1273	CATGAATTGCAGAGAAATAAATTTAAGACAAAAGGCATGAAGGACAACCTTTTTCACTAAAGCAAGTTATATGATACATAAATTGATTAATGTAGTAACAGCTGGCATCAGCAGCTTACAGTACATGACCAAACAGCAAAGAAATTACGACAACCAACTGACATAACAGATTAAAATTAGTATTCGAGTGCAACAGAACAGAAATAAATTACTGACAAACCCATTGAAGCAGCAAGTTCAGATTTGAAGCTTCAGCTTAGACAGCAGCCCAGGTTTAATCCTGAGTAGGCCACAAAACACACCATCACTGAATGAAGTAGATCCTCTCTTACAGCATCGACGTGAAAAAATGGGCTTTGGACAGAAGACAAGGCATCTTCAAAATGGGCATCAACTACA…
TRINITY_DN11693_c0_g1	#N/A	#N/A	#N/A	#N/A	3.2896	1.07681e-06	4.00309	3.67076	0.949406	26.39	27.6104	31.1737	CCGATAAGGAGCAAAACGCACCGAACCAAACCCTACCCCACATTTCTCGGCTCGCCTCCCGCGACTCGAGAAATCCGTCGAGCTCGCCGAACCGTGCCGCCCGCATGGCCGTGGGATTTCCCCGGCGATCCGAAGCCGCTACCGACCTCGACCACCTGCGCCGCCATCCCAGCACGTCGCCGACGCATGCCTTTCTCCGTCGCCGGGAGGAGGAGGGCAATTTCGTCGGGCCGAGAAATCGTGGGGCTGCCGTCGCCCGCCGGTCAGCCTCCGCCATTTCCGGCGCTCGCGAACTCCGGTGCGGCAGCTTCGCCTTGCGTACCTTCGCGGAGGCGCCCGGCGACAGGGAGACCACGGACGCGGGCCGTGCTCGCCCCCAATGACAACTGCGTCCATCCA…
TRINITY_DN115854_c0_g1	#N/A	#N/A	#N/A	#N/A	3.27365	7.42385e-08	0.216383	0.361905	0.167542	1.62832	2.84535	2.80683	ATCGTCCATCAAATAAGTACATACGCTGCTGCAATACTCAAAATACTTGCATCGTCTTACGACTCCAATAGATAAAAAGTAAATGATTTGACCGACCCAGTAACTCCTTACAATTGGTGTTTGCAATGAATCTTAGAGTTCACCATAAAAAAAAACAGACAAATTCCAACTAACCAAAACAATTTAGATTTGAAAGTGATAAACAAAAATATTCCAATGCATGATCCAAGCTAGAGCCTCAGGGTGAGGTCAATCCCATCTACTATCCCCTCCCGATCAACTTCACGCAGGCTTCCAAGATCATCTCCATCTCCAGTTCTGCCGTTGCCATCCGCCACAGGTGCTAGGGCGGCACACGAAGGCCCCGGAAGACTGCTGGTGCCACTGCCCGTTCCGGGG…
TRINITY_DN14583_c0_g2	#N/A	#N/A	#N/A	#N/A	3.25079	3.94564e-18	0.757341	0.517008	0.558474	5.05341	5.53263	6.74833	ATCATAATCCGTGTGCTTAATCTACTATTCTCATGGTATGCTCCCTGAGGGCATATGTACAACGCTCCTACGTCAGCCTTCCCTTAACAGCTCCACGTAGGACATTTACAGACGTGGAGGCGAGAGATAGCGAAGAAAGGTCCGAGCCTTCCCTTCCGCAAGGGAATTTCTCTTATCAAGAACGGGAAGGCAAATCTTGGCGTTGTATGACTTGCTTTCCCTTATCAACGCGTTTGCCAAATCCAATGCTCCGAAGCGCGGAATTACTTTGCTCGTCGCGCCAAATTATTCCTTCTTCCCGGGCTGAATCGTCCTCTCTGATAGCATATATCCACGTTCAATCAGAGGAACCACAAATCCTACCGCTGCCGCCGCAAATCCATCCCAGCCGCCCTGCTC…
TRINITY_DN15400_c0_g2	#N/A	#N/A	#N/A	#N/A	3.1256	7.95842e-30	1.78516	1.39592	1.00525	12.4651	11.1179	12.7203	GGAATAAAGAACACAGTTCGAATCATTTGCTTCTCTCTCGATCGCTCTCAGTTTTCCTTCGAACACGTTATCAGCACGCTCTCAATCTTGAGCGATTTCGAGATCGGAAGAGACAAGAACAAGAAGAAAAGGTGAGAAACAATTGCCTGCAGGAGGTTTCCTTGGATTCCTCCTTCGTCTTCTTCGCCAGGAAAGTCGCCGGAGCCGCCTCGTCGCGCGCCGCCGCCATGGTGCTGGTGGACTTCGCCGCCACAACCGCCATGTGCAGCGCCTTCGACATCTTGGTGGCCGTCGCCAAGTCTTCCGCCGGAACGAACGCCATCGCTATGGCTTCCACTGGTATGGAGGTCGCCGCCATGGCCCTCGCCGCCATGGCCCTCGTCGTGGTCGCAGAGGTGG…
TRINITY_DN80068_c0_g1	#N/A	#N/A	sp|Q9SJR0.1|	Ethylene-responsive transcription factor ERF024 [Arabidopsis thaliana]	3.10286	0.00275774	0.216383	0	0.108344	0.617639	1.22877	0.950738	GTCGAGCTAATTAAGCTAGCTAGTCTACCGGTCACTAGCTAGATACTCCAGCTAGATTGGTTAGTGCAATGTACGTAGTGCATTGCATGTGTTGATTGGTCGTGTACGTGTTGTACTGCACGGGTGTGATTTGGCTGGTGATCATTAGGTCGTTGATGGAGCAAGCGAGCTTGTGCGGGAGGCGGCCGCGGGCGGAGACGCGCCACCCGGTGTACCGCGGCGTGCGGTTCCGGGCGGGGAAGTGGGTGTCAGAGATCCGGGAGCTGCGCAAGCCCACCAGGATCTGGCTCGGCACCTACCCGACGCCCGAGATGGCCGCCGCCGCCTACGACGCCGCCGCATTGGCGCTGCGGGGCGCGGGCACGGCGCTCAACTTCCCGGACGCGGCCGGGTCGCGCC…
TRINITY_DN51486_c0_g1	#N/A	#N/A	#N/A	#N/A	3.09111	0.00430712	0	0	0.390932	1.01068	0.94845	1.19439	CCAACTTCTCCTTCCTCTCGTCTCGCCTGAGATATCGCATCACCCGCCCGCCCGCGCATGCCGCCGCCCTCCTTCCCACGCCGCCCTGGCCAACAGCCAGCCGATGGAATCGACGAGATCCACTTGATAGACCTCCTCTCGCCTGAAGCAAAAGAACCACTGGGTGCGACGATGGCCTCCGCTTTCTCCTTGTGCCATGGTTCGGGCCGCGCTTAGCCGAGACGGCACCAGCCTGCTGGCCGTCATCGCCGTATCACACGTCGTCGCTGGCGACCAAAGAGTGATGGATCTAGCGGGTGGGGCTCACATCATGAGCTCTTTGATCGGATCTGCTGTATTGGTAGATTCAGCGAGGATGTGGTGATTATTTGTCTGAACGAATTAGACGGTTCAGAGATT…
TRINITY_DN4630_c1_g2	#N/A	#N/A	#N/A	#N/A	3.08571	5.04251e-12	0.486862	1.08572	0.949406	10.0507	6.42838	4.35954	TCCCCGTCCGCGTCTAGCTAACGAGCTACGACTACCACGAGGAAGGTGTGGGGTTTTTTTTTTTTTTTTTTTTAACAGGGGATAGGCCCAGAAGGGCCTGGATACTGCATTTAATCCAGAAGCGGCGTGGTACAAATTACATAAAGGACCTTAGATAACAGAACAAAACTAATCAGGTCCTTAGCTTTTACAGAATAGACCCTAAACAGAAAGTAGGAAAAGCAATCAGGTCCTCCATCACCGCCGACGATCTTAGGCTTCAAGCGACGGTCATCGCCACCAGCACCGGGGACTAGGCCACTTGGTGAGGTGGAGAGAGTGAGCTCCGTCACAAGACCTACACAGGGCCTCCAAGGGAGGTTGAAGAAATCCTGACGCAACACCGGCGCCAGGCCATGG…
TRINITY_DN24610_c0_g1	#N/A	#N/A	#N/A	#N/A	3.05878	8.20328e-13	0.595054	0.465307	2.01051	7.97315	9.95873	6.80805	GCCAGCCAAACAAGGCGAGGCAAGCTGCGAGGTGATCCGACGTCATGGGCTGCTCGTCGAAGAATCGGAGGTAGGCCTGCAAGGCCTCATCGCCGATGATCTCCCCCTCCCGCGCGATACCCAGCTGAATCATGAGGGTATGCTGTTGCGCCTTGATCGACTTCCCTGGCGCGAACCTGCCTGCCACACGTGCGCTCCTGCGGACCACGGACGGGGGAGGCCGCTTCTTCCTCAACTTCCTGGGCGGAGGGCGGGGGAGCAGGGCGGCCTTCTTTGCCCTGCACCTCTCACGAAAAGCCGCCAAGCCACACTGGATGTCCGTCGACCCCGAGGTAATGGACGCCGCGGCCCGCGAACCATCCAAGACCGGAGAGGCAGCCGCACCCACTGGCGCGTCGC…
TRINITY_DN23722_c2_g1	#N/A	#N/A	#N/A	#N/A	3.05209	2.65251e-06	0.216383	0.206803	0.335084	2.30211	2.5292	1.31383	GCACTGTTACATTCGCCGGCGGAGCCTTCCGGAACTCAACCCTCCGGCCAGATCACGAGGCCAGGCCTCTGGTAGGTCCTCCTCTTCACGCAAGAGAGGCCCTAGGACCGCCGCCTTTATTCAGGCCGAGCCCCCACGCAACGGCCATCCCGGCCGCCCTTCACACCGAAACGGTAGCGAAGGCGACCCTGGCCGCCAAGCCCGCACGAGGACGAGTGGTGCTGCGGCGGAGAAGACGACCAGAGCAGGCAGAGTCGGCCTTGGCCAGAGGGCATCAGCCGGAGTCCATCGGCCCAAGGGCCTAGACCTCCTCCATCCGCCGCTCGCGCCGCCGCGCACCGCCGCCTAAGATCGCCCCTCCATCGCTGCAAACTGCCCCCACACCGGCCCGAGCACCAA…
TRINITY_DN70363_c0_g1	#N/A	#N/A	#N/A	#N/A	3.03271	9.27624e-05	0.324575	0.0517008	0.167542	1.06571	1.79152	1.55271	GGCGGGGCGGGAGCGGGGGGGGGGGGCGGCGCCCCTCGCCGTGCGCCGCGCCGCCGACGAGGACGCGCTGCGGCACAGCACGGTTGCGTTGGACGGGGACCTGCGGCGCCTCCAGGACTCCGTCGCCGCCCTCGAACCCGCCGCGCTCGACAAGGTGAGCTTCAGGCGGCGGGGTCGAGCGGTGAGCAGATGGAGCCCCTGTCCCAACCCTACCCTACTCTCCACCGGCGACTGTGGCTGTCGCTGCGCCGCTGTTTCCCGCCGGTGCCGGCGCCTCCAGACCCTGCCGCCCAGCGCCCTGCAAGGCGGCGCCTCCACCTCAGGTCCCCACCTCCGGTGACGCGATGACGGAGTAGCGGCTGGACGACGTTCGGCACATCCACGAAGGTGGTCGCCGAG…
TRINITY_DN27025_c0_g2	#N/A	#N/A	#N/A	#N/A	3.00535	0.000790623	0.486862	1.44762	1.56373	15.6656	4.4261	6.68861	TGCTGCACTTCCTCGGCATCCTCCCCGTCGCCAAGCTCGGGCCACGTCGACGCCGCCCGTCCTCGACGCCACGTCGACGGCGCCCTGTCCTCGATGCCGCTCGTCCTCGACGCCACGTCGACGGCGCCCTGTCCCCGACGCCACGTCTCCGTCGCCAGCTCGATGACGCCAGGTCCCCGACGTCGACCCGTCCTAGACGGCGCCCTGTCCCCGGCGCCGCCATGTCCTCGACGACGCCCCCGTCTCCGACGCCAGATCGACGACGCCATGTCCCTGATGCCGATCCGTCCGAGATGGCGCCCTGTCCCCGATGCCGCCCCGTCCTCGAGGCCGACATGTCGTCGACGCCGCCCCCGTCCCCGACGCCAGCTAGACGCCGCCCTGTCCCCGACGCCGCGT…
TRINITY_DN27869_c0_g3	#N/A	#N/A	#N/A	#N/A	2.93892	1.42926e-23	1.13601	1.49932	1.67542	7.63626	13.5945	11.7051	GTCGCGTATCTCCGCCGACCACCTCCCCCACGCCCGCTGCCGGATGCCGCGGTACGGGTGGCTGGGGCTCGCCCTGCGCCGCTTCGGCCTCACAATGGCCGGCGAACAGTGCTCGAGCTTGCAGGACTCCGCCATGACCCCTGCATACAGAGATGAGAGAACACACATCACTAACTGCATCGAAAATTCCTGCTGTGTTGAGACGTAGCAGCAAAGTGATGTGCAAGCAAACCTGTAAAGAACGGCTCAATGTCGTCGTCGTCATTGTCCATGAACTCCCGGAAGGCGGCCTCCCAGTCACGAGTGTCCTCATCCACGAGCCTGCTGACGCGCATTTTCTTCTTGCTGCCACTTCTCCCGGAAGGCGGCGAACGGTGCGCCTGCTTGCAGGACTCCGCC…
TRINITY_DN20293_c0_g5	#N/A	#N/A	#N/A	#N/A	2.9246	5.51144e-07	0.120093	0.25747	0.717081	2.09267	3.22368	2.83609	GGGTTCTATACAGGATCTGCGTAATGGAATTCTGTAAAGAATTCCGAGTCCGCATCCAGAAGTCGCTGGATCATCCCGATCGCTGGTTCGTGAGCAGCGTCATAATGGTGAGTCATGCGTACCCCCTTGTTACTTCGTCGAGCAGGAAAACCGCGGGAAATTGCATCAATGTCAAGCGTTGGCTTATGAACGCGCACCCAAGCAAGAGCAAGCTTAGCTCCATCAACTAGTTGAATTCTCACAAAGTTATGAATATCTGCGGCACGCCTGAACTTTCCCATCAACTCAGCAAAATCTTGGGGTGCAGGATTCTGAGGGAACATGGTGCTGTAAACCATCGCCAGAGCAGATCGGCAGTGCTCGACGAATTCGTTGACTTGAGATACTCGATCTTGGAGC…
TRINITY_DN8879_c1_g1	#N/A	#N/A	#N/A	#N/A	2.91194	1.77522e-11	0.432766	0.465307	0.726016	3.36894	3.63573	5.07618	CGCAGCCAATCCTGCGAGAGGAGAGCCCAGCCAATCCCCACGTTGCTGCCCTCCCGTGCCCAGCCCTCCAATCCCCTCCCATCCCCGTTCCTCTCCTCCGCAAGCCGCCGCCGCTCAGCCGCCGCTTGCGCCGCCGCCGCTCAGCCTCCGCTGGCGCCGCCACCTCGCGCAGCGCCGCCTCCTCCTTCGCATCAGCGCAGTGGCGCTCCGCGTCCTCCTCCTCCTACGCCCAATTTCTCCTCTTCCCGCATCCTCTCGACCTGGAGGACCACACGGGGAAGATGACGAACAGGGCAGGGGCCGCCTCTCCCGTCTCCTCCCATCGCGCCGCCCGCTTTCTCCCCCAGTCCGCTCCCATGGTTCGTCCCCAATCCCTTTTTCCCTCTTCCCCCAGATCCC…
TRINITY_DN11100_c0_g4	#N/A	#N/A	sp|P46263.1|	Tubulin beta-1 chain; AltName: Full=Beta-1-tubulin [Solanum tuberosum]	2.87984	0.000659795	0.108192	0.310205	0.0558474	1.12298	1.21191	1.19439	CTCCTATAGCTTAACAATCCACCAAAACCAGTAGTAATTATGACAGTATTGTCTTACACAGGCATGCAACACACTAGCCAGTAGATATGACAAGCCAGACAAGAAACTACTACCCACCTAATTATATGTATGCTCATCTTGCAATTTCAGAAAGTAGTTAAATGCATTAGATGGCATGCAAACAACACGAACGACAGTACTTAACTATTAGGACTACTTCCAGCATTACTGAACATAGACCATGGTCATCAACTCAGCAATCATGACTGAACTTTTAACCTTACAATGTAACACACATAGTATAATGAGGAAAAGAATCAGCTGCCCATTATGTACTAGGTTGAGGTAAATCCCTTTGTTCTCGGGAGAAAGCACACTGCAGTTAATTCAATGTTGTGA…
TRINITY_DN13411_c0_g1	#N/A	#N/A	#N/A	#N/A	2.87637	4.42807e-07	0.270479	0.413606	0.22339	1.90907	2.31843	2.44851	GAGAAATCCTGAGAGTTCACGATTGATAATCTGACCCCAAACCCAAGCCTGACTGCAAAGTCTCCCCGATAACCACGACATCCTCCCCGTTTCCTGAATCCAACTCAACCCGCTCGAGGCAAAGACGGCAGGGACTCATGGTCTCTAACATGGCAATATATATCGGGACTCGCCCGATCCAGGAGAGGCGCTGCCAAGCTGACGGACGCGTTCATGTGATCTTCCGTGCTGCGCCGACGAAGTGTTGCTCGCCGACAGAAGGATGACTTTCGACACCCCGGCGATCGACCACCTCTCGTCCAATTGGCCGCCGCGTGCGCAGATTGAGAAGGCTCAACAAATATTCTTTTTCTTATCCAACGAGAACATGTGAGTCGCTGCCTCCACCCTGCCGCTACG…
TRINITY_DN18820_c0_g1	#N/A	#N/A	sp|Q9ZT94.1|	Retrovirus-related Pol polyprotein from transposon RE2; AltName: Full=Retro element 2; Short=AtRE2; Includes: Protease RE2; Includes: Reverse transcriptase RE2; Includes: Endonuclease RE2 [Arabidopsis thaliana]	2.85631	0.00832389	1.13601	1.55102	0.279237	2.30211	9.01028	10.9287	CGTTTTCCCTCATCTGTCTTGTTTGCATGGTATCAGACTAGATTGCATCTAGACAACTTTCGATCCCAAACCCAGCTTCCGCCTCTCGCCATGACAACTCCCGGCCAGACCTCTGCCTCCGTCGGCAGCCTGACCACCGCAGCCCTCTCCACCGACACCAGCGCGGCCCTCTCCTCCACTGTGACGGTCGCCACCTCGCCGGCCTCCCTCGCCGTCAACGTCGCCAGCGTGAAAACGCACGTCCCTGTCGTCCTCGACCTCAAGGCCTCTAACTTCTCCAAGTGGCGCATGCTCGTCAGCGTTCTTCTCGGTCGATACGAGCTCACCGGCCACGTCACCACCAACACTCCCGTTGCTGCTCGCACCGCGGAGTGGTGCCGCCAGGACTTCACGGTCCGC…
TRINITY_DN21720_c0_g1	#N/A	#N/A	#N/A	#N/A	2.8349	0.00299063	0.108192	0.103402	0.167542	0.617639	1.11654	0.968056	GGGAAACATGTATTTTTATTAATCTCTCAATGGAGAAACGAAATTACAAGATCCCTTTACATATGCGCTCCGTGGCCTGCTAGCGCGGCCGATATGACTTGGGCGATTGTGTGTTCTGGTTCACGGGGCCTCGGAAGGCTCCCGATTAATTACGTCCGCGAGTCAACGCCGCGAACCACCTCCGATTAAGCTGCTGCAATGGTCGTCGTCTTCAAGTCTCGTCTTCTCCATGCACTTGGCGTAGACGATGATGATGGGATGGTGAAGTGGAAAGCGAGACGGTACGTCCGTCTCCCCGGCGATGTTTAGCCATACTCTCCGGCTTGTCGATGTCCGATGATGAAGATGTCTGGCCTCGTCAGCTCAGACAGATGGGCGGCCTTCGCCTCGTCGGTGCCA…
TRINITY_DN7478_c1_g1	#N/A	#N/A	#N/A	#N/A	2.72254	7.4579e-05	0.432766	0.103402	0.22339	1.45987	2.00228	1.49299	ACCAGGACGAGTTTCTAATTTTTTTTTTTTTTGAACAGGGAAGGGTCCCAAAGGACCCAGAAGCTGCATTAATTATACTCGGTGGCAATACATTTTACAAGGAGGACCTCAAAGAAATCTAAAAATAAAATCGAGTCCTGAACTTTTACAACCAAGACCCTTACAATAAGATCAGAAAAGCAATCGGGTCCATCGCCACCTTCCTCGCGTCGATTCTTCCAGTCGCGGCCAGCAACTACATCGCCGGGGACGAGACCTCTTGGGATGAAGCAACCGAAGAGCGCCGCGCTGCTGGAGAAGAAGGGCCTCCACATTGGCACGCCGGCCGGGAGGTTGGTGATGAGTTGACGCCGGCAAACGATCCGAAGATCAGCCGCACACGTCAGAGCTCGGAGCAGC…
TRINITY_DN20705_c0_g1	#N/A	#N/A	#N/A	#N/A	2.70616	1.36055e-07	0.757341	0.206803	0.558474	2.24596	4.26803	3.3443	GATTGGAGCTGCATAGAAGTGAACTTTTCCTCTCCGCTCTCCTCCCCACTGCACTGCTCTCCTCCCTTGGTTTCTCTGAGACAGGGCCGGCAGGCCCCTCCCCCTCCCGTCTCCGGCGACCGCCGGCGTCGTGGTGTGGTGAGGGTCCCTCCCCTGTACAGCTGTAGTGTAGGATTTGGTTTTGCCTCCATGGCGACTGGCGTTATGCCGTGTAGAAGATGCTGGTCTTGGTCGTGGGCGAGCAGCGGCGCAAGACGGCCGGTGGGCTTCTCTGCTGGAACTCCATGGTGGAGGGGAGCAGTGAGGATCCGATCTGGTGTCGGCATCAGCAATAAGCTCGTGGCGTCTCCGATTTGTGCGGTTGCTTCCAGATCCGTCCGTCGTGGAGGTGGACAGAAG…
TRINITY_DN13861_c0_g3	#N/A	#N/A	#N/A	#N/A	2.69467	1.15151e-49	39.7296	44.609	51.173	194.262	355.541	325.83	CCAGCCCGTTGAGGGCGTCCACGCACGACAGAAGCTTCAGCGTGTCCACGGGGCACTTTCCCGTCGGCGACGATGGCGGCGGGGTGGGTGTTGGGGTGACAGGTGTCGGAGGTATCGGTGTCGGAATCACAGGGGTCGGCGGTGTGGGCGTCGGCGTGGGCGTGGGAGTATGCGGCGGCGTGTGCGGTGGCGTGGGCGTGGGTGTGGGAGTGTGTGGCGGCGTGGGCATGGGTGTAGGAGTGTGCGGTGGCTTGGGCGTGGGTGTAGGAGTGTGCGGCGGCCCCGGCTTGGGAGAGTGCGGTGGTGGAGGGCAGGGCACGGACGACGGCGGAGGCTTGAGCTTCCGGGGCGGTGGCGGCGGTGGAGGCTTCGGGGGAGGGCAGGTGGGGCAGGCCGCGG…
TRINITY_DN7823_c0_g1	#N/A	#N/A	#N/A	#N/A	2.68923	1.00313e-25	1.71213	1.29097	1.62181	9.23426	10.3871	10.0425	CTACTGGAACTAAAGAGGGAGCAGGACACTTGGGGCCTTTTATTGGAGAAGATTTTGCGGTATGTACATTGCTTTCACTAGAAGAGATGAATGGCAACAAGGAATAGCATCAGTAGGCCGGGTTGGTTTGGGATTAATAGTGTCGGCTGACATGTTATTTGGTAAGCTTCATATCAGCCAACATGAATTCACTTCTTTATATTCTTTTCCTAGCTTTCTAGGAATTGCCGTGTGTCCATAATGTTATCAGATTCCCTGTGATCATTCATGCATACCAAAATTGAATTGACATAACTTATTGGAGATAATTGCTTATGCGTAGCAGATTGGTTATATGTCATATGAGCACTTCAAGTTTGAGTGAGTGGTATTTACCTCATAACATATAGTACTAATATT…
TRINITY_DN39092_c0_g1	#N/A	#N/A	#N/A	#N/A	2.67807	6.02413e-05	0.216383	0.206803	0.390932	1.96521	1.21191	1.91103	ATTAACCTTTTTAAGGTGTTTCTGTTTTTTTTTTTTTTTTTTTTTTTTTTTTTGCGAAAGTGTACATGCATATAAAGATCAACTCATACAGAGTACATGACACGCACACACACTACTAGAAACTACTACCACAGCTGTCCTAACACATTTGCACAAACAACCCCAGCAAATAAAGACAATACAAAGAAGTCCATCTGGGGCTAATCTTCCACAGTGCGTCGTCTCCAACCACGGCCTCTCTTCCGCCATGCTCCTCCACTCCAAACTCCATTGCAGTAAAGAAGAGGAAAAAAAGACGTCACGCGTCTCAACTGCATACGCCATCGCCATCAGAGGCTTTGAGAGCCGCAAGAATGCCTGTCCTGATGGACAGGAACTAAGGTATGGTTCCAGAACATC…
TRINITY_DN31719_c0_g1	XP_025879460.1	cytochrome b561 and DOMON domain-containing protein At5g35735	#N/A	#N/A	2.67584	8.23218e-05	0.377048	0.206803	0.446779	0.842235	2.95073	2.80683	GTGGGACATGCCGGTCCCTTCATTCTCTCCTCATCGTTATCTTCTTCCTGGACATATCTTCTTCCCTCCTGTTTTTTTCCTCTGCCTCCCAGTCAACGCTGCCCACGCTGCAGATTCCGGCCGCCGCTGGCCTCCTCTCCAAATTCCGTTCGTCAACACGGCCTCACCAGCCTCCTCTCCTCCTATTCCCTACCGGAGAAACGCCGTTCCACCACTAACTGATCCCCGTCCGACCCTAACGCTGCGAGGAGATCAACGCTGCGAGGAGATCGAGGAGCCGAAGCACCACTTCGATGGTGGCATAGGTAGCGCCGGCCGCTGCCTCCTCCTGCCACGGTCGGTACTTCACCGTCGTACACCTCTCCCGAGCCCTCTCCGGTCCCCAGCCACCTCCATTTT…
TRINITY_DN38533_c1_g1	#N/A	#N/A	#N/A	#N/A	2.66138	0.00189924	0.270479	0.310205	0.0558474	0.56149	1.8969	1.67215	GCAAAGCACATCCATATCTGTAGTATGTGTCGCAACACTTTGGAGAAAGTTTACCATGATGTACCACCCTGATTTCGAGGGAGCTGCGTAGGGAGTCTACAGCCCTGCCAAAGTGGCCATCCTCAAATGCTTTGGAGCCATTGTCGAAATGCTTCTGGGCAGCTTCCTCCTCCGGTTGTTGGCCCTCCTTCTCCCCGTTGCCCACTTCCTCCCATCCACCCCACTCCTCACCATTCCCCTCAGAGGAGGAGGCCATGATGGATGGCAGCGTTATAGCCCTAGCTTGATCTGAAAAGAAAACGATATATGTGGGATTACAAACTCCAATTTAACAAACTCATTAATTCTTGAAAAAATGGAGCACCATCCACGCTCCCACCGCGCTAACAATACTACTAC…
TRINITY_DN19458_c1_g1	XP_025882277.1	callose synthase 3	sp|Q9LXT9.3|	Callose synthase 3; AltName: Full=1,3-beta-glucan synthase; AltName: Full=Protein GLUCAN SYNTHASE-LIKE 12 [Arabidopsis thaliana]	2.64875	2.30658e-15	1.08192	0.620409	1.1728	5.44645	6.21762	6.09141	TTCATGATGTGGTGGTCCCAGCCTCGGTTATTTGTTGGCAGAGGAATGCATGAAGGCGCATTCTCCCTCCTGAAGTATACCATGTTCTGGATTATCCTTTTAGCAATGAAATTGACAGTGAGCTTCTATATTGAGATCAAGCCTGTGGTACAGCCATCAAAAGATATAATGAGAGAACCGATCCGGACATTCCAGTGGCATGAGTTTTTCCCTAATGGAAATAACAATATTGGTGTTGTCATTGCACATTGGGCTCCAATAATTCTTGTCTATTTCATGGACACCCAGATTTGGTACGCAGTTTTCTCTACATTGGTCGGAGGTATCTATGGGGCTTGTCGTCGACTTGGCGAGATACGTACATTAGGCATGTTGAGATCTCGCTTTGAATCTTTGCCT…
TRINITY_DN744_c0_g1	#N/A	#N/A	sp|Q9M886.1|	LOB domain-containing protein 41; AltName: Full=ASYMMETRIC LEAVES 2-like protein 38; Short=AS2-like protein 38 [Arabidopsis thaliana]	2.64686	0.000897792	0.649149	0.103402	0.0558474	1.40372	1.8969	1.79159	AAGCACCACCAGCTAGGGAAGATGCGGATGAGCTGCAACGGCTGCCGGGTGCTGCGCAAGGGGTGTAGCGACGGGTGCACCATCCGCCCGTGCCTGGAGTGGATCAAGAGCCCCGACGCGCAGGCCAACGCCACCGTCTTCCTCGCCAAGTTCTACGGCCGCGCGGGGCTGCTCAACCTCCTCGCCGCCGGCTCCGACACCCTCCGCCCGGCCCTCTTCCGCTCGCTGCTCTACGAGGCCTGCGGCCGGATGGTCAACCCGATCTACGGCTCCGTCGGCCTGCTCTGGTCGGGCCAGTGGGAGGCGTGCCAGGCCGCCGTCGAGGCCGTGCTCAAGGGGAACCGCATCGTCCAGGTGTCCTCCGAGGCCGTCGCCGCCGCGCAGGCCACCCCGCCTCTC…
TRINITY_DN14350_c0_g3	#N/A	#N/A	sp|Q7XII4.1|	Remorin 4.1; Short=OsREM4.1; AltName: Full=Remorin group 4 member 1 [Oryza sativa Japonica Group]	2.64231	6.07987e-08	0.649149	0.517008	0.390932	3.31279	4.05726	2.26935	GTGAAAACTGTGGCATTGTTCTGGTGCAGGAGGAGACGCCATATCCGAAGAATACAAGGACGTGGACATGGTGAGCACCATGTCAGGATCATCATCCTCGTTAGACACCGGCGGCGGACACCGGTCGCGAGACGCCCACTCCACGGGCTCGAGGTTCAGGGTGCCCGAGGAGGACTCGTGCGACTCCGAGAGCGTGGCATCCAACTTTGAGTTCCACAAGGAGCGAGGGGCCAGCGCTCGGTCGGCGCCCGCGCCCGCGGCGGCGGTTCCGCCGTTCTCGAAGCACCCGCCGTCGAAGTGGGACGATGCGCAGAAATGGATTGCCAGCCCGACGGCGAACCGGCCTGGTAGGGCCGGCAATGGAGCTTTCCCGAGGAAGATGGAGAAGAGTGGTTTTGG…
TRINITY_DN4683_c0_g2	XP_025880854.1	sarcoplasmic reticulum histidine-rich calcium-binding protein	#N/A	#N/A	2.62307	5.34832e-08	2.75888	0.827213	0.558474	7.18707	10.4856	8.06216	GTATATACTTTCATCCTATATATTACTGCATTTGATATCATATCATATCATATCGATATCATATTTGTTGGTATATTACCATATAAATTTGGTTAAAACATACTCCGTATTAAATTTGACTTAGACTAAATATTATACTCCAGAGTAAAGTAATATGGAGATTAAACAAATTCTTTAGAGTCAGGGAAACCCAAAAAAGTGAAATGATGTTGCTATGAGTTTCTGACATTGCACGGGCGCACACACACACTGACATAAACACGCACCTGCGCGACCTAGAACTGGAATAATTCTACTGTGATCATCATATTACTAGTACTTACTAAAATTACTAAAATTACTACTACTGTTTGCTAGGAATGGAAAGACTGGTTGCTAGGAATGGAAAGATAAAGCAGC…
TRINITY_DN43870_c0_g1	#N/A	#N/A	#N/A	#N/A	2.61069	1.49994e-07	0.649149	0.206803	0.670169	2.47055	2.95073	3.76234	CCTAGCGCGCGCCGCCGCCGGCCCCCCCCCCCCCACCCCTGCTCCCTCCCTCCGCCGCCGGAGGAGTCCACCGGGCAAAGCCCGCGCTGGAGGACAGCAGCGGCGGGGCTCCTCTCGCGCGCGACGGCCTCGGCCTGCGGCGGGAGCCCGCGGTGGTGGGAGATGGCTCGGCCTCGGCGGCTCGCCGGCGTGGCGGCGGCCTAGCTCGGCCTCGGCGGCTCGGCCGGCGTGGCAGTGGCCTTGCTCGGCCCCTCTCCGCACGGTGGTCCGAAGCAGCGCGCGGCGGGCGGAGCTCCGGCTCCTCCCAGATGTGGCGGCGACGGCGGCGGCTCCCTGCTGCAGTCCGGCGAGGGTGGGCGGGGTGGCAGCCCCTCTCCCCTGCTTCTTCCTCTGCGGGTG…
TRINITY_DN12749_c1_g2	#N/A	#N/A	#N/A	#N/A	2.60879	0.00570009	0.0540958	0.155102	0.279237	0.505341	1.36998	1.07495	GCTGCACGCCGACAGCCTTGGCGCAGACATTGTCGCCTCGCAGCATGGTGAAGACGGCGTTGCGCTGCACGCCGGCAGCCTTGACACGGACTCGTTGTCGTCGCGCTTGGAGGCTGTGGTGGAGGTGGCGCCACGATACACGCGGGCGGCCTCGTTGCGGACGTCGTTCTCGCCTCGTGGGCATCATGGAGAGGGCGCCGCACTGTATGTCGGCAGCCTCCTCATGGGCGTCACCATCGCGCCTCACAGGTGGTGGAGATGGCGCCGCGCGCCAGCAGCCCCGACACGGATGTCGTCGCTGCGCCCCGCGGGTGGTGGAGATGTCGTCATCACGGCTTGTGGGTGTGTTGATGGCGCCATGATACACGCCGGTGGCCTCATCACGGACGTCCGTCGCGG…
TRINITY_DN29815_c0_g1	XP_015645137.1	organic cation/carnitine transporter 2	sp|O64515.1|	Organic cation/carnitine transporter 2; Short=AtOCT2 [Arabidopsis thaliana]	2.60161	0.00223674	0.37867	0.206803	0.111695	0.954533	2.5292	0.776356	GCGAGAGGGCAAGATAAGCTAGAGGCACAGCACACGAAAGCGCTCACGTGTTTCAACGTGCCAATGGCTGACACGGCCACCGCCCCCCTCCTAGCAAACCACAGAGCCAAGCTGGCGAAGGCGCCGTCGATCGATGACACGATCGAGACGTACATGGGCACCACCGGCGCCGGGCAGCTCCTCAAGGCCATCCTGCTGGCCTTCGCGTGGGCCTTCGACTCGCAGCAGGTGTTCATCTCGGTGTTCACCGACGCGGAGCCGCTGTGGCACTGCACCGGCACCGACGCGTCGTGCTCGCCAGCAACGGCCTCGCCTTGCGCGCTCCCGGCCAGCGCTTGGGCGTGGGACCGCCCGGCCGTGACATCGGTGGTCTCTGAGTGGTCACTCAAGTGCGCCGGC…
TRINITY_DN33912_c1_g1	#N/A	#N/A	#N/A	#N/A	2.57769	0.00364249	0.108192	0.258504	0.185972	1.50928	0.896285	0.716636	GTTTCATTGGTGTTATATCAGACTTGCATACTACACCATGCAGTGGTATGCCGGGTCACCACAGGGAGGGAATTTCCCCGGCGGATTTCAGCCTGCCGGAGAGCTCTTTTCTCTCTGGTGTTTTCCACCCCGCAGGGGCGGCTGTGTCTATTCACGATCCTCTTCTGCACCTTAGGGTTTCGGGTAGATGAAGTACGCGAAAGGGAGATGGCCGAGGGGGATCGTGGGCCCCCTCCCCACGTGGCGGCGCGCCTAGCCAGGTGGCCGCGTCGGCCTATGGGGAGGGCCCACGGCGGCCCTCCTCGGCCTCTCCTTTTGGCTGGCTCCTTCTTTTGGAGAAATAAGACCTTCGGTATATTTTCGTCAATTGTTGATCTTCAGAAATATTGTATCCTGACG…
TRINITY_DN15925_c0_g1	XP_015649076.1	uncharacterized protein LOC4345564	#N/A	#N/A	2.57542	0.00435382	0.37867	0.0517008	0.111695	0.842235	0.94845	1.43327	GGCGGTTGTAATTTTAAATGCGACGTAAAGTACATTATCTGCAGAAATAAATAGTACTCCTACATTATTAAGAAAACTGCTTCTGGAAATGACCACATTATTTGTGGTAGCAGTTTCTCTTAAGAAAACCGCTTGTGCAAATAAAATTTTCTAGCTAGTGGCGGTGTCTTGAGAAATCATTACAGTAGTAGTGGTCGATCGATATACGTACGCTGATTTGAGAGGAATTAATTAAGGAACAGTGGATAGCTTGAATAATCATAGCCACTTCGCTTTAATCTTGTCCGTATACCTGAACACACAGGTGAGTGCGAGACTGCCATCCATCCTCTTGAGCACAAACCTCTCCACCAGCACATAGCATCCAAACTTGTGCCACTGCCCCAGGGGCCTCTCCAC…
TRINITY_DN7124_c2_g1	#N/A	#N/A	#N/A	#N/A	2.55994	4.1298e-17	1.08192	1.18912	1.34034	6.12024	6.58646	8.42048	CACCCTGAACTCCTCTTGCTTGACCACCGCATGTGATTACTGTAGATCTCCGGTGTCCCTCCGCACATTGGGAGAAGACACCACCGCGTGTGATTACTGTAGATCTTCTCCAACCTCTAGACAACCGCTGCAGGCCAACAGCGCCGGCAAAGCAGAGCATCGACTACCAAGGCACGAGCTTCTGTTTTGGAGCTTATCGAATCACGCTTAGTTCACCAATTATTCGTTGAGATAAAAATGTTCAATACTGCCTCATCCACGCAATGACGAAAATCTGTATGAGAACAATGTTCCCATTACTAGATCGGAATGAGAAGAACGAAAATCTGTAAAAATCGAACACAGAATGAGATCAAGAAAAAAACAGGCTCGTACAGCTTGGATTTCTCAAATCTTAGC…
TRINITY_DN41981_c0_g2	#N/A	#N/A	#N/A	#N/A	2.54859	0.0411511	0.37867	0.517008	3.57423	5.278	11.5922	8.36076	GCCCCAACCACGACCTTATCTCTTCTTCGCGTCTCTCTCCTGCAGCAATATCCGCACGCTCCCGCATCCCAGCCACACCGCCGCGCTCCGCGCCGCAGCCATGCCCCCGCGCCCCAGCCATGCCACCGCGCTCCACCTGCGCGTCGTGCCTCACCTCTCCCGCGTGCGGCCGCCACCTTCCCCGACCTCCTCCTCCGCCGCTGCGTCGCATCCTCGTCGCCGCCCACGGCGAGCCTCCCCCGCGCGCGGTCGCCGACTCCCCTGACCCCCTCCACGTGCAGCCCTCCGAGGTTGACGCCGCTGCTTTTCCGTGTTCGACGCCGCTCAATGTCCCATCGGCGGCCGGCGGTGGTGCTGGTGCGGATATGGCTGCTGCTACAGGGGTCGATCGGTCTTGCT…
TRINITY_DN5572_c1_g1	#N/A	#N/A	#N/A	#N/A	2.50386	1.85349e-12	0.809273	0.667457	1.51961	5.00849	5.38509	6.29505	GTAAGTGTGTTAAGCACTGCGTGAACCACAGACTAATCCAGGAGTGTCATTTGCAGGCCGTGGTCATTTGAACTGTTAGTACCTTGTATTTAAGACCCAGCTAAGATTTTGCGACTCTATTGGACAGGGAGGAAACTTTGGATGTTGAATTTGCTAGAATCGATTGGCTCTACTGTTGCCTGAATGAATCTATATGAATTTGGGAAGTCATGCTTTCATCTTTCATGCCTTGTCTATTACTTCCAAAGTAAATGGCAGTTCCGATGCTACAGCTGCAGGTCCTGAAGAAATATGTTTCGATGCCATGTATATTTGCTCTTTCTGTCTGGAAGATCAGATTTGGTAAACAATGAAACTGCGAAGCTACTAACGAGAGCCGACACACATGTTTGCTCTAAT…
TRINITY_DN25984_c0_g1	#N/A	#N/A	#N/A	#N/A	2.4751	0.00261952	0.0540958	0.206803	0.446779	1.62832	1.2646	0.895796	GAAAATTCAGATTTCCTTGGAATGGTCGCAAACAAGTTTAGCTCATCGGACTCTCCTGAAGTGCTTGCCAAGGATGCTGAAATTCTAGGTGTTGTGACTCAATGTGCATCTCCATCTCTAGCTGCAAAGATATGCAGACCAAGTTATGTTGCCAGGTTTTTCTGTCATGCTCTTGAAGGAGCACAACCTGAATCCGTGTTGGTTCATGAATTATCAGCGTGCACATCTTTACTGTATACAAAAAGATTAGCATCACCTTCGTATCAAGCATTTAGAAGCAACATAATTCATGGGGCCTTTGTCACTGCCACTCCTGAGGCCGATGACGTTTCTATCTTGCTTAACCTCACTCTTGGAGAGGTAGCGTGCATTATACAACAGAGCTTTCTATTGGTAGTG…
TRINITY_DN5095_c0_g1	#N/A	#N/A	sp|P20075.1|	Embryonic protein DC-8 [Daucus carota]	2.46986	0.00204596	0.595054	0.517008	0.446779	0.449192	5.63801	2.74711	GTCGTCGGGCGCTTCTCTCTCGCACTGTCGCACAGCCAAACACCTCTGACCGAGCGCGTAGCATCGATCTTCTTCTCACGGTCACGCACCACCACCAGCACTACAACACCATCAAGATCACCTAGCCAGGCAGCCATGGCGTCCGAGCAGAGTCGCCGCGAGGAGCGCGCGCAGTCCGCGGCGCAGAAGGCAGCCGATGAGCTCGCCGCAGCCAGGCGGGACATGCACGAGCCCAGCAGCCCTGGACGGCGGACCGGCATCTTCGGCAGCGTGCAGGAGAGCGCGCGCTCCCTGCTGGGCGCCGTCCGCGACACCTTCTCAGGCAGCGCCCGGGACACACCCACGGCCTACGACAGCCACTCAGCCGGCGTCACGGACACCGCCGGGGAAAAACTTGGA…
TRINITY_DN15312_c0_g2	#N/A	#N/A	#N/A	#N/A	2.46643	0.00660345	0	0.155102	0.558474	1.51602	1.05383	1.19439	CTTTGAAGTCCCCAATATCAGTTCAGACTGCAAATAAAAACACAAAGAAACTTTAGCATATGTATTCCCGAACTTCCATGTAATGTTTTCTATGTCAAATAATGTTGTTGCATCCTTGTGATCATTTTCATGGTTCCATCGATTTTAATCTAGATGAGAATTCATCAAATACACAAACTCTCATATACACAAGCACATGTATCTACCATACTACAACATCAGTTAGGAAAAGAAGCAGACTTGCGTACTATTTTTTATTTGCGTCTACTGGCACTCCAAGTAAATGACCTAAACCAAAGCAATTGCCCCTTTTTAGAACACGTATAACCCATTAGCACATGATATGTAATGTGGTGAATGCAACAAACAAAATATAGTGGATTTGCGGAGCAATATAAA…
TRINITY_DN21570_c0_g1	#N/A	#N/A	sp|Q9SYS7.1|	Putative cysteine-rich receptor-like protein kinase 39; Short=Cysteine-rich RLK39; Flags: Precursor [Arabidopsis thaliana]	2.4586	2.02333e-07	0.540958	0.517008	0.893558	2.07751	4.63687	3.9415	TACATCAACACCGGAAGTCTAGACAAATATATTGCAGATGAATTAAGAGGGCTTCCATGGGACACTCGTTATTTCATAATAAAAGGAATATGCGAGGGGTTGCAGTATCTTCATATGAAAAAGCATATTATTCATATGGATCTGAAACCGGCAAACATACTAATAGATTATAATATGGTCGCAAAAATAACAGATTTCGGTTTATCAAGGATGATGGAGAACTCACAAACTAAAAGTACAACCCGCTTTTTATCACTCGGATACACCGCTCCAGAATACCTAGAGAATGGCAAAATGTCAGTCAAGTCTGATGTATATAGCCTCGGCATCATAATAATCGAACTGGTGACAGGGTTTAGGAGTGCTCCCGATATTAGCAATGTACTTAGAAGATGGAGG…
TRINITY_DN18297_c1_g1	#N/A	#N/A	#N/A	#N/A	2.45779	0.000178288	0.108192	0.361905	0.614321	1.90907	2.5292	1.37355	ACGCGCACTGACGCAGTCCACGCTCCCACCTCGCCACGATCCGCACGTTCCGCCTCGCGCCCAGGACGCGCTCCAACGCTATCCACGCGGGCAGCTCGCCGTGCCTCGACCTGGTCTTCCTCCTGACTCGCTCTTGCACACGCACACACTAACAGAACGCACGCACACACGCACGCACACGCCACGCCGCGACATGGACTCCGACCAGCTGGCGCACTGACGCCACGGTCGCCACCACGCTGCGCATGGCTTGATGCTAACATATTCCCCCCCAAGCCATGACCTTGCACAGATCAGGCTCGTCGTCGACGTCCGCGCCATGGCCACTCCTACGACCTCCACGACGCTTGACGCAGCCATCGTCTTCTTCCTCGGCGATCGTCGCCGCGCTCCAGCACG…
TRINITY_DN29085_c0_g2	#N/A	#N/A	sp|P14802.2|	Uncharacterized oxidoreductase YoxD [Bacillus subtilis subsp. subtilis str. 168]	2.45691	0.000670952	0.270479	0.206803	0.335084	0.842235	2.16036	1.43327	GTCGCAGCTCAAAACCGAACACAAGAAACTGCTCGCAGTTCAAAACCGAACGCAAGAAACTGCTAGCTGTCTCGCCAAGTAGCTGCTGCCCGCCTTTCTCTCCCTCTCTCTCCACATCTGGCTTACACATATGCTGAGGTCGGTGTCAGGGTCGACCTCCTCGAGGGGCATCGCCGCCGTGGTCGGCGTCGGCCCCAGGCTCGGCTCGGCGGTGGCTCGCAAGTTCGCCTCCGAGGGCTACACTGTTGCCATCCTCTCCCGCGACCTCGATAAGCTGTCGCAGCTGGCGGAGGAGATAGCGCAGGAGGCCAAGGCGCAGGTGTTCGCGCTCCGCGTGGACTGCGCCGACGCGCGCTCCGTGCGCGAGGCCTTCGAGGGCGTGCTCTCCCTCGGCCCCGT…
TRINITY_DN14327_c0_g2	#N/A	#N/A	#N/A	#N/A	2.43174	4.06215e-15	1.40649	1.34422	1.00525	5.44645	7.64029	7.16636	CTGCTACAGTTCTTTTCTATGTAAGGACGTTCTCATAATCTCTGAAACAATCCTGGTAAGTTGATCTCAACATGATTGCTCATGATTTGATCGTTTTTATAGCGCAGTCCAAAAACTAGGGTGCAAGTGTACTGTCTAAAACTGAGCTATACACAAATTCTTTCAGTTGAGTTGACAAGTATATTTCTGTCGGATACACTATAAGGCATGAAATTCTCACTCAAGAGATGCAGAGAATTAGACCACACATGTTCATTTTCTGTTCTGAGACGGGATAGATATATCCATATAACAATTTGCTAGACAGGCATGGAATACTAGCTGATCATGTGATTCTAAAGACAATTCTCTTTTGAATCTACCTAACTGAAAAAACTGGAACCATCAGCTTCCCCACAA…
TRINITY_DN28410_c0_g3	XP_015624297.1	growth-regulating factor 4	sp|Q6ZIK5.1|	Growth-regulating factor 4; Short=OsGRF4; AltName: Full=Protein GRAIN LENGTH AND WIDTH 2; AltName: Full=Protein GRAIN SIZE ON CHROMOSOME 2; AltName: Full=Protein PANICLE TRAITS 2; AltName: Full=Transcription activator GRF4 [Oryza sativa Japonica Group]	2.43105	0.00187609	0.162287	0.206803	0.279237	1.06683	0.895758	1.49299	TGGGGCGCGGGCTGCGGCGTTTCCACAGGCTTTCTTGAACGGCTGCGGCCGCGGTGCATGTGGCGCTCGCAGTACTTGGAGTCGGAGGCGGCCTCCCTGGCGCACCGCCACTTCTTGCCGTCCGTGCGCCGGCACCGGCCAGGCTCCGGATCCACCTTCTTGCCCAGGCACGTGTAGGATCCGTACCCAGCGGCGATGGGGTTGTGGTAGAAGCGGGCGGCGAGGGCTTCGAGGCCGCGGCGGATGGGGAGCACGAGCTCCGGCGGGACGGGCACGCCGGCGACCAGGTGCTTGTAGATGAGCGCCTGCTGCTGCAGCTCCTCGTGCTGCGCCGCCGTGAAGGGCAGCGGCCTCGCCATCCACCTCGCGTACATCCCTGCGTCCTCCGCCACGCCATTG…
TRINITY_DN10604_c0_g2	#N/A	#N/A	#N/A	#N/A	2.42399	7.98477e-06	0.324575	0.361905	0.558474	1.85292	2.00228	2.74711	AAACATCCGTGATACTTTCTGTAGATGTAGAGAGCACATGAAGATACCAGATGTAGAGAGCACAAATTAAAATGACATGTAGGATAGCACAGATATGTCTTACACAAAATCCAATACCATAAAGATACCATTGGTTTGGCCTGGCCTAAATACAGAATCATAGGTTGGCGTGGTTCATGCGGCTAATTACATAACAAAATTTGCAAACGTGTAAAATAAGGAAGGCAGTGTACTGACCATATATTATGCATATCACTATTAGCTTCAGGGAGTGACATAATTGACAAACAAAGGTAAAACAATAATGTCACGAACAAGTGTGCACTGACATCGACACCGCTCCAAAATGAACATGTAACCTATGAAAGGTCAAATAAAAAAATATGACAGGACGAGAGA…
TRINITY_DN21994_c0_g2	#N/A	#N/A	#N/A	#N/A	2.39731	8.95887e-67	25.8037	25.9021	33.3409	121.338	173.039	149.777	GGCCTGTCATGCGCACACCTTGCTGAGGATATACCAGATGTCGTTAAAGTTCAGACATACATGCACCACAGACGGTCTGACATCGTGTTAACAGCAGTTTGCACCACGTAAACTTGACACTTTACAAAAACAACAACGATACTTCTCCAGCCTGAGCCGGAGGTAGTACTTATTTCGACATAACATTAGACATATTCACTACCTAATAGGCTTCAGTTCCCTACCCAAAATACTGGCTGTCCAGACCGACCTACACACATAAAACTACTCGCTGTCTGGAAGTAGCAGTTCCACCGATACCACCTGAAAATGCGTTAGCCACATGGCCTGAAGAGGAGGCGTAGCTGCATATCATCTTTTGCCACCATTGAGGACACGACGGTCCACGGATCCGTTCAG…
TRINITY_DN67053_c0_g1	#N/A	#N/A	#N/A	#N/A	2.38535	0.000249702	0.324575	0.310205	0.279237	1.40372	1.2646	2.09019	CTCGTCCTCTCCACAAATTTCTACACAAGGGTCTACGAGGACGAGGAGGAGTGGTTCCAAGAGATATTCTCGGGGTCGAAGAAGGAGGACGCGGCCGGAACCAGCACGAGTTCCTGGTGCAGCGGATGGGCAGCCCGTCTCTCTTCTCCCAGATGAGAGATTCACCCAAGAGATGGACTTGGTCATGGACTCAAGGTGACTTGCTGCTGATTTGTCGTCTGCTTGCTGCTCATTTCAGAGAGAACAACCTCCATCCACTCCAATTCAGAGTCCATTATTACGTACCAGCCTGGTTGTGTGTGTGGGTGGTATGGATCAGCCGATGTTGTGTTGGTCAAAGGGGATGGTCTCAGTCTGGTGGTGCCCATGGCTTTCCCTCTTACATGGTAATCATCGCGC…
TRINITY_DN744_c0_g3	XP_015628244.1	LOB domain-containing protein 40	sp|Q9M886.1|	LOB domain-containing protein 41; AltName: Full=ASYMMETRIC LEAVES 2-like protein 38; Short=AS2-like protein 38 [Arabidopsis thaliana]	2.37595	0.00809109	17.527	5.53198	3.295	40.5396	53.2713	44.6106	AGCAAGTACACGTACCAGTCATCAGATCACGGAGAAACAAAGAAGGCTAGGCCTCCTCTCCTCGGACGCGCGACGCGGCTACTGGCCCAATACCACCCAGTTCCCAGTTTCTGCAAAACCACTGGCGCCCTCCCTCCCTTTATATTCTCGCTATCAATCTCTCCTGCCTTCCATAGCTCACATCACCGCCACCCTCCTCTCATCCTTCAACCTCTACCTCTCCGGCAAGTCGAGCTCCACCGACAATCCTCCATCCACACGCACGGCCAGCCAAAGTCCGACGACGACGATGCGGCTGAGCTGCAACGGCTGCCGGGTCCTCCGCAAGGGGTGCAGCGAGGACTGCAGCATCCGCCCCTGCCTGCAGTGGATCAAGAACCCCGAGGCGCAGGCCAACGC…
TRINITY_DN4818_c1_g2	#N/A	#N/A	#N/A	#N/A	2.36499	1.80385e-30	3.82944	3.81914	3.08892	18.3265	19.7341	16.8153	CAACTTCCCTGATAGACTTCCGCCTCTATTTCTTTTTTTTTTTTTTTTTTTTTTTTTTTTTTTGAAACCAGATATCTGATTATATTTAGTAAGGAAACAAGCTATAACAAGAACCAACCAGAAACTGGGACAGCTGTCCCCAAATTACAGAAAGAACCCTGGAAGAAACAGCAAAAAAGCAATCAAGCCCTTGGGCTCTTCTGAGACGAAGATCGGCCGCCACCATCGCCGACATCGTCACCTCACTGGACGGAGAGGCGAAGACATCCCTGGCCGCAGCTAGGTCGCCGGAAAGAACCTTTAGAGGACAAAGCCTCGTAGAAGTCACCGCAGTAGCCACCCGGCACAGCCGCCGGGATCTGAAGAAGGATGAAAGCACGTCGGCGGGGGCGACGCCCC…
TRINITY_DN1702_c0_g1	XP_015617329.1	cytochrome c-type biogenesis ccda-like chloroplastic protein 1	sp|P0C2F6.1|	Putative ribonuclease H protein At1g65750 [Arabidopsis thaliana]	2.34278	0.00155348	0.343508	0.218694	0.232325	0.84785	1.30096	1.662	TGTTGGAAATTCAGTTGCTTTTTCATTAGGACTGGCAACAACACTAGCCATTCTTGGCGTCGCTGCTTCTTTTGCTGGCAAGGCTTATGGGCAGGTAGGACAAGGACTCCCAGTGGCTGCTTCTGGGTTAGGAATCATCATGGGATTGAGCCTTCTGGAGGTAAATGACAAGCCAAAACGGAACTTATAACAAAGTGAAGCATGTGGCTGAAACTTTTTTTTTTCTGCCATGTTGCCTTGGGCCAGATCATTTTTTTTTGCGGGGAAAAGAGTCATATATTAACTGGAAATAGGATTACAATCACAAGCAATGGCCTGTTCGATTTCTTGGGGGAAATCCACATACCATACTGATGTTCGATGATTAATCCTACCTAGTTTTGCAAGCTCATGACTAAC…
TRINITY_DN4223_c0_g5	XP_015618566.1	auxin-responsive protein IAA31	sp|P0C133.1|	Auxin-responsive protein IAA31; AltName: Full=Indoleacetic acid-induced protein 31 [Oryza sativa Japonica Group]	2.32967	5.5664e-07	1.19011	0.568709	0.502627	2.80745	5.0584	3.52346	GTACGCTGCACATGCGCGTGGCCCGTGGCACGTACGTGTGCATGTGGAAGCATGTGAAGTTAGAGCGTCTCACACGGGCGCACCACACGCCCGGCTCTCTCTCCTAGTTCGAGACTTGGAGCTCTATAAAACATTTCCATGGAGAACCTCCACAGCTCACAAACTCTCTCGCTCACGACTCACCTACAGCCAGCTAATAAGAGCTCTCACCATCGTCGTCGTCCTTGCAAGTTGCAACCACCTCGCCGGTGAAAGAAGGAAATGGCAGCCGCCGCAATGAGCTACGCGCATGCCGACGTGGAGAACCTCAAGGCGACCGAGCTGAGGCTTGGCCTGCCGGGCGCCGAGGAGTCAGACAAGATGCCGACCCCGCCGTCTACGCCCAGGGCCGGCAACAAG…
TRINITY_DN15515_c1_g1	#N/A	#N/A	#N/A	#N/A	2.32338	7.431e-07	0.919628	0.361905	0.556799	3.14434	2.89804	3.04571	GCTACAGCAGCATGCAACAAGCAGCCAGTCAAACAGCATGGTTTGCGTTCGCGCTCACACGCAGCACCAGCAGCTCACGCATGGCCATCTTCTTGATCAACGTCGACGCGGGCCTTCGCCGCCGCCGCGTCCTCTTCACCTTCAGCACCAACGTCTCCAACAAGGCTCGGGGGCTTGGCCCCGGAGAACCGCCGCGCACCCGGCTGGCGGCGGCCACGCCATCTCCTTTAGCTGCGCCAGCATCTTACCCGCGAGCAGCAGCAAGCAGCATTGGCAATGGCGCAGCCCCCCCGACATGCGCGCGCGAGCAGCAATCTCACCAGCGCACAGGCTGTCACGCTGCAACTGCCACGTGCGGCTTGCATCCGCAGCAAGAGCAAACCGCCTAGCAGTGAACAG…
TRINITY_DN17585_c0_g1	#N/A	#N/A	#N/A	#N/A	2.31754	8.31113e-06	0.432766	0.465307	0.558474	2.35826	3.00343	1.79159	GTGGATTATTTGCAAGGTCGTTCTCGAGAAACATTAGACATCAAACTTGATTTTCAGTACATATATAATTTCATCCCTTGCGGTCGCTAAGCAAAACAATATAAGGATATTTGGCGGGGAACAAACAACAACGGTCTTATTATGGAAAAGGAACAAAGTTTAGCGTTCATATATTGTTTTTATTTCATACAAGAATCGAGCACTGCGTTGAAATACAAGAATTAAGACTTTGGTTCGTATAATGAAGTTTCTCAAACGCGACCACCGCCACCACCTCCACCGAATCCACCGCCGCCGCCGGCACCTCCTCCAGCACCACCACCGGCACCAGCGCCTGCCCCAAAACCACCGCCATGTCCGCCACCTACTCCTGCACCGCCACCGCCGCCAAAGCCTCCG…
TRINITY_DN49294_c0_g1	#N/A	#N/A	sp|Q7XWS7.3|	Formin-like protein 12; AltName: Full=OsFH12 [Oryza sativa Japonica Group]	2.31434	0.00116688	0.270479	0.361905	0.167542	1.06683	1.2646	1.67215	TTGGACACCCAACTAAATGTTGCTATTTTGATATAAGGCCCATGTTCGACCCAAGATTTGGCAACAGATCATAAAGCATGACTGTACATAGTGGTGGATTCAGAACATAAATGACCAAAGATCACCATATACAAATGAAAAGCATGACTGCACAGGATCGTATCATCACATCTTGTAGGATCACTGGGTTGGGCTACAGGGGTGTCAACCTATGGTTAGAAAACTGCCTGTTAGTCCTGTGGTAACACTAATCCTATTCTATTTCTTTTGAGCTACTGATCATTTCTTACACTTTCCTAGTTTACAACCACTGACCTACTCCTGCTGCTACGTCTAGTGTAAACAGAGATATTCTGTACAGGGGGGCCTAAGTTAGGTATTGGGTTAGTTTTGTACAGT…
TRINITY_DN61630_c0_g2	XP_015642237.1	E3 ubiquitin-protein ligase RZF1	sp|O22197.1|	Probable E3 ubiquitin-protein ligase RHC1A; AltName: Full=RING-H2 finger C1a; AltName: Full=RING-H2 zinc finger protein RHC1a; AltName: Full=RING-type E3 ubiquitin transferase RHC1A [Arabidopsis thaliana]	2.3116	0.0110772	0.216383	0.206803	0.111695	0.729937	0.684992	1.25411	CTGAATGTTAGGAGCAAAGGTGTATGGTCAGGTAAGTACATTTCGGAAGTGTTAGATCTGTACAGTTTTTTGGTGTGATCAAGCTAGCTGCACATGCATCTTTGGGCTTCTCTTTCTGAAGAAATGAATTTGGGCTTCTCGAGATGTGTCTGGATTGAAGCACACGTGCTAGCAGTGTCGAGCCTGCCATTTCTCAAACGAAAAAGGAGACGAAGAAGAAGCAAGCAGCGACGAGAACAAAGGACCGCATGATCGTCGGGCCAGAGAGCCCGGAGATGGCATTGCCGCCGCCGTCATCAGCGCCGTCCCCTTCCCTGCTCCCGCGCCGTTCAGCTCCATGCTCCCATCCGCCGACGTCCGGATCCCCCAGCATTAACAGCCACGCCAGAGGGCCCCAGC…
TRINITY_DN15370_c0_g2	#N/A	#N/A	#N/A	#N/A	2.3085	2.21242e-11	1.13601	0.930614	0.893558	4.15502	5.00571	5.43449	CTTCTCATTTGTAAGCATCAGGCAACACACATTTCAAATTTCACGCTATTTACCCAGGCAAAAATGCATGTCGCACACATACATCAGAGCTCAAAGTCGGATCACACACAAAAAATCAAAGGAGAGTAAATGAGAGAATGGGCAGACCACCATTACACCCTCAGATCCAATGCAACAATATTGGTGGATTGAGAAGGCCATCACCAATAACATCATATGATTCTGGATCAACCAATTTAAAGGCACCCAGAAATCAAACAAATTCACGAATTTGGATTTATGACCTTCCGTTTTCACCATATCTCAATCTGAGAAAGTGAGGTGAGGCACATGGCATGATGGAACCTCAGCTGTGGCAGCAGCCCGTCCACATGACTGGTTGTCTAAATCTTCCCTGCT…
TRINITY_DN15400_c0_g1	#N/A	#N/A	#N/A	#N/A	2.30073	4.28435e-05	0.37867	0.620409	0.279237	1.90907	1.84421	2.56795	CCGCGCGGCTCCCTCCGGTGCCGTTGCAGCTTCGCTCACCGGCGGCGATTGATGCCCCGGCCGCCCTCATCCTCGTCGGAGGATCCCCCAGGGGGCTGGGTCCCCGGGGCGACGCCGTTGGAGTGGCCATTGGAGAGGCCTAGCCTCGCCGGGCTCCAATCCCCCGACCGTCGGCCGGCGCGGCTCGCCTGGAGCACGGCGCGAGGCACGATGAAGCGGAGACGGCATGGCGGAGGCGGTGCAGCAGCGGCGGAGCCTCCCGCGTCGTTGTCGAGGACGGCGTCCCGCGCGGCTGCCGGCGCGTGGAGAGGCGGATCGAGCCTCGACTGGGCGGGCTCGGCGGTCGCGAGTTCGTGCGCCGGAGTTGGAGACGGCAGGTCCGGCGACGCAGCACGCGAC…
TRINITY_DN16836_c0_g2	XP_015613269.1	homeobox-leucine zipper protein HOX1	sp|Q7XC54.1|	Homeobox-leucine zipper protein HOX1; AltName: Full=HD-ZIP protein HOX1; AltName: Full=Homeodomain transcription factor HOX1; AltName: Full=OsHox1 [Oryza sativa Japonica Group]	2.29072	2.93403e-17	2.48841	1.49932	2.17805	7.74856	11.1179	11.1079	GTTCACTGATCTCAAAATAAAACATCTTTGTTCACTTATATGTTTTTACAAGGCAAATACTAGTAGGGAGTACATGATAAGCTAACCGTATGCAGAAGTGCAAAACCCCCATTGCATCACTTATACAGGATACCTCAAACTAGACACATACAGTATAAACAAAATGAAGCAAGATTCTGTCCCTAATTACTCTCTCCTTTTTGTAGCCAACCTAATTACTACTACGCCTAATTTTAGCAACATCGATCACTCTCCACTGGAGTGGTAAGCTGCAGCCTGGTACTGATCTCTACTCTGTCTCACACGCGCGCGAGAGGACACGTCCGCTCATCACGACCTCTGGGCCGGCCTGCCCACGAACACGGGAAGCATCTGGACGGGGCCCCAAGGCCCGGTGGG…
TRINITY_DN2893_c0_g2	#N/A	#N/A	#N/A	#N/A	2.26705	4.22421e-11	0.865532	0.878913	1.22864	4.32347	4.90033	4.89702	ATCCCGCATCCACTGCCTCCCCAGCTCCCGCAGCCGCCGCCTCCCTAGCTCCCGCTCTCCGCCACTGGTCTCCTCTCCGGCTGGCGTCATCGGCCGCATCCTCCCAGCGGAGCCGTCGCTGGACAGGCAGGTAGTGGCCGGCGGGGAGATGTGCCGGCGCCGCCCCTCCCCGTCGGCACCACCTCTGCGCCAGTGCCGCCGCCCCCACCTGCTCCTCTGCGCCGGCGTCGCAGCTCTGCCCCCTCCTGTCCTTATCTCCCCCTTGGGCGCGAGTGCCACCTCCCCTCGTCGCCATGGTCGACCGGTAGCAGTGTCGACCTTGGGCGCGACCGCCGCCTCCCGTCGTCACCATGGCCGGCCGGGAACAGTGATGGCCTTGGTGTGGGCGCCGCGTCCAGC…
TRINITY_DN19318_c0_g1	XP_025882279.1	transcription factor HEC2	sp|O81313.3|	Transcription factor IND; AltName: Full=Basic helix-loop-helix protein 40; Short=AtbHLH40; Short=bHLH 40; AltName: Full=Protein INDEHISCENT; AltName: Full=Transcription factor EN 120; AltName: Full=bHLH transcription factor bHLH040 [Arabidopsis thaliana]	2.26481	0.00221525	0.703245	0.517008	0	1.90907	2.00228	2.03047	TTTTAACATGAACTTCATATGATCGAGTAGAATACTCCATCTGTCTCATATTAAGATTCACAGATAGTGTGTAGAATGTAGACAAATGTGCGAACAATTAATATGAAACGGACGTTGTAATTTCCAAATGCTACACCCGATGTAACTGTAAGAACATAACATAGTAGCACTCCTTGTGACAGATTTATAGCATGCTACTGCCAAGAGAATCACCTACACGCACCATATACAACGCGCTTAATGTATGGTAAGCATCTTCCCTTCTAAGCATAGTATGGGCAGTGGTGGTAGAAGTCGCCGCCGGCAACTTCGTCGACGCGGCGGCCTTGCATCGCGGCTGCTGCCTGCTCGAGCGCCTCGACGTGGCTCTTGAGGAACCTGACGTAGCGGACGGCCTCC…
TRINITY_DN32430_c0_g1	#N/A	#N/A	#N/A	#N/A	2.24784	0.00479387	0.432766	0.117878	0.237351	1.45033	1.02222	1.07555	GACGACGGCGAGAGGACTGTGTCCTAGACGGCGATAGTGCAGCAGGGCGACGGTGGCGAGAGGACGGCGATTGGGCAGCAGTGTGACGACGGCGAGAGGACTGTGTCCTAGACGGCGATAGTGCAGCAGGGCGACGGTGGCGAGAGGACGGCGATTGGGCAGCAGTGTGACGACGGCGAGAGGACTGTGTCGTGGACGGCGATAGTGCGGCAGGGCGACGGCAGCGAGAGGACGGCGATAGTGCTGCCGGGCGAGCACGGCAAGAGGAAAGCGTGCTGGACGTTGAGAACTGCTGCTGGGCGACAATGGCGGCGAGAAGTCGTGCTGGCGAGGGCGAGAGGACGGCGAGAGTCCTGCTGCGGGGCGTCTGGAACGGTTTTGATCAGCGCACGATCGATC…
TRINITY_DN9288_c1_g1	#N/A	#N/A	#N/A	#N/A	2.24134	5.523e-06	0.540958	0.517008	0.949406	1.79677	3.68842	3.9415	TGCGATTTTTCAACTGTGTGAATGGAATCACCACCAAGAGCTTTTGTGTACTTGGAGTCATCAGCAAGAGCAAACCATCAAACCCAGCCGTGTAGGTAAAACAAACAAAAGAATCTGACATGCAGAAATTAATTCATCTATAGAACTATTGGTAGTCACCACCAAGAGATTTTGTGCTCAGTTAACTTATAGATTGAACAATTAGAATTCACCAAAAATCAGGCAAGTAACCAATTAATATATGCAAGTATAAAAAAATGCAGGCAAGAAGAAACCTGAATCTTTATTCAATTCAAGGACCTCTTCATCTCTGCTCAATGGAAATATCAAAAGAGTCACTGTCATCAGGTCCAAGAATGTGGCAGAGTCATTAGGTAGAAAAATGTGTGCCTTAATTGA…
TRINITY_DN16593_c1_g2	#N/A	#N/A	#N/A	#N/A	2.23658	3.77991e-11	0.865532	0.982315	1.34034	4.54807	4.84763	5.43449	GACGGTTAAATATATAATTCCGAGCACCTGAACTCAGACTTTATAATGGATCAAGCAAGGACAACACAGATTCAAAACAAATCAAGAAGCTAATTGACATAAATATCACAGTGTTGAACATTCTTGTTAAGCAGACAAGGATTTGTAAACAAAGCAAGCAAAGCCTTCAGCGCTACCTGATTCTCAATCACGACAGCAGCATCTCTGGGACGGTTAAATATATAATTCCGACGCTTGTCCAGTTTATCGCGAACGGCAAATATTCCATACACGCTAACGGGATAGGAAGTGTCAAAGCTTGACAAGCGCAGTGAAAAAAACTGGAGCATCTCTTCTGGTGTACGATAGCCAAGAGTTGATTCAGTGGTGGAAGTATCATCGGTCTTGTAAACACGGTGG…
TRINITY_DN1419_c0_g2	#N/A	#N/A	#N/A	#N/A	2.2254	1.09291e-07	0.486862	0.827213	0.893558	3.14434	3.95188	3.10542	GTTCTATCCGGTCGTGTGACATAACAAAAGAATCAGGGAACAAGCGGTTTGATAATAGGTCTTACCAGGAGATGAATATCACATGCCATACATATGTATCTCACCCAGTTCTGTTCGTATTGACAGTTAATAACAAACAAGATCACCACAACAAAAATAACACATGCACAGAAATTTGGGGACAGCTTGATCTACGGGCAAATTGATCGATTGCAAATGCAAGCCCATCGGCACAGCTGAGATATGCGCATCATCGTAGCATCCATTGGAGGCATGGACCGACACCTGCGCAAGAAGACGACTGGTATTGGTAGCTAGACGCTGCCTGCAGGTGTTCCTAGAGGCGGAGCTCCAGGTCCATCTTCTCACTCGCGTTGGCAGCGGAGGCCCTTCTGGTCA…
TRINITY_DN6862_c0_g4	#N/A	#N/A	#N/A	#N/A	2.22472	6.38919e-08	2.86708	1.80953	2.95991	18.3046	9.11566	6.98721	TAAACGTATAAAAACGATATAAAGTGTGCATAAAACATGTAGGTATCATCAATAAAGTGGCATGGAACATAAGAAATTATCGATACGTTGGAGACGTATCAGCCTCTTCGCTCCAAGGCGATATAGCAGCTTAAGGCCGTCCCCTCTTCCTCTTCTCTGCTCGCCGCCCTTAGCCGCTAGCTTGCTAAGCTGCTGCGGACCGTCGTCTTCGTCGTCCTCCGCCGCCCTCAGGTCAGTTTCTCGGGCGCACTACCTTTCTCCCTCTTTACCGCATTGATCTTGGGCCGGTAGGGTATTTACTTCTTCTTTTTTCTTGTTTTTCACTTACTCGTATATCTTCGCGAGAGGCTAGATTTGGGGAAATCAGTTTGTAGGTAGATCTTGGAACTTAGTCAGGTA…
TRINITY_DN23305_c1_g2	#N/A	#N/A	#N/A	#N/A	2.21501	0.000630886	0.270479	0.413606	0.446779	2.30211	1.15922	1.67215	TAATTAATTTTCATGAATATTACGCAATTTCCAAAAAAAAAATCGCCAGAAGGCCGCCGATTAGACCGTCGCCCAAACTTTTTTTTTTTTGAACAGGGGAATGGTCCCGAAGGACCAGTTGCTTCATTAACTTTCAGCGGTGGCAGTACATTTTACATGAAGGGATCTAAGAAATCTCAGAATTACACACATACCCTTACAAATTGCACAAGGGACCTCAAACAGGAAGAAGGAAAAGCAATCCGGTCCTGCTCCTACTCCACCGCGGCAAGGCTCGATGCAGCCGACCTCAAAGTCGCCGGGGACGGAACCACTTGGGACAGGGAGGCGGGAGCACGCTGCATCAACACCAGAGGGCCTCCGATTTGGCATAGCAGCCCGGAGGTTGTTGAAGACCTG…
TRINITY_DN23649_c0_g2	XP_015616517.1	transcription factor ICE1	sp|Q9LPW3.1|	Transcription factor SCREAM2; AltName: Full=Basic helix-loop-helix protein 33; Short=AtbHLH33; Short=bHLH 33; AltName: Full=Transcription factor EN 44; AltName: Full=bHLH transcription factor bHLH033 [Arabidopsis thaliana]	2.18853	1.00305e-08	1.40649	1.08572	0.670169	5.278	4.74225	4.29982	GTATAAGGGAATCTAGCCACTCAAGAAGGGTTCGAGTTGCAGAAGAGAGGAAGTAATAGTAACTGACCGAGTAGGCTTGCCTAGAAGCTTAGTGGAGAGGGTGGACCAGATAGCGGGAGGCGTCAGCGGCGGGAGCGACTGGGTGCATATCGCGTCCGACGTGATGGATTCGGCGGGCTTCCGAGCGTCGTTCCCGCTCATGTCAATGGAGCACGCCCAGCACTTCGACTTCCACGCGGCTTTCCCCCCGTCGTCATCCAGCGCCGCCAACGCGCCCGCGATCCCGGCCTTCCACGACTTCGCGTCCCGCCACGTCGGCGAGCTCTTCGACGTCGAGGCGCCAGCGGCGGTGGCCGAGTGGGACGACGAGGACGAGGACGAGCTGGATAAGCAGAGAGT…
TRINITY_DN15064_c0_g1	#N/A	#N/A	#N/A	#N/A	2.14517	5.61507e-16	1.73106	1.75783	1.73127	7.29937	7.58707	8.00244	ATGGCATAACATTATAATTTCAACCTGGCATTTCCCAAACATTTTCATAACATAACACTTGCACGGTTACAACATCCCACAGTACACTCCAGTTTATATACACTTGCTCTGAAACTTCATTCTACTACATACATTACTCAATTCAGTTCTTCACAGTGAGCACAACAAACATCAGAGCTAGAAGTAGCACAACCATGTTCAGAAGAAGAACCACTTGTTTCATTGCATCGATCAGCCTCTCGTCAACTTGTGTCGTCCTTGAACTGCTTCCACTGACTAGAGAGTTTCCGACCAGACTTGTTCCTCCCTTCTTAGTTGAAGTTCTTCCCTCCTTTCCTCAGCCCAGCCTAAGGCTTCAACAGCAACATCGCCTTGGAGGTGCCCAGCCTATGTATTCCA…
TRINITY_DN36590_c0_g1	#N/A	#N/A	#N/A	#N/A	2.14168	0.0256377	0.108192	0.258504	0.335084	1.74062	0.6323	0.597197	GTGGTGATGGCGCCGCGCTGCAGCCGACAGCCTCGTCGCTACGGCTTGTGGTGGTGTTGATGGCGCCGCGCTGCAGCCGGCAGCCTCGTCGCGGACGTCGTTGTCGCTGTGGCGGATGGCACCGGGCTGTACACCGGCAGCCCCGACGTCGTCGTTGGTGGCGCGGTGTAGAGTTGAAGATCGGCGGACGTTGTCGTCGCGCCCCATAGGCGTGGTGGAAATGGCGCCGCGCTCCACGCCGGCAGCCCCGGCAAGGATGTCGTCGCCGCGCCTCGCCGGTGGAGATGGCGCCGCGCTGGACGCCGACAGCATTGGTATGGACGTCGTCGCCACGCCTCACGGGTGATGAAGATGGCGCCGCGCTGCACGCCGGCAGTCCCGGCACGGATGTCGTCGCCG…
TRINITY_DN108475_c0_g1	XP_015629188.1	uncharacterized protein LOC4332081	#N/A	#N/A	2.1047	0.00142209	0.432766	0.620409	0.167542	2.02136	1.2646	1.97075	AGCAGGACGACTACCCCAAGTACCAGCCCCAGAAATCGTTCGTGCGGTTCCTGGTGTTCACGCTGGAGGTGGCGGTGGCGTCCATGAGCCGCTTCGTGGACCAGTTCGTCCTCCTCTTCGACGCAAGCTTTTTCCGGTCGGCGTCGGCCTTCCTCAACCTGCTCATGGGCACGCTCAAGATCGTCGCCGACTACTACCCCGCCCGCCTCCACCGCGCCTTCGTCATCGACCCGCCATCCCTCTTCTCCGTCATGTGGAAGGGCGTGAGGCCATTCGTGGAGCTGGCGCCGGCGACGGCCACAGTGTGCTCGCTGGACTTCGAGGACTCGCTGGAGGACGCCTCCTTCACCGCCTACCCGCGCACGGCCTCGCTCCGCTTCGAGCCGTCGGGCGCGGCCA…
TRINITY_DN21034_c1_g1	#N/A	#N/A	#N/A	#N/A	2.10238	0.00672541	0.432766	0.155102	0.22339	1.34758	0.94845	1.13467	TACAAGCCACACACAGCAACAAACTCTGAAGCTGCCTAAATCTTGAATTACAAAATTTCTCAAAGAAGCCGATCGGTACAGCAGGCATTAGCAAATCTGAACTCAAATTACAGCCTGAAGCATACACAGAGAAGGATGGGACGTACATGCAACTATTCGGCAGGCAGCTGCCGCGCAAGAGGAACCACATGACAGTCTCCGGCATGAGGTACAGAACTGCATCTAACTGACAGTTGTGGTGCGGGCACGCGGAGGTGAGACAGGGGTAGAAGAGAAAAGGGCGAGATACAATGGAGTTCACCGGAGAGGAACCGTAGTAGATGACGGCGCCGATCGTACTCTAAGAACGGCGGCGATCTGATGTGGAGCAGCTAGACGGGATCTATCCCCTCCCGCCGG…
TRINITY_DN10195_c0_g3	#N/A	#N/A	#N/A	#N/A	2.10053	9.99282e-08	2.05564	2.53334	4.07686	5.95179	12.1117	18.9909	GTCAGACGGTATCATCCATGGTTTTTAAGGCGACACCTTGGCGCCTTAAGGAGGGAGGGCGCTTTGGCACCTAGGTGACGCCTAGGCGGGTGCTTTGGACGCCTAGGCGCCTAAAGCGGCCGTTTTTACAAAGCGGAGGGGGAGCGCCTTGACACCTAGGCGTCGCCTCGGCGACGACTAAGCGATGCTTTTTAAACCATGCTTGACACAATTACATAGGTTGACTCCACTCTTGGATCTCATGCTAGGATGGCTTCGGGTATTTCTACATCTTCGGCTTCGGGTACATCTTAATTCCTCTTCCTCGTGTGGACTAAATTTAAGATCCAAATAAATCACCATTTGTGGAGGCAAGTTGAGATCGAGGTCCATCTCCTCTTGTCGTACCTGCACTAAAAG…
TRINITY_DN1314_c0_g1	#N/A	#N/A	#N/A	#N/A	2.09022	6.62712e-16	6.20695	4.81696	9.7437	23.0312	25.7098	38.318	AACACATCTTCTATTGGTACAATAGTCTCGTCTTACACCATCTGCACTCAGTTGTAGTTGATAATCACATCAATGGCCTCCACTAACAGCTGAACCCTCGAGCTCGAGTCAAAGGTGTCTGCGCCGCGCAAGTTCCGCGCATGTGTCATGGATTGGCATACTCTAGCACCCAAGCTTGCCCCACATGTCATCGACAACGCCCACCATGTTGAGGGAGATGGTGGCACTGGCACCGTGAGACACTACAATTGTGGCTCAGCCGTGCCCTTCAACGCCATGAAGAAGAAGGTCGAGTTCCTCGACGTGGACAAGTGCGAGTGCAAATACACCATCGAGTGTGACGGTGTTGAGACATCCACGTGGAAC
TRINITY_DN14843_c0_g1	#N/A	#N/A	#N/A	#N/A	2.08609	1.06397e-14	1.93176	2.85802	1.71061	8.44986	9.8839	9.32583	TGCTATCCGCGATACAATTCTAATAAATCTCCATGCTATCTGAGCTTACAACAAGAACTAAACACACAGATAGGTTGGATACAACACGAAACAACACAGATTGGTCTTGAACAATAACTGACAACACACATAGCACCATATGGAACAGAGTTTCAGTCAACAGTCTGTACGATACATAGAAGCACATAAGTTTAGTCTAAGCTTAGCCCACGAGATGGGCACATGGGACCGTAGGGCTCCTCCCCTGCTAGCAGAGGGTGTACCTACAAAGTGTGCTTTAGTGTAGCATCCTCTTACACGCAACAGAAACTACATAGCCAGTTACATAGTCACCACACAAGGAACACGCTGCAGCAAACGAGGCACACCCAGCAGCAGCATGGAGGCGGTGTAGCAAAA…
TRINITY_DN17652_c0_g1	#N/A	#N/A	#N/A	#N/A	2.07124	0.0354352	0.216383	0.103402	0.279237	1.12298	0.421533	0.895796	CTTGTGTTCAAGCACTTCATGTGTTTTTTTCTATACGTGTAAACTTAGAGCATGTGCTACAAACTTGAGATGTTCTGACCTTTACATATTAAGCATAAAAGGATAAAATAGATCGAATGGTTGCATGAAAATCTGGATGACTGCCATCAGCAATTGTCTCCTCCTTGCTGCTCCTGATCCTGTCTGCGTTTGCCGCCCTCGTTGCTCCAGCCGTAGTCGCCCTTGGTGCTCTAGCCACCGTCAGCGGTCGCCGGGGAGAAACACTACCCCGTCTCCTCCTCGCCGGGGAGAAAATCTGGACGACTCTTCCAGCTGGCGGAGATTTGAAGTTGTGCCGCCGCCCTCTCCTTCCTCACCTAGCTCCGTCACCGCCCCGGCTTCTCCTTGCAGCTCTTGGTG…
TRINITY_DN102_c0_g1	XP_015618772.1	allergen Asp f 7 homolog	#N/A	#N/A	2.06789	0.00656259	0.324575	0.67211	0.502627	0.617639	3.84649	1.91103	CGCGACGTGGCCATGCTCTGCTCGCATCGGCGCCAAGAAACCAACGGAGAGTCGGAGACTAGTCGCTAGCTAGCTGGGAACGTGCTTGGTTGATTGACGATGGAGAGGAAGGGAGGGTGCTGCTTGGCGCCCAGGTGCGGAGGAGATGGGGGCCAGGCGTGGCAGATGGGCAACATCATGCTCAAGTTCAGGCCCATCGCGCCCAAGCCCGCCGCAATGGCGCCCGCGCCCGTGCCGGCCACGGCGACGGCCGTGGGTGCTCGGAAGGGGAAGCGGAAGGCTGCTGGAAGAAGGGGACGGAAGTCCAAGAAGGCGGCAGCTGTGGCCGTCGTTACGGCGGCGCCGCCGCCGACGCCAAAGGCGGACGTCCACACGGGCAAGCCTCTGCCGTCGCCGTCC…
TRINITY_DN4602_c0_g2	XP_015613439.1	uncharacterized protein LOC4348880	#N/A	#N/A	2.06408	6.26779e-16	2.97527	2.58504	4.91457	15.5533	14.1214	13.0786	GGCGCCGCGGCCGGGGGCCACGGCGAGGGGGTGGACCACCGCCGCCGGAGAGGCGGGCGGCGGGTGCGAAGGGCGGCGCTCGGGGCCGCGCGCTACGCTCCTAACCTAACGCTCCGTCACACTTCTAAAGTTCACTTTTTATATCTAATTTCTGTACTTATTTCTTTAACCAGTCAATGGCGAATTGCTCAATACATTTGAGGAGGAGTTTGGTGAATTACGTGCATGGAAAGATTATCCTTACAAGGTGACAAACCCTGATTCTTGGGAGTATGTTTGGGGGCTACTTCCAAGAGACGTTGTCACAAACATATCCCGAAGTGTTGTCAAACTTGCTTCATTCAATGGAAGTGTGAGGTCTTTTGCATGCACAGGCTTGATTATAAAGTGGCCTGGAAC…
TRINITY_DN15069_c0_g2	#N/A	#N/A	#N/A	#N/A	2.0563	0.00342304	0.216383	0.310205	0.390932	1.40372	1.2646	1.07495	GCAGTTATAGAGGCTGTACTGTTTTCTTCGTACGGACAAAAAGAAAGAACTGCTGCGCTGCATAGTTTCAATACGTTCATCGTTTCTTACATAATAATCACTAGTGTGCTTGTCTTTTTACAGCATCCCCTCCCTTCCTTTTTATTGCTTCCAGCCCTTCCAATCGTGCAGGAAGTAGTACACTCTAAACTGAAATCCTGAACTTACAAACGAGCACTACCGATAATTTTACAAGCTATATGTACATAAAGTCATAAACTGCATACATGCAGCCAGCTCAAGCATCCAACACATCTCTGGCTTCTTGGTGGTTCGCTTGATCAGGTCAGGCCTTCTAGTCTGTCCTGAACTCGAGACTTGAGTTTTTTTTTTATCTCAATCTGCCAGCTCTTCTCTTCT…
TRINITY_DN13562_c0_g1	#N/A	#N/A	#N/A	#N/A	2.05591	0.000250907	0.37867	0.413606	0.670169	1.74062	1.63344	2.62767	GCTGCCATCTAGCCCCCCCTCCTGGATATCCTAAACCCACCAAGTCGAAGACGAAGGCCACCGTTGCCAACCAGATAGATCTGGCGGCCATGGCTACCGCCTAGCCAGCTCCACCAACATGTCGTCATTTGCTATGTCTGCTTGCATCCGCTTCATGGTTGGCTGGCTGCACCTGCACATTAGTGTTGTAGCTGAAGCAGAACACCACCGTCATCGACATAGTTGTGGTGTAATGATCACGCCACCGCCACACGACAATGGGACCACTTGAAGCCACCAACATAACACCGAAAAGACATCATTGCTGAGTGATTGCCTTTGTGATATTCTCTTCCAGTTTCCCTTCTGCCACATGGCCTCCACCACCATGCCCGTTGCTTACTGGCTGCTCTCCTCAGT…
TRINITY_DN14843_c0_g2	#N/A	#N/A	#N/A	#N/A	2.04074	2.87691e-14	3.53191	3.39778	1.97532	10.2477	13.5639	12.8302	TGCGTGTCGAACTTGTGTTGGTGGGTTCGCGGGCGTGTGGGTCAACGGTTCCGTCCCTGCACTCTCCTACTCGCCCCCCGTTCCCGGCTCAGTCCCACGCCGCCTCACTTCTTCTCCCTCTCCTTCGCCGAGGTGAAACCGTCGCCTGCTCCCGCTCGTCTGCCCGCTCCGTGCCGTCACCTGCCCGCTCCGTCGCAAGGGGTCAATGGGGTTTCAGGGCATGGGCATCTATGGTTAGGCTTGTTTGTCATTGCTGCTGCTGTTTCCTCTCACGGTCTGAGCTTGTTGCCTCCGTGCTGCTGAAGTTCTTCCGCTCGTGTAGGTCTCGGTGCTGCCGTGTTCCGCTTCCCGTGCCACCCAAGATTTGGTTACAGGGTTGCTTGCGAGCTTGCTTGTGCC…
TRINITY_DN8279_c0_g1	#N/A	#N/A	#N/A	#N/A	2.03998	4.373e-05	0.595054	0.517008	0.781864	1.74062	3.47765	2.50823	CGGTGGGCGGCGGCGAGAACCGCACGCGCACGGACCTGAGGTCGCGGGAGGACCAGGGCAACATCCAGATCGAGAAGGTGCAGGACAAGGTGGAGGACGCCGCGTCGCGCAAGGTCGACGACCGCGCCTTCGCAGCCAGGAAGGAGCCGGGACAAGGCGGCGACGCCGGGGCCACCGGCACCGGCGCCTGATCTATGAGGTTGTGAGCCCTGGCCTGCTGCTCCGGTGCTCCGTCGTTAGGGGACTGGCGGGTGTTGTGTGGGCGTTGTGTCTGTAAGATTTCGCGTGCGAGCTGGCAATAATGTAGACTGCTGTTTGAGTTTTGCGTAGTAATAAAATCATGCCCGTCTCCAAGAAATCGTGCAAGTTGGAGCGTAAATACTCCCCAAGAATTTGTGG…
TRINITY_DN21659_c0_g2	#N/A	#N/A	#N/A	#N/A	2.00957	5.70639e-09	1.02782	1.08572	1.11695	3.86024	4.35497	4.64201	TGAGAACAGTGGACCTGTGCTGGTGGCACGGGCGCTTGATTTTCTTGCGTTGATGGTACAGAATCAGAGCATTAACTTGGTTACAATCAAGGTAAAGTAATAAACATATAAAACTAAGCTGACAGTACACAGAGACTGATACGCTTCATAGGTAAGCTACTCCATTAGCACTAAGAAGCTGAAACTACTGCCTAGTCACGACTGTCATGACTAAAACAACTCCCAAGAGCAGTGGCCAACAGGTTAATGACAGAGACGAACAGGCTGATAAGCGCCATGTCGGGTGAGCCAGCTGTGCGCGGCGCAGACTGCTGAGAATGGAGGGGCTTCGGATGCACTGGGTTGTGGGCGACGAAGGACTGGTCCAGGAGGAGGCGCGACAGGGGCCTCCAGATTAAC…
TRINITY_DN17053_c0_g2	#N/A	#N/A	#N/A	#N/A	2.0014	0.00293213	0.811437	0.258504	0.22339	1.45987	2.10767	1.61243	GCACGGATGTCGTCGTCGCACCTCGTGGGTGCCATGGTGTTGGCGCCGCGCTGCACGCCGGCAGCCTCGTCAAGGTCGTTGTCGTCCAGCTCGTGGGCGCCGTGGAGATGGCGCCGCGCTGCCCGCCGACAGCCTCATCAAGGTCGGTGTCGTCCTCGCCATGGAGGATGGCGCCGGGCTGTTCGCCGGCAGCCCCAACGTCGTTGTCGGTGGCATGGTGTAGAGGGCGCCGTGATGCACACCAGCAGCCCCGGCGCGGGCGTTGTCGTCACGTCTTGCGGAGATGAGGATGTCGCCGGGCTATACGCCGGCAGCCCTGGCATGGACGTTGTAGCGGAGTTGGAGAGAGTGACAGGCTGCACGCCGGCAGCCTCGACGCCGTCGTCTTCCCGGCGAGGT…
TRINITY_DN9696_c0_g1	#N/A	#N/A	#N/A	#N/A	1.98027	0.00774796	0.595054	0.155102	0.279237	1.40372	1.00114	1.61243	CGCCGCCCGCGAATTTTAGTCTAAATGGCACAAGTGGATTTTCACGAATTTTAAGTGGCATACGTGGATAGATCCGTGAAGTCCACGATTTCCAGCGGCTGACCGCGTTTTTTTTTTTCCCTCGAAGGAAACTCCCCATCCCCTTCGCTATCCCGTCGCCCTCCTCCTCTGCGCCGCCACTCGCCGCCTCCTCCTCCGAGTATCCTCCGCGCCGCCCCCAACCACCTCCTCCCCGTCTCCTCCACGCCCCCCCCCACCACCTCCTCCCCGCCGCCCCCCCACACCCCCCCCGGCCCCCGCC
TRINITY_DN52461_c0_g1	#N/A	#N/A	#N/A	#N/A	1.97843	1.24749e-21	3.8408	2.89524	3.79762	12.9704	14.4902	13.5564	ACCAAATCAAGCAGGAAGGATATGAAAAAGAAGAAGAATAATAATAGTAAGAAGGAAGGAAGACGTATTAGTAGATAGTTGGAGAATAGGTCATGGTCAATCTCTGTCTGACCAACATTTCTCTTTCCATCTATGTCAATGCTGAACTGAAGGAGCTGATTAAGCGAAGCTCCCGTTCGCGATTCCTTACATTTGTTGATTTGAACGTCACTATTACATATGGTTCTTGGAGCAAGTTGGTCATGCAGATAGGAATGAATCACTTCGACACTTCCATATCGATGTGGTAGACGTTCGAGCTCCTATCCTCTCCTCCCCTCCCTCTCTCCTGTGTCTACAGTTCCTTGAGAGTCGACTTCCTCTAGCCGGGTCGCTCCGATGCGTTCCCTGCCGGCGGCG…
TRINITY_DN5684_c0_g2	XP_015634984.1	C2 and GRAM domain-containing protein At5g50170	sp|Q9FGS8.1|	C2 and GRAM domain-containing protein At5g50170 [Arabidopsis thaliana]	1.95217	1.06397e-14	2.92117	2.94694	5.69644	13.2512	15.2279	15.4077	TCCTCCGCTCCTTTTCTTTATTTACTTGTATAAGTTTGTATACAAGGAATTGATTGGTACTACTGTTTGTTAGCGCATTGCGCGTGTTACCTTACTTCTCTGTCAGCTACCAAATTAACGAAGAGGCTAACGACGAACTAGTAACTATAGCGCTAGGCTTCACGCTTTGCCGGAAGATGGAGAACAAAAAAACGCCACCAGTCAAGCTTGGTCAGCTTTTAGCCCGACATGGCCGACGTGATCTCCTTGCCGGCCACCTCGAGCACCTCCTTCGCCCTATGCGCCAGCTTGTCGCAGATGTTCCTCGCGATCCTCTTCTGAAACTTGCTGCTCTTGAGCCACTCGATCCCCACCAGCACCTCGCACCGGCAGCTCGCCGGCTCCGACGCCGCCACGGCC…
TRINITY_DN43521_c0_g2	#N/A	#N/A	sp|Q39191.2|	Wall-associated receptor kinase 1; Flags: Precursor [Arabidopsis thaliana]	1.94418	0.000626514	1.13601	0.517008	0.335084	1.79677	2.63458	3.28458	GTGGTTACTGAACTCATCGCAGATTTTCTGCGGTAGGTGTTCCAAAATTTCATATGGTCATTTTGTGGTTGTGAAGTTCCAAACTAAATTGTGGTGGCTATTCGATGAAGATCAAAGGTTCTAAGGAAGCTTATATTTATTTTTGTAGATAACAAATAAATGTCACAGTGATGGGGTGGTTCTTTGTGCAAGTAGTGCTAATTTACGATCTAGGAAAAATTGCAACTCTTAGCCACTTTTTACAAGTTTTGTAACCACTTTTTAACTGGATTGATTACAAATATGTATCTATCCATTCCCGCTGCAACGCGCGGGGTACCATCTAGTTACTTTTAGTGGGTTGCTCTCATTTAGATATTATTATTATAGATACTTCTCACGTTTTAGAGTAGTATGACT…
TRINITY_DN17649_c0_g2	#N/A	#N/A	#N/A	#N/A	1.93815	0.0105792	0.486862	0.413606	0.390932	2.7513	1.2646	0.776356	AACTCGGGGACTGGCTATGCCGGATTTTTGTTTCAACAAAGTTTCGCGCTAAGAACTGCGTACTTAACCCGGAACTCGGGGACTGGCTATGCCGGATTTTTGTTTCAACAAAGTTTCGCGCTAAGAACTGCGTACTTAACCCGAAACTCGGGGACTGGCTATGCCGGATTTTTGTTTCAACAAAGTTTCGCGCTAAGAACTGCGTACTTAACCCGAAACTCGGGGACTGGCTATGCCGGATTTTTGTTTCAACAAAGTTTCGCGCTAAGAACTGCGTACTTAACCCGAAACTTGGGGACTGGCTATGCCGGATTTTTGTTTCAAAAAGTTTCGCGCTATGAACTGCGTACTTAACCCGAAACTCGCGGACTGGGAGGATATACATATAAGATGGAGATT…
TRINITY_DN7948_c0_g2	#N/A	#N/A	#N/A	#N/A	1.93532	0.00159922	0.540958	0.361905	0.335084	1.62832	1.68613	1.37355	TGGGCGCACGGCAAAGGGAAGAGTGCACGGTAAAGACGTTGCCGTGCAATTTTGGCGAGGCACACGGCAATGATGGCGTTGCCGAGACAGACATTGCCGTGCGGCCTTTGCCGTGTGGAACTGCACGGCAAAGGCTTTGCCGTGCAATTTTGGCGAGGCACACGGCAGCGTAGCCTTTGCCGGGCGAAAAGTTGCCGAGCGGCCTTTGCCGAGCGAGCGTGCACGGCAAAGCCTTTGCCGAGCAGATTTTGCCCTTTGCCGAGCAATTTGCTTGCACGGCAACGCCCAGCTCTGCCGTAGTGTATGTTAATCACCGTAGTGCATGAAATCATTGTAGCAAAGGTAAGTCACATTGTTCATTACTGTGGCAATGGCCGGTTGCCGGTGCATATATAGTCA…
TRINITY_DN724_c0_g1	XP_015641166.1	xyloglucan endotransglucosylase/hydrolase protein 24	sp|Q38910.1|	Probable xyloglucan endotransglucosylase/hydrolase protein 23; Short=At-XTH23; Short=XTH-23; Flags: Precursor [Arabidopsis thaliana]	1.93405	8.80043e-17	34.8425	22.572	18.5693	85.9719	94.228	110.296	GGAAACACAGAATATAATACAAAGAGTAGCTCAAACCCAGATTGATAGATGATGGCGTCCTGTTCCAAAAGAACATTCGCGCTGATTCTGTGCTATGTGCTGCTGCAGCTTGGCGGCGTGGCCCGCGCCGGCAACTTCTACCAGGACGTGGACATCACGTGGGGCGACGGGCGCGGCAAGATCATCGGCGACGGCAACCTCCTGACGCTGTCGCTGGACAGGGCCTCCGGCTCCGGGTTCCAGTCCAAGAACCAGTACCTGTACGGCCGTTTCGACGTGCAGCTTAAGCTCGTCCCCGGCGACTCCGCCGGCACCGTCGCAACTTTCTACCTGTCTTCTCAGGGGTCGGCGCACGACGAGATCGACTTCGAGTTCCTGGGCAACGCGAGCGGCGAGCCG…
TRINITY_DN25313_c0_g1	XP_015626729.1	phenylalanine ammonia-lyase	sp|Q43210.1|	Phenylalanine ammonia-lyase [Triticum aestivum]	1.93222	4.17371e-08	1.03593	1.21238	1.11751	3.42284	4.59208	4.67605	CCAAGGAGGGTGGTGCTCTGCAGAGAGAGCTCATCAGATTCCTTAACGCGGGAGCCTTTGGCACCGGCAGCGATGGCCACGTTCTGCCTGCTGCGACAACCAGGGCAGCCATGCTTGTCCGCGTCAACACTCTGCTCCAAGGGTACTCCGGCATCCGCTTTGAGATCCTTGAGACAATAGCCACCCTTCTCAATGCCAACGTGACACCGTGTCTCCCGCTCCGCGGGACCATCACCGCATCCGGTGACCTCGTCCCACTATCCTACATCGCGGGTCTCGTGACCGGCCGCCCAAACTCTGTAGCGACAGCTCCAGATGGTAGCAAGGTTAACGCAGCAGAGGCATTCAAGATTGCCGGCATCCAGCATGGCTTCTTCGAGCTGCAGCCCAAGGAAGGAC…
TRINITY_DN65185_c0_g2	#N/A	#N/A	#N/A	#N/A	1.92476	0.000369409	0.757341	0.829798	3.85347	5.78334	6.90261	7.22608	ATGTGAAAGCCAGGATTTGAACTCGAGACCTGGGGCTCTGATATTTCAACAGTATAGATATGACAGGGCACGTACTGTACTGTGCTTATGGCACATGTGGTCCACCAAGATGAGTGCTATATTTCACCAGTGTTGTTTGGCAATGAGCTATCCGAAAGTACTCTTCGGCATTAATTCTACACCCTAAATCCGATTCATACATGGCAGATCTAGAGCATGTCTTAATTTATTAAATCAAAAATTCATGTTCGGGTTCAAGTTAAGTTGCTAAATGGCGAATCATGGATTATCCTTTTTTTGTCATTGTATAAGATGCTATCTATCTCAGTGGAAGATTGGATTCGTAAGTGGGAGTTAGAGCTTATTTAGTGGCCACCTGAGTATGATTCAGCGGGGCTG…
TRINITY_DN44164_c0_g1	XP_015649902.1	serine/threonine-protein kinase AGC1-7	sp|Q1PFB9.1|	Serine/threonine-protein kinase AGC1-7; AltName: Full=AGC serine/threonine-protein kinase subfamily 1 member 7 [Arabidopsis thaliana]	1.92223	0.0144782	0.324575	0.310205	0.167542	1.06683	0.94845	1.01524	AAAACAATCTGACAGTTGGGTTACTTAGCACAGGTACAAAAGTTTTTCGCTCATTAATCATTAGCAGCCGTTCTGTACAGGACATTTCAGGTATAGCAACGGAGATTAAAACAGCAATAGAGGATTCAGGAGTCATGACCAGTGAGATCAACAGGGATATCTGTACCTATGGTGTTCATTCCTACTGTACTCAAAAACTGATTCAGTTCTAGAAATACTCAAAATGGCCGGGGGAAACGCTCCTTGTGGCCGACTTGGCTGCTGCGGCTGCACTTGACGATAAGCTGCTCGGAGTAGCGGCCAAACCACGCTCCGCACCCTTCTTCTCCTTGGCTCCGTACTGTCTGAAGTCCACAGGGTCAGGGACCGAAGGTGGATGAGCGCTCCTGACAAGTGCCC…
TRINITY_DN21303_c0_g2	#N/A	#N/A	#N/A	#N/A	1.91119	0.00511191	0.486862	0.517008	0.335084	2.5267	1.21191	1.19439	CCGGAATCAGCGGTAGCACTACGCTCACATGCAGCACCACCGCCGGCGCCGGTAGTACCACTGCACCTCGCATGCAGCACCGTCGTTCTGGGTTTGTAGCACCACCGCTGGTGTGGTAGCATCGCCGCCGACCTCGTCGGTCTCCTCGCAGCACGGCGGCGCCCGATTTGTAGCAGCCGCCGCCACTTTGCAGCAAGACGCCGGTTGTAGCAAATCGCCGCCGCCATCCATCCATCGCCGCCTCTTGTAGCAGCCGCCGCCATCCATTGTAGCAGTCGCCGCCGCACCTCTGCCGCCGATTGGAACTCGGCGCTCGTTGTCCCCGCTCGCCAGTTGTAGCTTGTAGCAGCCCCGCCTGCTGATTGTAGCAGCCCTGCCAAACTATTGTAGCAACGCCGA…
TRINITY_DN14108_c0_g1	#N/A	#N/A	sp|P0CT34.1|	Transposon Tf2-1 polyprotein; AltName: Full=Retrotransposable element Tf2 155 kDa protein [Schizosaccharomyces pombe 972h-]	1.89556	7.06106e-39	20.7728	15.9238	17.7595	59.0126	69.9745	72.3803	GGGCCGTGGGCCAGACGTTGTTTCACACGTTTCATTCATTCGATGCCCAGTTTACAGATACAAGACCGAGCTATATAGCTCAACACACAACGCACACAACGTCTGGCCCACGGCCCAACAAATACAAGTCCAAAGACTGAATGCACGCAGTGCATCTGATGTAACACTACACAGGAGTAGTAGCTGTTACATTGCCTCCTCCTTAAGATGAAGCTCCATCCCAGATAGAAGCTTCAGGGTAACGAGCATGCAGTACCTCATAATCTTCCCATGTAGCAGATGAGGCAGGAAGGGTCGACCATTGTACCAGAATCTGAATTACTGGCTTATTTCCTTTCTTTTTCATTCGCCTGTCCAGGATAGCCACCGGCTGGAGCTCTTTTGCTGTCAAGTCTGGAG…
TRINITY_DN11983_c0_g1	XP_015621915.1	mitochondrial substrate carrier family protein B isoform X1	#N/A	#N/A	1.88874	0.000448398	0.62697	0.361905	0.68804	2.30211	2.00176	1.76651	ATTAAAAATATATATATAAACGTGCGGAGGCGGAGCGGACTACGCGCCCCCGCTCGTCGCCGCTTCCAACTCCGAGCACGCACCGCGACCGAACCCTAGCCGCCGCAATCCCGGCTCCCTCCAGATGCAGACGGAGGCGCGGGTGGGCGGCGTGGTCGTCGACGGCGGCCGGGCTGCCGTGGCGGCGGCCCGCCGCCCGGAGCAGCAGCAGCGCCACATCGGCACGGCGGCGCACCTGGCCGCCGGCGGGCTCGCTGGCGTCGTCAGCAAGACCTGCACCGCGCCCCTCGCCCGCCTCACCATCCTCTTCCAGGTATGCATTCAGATGCTGCAGCTCTAAGGAAGTG
TRINITY_DN32610_c0_g1	#N/A	#N/A	#N/A	#N/A	1.88693	0.000383092	0.811437	0.517008	0.446779	2.24596	2.5292	1.73187	CGCGTCGTTCGATCGCATCAATCCTACCGAGGCTACGGACACGAACGTGAGGACGTCTCTTTCCCAGGGCCCACCAACCCATCGTCCACCACGAGAATCGTATCCGCTCGCACGACTCTGCTACTGCCCCGCGCGGCCGGCAGCCGCCACCGCCTGGCGTCGCGCCCGCCCGTGCCCCGCTGGCCGGAGCTTCCTCCCGGAGATGGAGACGAGGGTCCTGAGCTCATCCGCGCGCGCTCTCCGTCCTTGACTCCTCGCGCCGCTATGAGGTGCGGCCATGGCGCCGCCGCCGAGGACCTCCTTGTCGCCGGCTCCCCTGCCCTGATCCCCTCCACGTCCTCCGCTCGCGCACTCCTCCGCCGAGCCGCCGAGCCGCCGTTCTCCCGCGCCTTCCCTGTG…
TRINITY_DN34625_c0_g3	#N/A	#N/A	#N/A	#N/A	1.88663	0.0308019	0.270479	0.206803	0.22339	0.56149	0.895758	1.13467	CGAAGGTGTGCCGGCGAACGCTTGGAGCCTCGCTACAGCGGAGGAGATCATGGCTCCGTCGGCATGGGTCGAGCGTTTGCATCCCCTGACTCGTAGCCGTGCAGATATGGGTGTGCTGCGCCTCTCGGCCTGGTGCCTCGACCCGGCGGCGATCCCGCGGGAGGTCGACCTCCACGTCGTCGAGCCGGACGACCCACCCTCGCTGGCGAACATGGCCGCTCCGTCGCAAGCCGTGGTTCCTCCCCATGTCAGCACGCTCGCCTACCCTCTCCTTGTCCATGTCACGCGCACCGTCGACTTCCGGCGTCCCATGCCGGGAGGTGCGGCGGCGGGCGGTGGCGACGACGGAAGGACGGCGGGCTGGCCGGAGACGAGGCAGTATCAGTACACGCGTGGCGT…
TRINITY_DN1811_c1_g1	#N/A	#N/A	#N/A	#N/A	1.86323	0.000134724	0.486862	0.723811	1.11695	3.36894	2.37113	2.50823	GTTCAATCCTTTTGATAACTAGCATCAGAAGATCACGAGGTACTGATGTTGGCACCATTCATCTGAACAAATTCCAAAATTTGTTATCATCTACGCTCATCCGGCGAATTCAGCCTTTTCCCTACCTCTAATAGTGTATTTATAGTACATATCCCCCTTTGATCTATATAACTATACAACTTTCTCAGATAATGATGGAAGTATAGTCAACTATCAATCTTTGTCTGTAACTATTGAAGTTTAATGCCCACATCTTTCGCAGTACCAGTAGAACTTCTCACTCATTCTTCGCTTTGCCTTCTAACAGAAGTGACTCACAGTACTGACTCGCCCGTACTTGCTACCGCCTCACGTCAACACTACTCGACTCCGATGTGCATGTCGCCATCTACGCCTCGC…
TRINITY_DN25860_c0_g1	XP_015623299.1	UDP-glycosyltransferase 73E1	sp|Q9SCP6.1|	UDP-glycosyltransferase 73D1 [Arabidopsis thaliana]	1.857	0.0195469	0.649149	0.258504	0.111136	1.29143	1.2646	1.14124	TAATGCTGTATTTTTTTGAAATGTTACATACACGAAGAGAAATGTTACATTCGGGATATTTTGTACCATTCGCAAAAAAAAAAAAAAATAACGTACCATTTTTTGCGACTAAATGAAAATATTGGGACTGATGTTACATATTATGAAAATAATTATTACATGCGTACTGTTTTTGTATTACGCGATCGGACGTGCAGAATTCGCTCACTTACCTTAATCTAACGGTCCACAAGGAGGCTGATTTGTGGCTCTTTAACAGCCGGCTGATGACTAGCACTGGGTTTTTATAAAGTTTTGTAAAATGGCGGGATTATAAAGCCCTGGCCCAAACTATAATGGTATTTTGTAATTTTCTCGGCGCTCTTTGATACTCACTCAGTCGTGCAACCTCCTGCGTCC…
TRINITY_DN19046_c0_g2	#N/A	#N/A	#N/A	#N/A	1.85232	4.05934e-06	0.973724	1.60272	1.00525	5.22185	3.7938	3.76234	TCACGGGGGAAGGCGCATGTGGTCGCGTATGTCCTCTTCCACCTCCACTGCTCATTCTCTCTCTCCCCCAAATCGAAACTGCCCTTCGTCGGAAGCCTCCCCTTCCAATCGAGGACGCGCAACGTCCGCCCGCGCTCGTCCCCCCTGCAGAGCCACGGCCGAGACGCGCAGCGCTTGGGAGCGGGCGTCGCTGGCCTCCTCTATGCTCGACTGCGGCATCTGCCGGCTCCCGCGCGCCGGAGTTGCTGGGCGGCGAGCTGTGGAGCGTCGCGTGCGGCTGCCGGCGGCGGAGCAACAAGGAAGTTGGGAGGAAAAGAGAAGGTGCGTCGCGGCGGTCTAGCTTGGGGAATCTCCATGGCTGCAATCGATTTTCCTGTAGCTGTAGATGTATGCAGCGCG…
TRINITY_DN17139_c0_g2	XP_015650240.1	probable carboxylesterase 12	sp|Q9SX78.1|	Probable carboxylesterase 2; AltName: Full=AtCXE2 [Arabidopsis thaliana]	1.85164	2.13585e-09	1.56878	3.20545	1.89881	7.18707	8.37798	8.4802	TCGTTCGAGACCTTGGAGGCCAGTGCAACGCTGGCGAGAGCTCTGCGCGCGCGCCCAAAGTTTGGCAGCATCGTCGCGTACCTCTCCCAGCGAAAAATACAAGGCTCTCCGATGGGTGCGTGCGGCACCCTGACAAACAGACGTCGCTGTGCACCGTTCGCATTTCCCCTCGAGCTGCCGTCCCGGCCTGGCCGAGTTTAACCCAAGAAACAGTGCATAAAAATGTCAGCTCGATCACCTGCTTAATTTGCACGAGCGAAAGGTTGCTACTGCTGAGCTGATTTGCTCATGGCTATGGCTGGGTGCATCTCCTCCGCGCTGCTGCTCCTGCTCAACATGGCGGGCGCGCTGCTCGCCCCGCGCGCTCCTCACAGCCTGCCGATGCTGGCCGCCGATGAT…
TRINITY_DN22291_c0_g1	#N/A	#N/A	#N/A	#N/A	1.8502	0.00486792	0.540958	0.413606	0.22339	1.17913	1.52806	1.55271	GTCCAGACCACTTTCTCTCCAATCCCCATCGATGCTTCTTTCTCCCCAATTCCCATTGATAGGATAAAAAAAAATCTCCATTGTTTCCGCTCACATCCTCCGCCCAGGAGTAGGCGGCTCCTCCCCCTCCGGCCCTCCTAGATAGAGGTTTATCTTCCAGTCTGCCTTGCTGCCACCCGAGGGGGCCATCGACGCGCGTGGCGGCGCGGTGGAGGAGCTCGAGGCTTCACGGCGGAACTCCCGTGTGGAGGCCCGACACCCCCAGCAAAGTCTCGCGTGTCGACGCGAGCGGAGTCCGCCTCCTGCACGTGCCGGACCAGAAGGGGTCAGTAGCACCGGAGGAGAGCAGATGGGAGGCGCGGCGTCGCCAAGGAGAAGCAGGCGGGTCGTCTTTGGCGT…
TRINITY_DN31214_c0_g1	#N/A	#N/A	#N/A	#N/A	1.84574	0.0017386	0.595054	0.517008	0.485872	2.46831	1.2646	1.97075	GTGAAAAGAAAAAGAAAAGAAATCCCGCAGCATCGTCGAAGAAATCCATCCATCGCGAATTTAATTGGGAGCCAGGCTGGCAGAAAAAAGGTGAGCATGCACGATTCGATTCGATCGGTTTGGCTGGAGCCAGGCTGGCAGGTACGAGACACGATTTGACCCACCCCCGCGACGTGGACACCATGAGGAAACGCACGCACGGGTAGCCGACTCCGCGCGCTATATTCAAGGCGTGAACCACGCCGGCGGAGGCCAGCTCCAGTGCTGCCCGAGCCCCTCGACATTCCCCTCCGTGCCGTCCTTGAGGCACAACACCCGGACGAAATTTCAGAAACTGCTGAAACATTTACTCCTACTAACTAGTGCCACGCATCTGTACTGCTGAAACATCCCAGTCTG…
TRINITY_DN92580_c0_g1	#N/A	#N/A	#N/A	#N/A	1.84365	6.85934e-10	1.94745	2.06803	1.39619	6.56943	6.53377	6.21085	CAAGTCCATGTGTTGCCCACTTGCCCAGCACTCTGTGCCGCTCCGGACAAGTTTCCTTGCTCTTATCCTTTCTCTCTCCCATCGATTCTTGCTCTTATCCTTTCTCCTTCTCTCCCCCGCCGCGTACATCACGAGCTGCCGTCTGCCGTCAGGACGGCACCGCCAGGCCGCGCATCCACCTCAAGCCCGCCGGATCTGCTGGCCGCGCTTCCCGCGCGGGTGCTGCGCTAGCCTGGGACAGCGCCGCCAGGCCGCGCGTCCGCCTCAATCCTGCCGGATCATGCACCTCGTGGCCTCCTTCGACGTCTCCGGCAGCTGCTACACCGTGGCCACAGGGGAGTTCCCAAGGTCGCGCTCCACGTCGCCTTCGAAGACGCGCACGCCGTCCACCTCGTCATC…
TRINITY_DN18164_c0_g1	#N/A	#N/A	#N/A	#N/A	1.83951	0.00856339	0.324575	0.465307	0.335084	1.74062	1.2646	0.955515	CTTGCCGTGCCGCCGTGTGCTCGCTCTTCTCCATGTCGCCGCGCCGCCGTGCGCTAGCTCTCCGCCCCGCGCTCGCCACCGCGGCCACGCCGGTCGAGGAGAAGAGCGCGCACAGACGAAGTGCCGGCGCTAGCCGGCTCGTCGACGTCGACTGATGGTTCGGGGGCCGGCGGGGACAGGCAGGGAAGAAGCATCCGCCGAGGGGCAGAAGGCGTAGGCGCCGGAGATCGAAGCTGGCCGACGAGGCCGTGCTCCAGGACGCCGGCGCGCGCAAGGGCTCTCAGTACTCCCGCTCGTATAATACGGTTGGTGTGTGTGGTGAGAGCTAGGAGATAAAGGGTGTGTGGTTGGCCTGGCGTGGGTATAATGGGTGGGACCAATGATATGGTTGGTGTGGGT…
TRINITY_DN20687_c0_g1	XP_015643676.1	beta-glucosidase 25 isoform X1	sp|Q0DA21.2|	Beta-glucosidase 25; Short=Os6bglu25; Flags: Precursor [Oryza sativa Japonica Group]	1.83781	1.1948e-11	2.32612	1.86123	2.40144	6.51328	7.48222	9.37599	CCCATGTTCTTCCTCTCAAATCCCTAGAGCCCAAATCCAAATTTCTACAAATTACAACACGAACCGTATATTGTAGCCCACAACATACTCTTGGCTCATGCTGGTGTTTTTCATACTTACAAGCAATATTTTAAGAAAAAACAAGGAGGCCTCATTGGAATTGCACTTGATTCCAAGTGGTATGAACCATTGTCAGATGTCAATGAAGACAGGGAAGCGGCAGCACGGGCAATGGACTTTGAGCTTGGATGGTTCTTGGATCCCTTAATGTTTGGCCACTACCCTGCCTCCATGCAGAAACTTGTAGGCGACAGGCTGCCTCAGTTTTCAAATCAGGAGTCACAGTTAGTATCTGGCTCACTAGATTTTGTAGGCATAAACCACTACACAACATTATAT…
TRINITY_DN25337_c0_g1	XP_015622373.1	alpha-xylosidase 1	sp|Q9S7Y7.1|	Alpha-xylosidase 1; Flags: Precursor [Arabidopsis thaliana]	1.83344	0.000178116	0.703245	0.413606	1.00525	2.58285	2.47651	2.32907	TGTGCTCCACCTCCGTTGAACATGCCACTCACTCAATGCATGCAGCAGTACTCCTACTGCACACTGACGCTCTCTCTCCCCTCATTACTCGCGTCATCACGGCTCCCTCTCTCTCTCCAGCCACCTGTGAGTGACACTGCTGCCCGGAGACACGTCTCTGCAGCAGTCTGTACAAACGGGTCGAGCTTCAGCCAGTGAGCGAGCAGAGGGGCGGTGACGACGAGCAAGTGAGACAAGCACAGCAATGGACGCTCCCCACCTCCTCCTGCCATGGCGCCTTCTTCTCCTCCTCTTGTTGACCTTGGCAGGCAGCAGCACGGCCAGCAATGGCGCCTCTGCGCCGGCACCGGCGCCCAAGCCGGTCGGGTTCGGGTACAAGCTGGTGTCTTTGGTGGAGCG…
TRINITY_DN17283_c0_g1	XP_015629094.1	transcription factor bHLH93	sp|Q10S44.1|	Transcription factor BHLH3; AltName: Full=Basic helix-loop-helix protein 3; Short=OsbHLH003; AltName: Full=Protein RAC IMMUNITY 1; AltName: Full=bHLH transcription factor 3 [Oryza sativa Japonica Group]	1.83341	0.00219775	0.649149	0.310205	0.446779	1.68447	1.47537	1.79159	GCGCCGGAGCCGTGGCAGGCGACGTACCCAGGCAGTAGCACGATGATGAGCGACCTCATCTTCTACGGCGGCGACCAGGGCGCCTCCGAGCCGAGGAGAGACATGGACATCGGGCCGTTTCTAGAGCCCATGGCGCCTCCGCGCCCGCAAGATGAGTTCAGCTTCGACTACTTGAGCGAAGTATGCGACCCATACAGGAGCTTCGTCCCTGGGGTTGTCGACGCGGCCGGCCAGGCGCTCGCTCATCCCTTCAACGACGCCCTGCCGGATGACGACATGCAGCTGTTTCATGCTGGTGGGTCCTCGTCGTCCCCCATGACGTTCATCTTCCAAGGAGGGGACATTGGGGAGATGAACGGCATCATCAGAGGCGCTCCCGGTGTCTACCCTAGGAGCAAG…
TRINITY_DN5978_c2_g3	#N/A	#N/A	#N/A	#N/A	1.82715	1.23023e-15	3.13755	3.10205	3.01576	9.26458	10.6964	12.7203	ACAGCTTCAACAAAGGAAAACGCTGGCTTTCCCCCGGAGGAACAGCGTTCCGATCCTCCGGGTCGCGCGCCGTTAGATTAGATGGATCGCGCGCTGATAGCTCCGTGGCCGTGGCTTGCTACCACGTGCATCTGCGGGTCCCACACGCTACCGACAGCGCTCGTCCACTCGTTTTTCTCCCCGACCCCTACGCATCCTTATCCTTCCACTGGTTCTTCCCCAACCGCATAGCACAGAGCTTAGACCAGCTCCAGCTCGCGCCGCCGCGGCCGCTGCAGCTCGCGCGCCACCGCGCACTTGGCGTCCGGCAACGCCGCGGCCTTGGAGTCCGGCAGCCGCGCGCCCCTGGAGTCCGGCAGCCGCCTCCTCGAGCTCGCGCCACCGCGCTGTATTCACGCC…
TRINITY_DN15161_c0_g3	#N/A	#N/A	#N/A	#N/A	1.81349	4.98521e-23	26.8315	25.4885	28.8173	112.473	81.1931	85.8411	TGGGCGTGGATATCTCCCCATCCATCCTCACCCGCGCTGCCCATCACTCGCCGCCGCATACTCCATCATGTGGAGAGAGGAAGACGAGGACCACAGCCAGAGCCCGGGTCGAGATGCCACCACGGCCACAACCCACGAGCCCGGCGCGACACCACCGCGCGCGTGAGCCAGCCACAAACGCCCGCGGATAGGCGCGCCGCACGCGGCCAATCCTACCACATCCCCGGCCTCCGCGGCTCGAGCGCCGCTGCCATCCGATCCGCTGAGTTTTGGCTATTTATACGTACCGCGGGAGCCTGTGTGCAGAGCAGTGCATCTCAAGAAGTACTCGAGCAAAGAAGGAGAGAGCTTGGTGAGCTGCAGAGGAGCTCAAGCTTAAAAAAAACCATGGCCGTGGCC…
TRINITY_DN19539_c1_g1	#N/A	#N/A	#N/A	#N/A	1.80343	0.00011835	0.649149	0.517008	1.00525	2.24596	2.63458	2.56795	TAGGTGAAGCACCACCACCACCGCCGCCACCGCCACCGTCACCGCCACCGCCACCGCCACCGCCACCACCACCACCGTAGGGGGGTGGACTTGTTGGCGCCTCGCCTGGAAACTTGATAAATTTCTTCTGCCATAGAATGAACTGGCGCTTGACATCTCCAAGTCTTTTCACCCCTTCAGGTGTAGCAATGTCAATGTCCAGGTCCTCAAACCCTTGGACTATCTCCTCCACCGTGACACGAGCATAGCCATCTTGAATGGGGTTGTTGTGGTGGAGTGCTCCAGGTGGTAAAGCACTGCCGATGGCTACCTTCATGGACATGTTCCCGATAGGATAATACAGATGACATGCTTTCATCTCCTTTATATCGTCCACGGGGTAGCGAGGAGGCTCCGGTG…
TRINITY_DN3810_c3_g1	#N/A	#N/A	#N/A	#N/A	1.80255	2.52055e-06	3.78887	2.50904	1.85748	5.64859	13.7678	9.35808	TTCATCTTGGCGATCTTCTCCTTGTTGAACATGCCTTTTGTCTTCTCGGTGAGTGGCATGTTGAGCACGACGACGTCGCACTTGGGCAGCATGGCGTCGAGCTCCTCCTCAAACGTCGCCCCAAGCTCCCCCTCCAGCTTGCCGTCCATCCTGAGCCTGTCATGGTACAGCAGGGTGCACCCGAATGGCTTGAGCCGCTGGAGCAGCAGCTTCCCGATGCGCCCGGCCCCGACGGTGCCCACCGTCTTGCCCTCGAGGTCGTAGGCGCGGTGCGCGACGCCGGCGAGGTCCCACTCCCCGTTGATTGCTTGTTGGTGCCCGGGGATGAAGTTGCGCATGAGGACGAGGATGCGCATCAGCTGGTCCTCCGCCACCGACACCGTGTTGCTGCCGGTGACC…
TRINITY_DN29038_c0_g1	#N/A	#N/A	#N/A	#N/A	1.79894	4.66499e-12	2.10974	1.96463	2.17805	6.68173	7.69298	7.16636	AATGAAACGAATCTGATCCTTCTCTGTATTCTTCTTCTTCTTCCCCAAGACAATCTCTAAAACGAATCCTGTATCGTTATATCAAGGTGTGATTCCAAATCATACACCTTGTCCATAACAATTGGTATCAGTTGCTTTGTTCGATCCGTTCGCGCGACTAGATCTCGAGATCGTACCGGTAAGGCGTCTGCTCACGGTTGCTAATTGCTCTCGAGCGATCTAGCGTAAATCCCACGCAGCGTTCGGTTGATTCAGAGAAGTCTGCTGCAACGGCACCGTTCAAGCCGAGTGCGCAGGTGCGTTTCACGGTGACGGCGATGGAGGCGATGGAGGCGCGGTTGATGGAGAAGATGGGAAAGCTGGACACGCTGGAGGAGCGTTTCCTGTCGATGGAGGAGA…
TRINITY_DN38376_c0_g1	XP_015619089.1	peroxidase 43	sp|Q9SZH2.2|	Peroxidase 43; Short=Atperox P43; Flags: Precursor [Arabidopsis thaliana]	1.79343	0.0161214	0.270479	0.258504	0.390932	1.01068	1.05383	1.07495	CTGACAAGGGTGGCGTTCCTGCTGCTCCTCGGAACAGTCGGCGTCTCCGTGAACGGTCAGCTCCAGTTCGGGTACTACTCCGATGAGTGCCCTGGCGCCGAGGATATCGTCACCGCCGTCGTCCAGCAGGCCGCCGCCTCCGACGGCACAATCCTCCCCGCCCTCGTCCGCCTCCAGTTCCACGACTGCTTCGTTAGGGGCTGCGACGCGTCGGTGCTGATCACGAGCACGGGCAGCGCTGCGGAGGTGAACAACAACAAGCACCAGGGCCTCCGCGGCCAAGACGTCATCGAAGCCGCCAAGGCGGCGCTCGAGGATCAGTGCCCCGGCGTCGTCTCCTGCGCCGACATCATCGCCCTCGCCTCCCGGGACGCCATTGCCATGACGAACGGGCCGTCG…
TRINITY_DN14507_c0_g1	XP_015644349.1	1,4-alpha-glucan-branching enzyme 3, chloroplastic/amyloplastic isoform X2	sp|D2WL32.1|	1,4-alpha-glucan-branching enzyme 3, chloroplastic/amyloplastic; Short=AtSBE III; AltName: Full=Branching enzyme 1; Short=AtBE1; AltName: Full=Protein EMBRYO DEFECTIVE 2729; AltName: Full=Starch-branching enzyme 3; Flags: Precursor [Arabidopsis thaliana]	1.79149	6.9435e-11	2.32612	2.27483	2.79237	9.76992	7.64029	7.70384	CCGGAAGCCCGAAGCTTATCCCTCCCCAAAACCCCCGCTCCGCCTGCCTCCTCTCCCCCGTTCCTCCGGCCGCCGGCGCGGCTGCCCCCTCTTCACCATTGCCGCCGTACCATACCACACCTACACGAAGCCCCCCAAAATGGCGTCTTGCCCTCCGTTTCTCCTAGCCCCACAACCCCCACCTCCGCTCGTCACCGTCCGCCGCCGCCGCTCGCCTCTCGCCGGCCGCGCACACCTCCTAACCAGCCGCTCCACCCCCCGCCTCCGCCGCCGCCAGAGCTGCCGCTGCTCCTCCTCCCCCTCATCCTCGCCTTCGTCCTCCTCCGGACATCGCAAGCGCTCGCCCAGGCCTCAGCAGCGCACGGAGCAGCGGCCCGGTGGCGGCAGCGGGAGCGCCGT…
TRINITY_DN32972_c0_g2	XP_015634638.1	gibberellin 3-beta-dioxygenase 2-3	sp|Q3I410.1|	Gibberellin 3-beta-dioxygenase 2-2; AltName: Full=Gibberellin 3 beta-hydroxylase 2-2; AltName: Full=Gibberellin 3-oxidase 2-2 [Triticum aestivum]	1.79086	0.000503313	0.811437	0.465307	0.558474	2.02136	2.00228	2.26935	CTCTACCTCCATCGCCATTACTCTCGAGCTCGAGCTCCACAAAGTAAGCGAGCCGAGTAGCTACCTGAGCTCCAGCTTGGATCCATCTCGTCGGTCGATCGATCGTGTAGCCGTGATGCCGACGCCGTCGCACCTGAGCAGCAAGGACCCGCGCTACTTCGACTTCCGTGCAGCGCGGCGTGTGCCCGAGACGCACGCGTGGCCAGGGCTGCACGACCACCCGGTGGTGGACGGCGGGCACAGTGCCGGGGAGGACGCCGTGCCGGTAGTGGACATGCGCGACCCAGGCGCGGCGGAGGCGGTGGCGCGGGCGGCGGAGCAGTGGGGCGCGTTCCTGCTGCAGGGTCACGGCGTGCCCCACGAGCTGCTGGCCCGCGTGGAGGCCAGGATCGCGGGCAT…
TRINITY_DN1803_c0_g2	XP_015638807.1	anthocyanidin 5,3-O-glucosyltransferase	#N/A	#N/A	1.78955	0.0163147	0.162287	0.568709	0.335084	1.29143	1.00114	1.37355	GCGTTTTGTTTGGAGTATTGGTGTAGCTTGGCCTTGTTCCGATCATCTTGATTTTTCCTTTATGAAATCTGATACTCTTCTGAAAAAACGGTTTATTCTGGAAATGGCTGCTTTGAGAATGTGACAGATGTTTGACACAACGATGATATCACCCGAAGACTCTCGTATGCAACAGTACAGCACGCACCATGCGCCAAGCTCACGCACCTTCCCCGGTGCGTGCCGGAGCCTGCCGGCCATCCACGTCCGACAAGAACCTGGCGAACGCCGCGCGGGACGAACCGCCGTCGTTCCAGGCCGCTGCCGCGGCCTCCTTGTGTGCTGCCACGCGCGCCCTGAGTTTGCCGCCCTCCTCGGACTCCATGACCAGCCTCACCTTGCGCTCCACCTCGGCTGCCT…
TRINITY_DN10011_c0_g1	#N/A	#N/A	#N/A	#N/A	1.78433	4.08391e-06	0.703245	1.55102	2.06635	3.98658	5.32186	5.37477	TGCGTTCGCTTCGTAGGATTCGGTCTAGACTATTCCGTCGGAAAGTCTCGCTCACCTGTACTTTTCACGGGAAAAATAACATCTACCCAGACCAAAGGAAGCGCCAGGAGAAAGTCTCTGTCCCTCCGCTCCGTCTCGCTCCCGCCCGTTTCCGTCTCCCTCTCGCCCAGTCTCCCGCCAAATCCATGGACGACCAACGCTGGAGCATGCCCAACCGGCGAATCCGACCCCCTCCTCCGCCGCCTCCTCCCCATCTCACTCAAGCCCCACCTCCTCTCCCTCCGTGGACACAAGGGCTGGAAGATCTGAAATTTGGGGGAAGTCAAGAGATCTTGCAAGAAACAGGAACCACAAAGAATTGTCCTAGAGCCAGGTGGAATCACAAGATGAAGTCTTATC…
TRINITY_DN11964_c0_g2	#N/A	#N/A	#N/A	#N/A	1.78173	4.83996e-05	1.08192	1.13742	0.726016	2.18981	4.00457	4.00122	CGCTGCACGCCGGCAGCCTCGTCGCGGACGTCGTCGTCTCGCCTCGCGTGTGCCATGGAGTTGATGGCGCCGCGCTACACGCCGGTAGCCTCGTCGCAGACGTCGTCGTCGCGCCTCGCGAGTGCCATGGCGTTGGTGTCGCGCTGCACGCCGGCAGCCTCGTCAAGGTCATCATCGTCGCGCCTCGCCGGTGCCATGGAGATGATGGCGCCGCGCTACACGCTGGCAGCCTCGTCGCGGACGTCGTCGTCACGCCTCGCGGGTGCCATGGCGTTGGCGCCGCGCTGCACGCGGCAGCCCCGACACAGATGTTGTCGCTGCGCCGCGCCGGTGGTGGAGATGGCGCCGCGCTACACGCCAGCAGCCTCGTCGCGGACATCGTCGTCGCGCCTCATGGGT…
TRINITY_DN11767_c0_g1	#N/A	#N/A	#N/A	#N/A	1.78019	0.0240706	0.196909	0.14166	0.667935	1.14656	1.26144	1.07615	GTGATGTGCTCAGCAATGTAGATGTGCTATGCCCGGGTCCCCATGCATGTCGTTTACTTAGTACCAGCGCGTTGGCTCGGAGTTTGCCAACCTGCGGCAGTATTGGCTCGGAATTTACCAACCTTGAAGCAAACTTTTAATGCGTAGAATTACACTCGACACCTGATGCTCTCAAACCTTGAAGCAAACTTTTAATTCGTAGAATTACACTCGACACCTGATGCTCTCAAACCTGGCGATTCAACCAAATCAAAGGCTGCAGCAAGCGATGCGACTAGGTGCGACCAAGGCAGAGCAGCAACCAGCAGCAATTCCAGCGACGGCGGCAGTGGAAGTCCCAAACCCTTGGCGGCGCGGCCTGGATGGTGCGTGCGATAGTTCCGTCCAGAAAGACCTGGG…
TRINITY_DN5585_c0_g3	#N/A	#N/A	#N/A	#N/A	1.77966	0.000185706	4.53864	1.29666	1.34034	7.33923	8.16932	9.21833	GGGCTGAACACCTATAATTGCTCATGGATACATTGAGCTCAGCACACAATGACACGATTTGACAACGGAAGTGGCAATCATCATTTCTTGGGCTTATTCTGCTTCACTATCATGACGGAACAATGCGCGTGGTGGGTGCAGTAGTCGCTCACGCTCCCAAGAAAAGCCCTCTTGATAGCGCCGTAGCCATGGCTGCCGACGACAAGCAGATCTGCTCCGTGCTTGTCGACGGCGTTGCAGAGGACGTACCTCGGCTCCCCTTCGATCACCTCTATCAGGCCGTGCACCTGTCATTGAAATGCAATTCGTATAAGCCCAGTAATTTTTTTCCAGAAATGTTTTTGTTTCTCTCGACGGAGCAATGCGGCGAGTTGGTAGCGGCTGTTACCGAATTGGCGA…
TRINITY_DN10121_c0_g1	#N/A	#N/A	sp|P59082.1|	Lachrymatory-factor synthase; Flags: Precursor [Allium cepa]	1.77096	9.26426e-08	1.02782	1.44762	2.01051	4.77266	5.21648	5.07618	CGCTACTCCTTCGTATCGGTCCGTATCGTGAACTCGCATGTGCATCCGAAGGTCAGAGCATGAGCATGTCTGCATGTGCATACATGACTTGCAGGACAAATGACTCAGGACTCGGGACCAATTAGAAACCGCACGTTACAGTGGAGTACGTACACTCAAACATAGCTAAAAAAACGAGTCCAGACATGACAAGTCAAAGTTTTTCAGCTATATTACGGAATTATTAAGTAGGTAGGTAGATCATCCTGCACGAGTGCACGGACGAACAGAAACCTCGATCGCCATCGGCAACATCAGGCGCCGATGGCGGCTACCGGCCGTGCGACCAGCCGCTGCACCCGCTCAGCCATGCCCTGGACGCTGGCGCCAAGGCGCGCCACGAGCGCCGCCTCGCTCCAC…
TRINITY_DN5024_c1_g1	#N/A	#N/A	#N/A	#N/A	1.76569	2.0821e-07	1.73106	1.55102	2.73652	7.35552	4.95302	7.70384	GGGACTGCAAGTAGGGTTATATTTTTTTTTTTTTGAACGGGTAAGGCCCCAAAGGGCCTAGAAGCTGCTTCAATTAACTGCGGTGAAGATACAAATTACATCAGGGACCCCAACAAATAGTAACAATACAGAGCAGCCCCTATCTTTTGCTAAAAAGACCCTAAACAAGTTTCTGAAAAAGCAATCGGGTCCTCTTGCACCGCCGGAATACAGAGGACCGCTGCCGTGGCCTTCCTCATCGGAGCTGGGGACGGGACCACTTAGCGCCGAGAAGAAGAGATACGCCACCGCTAGTCCATCGAAGGGCCTCCTCCTGGAGGTTGAGCTGACGCCAGAAAACGTCGCCAGCGCCAAAGGGAGCCACCTGTTGGCCATCAGAGTCGGCAGCCATTCATGGGC…
TRINITY_DN24650_c0_g1	#N/A	#N/A	#N/A	#N/A	1.76429	0.00191731	1.56878	0.930614	0.390932	1.90907	3.89918	4.18038	CTCGAGTGACTGACGCCGTCAATCTCGCCGTCGCACCCCTCCCTACGTCGTCTTCTACCTACGTCTCGCTATAAAACAGAGCCATCGGTTTGATCGATCTGGCTTCGGGTACAGGCCAAGAAGGCATCATGGAAGCCACCTCCTCCCTCACGCGCTCCCTCTCCCTCGCGCCCCGCCCCCGCCGCCCACGCGCCGCGAAATCCCCTTGCATGCCCACCCTCTCCCCGGCGCCCCGGGTCCTCCCGCTCCGTCGCGCCAGATCCGACGCCGACCTTCTTCTCGGACCCATCACCGCCGCCGCCGCGGCATCCTCCGCGACCGTCCTCCTCCGCTCGCCCAGCTCACTGGCTCTCGAGGAGAGGGACGACACGCCGATGGAGGGCTGCTTCGACGGCGCCG…
TRINITY_DN39150_c0_g2	#N/A	#N/A	#N/A	#N/A	1.76345	0.0317635	0.324575	0.310205	0.279237	1.45987	0.684992	0.895796	CAGAAAACCCCAAAATCGAGGGGGCTTTTTACAATTTTCGCCCCCTGTCTTCTACCTCCAGCCAGGCACACATGTGCGTGTCCCTGCCGATGCCGTCGATCCCGCGAGGGGATGCCCGCCACCGTCGCCGCTCTTCCGCGACGATAAGGACGCAGACGGCCCTCTCCCTTGATCCTATCCTCTCCCTTTCCTGGCTCTCTCCTCCTTTCTCTCTGCGAGCGCGCCGAGCCAAACCCTGGCCGCCGGCAGACGCCGCTTCGCGCCGCCGTTCCGGCGACCCCCGCGCCCAACCGCCACCACCACCGGCTCCGCCTCCTCCTGCTGCTCCTCCCCGTCGAAGGAATCGACGAGGGGAGGCCCCAATCGACGCTGCCGTCCGCGTCTTCCCCGACCACGGCC…
TRINITY_DN37351_c2_g1	#N/A	#N/A	#N/A	#N/A	1.75752	0.00511191	0.811437	0.310205	0.446779	1.51602	2.37113	1.37355	GTAACTTTGGAAGGAATTGCATTAAGGACTGATTCTGAAGACGTACACATTTCTGAGGAAAAAAGATCTTCATAAAATCTGTGAATCATACTTTTTATTTCCCCCTGTGTCTCACATATAGAGCCATCAGCAGAATATAACCTATCAATTTTGTTGGTTCTCCGTCGTGCTGATGCCCTTGCGTGAAAGAAGGCGGTGTTGCGGTCACCCTCACGTAACCACTCCACCCGTGAGCGTTGGCGCGCCATTATCTCTTCTCTCTCAAAGAGTTCGCACAGCTGGCGTTCGACTTCGCGTTCCTCCTCCACAGTAGCATCCGAAAGAATCTGACCAAGGATATATCTGAGACGGCCTTCAAGCTTTCGGATTTCCTTTCGGACTGACCCAAATGTCGCACGG…
TRINITY_DN43540_c0_g3	XP_015641748.1	protein G1-like2	#N/A	#N/A	1.75558	2.57883e-11	2.65069	2.27483	3.85347	9.48918	8.53605	11.1079	TGACTAGTGATGCATGAACAAACAAGCAGCAGATGACCAACCCTCTTTGACAGCATGAAGAACTCAACAAATCAAACCATGCAACGATCGATCACAAGCTAGTTGGCAGTCGACCGATTCCCCTTAGCTTGCATTTCAAAGGATCCCTGGATTGATTTTATATCTTCACCATTGCATACATAAATCAACCAAGCAAGAACGGTACTAGAAACCCTACAGTAGCAAGGGGGAAGTAGCACTAATTCCCAGCAGGAAATGTAGCCAAAAGATGAACAGTGTCGTAAGAACAACAGTACATACACAAGCGCGTGTTGATCGATCGGTCGATCAATGGCATCCATCCATGGTTTCCACTGATCAAGATTACTGCTAGACATATAAACCTTGGAATTAATTAAT…
TRINITY_DN3861_c0_g2	XP_015649532.1	cytokinin hydroxylase	sp|Q9ZW95.1|	Cytokinin hydroxylase; AltName: Full=Cytochrome P450 35A2 [Arabidopsis thaliana]	1.75122	3.3928e-14	6.4374	5.06668	7.81864	25.1547	19.6013	18.8117	TGCTGGCGGAATGGGCTTTGTAAGGTGCCAGCGCCGCCCCTCGATGAACTGCTGGAGCTTGCTTTGTTGTGCATCGTCATGCCCTGAGCACAAGAGAAGAAAGGGGAAGAAGAGAGGAACCCTAATGTCTAGCGCGCGAGGAGGGGGCGGGATTTAACCATCAGGCACCTCACTGGCCTAAACCACCGTCCACGTCAGCCAATCATCGTTGTAATACCGCTCTCACCGCTCTTAGGGGGTCAGTTACCTGGTTTTAGTTAGTTTAGGGGTTAAGTGCTCCAATTTGGAATTGGGGGTTGTTGCGCCTGAAACTTGATAGTTCTGGGGGGGTTATGTGGACTTTTTTCTCCAAATATTAAGTTACTTCTGGACAATCATATGCATCCCGAATCGAAGCGC…
TRINITY_DN33761_c0_g2	#N/A	#N/A	#N/A	#N/A	1.74758	0.0460072	0.328902	0.169062	0.446779	0.466598	1.21138	1.42491	CCGCCCTCCCACCGTTGGCTGTTCGCTTCTTCTAGATGTTCCACGTGGATGTCTCAACGCCGTCACACTCGATGGTGTATTTGCACTCGCACTTGTCCACATCGAGAAATTCGACCTTCTTCTTCATGGAGTTGAAGGGCACAGCTGCAGGTTCATGTACTTGTTATGATTTGAACATGTGTGCCAGACAGCATGTGACATTTATTTATACCATATATGTGGTATGCGTACCTGAGCCACATTTGTAGTGCCTGACGCTTCCAACGCCGCCATCTCCTTCAACGTGGTGGGCGCTATCGACGATGTGTGGGGCGAGCTTGGGTGC
TRINITY_DN47416_c0_g1	#N/A	#N/A	sp|Q9LU14.1|	GDSL esterase/lipase APG; AltName: Full=Extracellular lipase APG; Flags: Precursor [Arabidopsis thaliana]	1.74517	0.0320871	0.37867	0.361905	0.390932	0.954533	2.21305	0.597197	GTCAAATTTCAATGACATAAAAAAAAGGATTTCCGAGCTGTTCTTTTGTAAACCATGTCCTTCTACAGGGCTGAAAAGCACGCCACAACCTGAAATAAGTGCAAGCCTCTGCATCGACACACTTGGCAGAGTTTTTTCACAGACATTATTTTCCTTTCAAGACGCTTGGAAAGTGTTTGTAGCCTCTTCTAATGGCATTTGCTGACAACTGGCAGGTGGCTTATGTGACTAGGTCGATGCCCGCTGCGAGGAGAGAGTCCGCGATCACTTGGTTCGCTGCCTCCGATGGGTGGACGGCGTCCCAGAACACGTAGCTCGTCGCGTTCGAGCAGGTCCCGACCGACTTGGGGTTGCAGAGGAACACCGTGAACTCCACCCTCCCTGTCCCGCAGCATCCCC…
TRINITY_DN15763_c0_g1	XP_015637244.1	uncharacterized protein LOC4337130	#N/A	#N/A	1.74474	1.20617e-09	12.0093	5.79049	6.25491	21.5612	31.1408	28.0683	GTGAGAATTTGGCGTACAAATTAAGCAAAGCGCAGAGTGAAAAGGTTCTGATTTCAGAGCATATTCTCCACGCTGCACAGCAGATCGAGCCACACAAAGTACTTGCGACTAATTCGAACCGTGAACCATCCATACTCCGCATTAGCATGATTAAAAAAAGGAATTTTGCTTCGTGCTCAGAGACCATTTAATTTGCAGCGTAATTCGTTTTAATCATGAGCTGCAACTTCGATTTGATAATATTATCTAACTGAAAACGAAATTAGTTCTCATTTAATTGAGAAATAATCAAACCCTTAAAAAAAGGGCAATTGGAGAAGGAGGGTAATAGAAACTGCGTGGCCGAAGTTTTCATCATCATCATCATGGTGGCATATTACAATGGGGGAGCAACCAGCT…
TRINITY_DN109593_c0_g1	#N/A	#N/A	#N/A	#N/A	1.73878	0.00347564	0.486862	0.361905	0.558474	1.29143	1.73883	1.61243	CTTTTTCGAAATAGGGGAAAAAGAAAACTAGTTATCTATTACTCTTACTAGTAAAGGAGAATGGAAAGAGGAACGATAACTCACAGTTTGCTCATTATATCACCACGACACACATGATCTTAACACAGAGTCACAGAGCACACAGGCATGAGTCAAAACCAAACAAGATCGAATCGAAAAGCTCGCGCAGGAATCAGCAGAACCAGCTCCTTCCTCGGGTGCCGGCACGTCATCGCTCATGCATGCGCTCGCGCCTGAGCCGCTCCTGCACCCTCGATATGTACAAGGCCGCGCGGCGGTCGACGTCGGCGTCTCCGTCGCAAAACTTCCCGTTGCCAGGCGCCATCACCTGCACGGTGACCACCCCTGGCGGCGGAGCCGGCGTCAGTGGCCACGGAG…
TRINITY_DN4639_c0_g1	XP_025880624.1	uncharacterized protein LOC107280826	#N/A	#N/A	1.73709	2.22799e-37	16.8779	17.2681	16.475	46.9405	60.2793	60.7947	ATGAGGGGTGGGACTGCACCGGGACGATAGCGAGAGGTACGGCGTAAACAAGCAAAGTGTATCCGGTTTCCTGGGAAACCAGTGCCCGCGGCCACCTGTTTCGCTCAGCTCCTCCGTTATATAACCCAGCATACTCCCACCCCTCATTCCAACAGCACAAGCATCCACTCAGTTCTTTCACTACTCTGCAAGTCCAATACTACACACACGCACACAGCGATCACAAATCAGTTTCCACTCTTGACCAACCCAGCAAGAAGAAGGAGAAGAGATGGCCGGTGCAGCGAAGGCGTCTTGGATGGTGGCGATGAGCGTCGGCGCCGTGGAGGCGCTCAAGGACCAGGCCGGACTCTGCCGCTGGAACTACGCGCTCAGGTCCATCCACCGAGCCGCCAAGGC…
TRINITY_DN21948_c0_g1	#N/A	#N/A	#N/A	#N/A	1.73198	2.09625e-05	1.08192	0.982315	1.56373	4.88496	3.10881	3.76234	TGCATGTTATTGATTTTTTTGCAAAGAACGACATGAAACAATGAAATTCCAAAGCAGTCCCACAATTATGCAGTAAGGCCAAAGGTCCTAAACATATAACAGAAAAGGCAACTAGGTACTTCCACTACTTGGATACATCAATCTTAATATTAATGAAAGTTAAACTAACATCAGTGAGATCCAGCTTGCACAACCTTTGTTCTTGCACTGCGCCACAGATGTGGTGAGCAGGTTTTCAACTGATGGGCAGTGCTTGAAGACAGCTCCCTGGTCGCACAATGGGCACTTTGCGCCTGGCAGGTTCCCGGAGCAGACACCGCTTGGACCTCCATTCTCGCACACCAGGCACTTTCCGCCCGATAGTTTCTCGAAGCGGGCAGGGAATGCAAAATGACCGGC…
TRINITY_DN37294_c0_g1	XP_015611279.1	ruBisCO large subunit-binding protein subunit alpha	sp|P21239.2|	RuBisCO large subunit-binding protein subunit alpha, chloroplastic; AltName: Full=60 kDa chaperonin subunit alpha; AltName: Full=CPN-60 alpha; Flags: Precursor [Brassica napus]	1.72332	6.85023e-08	1.46059	1.60272	1.50788	4.88496	5.63801	4.41926	ACTCACACGCTCCCCACTCCCCCTTGTCTTCTCTTCCCTTCACACACGCCGCCTCGTCCAGACCGCCGGCGCCGCCGTCGCCTCCCACACCGCGCCGCGCCGCCGCAGGCCCGCCTCCCCTCGCCGCGCTCCCCAATCGCGAATACCCCGCGGCCCTAGCTAATCCTCTCCCCGCCTCCCCACCGCCCCTAGCGCCGCCGCCTTCAGTTCTGCCGCCCCTACTGTCTCCGGCAGCCGGAGCCCGCACCTCAACCCTGGCGCAGTAAATTTGTCTTTCCGCCATGTCTATTACCGCAGCTTCCTTCGCCGCGCCTCCCTCTTCCTCCTCCTCCTCACTGCCGCTGCTACCCAGACGGCCGTGGCGGATACTTAGGCCGGGGAGGGTCTCCCGCCGCCTGG…
TRINITY_DN19331_c0_g2	XP_015648368.1	carotenoid 9,10(9',10')-cleavage dioxygenase isoform X4	sp|Q8LP17.1|	Carotenoid 9,10(9',10')-cleavage dioxygenase 1; AltName: Full=PsCCD1; AltName: Full=PsNCED1 [Pisum sativum]	1.72172	2.23647e-08	2.75888	2.17143	1.84296	6.40098	9.53719	6.33029	ACAGTTTGCTTTAAGAACCGGGGACGTAGAGAAATCCAAGCTCCAAGCATGGCGACCACCTTTCACTGTTCTCTTCGGCCAAGCATGTGCAGCGGCAGAAGGCGGCCCTCTTCCATCTCCATCAGCGCTACTCGTCTCTCCCATAAGATCATGTCGACTGCAAAGCCATATTTCAAGGAGCTTCAGCAACAGTTTGCTTTAAGAACCGGGGACGTAGAGAAATCCAAGCTCCAAGCATGGCGACCACCTTTCACTGTTCTCTTCGGCCAAGCATGTGCAGCGGCAGAAGGCGGCCCTCTTCCATCTCCATCAGCGCTACTCGTCTCTCCCATAAGATCATGTCGACTGCAAAGCCATATTTCAAGGAGCTTCAGCAACAGTTTGCTTTAAGAACCGGGG…
TRINITY_DN48460_c0_g2	#N/A	#N/A	#N/A	#N/A	1.71963	1.278e-06	1.19011	1.44762	1.0611	3.81813	3.95188	4.35954	AAGCTTCCTCCTTTCAGGCAGGCCGTGTTCGCAAGGGCCACGCGCCCACGCCCACGCGGTGCGCCTCATTGGACAGTAAACGGTGCTGCGTGCACCAAACAGATTCCGTTGCGGACTGGACTGGATGGCCATCCCGACTCGGTGTCTACTCGAATACATATCCACCGTAATCTGCGGTTCGGCTCGATCTTTATATAGATCGAGAAGACACCGCCGCCGCTGCACCTTGCCCTAATCGATCCCAATCGCGCTACAGCAATCGGCGAGGATTGTCTGCTCGGATGGATCCACCGATGGCCTGTAAGGAGGAGTATTCTCTGTTCGGTCATTGGGTGAACCCACTCTACAAGCCCGTTGACGCATCTGGGAAGGACATCTTGCTGGAGCCCATCGATGTAT…
TRINITY_DN32172_c0_g3	#N/A	#N/A	#N/A	#N/A	1.71583	0.017799	0.405718	0.517008	0.193232	0.993275	1.30359	1.36758	GTCGACCAGATAGGGACAATTCATCCTCTCCTCCAGCGCCCCGCCGACGAGACCATTGGAGGCAGTCTAAATGGGCGCACGAAGTGGCCCGGACCCAGTGTCCTCACCACGACTTCACCGAGTGTCGGCCGCCGCCGCTTCATCCAGGCGAAAGCCAAGGACGCGCGTCGCGTCACAGGAGATTCCACCAGGCCTCCGCCGACGAGCTCGACGAGGACCGTCACGGGGAGGGCGGCGCTGGGCAGCCGTCGAATCTGCCACCTCGCAGCCAGCGAGCATGCTTCGTGAGGAAGGGGCGCGTCACTGGGAGGACTCCGCCACGCCGTCGTCCACTCTACCACGCCGCCTTCAACGGGCTCGAGGAGGAGGCGCGATGCGGGGAGGGCTGCACAAGGCCAC…
TRINITY_DN80279_c0_g1	XP_015614436.1	VAN3-binding protein	sp|Q8W4K5.1|	VAN3-binding protein; AltName: Full=Protein FORKED 1 [Arabidopsis thaliana]	1.71469	0.0259606	0.432766	0.206803	0.335084	0.842235	1.36998	0.955515	GAAATACTCCGTCAGTCAGTCCCAGGTAGGAGTAGTGGATGGAGGAGTGAGACTTGCTGGAGACAAGGGTAGCAGAGAAAGCCAGGGTCCTGTCATCCTCGTGTCCCCTGTCGTTCTTCCTGCCACGGCCATGGCGGCTCCACACCTCCCTCCTCGTGCTCCGTGCGTGCCTCCCCCGCTATAAGTAGGCGACCATCGCTTCCTGCTGCCTGCAACCAGCGAGACCGAAGGACCGAGTACAGTTAACAGTGTGAAGTGATTGGGCGGGATGGCCATGGAGAGAGGCTGGAAGGCTGGCAGCGTGTTCCGCATTGAGATGGTCGAGGAGGAGGAGGAGACGGCGATCCCGCCGCCGCAGACCCCGCTGGAGCCCATGGAGTACCTGTCGAGGTCCTGGAG…
TRINITY_DN17699_c1_g1	#N/A	#N/A	#N/A	#N/A	1.70485	0.00560343	0.50255	0.33347	0.741095	1.16004	1.62817	2.08541	GGCGAAACGGCGGCGGCTCCTTCCTCCCACCTCGGCTCTTCCTTCCCATCCCCATTCATGCTGTTCATCTTGTATCAAATAGCTATCAGAATCCTTGCAGTGTGCTAGATTAGGTGAATTGATCATCTGGCTGTTAACATCTGGTATCAGAGCCAGTCACCATCTTCCCCAAAATTTCCCCAATTTTTTTTTCATCACATACATCGCCATGACTACCCACTCCCGAGCTCAAGGCCTACCTGGACGAGTGGAGGGCCGAAATCAAGCTCATGCGCGACAAGATGTGCGATGATCTTCGCCGACCGCTGACCGGTCTGGCCGAGCCCCCGCCTCCGGCTCCCGCCACCACGACACCACTCGTGGTCGCGCCCGCGGTTCCCATCACCCGCGCAGTGGTGA…
TRINITY_DN14261_c0_g1	XP_015645703.1	cytochrome P450 94B3	sp|Q9ZUX1.1|	Cytochrome P450 94C1; AltName: Full=12-hydroxyjasmonoyl-L-amino acid 12-hydroxylase [Arabidopsis thaliana]	1.70475	0.040693	0.703245	0.67211	0.0558474	0.898384	1.73883	2.14991	CAAGGATATCGCTCATTTTCCGTTGTCTTCCCCTGCTCCGGCCTCCTCCAATTCAAGGGAGAGCCATGGACGCCGTCACCTCGTCCACGGCCACACCCACGGCCATGGAGGAGCTGCCATGGTGCACGCAGTGCGCCGGGCTAGCGTTCCTCGGCTTCTCCCTCTGCGTGGTGGCGCTCGGCGCGGTGCTCCTGCTGGCGCGCCGCTGGCCCTGGTGCAGCTGCCACGTCTGCCGCTCCTACCTCACCGGCTCCTGGGCGCGGGACTTCACCAACCTCGGTGACTGGTACGCGCACCTGCTCCGCGACTCGCCCACCGGCACCGTCACCGTCCACGTCCTCGGCTGCACCGTCACCGCCAACCCGGCCAACGTCGAGCACATGCTCCGCACCCGCTTCG…
TRINITY_DN49608_c0_g1	XP_015624047.1	RNA exonuclease 4	sp|Q91560.2|	RNA exonuclease 4; AltName: Full=Exonuclease XPMC2; AltName: Full=Prevents mitotic catastrophe 2 protein [Xenopus laevis]	1.70013	0.00431827	0.432766	0.517008	0.502627	1.45987	1.8969	1.31383	CGAGATTTGAGAGATCTTGATCGATCTGCAGGAATCTCAGGAGTGCGATGGACATCAGAAGGGAGTCTGCCGAGACCTTGAGGAACAAATGCTCAGCGTGCTTCAGGCAGTACAACAAGATGGAGCACCTGGTGGAGCACATGAAGGTGTCGTACCACTCCGTCCATGAGCCCAAGTGCGGCGCGTGTCGGAAGCACTGCCGCTCCTTCGAGTCGCTCAGGGAGCACCTCATCGGGCCGTTGCCCAAGGTGGAGTGTGCGCGCGTCTTCAGCGTCCGCGGCTGCAGCATCTGCCTCAACATCTTCGACAGCCAGACCGCCGCCAGATATCACCGCTCCGCCTGCCAGTACTCCCGTGCTGCTCCGATGCCGAAGAGCGGCGCAGGTGGACGTGCGGTTG…
TRINITY_DN5024_c3_g1	#N/A	#N/A	#N/A	#N/A	1.69959	9.45771e-17	9.89953	8.94424	6.53415	24.0318	30.8773	27.4711	ACCGCCGCCCCTTTCTTTCCTGCGCTCCGGCGGCGCTGCCGGCCGGCGTGGTGAGGGATGCGTAGCGCGGGTTGTACAGAGTAGACTTAGGTTTAGATTTAGGTTATGTTTGTTGTTTACCCTAGTGGAGACTGGCGTGATGCCATCTTGGAGCTTGTTCTTGGCGCTGGCGAGCGGCGCTGAGGCGCGGAAAAGCAGTTCCTCTCGTCGATGTTCATGGTGGATGGTGGCGGAGACTGTTTCTGGCCGGAGCTCCTCTCTCAATAAGCTCGTCTTCTGGTGTCGGGCAGATCCCTGCCAATCCCTTACTCTGGATTTCTTCTCTTGCCATCAAGGTGATGGTACAGAAGATTGGAGTGGAGCGGCTTGGTGGTGGTCTGTACGATGGGGAAATCTGGC…
TRINITY_DN10549_c0_g1	#N/A	#N/A	#N/A	#N/A	1.68752	3.30403e-12	5.84234	4.03266	7.59525	14.1495	19.6013	21.9171	GACCACCACGATCGGCACAGACGTTGGAGAAGATAAACAGTACAACACATACTTGGTCTTGTTGCCCGGCATCTCACCATTTGTTTTTTGGAATTTCTTTTCTTGTTCCCGGTCAACCTGAACAATACCAAGTTGTACTGTTCGGCATACAGGGATAATAATACACAGTTTTCTCTTCAATAAAAAATCTAATTTTTATACAAGACTTGAACACGGTAGCTGAAGTACATGAATAAAAGTGCATAATGTTGATGCATTACACTAACTCACAACCCAGATCTCATCAGTATAAAATCAGAGGTCGGCACCTGCATCGTCACATGAGGATCTCAGAGGTCAGCACCTGCATCGTCAGTGGTCGGCGCCTCCTACTGGACATGGTGCCGCCGGAGAGATCAT…
TRINITY_DN21207_c0_g2	#N/A	#N/A	#N/A	#N/A	1.68557	0.0363427	0.225579	0.310722	0.413271	0.690071	0.960569	1.31981	GACATTATTTTTAGGAGCCGCTCGGGTCGTCCCCTCCAGGGCGACTCGGGGCGGAATCCTAACCCCCCGCCGCCGCCTTCCCTTCCCCCTCCTCCTCCCTCCTCGCCGTCCCCAGAGGCTGCCGCCGGCGAAGCCTGGCGCGGTCGGTGATGGGGGCGGCGGGGATCCGCGCACGGTCCCCTGGGGCGGCGGTAGGAGGCACGCCTCCGCGCCGGGGGGATGATCCCGGAACCCGGCGGTTGATGGCGGCGCGGCCATCTCATCACGTCTTCGCCGCGGCCTCGTCGGGCGGGCGATGATGGGGGCAGCGGCGCGGCCATGGAACCATGGCGGCGCGGCTCTCTCCTCCGTTCCTCGCCGCGGACTCACCGAACAGGCGGTTTGGGGGCGGCGGCGTGG…
TRINITY_DN23130_c0_g3	#N/A	#N/A	#N/A	#N/A	1.67625	1.41095e-14	4.68037	3.82844	6.28451	13.6672	15.1257	18.0443	ATTGTGGCTCAGCCATTCCCTTCAACGTCATGAAGAAGAAGGTTGAGTTCCTTGATGTGGACAAATGCGAGTGCAGATACACCCTAGAGTGTGATGGTGTTGAGACGTCCACATGGAGCATCAAGATGAAGCCAACGTCCAACGGTGGGAGTGTGGCGAAGGTGGAATGCACGTCCAAGGGCGTGCAGGATAATGACATGATGCTCAAGGCTAAGGACTCTGCTGCCGAAATGTTCAAGAATGTTGAGGCCTATCTCATCGCCAACCCTGACGCCTACAACTAAGTGACTAAAGAGGGATCATCCAAAACAACGCTACATCTCCGTGATCAAATAAAACTGCTCCAACCTCAGTGGTATGCTAGGGCAAGCTGGGTGTGGACTAAACAAGTTAAAT
TRINITY_DN1257_c0_g1	XP_015624188.1	20 kDa chaperonin, chloroplastic	sp|O65282.2|	20 kDa chaperonin, chloroplastic; AltName: Full=Chaperonin 10; Short=Ch-CPN10; Short=Cpn10; AltName: Full=Chaperonin 20; AltName: Full=Protein Cpn21; Flags: Precursor [Arabidopsis thaliana]	1.67493	6.08389e-10	6.16692	4.54967	4.52364	19.9329	14.5956	13.3175	CGCCGCTTCCCACTGCTCTGCTTCTAGGGTTTATCCTCTTCTGCTGTAGCTCGGATTCCTTCCATCCTCGAGCAATGGCGTCGGTGCAGCTCTACGGTTCCGCGGTGGGTGCGGCTGCCTCGGTCCAGGCCCTCCGCGTGCCCACGTCGGCTGCTGTCGGGGTCCGCCCGGCGCGAAGGGCGGTCGGCGGGCTCGTCGTCAGGGCCGCCACCGTCGTCGCCCCCAAGTACACGACGGTCAAGCCCTTGGCCGACAGAGTGCTTCTGAAGACTAAGACCGCTGAGCAGAAGACAACTGGTGGAATATTGCTCCCTTCAGCTGCTCAGTCTAAACCTCAGAGCGGTGAGGTAGTTGCTATTGGAGAGGGAAGAATCTTTGGGGATAGCAAAGTGGAAGTCG…
TRINITY_DN7299_c2_g1	XP_015614977.1	valine--tRNA ligase, mitochondrial 1	sp|P93736.2|	Valine--tRNA ligase, mitochondrial 1; AltName: Full=AtSYV1; AltName: Full=Protein TWIN 2; AltName: Full=Valyl-tRNA synthetase; Short=ValRS; Flags: Precursor [Arabidopsis thaliana]	1.66927	2.84477e-12	2.92117	3.41225	2.73652	8.1416	10.6964	9.91347	CTCCATGAAACACTGGCATAAACTTCATCTACTACAATTTATTATGTATCACTTAGAACTACGTGCATAAACACCTGCTAATTTTGGTCCATAACCAAGCTTAGAAGTAACCATTTTATGTACCCATTGTGTGAGGAAAAAAATAGTTCCATTTGGCAGAGCACATTTCCAAACTCGTTAATTCTCTCACGTGCCAACCAACAAAGTTTACACTCCACATGCAATCATAGAAAAGAAAAAGGTCATGGGTGTGTTATGGACATGAAATCAGAACTAAAAATTGTACACAAAATTCAAGTGCCCAAAAGTGTAGTCACGCAACATATGCACAATTTCTTCCGATATGCAATAAATGATTGAGTGAGGCCTCCTGCAGGACGTGAGCATGCCTTCATTGAT…
TRINITY_DN19240_c0_g1	XP_015647797.1	probable indole-3-acetic acid-amido synthetase GH3.8	#N/A	#N/A	1.66587	0.0432802	0.486862	0.310205	0.335084	1.85292	0.6323	1.01524	GGCCTCGTCGATGGGGAGGAACTCGAAGTAGCCCATGTTGGGCATGATGGTGTAGGAGACCTCCGAGGGGTGGCACATGGGGCGGAGGTTGAGGCCGAAGTAGCACTCGGAGGAGGCGTACATGGTGCAGGCCATGGGGAGGCCGCCGCTGTAGTACTCGAGCGTGGGGATGTACTGCTGCATGGCGCCGGTGACGATGACGTCCAGGTACCTGGTGTTGGGCCAGACGCGGGTGATGATGCCGCCCCAGTCTCCCCTGGAGCACTCGGCGCGCACGAAGCTGGCCAGCTCCGCGTCCGGACGGAGGATGCCGGCGACGGCCTCGCGGATGGCCGGGTCGGTGACGCGCGGGGTGAGGGATCCGGCCTCGATGTCGGCCGCGAGCTGCTCCCAGTGGAG…
TRINITY_DN3_c1_g1	#N/A	#N/A	#N/A	#N/A	1.66582	3.17165e-26	37.9466	38.6417	41.3109	140.164	112.278	115.101	CCTAGAAAGAGAATGAAGTTACCATTTGATTCTATTATTAGAACAAATTATGATGTTGATGCTTCGTCTCTTGATAATACTTGATACACACTTTCTGCGCCTAGCTGAAAGGCGTTAAAGAAAAGCGCTTATGGGAGACAACCCATGTTTTTACTACAGTACTTTGTTTTATATTTGATTCTTGGAAGTTGTTTACTACTGTAGCAACCTCTCCTTATCTTAGTTTTGTGTTTTGTTGTGCCAAGTAAAGTCGTTGATAGTAAAGTTCATACTAGATTTGGATTACTGCGCAGAAACAGATTTCTTTGCTGTCACGAATCTGGGCTGTTTTCTCTGTAGGTAACTCAGAAAATTATGCCAATTTACGTGAGTGATCCTCAGATATGTACGCAACTTTCA…
TRINITY_DN29654_c0_g1	#N/A	#N/A	#N/A	#N/A	1.66458	0.000403889	0.703245	0.930614	0.670169	2.5267	2.16036	2.56795	AACATAGCGCGACAGACAGACAGACCTCCATATCGCTGTCGCGCGGTTCGTCGCCGTCTCTCGACGACCGCCCGCCTCCGCCTCCGCCTCCGCCTCGTCCCATCCCGCTCTCCCCGAAGACGCGCGGTTCCGGCGAACACCATTCTTGGTTGGTTGTGAGCGGTTGGCCGAAGCAGCCCTCACGACCAACCAGCACCAGCCCCATGTCTCGCCTCTACTTTTTTTTTTAAACATAAGGCCTTAGCCCTGCGTTAAATTAATAACGCCACAACGGCAGATACAACGTGCATATTACAAACAGCTAACAGCAGGAACACAAGCGAGCTAAGGATACACAAAAAGCACACAGCTTGAGCCACCTAGCACTATCCGACGCTGAGAGAGACCAGAGGGCTGCAT…
TRINITY_DN34382_c0_g1	#N/A	#N/A	#N/A	#N/A	1.65295	2.41723e-11	8.06027	8.32383	6.92508	30.152	19.1798	22.7532	GCGGGTTTTCTTTGTTTTTTTTTTTTTTTTTTTTTTTGAACAGGGACAGGGGTCAAAAAGACCCCTACGAAGCTGCATTGATAACACGTGGTGGGTACAAATTTGCATAGAGGCCCTTTACAACACTCGCCCTAAGAAACCGAGATTTTGAAGATAAAGCCTCTAACATTACAAAAAACACCCTGGCACTAAAAAAGGAAAAGCAATCAGGTGCTTCAGAGTCTCCACCACCAAGCTCGCCGGCAACCTCAAGGCGATGAACGCCGAAGTAGAAGAGGGGATCTGAGCTCGCTACGGCCTCTACACCAGCGAGGAACCAACAACGTCGGCCACCACGACGCCTTCGGGGACGAACCACTTGAAGACTCGAGGTAGTCGAGCTCCGACGCAGGGCTCCGA…
TRINITY_DN16210_c0_g2	#N/A	#N/A	#N/A	#N/A	1.65273	0.0383051	0.216383	0.258504	0.614321	1.46043	0.94845	0.894601	ATTTTATTGTGTCAAATATGACTTATATTGTTCTCCCGATGGGAGTATATGTAGAGTTAATTATAACTCGAAATATACTCTCTTGCTTTTCTATTTTTCCTTTGTTAATTCCATCGGGCACGCGAACAGCGTTCCCGATGGGAGTAGCCCCCGAGGCTACAACCAAGAACTTGTGCTTGGTTGTAGGCTCAACATTTTATTCCACCTTGTCGCTATTTTGTCATTATTTCGCAATATGAACTCTTTCCTCTTCTTCTTCTTCTCTCTCTTTATTTTTATATTTCTCGGGTGCGCGAACAGCGCTCCCGATGGGAGTAGCCCCCGAGGCTACAGCCAAGGACTTGTGCTTGGGTGTAGGCTCCGCGCCTTATGCTGC
TRINITY_DN5503_c0_g5	XP_015637897.1	zinc finger CCCH domain-containing protein 37	#N/A	#N/A	1.65262	1.79357e-13	2.75888	3.30885	4.02101	9.48918	11.2233	10.6301	CTCGTCCATGTTTCGTGATTTATTTCATTTGGAACTAAGACATTATTATTAGATAAATGCCGCATTTGGCAATAATATAGGTACATCAAATGATATAAATCACGAAACATGGACGAGCCATTACACTCGTTTTTTACACTAGTTAATTAACAATCCGAAACCACTTATGGTCTCGGAAAAAAGGCTAGATTACAAATTTGCTGTATTCAGCTTGCACCATACTAGGCATTTGTTTATGTACAGAAGAATGATGCAGTCCCGGAAATGATAGAATTAATAATAAGCTAGTAGCTTAATGAAGCTGTCTTGAGCGAGCCGCCTGGCAATCTTCGAGGTGATGATCTCTTGCTCACATGACCAGCTCGGAGACCCAGCCGAGGTCTGGTCCGTCGTCCTCCG…
TRINITY_DN1771_c1_g1	#N/A	#N/A	sp|Q05736.1|	Pathogenesis-related protein 1; Short=AOPR1 [Asparagus officinalis]	1.64406	9.88812e-21	1432.68	1041.71	1503.07	3352.37	3821	5160.15	GGGGACGACAAACTGGTGGGATTGTGTGATTTTGTCCATTTCGTCGAGATGCAAAGGGTGAGAGAGACGATAATGACGTCAACAAATATTTTACATGGTACATGGCCGTGCGTTGCGCCGCGCCTACTGTGGTCCTCCATACCGGTGACCCTGTGCTCAGCCTTTGCGAGATGCCCCCCGTAATATAGAAACCGTTATGTCATGCAAGTGCAGGATTGGAGGACAGTTTTGTGACGAGGGAGGGAGCCGGACAAGTAGGCTTTGTTTAATCATGCGAGCACCTAACAAAGCATAGGTTCTTTGCATTGGATGATCTCGACTAGTATAATTTTCTTCATTGGAATCTGCTGAGCATGCCTATGCAAAAGTACTTTCAATTTGATGCCCTTAGATTGTGGT…
TRINITY_DN10940_c0_g1	XP_015649021.1	U-box domain-containing protein 19	#N/A	#N/A	1.64387	0.00161751	1.83926	2.17143	1.84296	2.24596	10.8018	5.49421	GGCTTACACATTAAAACATACGGAGTAGATTGAAACGGAGCGAGTACATCAAGTACACCTCCGGCTGGGACAAGTATAGTTTGAGCTGGAGGAAGGAGTATATGTATATTTGCCCAACCAACCGTATCTTCTCAATTCGCAGCTAATCGAGCTAGCCCATCATCATCCATTTGAAGCAGCGTGCAATCATAAAATCGGCGCGTCGCCCCGTCCCGGAAGCTGCCGTCCACCGGCCGTCGCCAGATTCCGACGCGCCACCATCGGGGAAGCACCGCCCGCAGCCCCATCCGTGGCCGTCCATGTCTGCTGATGGACACGTGTCGCCGTCCCGTGAATCTTCCCCACGTGAAAGAACACGTGTACGTCGTCGCTACAAATAGCTTTTGGCCGCCGCGAGAA…
TRINITY_DN7389_c0_g1	XP_015636550.1	NPC intracellular cholesterol transporter 1	sp|P56941.1|	NPC intracellular cholesterol transporter 1; AltName: Full=Niemann-Pick C1 protein; Flags: Precursor [Sus scrofa]	1.63132	0.00148763	24.6136	22.9551	20.0492	32.5664	86.9413	92.685	GCTCACCCAGGCCCCAGCAGCCCCAGCTCGGCGTTTATATATTTCGGCCGTGCGGTTCGCCACGAAGAAATTCCAAGTCCAACCCACCCCCAGCGGCAGTACTCGACTGGGGACCGTGTCCACCCTTCGTCGTCCTCTCCTCCCCGCCTCCCTCCGTTCCGGGGCATTGCGCGCCTCCGCCGCCAGGGATCGAGGAGCGATGGGCCTCGTCGGACGCCGGCGAGGCGTCCCCGGCGCCGCTGCCGTCGCCGCCGCCGCGATTGTGGCTCTTATGCAGATAGTTCTTCTTGTGACGCCCACAGGCGCACAGCAATCCAATGGTACTTCAAGGGTAGTACCTGCAGAAGGGTACTGTTCCATGTATGGCATTTGTGCACATCGAAGTGATGGGAAGGTCTT…
TRINITY_DN31233_c0_g1	XP_015631294.1	zinc finger protein 8	sp|P93751.1|	Zinc finger protein 8 [Arabidopsis thaliana]	1.62708	0.0464632	1.73106	0.206803	0.335084	2.69515	1.84421	2.44851	TTTGTCTGATGATGAGAGGTGCACACCTTTCCATGTAATAGCACGTTGATGCAGCAGAATCCCCATCGCCCTGGAACGTGGCTGGCCGGCCGGAGAAACAGCGGTCTGCCTTTTTTTCACCTTTCTCGATCCACCTGGTTGCATGGGTGGCGGCGGCAGCGAAGGCAGTGGCGGAGGCGGCGGGGCGAGTGTGCGGGAGACTCCTGACTTTGCCAATGTTGCGTCGTTCTCGGAGTTGCCTTTCCTGCGGTCCGCACCTCCACGCGAAAGCTCAAACTCTGGCATCCGTCTCTTCGGCATTGATGTCCCGCCTGCATCACCTGAGGGCAGAACGAAGGAAGCTGCCGCTGTAGGCGGCAGCGCCACCTCTGCTGCCGCCACACAAAGCAGCAGTGGCAC…
TRINITY_DN6192_c1_g1	#N/A	#N/A	#N/A	#N/A	1.6154	4.06138e-08	1.56878	1.96463	2.68068	5.7272	7.06068	5.97197	GTTGCCATGGCAACCAAAGCGGTGCTCAAGTTCCCAAACTGAATAACCCAAACCTCCATGGCTCCACCGCACATCCAGAGTCCAGACCAAACAGCCAACCCCCCTCCCCCCTGGCCACGCCCATCGCCCTCCCCGCCGCACGGCTCCACGGTGCCGCAGTTCCGGTTCCTCCCCGCGACCACGATGCTCTGGCCTCCAGATGGTGTGGTGGTCTGCTGCTGCTGCTCCCTTCTAGGTTGGCCGTGGCCTCCCGCATCTCAGTGCGGTGGCAAGCTGGGCTTGCCCCTTCTCCTTCGTCTACCTCGAGTACGGCACATACCGCCGGCGTTGCCGTTTTAGGAGGTCGCCGCCACTCACACGATGTATTTGGATATCGTCGCCACGCCACCTCTTGATGAG…
TRINITY_DN53504_c0_g2	XP_025876602.1	short-chain dehydrogenase TIC 32, chloroplastic isoform X1	sp|Q6RVV4.1|	Short-chain dehydrogenase TIC 32, chloroplastic; AltName: Full=Translocon at the inner envelope membrane of chloroplasts 32; Short=PsTIC32 [Pisum sativum]	1.61405	0.00819346	0.324575	0.517008	0.670169	1.62832	1.42268	1.49299	GTTGACACTTGACAGTGCAGAGCGCACATGCATCTTGCCACGATGTGGATCCTATACATGATATACGAATCGAATCATTAACCCAACCAGAACTTGTTGCGCTGCTAGTCTGCTACTGCCTCCTGATCGATGTGGTGGTTCTATCGGAAAGGCCCATCGGGCTTCGCCGGCGCCTCCACGGCCGAAGAGGTCACCGCCGGCACCGACGGTCGAGGCTTGGTCGCCGTCATCACAGGTGCGTCGAGCGGCATCGGACGGGAGACGGCGCGCGTCCTGGCGCTGCGCGGCGTGCGCGTCGTCATGGCGGTCCGCGACGTCTCCGCGGGGATCAGGGCCAAGGAGGCCATCCAGGCCGAGATCCCCGGCGGGGCGGAGGTGGACGTGCTGCAGCTGGACCTC…
TRINITY_DN35166_c0_g1	#N/A	#N/A	#N/A	#N/A	1.61176	0.00881776	0.919628	0.465307	0.502627	1.06683	2.58189	2.14991	CGCCGTGCTTCTGTAGCTAAATACTAGCATGTAATGGCGCGGCGGCACGCCGCGCCCACGTGGTAGCCACGAGTTGAAAAAAAATGGAGGATATCCCGTGAAAAATTGTACTTCTGAGGCGAGTATTAGGAAATTACTCTTGCATGGAGAAAACCGAACATAGTAGAGGGCCGCAGCCCTGCAAAACTGCCACACGCACAAGCAAATAGGATACTGCAACTCCGCAAAGTATCTGAGCTAGTTTCTCTCTAGCTTGTAACAACCTGTTCGTTTCTTGTTCATCGAATTGGCAGAACACACGCTTACCTTAAAAAACAAATGTGTACCACTCACAAAAACAGCAGAGTTTTTCTCATGTCATGCTAAACCACAATCCAAGCAGAAACTGCTCAGGTCAAA…
TRINITY_DN61071_c0_g1	#N/A	#N/A	sp|P0C2F6.1|	Putative ribonuclease H protein At1g65750 [Arabidopsis thaliana]	1.60768	0.0309278	1.02782	0.413606	0.279237	0.842235	2.16036	2.32907	TAGGCATGTGCCAACAAGTTCACGTTCACAGTTGTTGCCTGCGAGCGAGGAGGAATAAGGCATCAACTTCCAATAGGAGAATCGATAGAGATAAATTAAGCAGATGAAATTCTTGAGGAAATAGAAAATGCTCTATTTTCTATGAAGGTGAATTGCGCCCCTGGCCCTGATAACATCCCCAATGAATTTTTTCAATGTTGTTGGCAATTAGTAAAATCTGAGATAATGTACACGTTTCATTGCTTTCATAATGGAACCTTGGATATCAAAAGATTAAACTATGGGGTCATAACTTTGCTTCCTAAGTTGGCGGGTGCCGATAAAATATCTCAATATTGTCCCATTTGCTTACTAAGATGCATTTATAAGTTGGTCACCAAAACTTTGACGTTGCGGTTA…
TRINITY_DN45239_c0_g1	XP_015617784.2	LOW QUALITY PROTEIN: LRR receptor-like serine/threonine-protein kinase EFR	sp|C0LGP4.1|	Probable LRR receptor-like serine/threonine-protein kinase At3g47570; Flags: Precursor [Arabidopsis thaliana]	1.60612	6.52874e-07	1.66399	1.27236	1.81951	4.80691	4.45508	5.14903	GTGCTCATATGGGTAGAATGTACGTGTGTGTACGTTCATAGGGGTGAGTGTATGCGCGTGTATGTGAGCGTCTGTACTGTTTTTTTTAAGAAGAGAGCAAACACTCATGGAGGAAATAAAAGCTTGTTGAAACTACATGCCCGATCGATGGAGCTAGCTTGCTCACAGGAACTCGCCCACAAATATAATTTCATGCCAGCCAAGGAGCTCAATCACTGTAATGCTGCACCACGCGATGTTTTGGATGCCATCATTTTGTTGTACTCTGTTTTTATCCTTTTTAACCTCACGACCACGTCCTTCATCGCCATTCTTTGGTCAGGCGAGTCGCTGCAGCAGAGCAAACCCAGCTCGATTACCGGCGCCATGAACCCCTCGTTTAGGTTGTGGCTAGAAGAA…
TRINITY_DN14287_c0_g1	#N/A	#N/A	#N/A	#N/A	1.60566	0.00519594	0.811437	0.517008	0.670169	1.90907	1.31729	2.80683	CTCGAAAGATCCTGAGGCAGCCGTATATCTCATCTTTTCTAGACTTCTACCATGCAGCTCTCCTCGACGAGCTCCAACGGCGCCGCACCTCCTCGCCCGCCCATGCCGCCGCTGGCCGGCGCATCTCCCCCACGGTCTGCCTAGCAGGTTCCCCGGCCGCCGCACAACCCCGTGCCTCCAATCGCAACGCTATGCTGGAGCTCCGGCCCACCCGTCCGCTCCCGCTCGCCGCCGGTAATGTTCGGCGACACTCGGCTATTATTCCCACGCGTAGACGCACGGCTACTGCACCTCCAGGCGCGCCGCCGGGACAAGGAGGAGGCCGCCCCGCTGCTCTCCCTTTACAGGGCAAGGAGGAGGTCGCCGGAGCAAGACGATGTCCCAAAGGCGACACCACAC…
TRINITY_DN12398_c0_g5	#N/A	#N/A	#N/A	#N/A	1.59651	0.0294103	0.162287	0.517008	0.502627	1.17913	1.21191	1.13467	GAGAGAGAGAGAGAGAGAGAGAGAGAGAGGAAGCAGGGAGGTGGCGTTGGGTACTTTGCGAAGAGGGTCCCAGGGGCGGTGCCGGTCATCTTGCCGGATGCAGTCGCGGACTCCCTCCACGCCAACCTGTCCGCCATGGCGTCTTACGCGCAAATGTAGCTCGTGCAGATCCTCTACGACGCCAAGGCGATTCAGTCCGCGGACATCGCCGTGGTCGCGGAGCTCACAAGACTTTTCAACACCAAGCGGAGGTTCCTGAAGGACCCCTCCGGCCGCGCATGCGGAGGAGCAGCGGCATCTGCTCAAGACATACCAGATCACGGCACGGAAGCTGGAGGCGGAGCTGCGGGCCAAGGACGCCGAGCTCGACCCCGCCGAGTGCTCCCTCGCTGCGGGACT…
TRINITY_DN3877_c0_g1	#N/A	#N/A	#N/A	#N/A	1.59009	1.34487e-19	227.686	188.105	273.477	530.777	660.61	867.402	TCGCGTAATTTGGGCGAACTAGAGCTAATATATTTCGATGTAAATTATAACTTTTCCCTGTGGCTAGCGGAAATGCACATTTGATCTCGGTGCATATGCCCCCTTTACCTAGAAAGTGTATTTTGAAATGCTAAAAAAATTAGGACGAAAATTTGGTATGTATATCGATTGGCCGACGGTGCCATCCAATTTGGAAATGACTAGGTGGGCCTAGCTTCACCAATATATTCTTCATCTATTTAAAGCGTTCGTTTCCTCTCTCCAGGAATTCTTCACACAACACATCTTCTATTTGTACAATAGTCTCGTCTTACACCATCTGCACTTAGTTGTAGCTGATAATCACATCAATGGCCTCCACTAACAGCTGGACCCTCGAGCTCGAGTCAAAGGTGTCTG…
TRINITY_DN21807_c0_g2	#N/A	#N/A	#N/A	#N/A	1.58865	0.0109846	0.486862	0.413606	0.893558	1.74062	1.15922	2.38879	CAAGCATGGTGTCAATTTTATTCAGGGAAGGTTGCTGGAAGATCCACAAATCCAATTGTGGTGGTGATCTCATAATTCATGCATCAAATTACAATTTATGGAGTAAACGGAAGATTACCAAATAAGAAAGCTGGGTACCAATTCGTCCAATTCATGCATCATATTACAATCTAGAGAGTAAATGGAAGATTACCCTTGAAGCATAGTTCGCTGATTTATATTTTTCTTTTGCCTTCTCTTTTATATCCTTACTTCCTCCCCTGGTTGGCTGCTTGCTTGACCATCCACTCCAGGAGGCGACCAGAATCAGCAAGAATGGGCGGAGAACAGGATGGTCATGCGATTCATTGCGCCAGCGGTGAGTCAGGGAAGACACAGCTTGTCGGGATATAGAGATGG…
TRINITY_DN13535_c0_g1	XP_015620855.1	LOW QUALITY PROTEIN: chaperonin 60 subunit beta 4, chloroplastic-like	sp|Q9C667.1|	Chaperonin 60 subunit beta 4, chloroplastic; Short=CPN-60 beta 4; Flags: Precursor [Arabidopsis thaliana]	1.58327	1.52691e-07	2.70479	4.44627	4.07686	13.8688	9.64258	9.43571	ATATTTTTCGAGGACGCTTTTTGGCGCGATGCAATTGTGCATCCGCGGCCTTCATCCTCCTTCCTTCCTTCCAACAGCAGCAGCAGCAGCCTTATCATCGTCTTCACCCCAACCTCTCACCTCTGCTCAGAGTCAGAGAAGCAGCATGTCAAGGATGCCGCTTCCTCCTCCTTCTCCTCCTCCCTCCCTCTCCAGCAAGGGCCCTACCCTGCCCTTCTCCCCCAAGAAGTCCCCGCCGATGCCCGTGTACAAGGACCTCCACTTCAACCGCGACCTCTCTGCCACCAAGAAGTTGCAGGTAGGCGTGGACTTGGTGGCGCGGCTGGTCGGGGTGACCCTGGGGCCCAAGGGGAGGAATGTGGTGCTCGGCAACAAGTATGGCCCTCCCAAGATCGTCAA…
TRINITY_DN35623_c0_g2	#N/A	#N/A	#N/A	#N/A	1.57242	0.00334779	0.865532	0.413606	0.726016	1.68447	1.94959	2.26935	GTGGATTTTGTACACGCAGGTATGGGTAAGGAAGTAATCTGTACCATCCAGAACAGCAGGCTGCTTTGAGATCCGGAAAAGAATGTGGAGAAATTAATTTGCCTACCTTTCTTTCGTCGCCTTTCTTTCCCCAGTCTTTACTCCGCACGACACGGAGAATCTTTTCCCGAGCGGCCGAGCCAGAAAACCCCATCTCCCCGACCCGACAAGTTCTTGCCCGTGGCGACGCCTTCTTCTAGCAGATGCGGCTACTCCCGCTGGCTCGGCTGCTCGGTCTCTCGCCCTCTCCGCTCGGGACGCGGCTGCTCGGCCGGCTCGGTTGCTCTGTCTCCGAGCGTCCTCGCCGTCGCCTTTTCCGCCACCCGTGCTCTCCGTCGGGCTGCCGGACTTGGGGTCTTG…
TRINITY_DN2848_c2_g2	#N/A	#N/A	#N/A	#N/A	1.56821	0.000680484	0.865532	0.982315	1.11695	1.74062	3.63573	3.40402	ATGAAGATGGTGCCGCACAGCACGCCGGCAGCCCCGTCACGGACGTCGTCGTCGCGCCTCACGGGTGGTGAAGATGGCGCCGCGCTGCACGCCGACAGCCTCCTTGCGGCGTCGTCGTCGCGGCTTGTGGTGGTGTTGATGGCGCAGCAGCCGGCAGCCTCGTGGCGAGCGTTTTTGTCGCTGCGGCGGATGTCGTTGGTGGCGCCGCGCAGCAGCCGACAGCCTCGTCGCGGGCGTCGTTGTCGCTGCGGCGGATGGCGCCGGGCTGAGCCAGCAGCTCCGGGCGCGTGTACTTCGTTGTCGTCCGTGGCAGATGTCGTTGATGGCGCCGCGCAGCAGCCGACAGCCTCGTCGCGGGCGTCGTTGTCGCTGCGGCGGATGGCGCCGGGCTGAGCCAGC…
TRINITY_DN8363_c0_g1	#N/A	#N/A	sp|F4IUW3.1|	Amino acid transporter AVT1C; Short=AtAvt1C [Arabidopsis thaliana]	1.56593	9.45939e-10	4.13129	3.70178	3.40446	7.82211	12.9174	12.5913	CCACACTTCATATCTAAGTACAACCTAGAGACTTGTAATTCCGGTTACATGTTGCTACAACTGCACTCTGTCAATACAGATTTGTGGAGATTCCAAACAACTGAGAATTATGTAGCAAAACTAGCAACTGGTAACGATAAAAATCCATCAACACACAATCGTATCATACATGCATGGAGTTGCCACAAGTAAAATAAGGATAGAAACTTAATTTTACATCATATATCGGTAGGTTTGACTTCATTGCTGGGAAAAATTTATATGCCCCGCTCATAGATAGCTTAATCACACATACTCCCTCCGTCCCATGAAACATGTCGGAGATTTGCTTAAATTTAGATGTACCTAGCCACTAAATAGTATCTAGATACATTCGAATTTTGACAAATCTCAGACACG…
TRINITY_DN6466_c0_g1	#N/A	#N/A	sp|Q8W487.1|	Uncharacterized protein At2g39795, mitochondrial; Flags: Precursor [Arabidopsis thaliana]	1.56334	2.3026e-09	6.65378	10.6504	9.71745	32.3418	25.5555	20.3047	CCTCCTCGCGCCCAACACCGCCATGGCCTCCTTCGTCTCCGCCTCCTCAGCCACCTCCACCACAGCCGCCATCACCCTCCTCCGCTCCTCCCCGTCGGCCTCAATCTTTGGCCCGTGGGCGGCCCAGGTCCGGCGCTCGCTGCTCGCGCCACCTCTTCGCGCGGCCCCGGCGGCGAACGGGTCGACGGTCAAGATGATGGAGAGCAAGGTCAAGAGCAAGAAGAACAAGAAGGGCGCTGGAGGAGGCGGCCTCCCTGCCGCCATCGACCTCGAGATCCGGGAGGCCGAGCAGTACCTCGCCACCGACGTGCAGGAACCTACTCCAGAAGACTTTCCCTTTGAAATCGTTGACGAAGAAGGGATGAGCGTGGTTATTCTTAAAAAGGACTACAAGGATGA…
TRINITY_DN13573_c0_g2	XP_015625546.1	peroxidase 70	#N/A	#N/A	1.56274	2.68583e-07	7.94018	6.24442	3.52341	14.053	18.4152	20.3053	GTAAATTTTAAGTTTGATGCACCAACTAAATCACTAAGAAAGTAAGAGTAGTAGATTTTTAGTGGCTAGGGAAACGCAATTCAGAGTTTTGTTTTCCCGCAGTATTGTTGCAAATACGCATTCCAGAGTTCCATAATAAACCATGCATGATTGGTTTCCATTTGTATGTTGGCAACTTACATAAAGAAAAAGTACTCCGTATCTATAAATCCTGGAGGGGATACTTCTAAACCCCAGCCCAGGCATTATCTGAACCTAACGGCTCTTATTCTTCCATGGATGCAAGCTTGTTGGTCACCTTTGTAGCCAACCAAATCCCCACATCTCCATCACCACTTACGTACTTATACGACCATACAGTTACACGCTTATATATACGGATCCTATAACGATCGATCA…
TRINITY_DN10331_c0_g1	XP_015636772.1	transcription factor bHLH153	sp|Q7XJU2.1|	Transcription factor bHLH153; AltName: Full=BHLH transcription factor alpha; Short=bHLH alpha; AltName: Full=Basic helix-loop-helix protein 153; Short=AtbHLH153; Short=bHLH 153; AltName: Full=bHLH transcription factor bHLH153 [Arabidopsis thaliana]	1.56167	2.20065e-14	62.4265	51.2355	38.7581	141.327	136.471	171.097	TCCCGGTTCGATTGAATCTCCAGTGTAGTTTATGTATTTGCTTTGTAAGCGACTCAGCAGAATTAATCATCTATCTATAAAATAACTGCAATACAAATCATGTCATCAGTGGTTTCGTGGTGTAGTTGGTTATCACGTCAGTCTAACACACTGAAGGTCTCCGGTTCGAACCCGGGCGAAGCCATAATTTTTTCCTCTTTTTTCCCACACGCAAAGATGTAGCAGGCCCTTTCACGAAAACGAGCCTGTCACCGCCACCGGTTCGAACCATCACCCTGGATGCTATCGCTTCTGCCAATGCCACACCACTTCTGCGGTTCTACCCGGGCAGCCCGGCCACTGGCTGAAGACATCATGCTCTTCTTTAAGAAATCATCTCTTCTCTACGTGTCCTTTTGC…
TRINITY_DN5562_c0_g1	XP_015631407.1	uncharacterized protein LOC4332562	sp|Q5SVZ6.1|	Zinc finger MYM-type protein 1 [Homo sapiens]	1.55267	4.77928e-22	6.87016	7.08301	7.76279	18.9222	22.7628	21.4394	TTGAAGCCCAACATAGCCCAGTATTTCCGTGAGCGAGCGAACCCAAGACGCCAAGAGCACAGGACGCTGCCGGCTGTTCCGTGAGCACAGACGCCAAGAGCCAGATGTATTTCCGTGAGCGTTCTCATCTCAGCAGAGCACAGGACGCTGCCGGCTGCCGGGGAGGCTGAACTGGCCGCCTCGCTGCCCACGCAGATCGCCGGCGACGCAAACGAGCGGCTGATCCGGTAATCCCCACTTCCCCAGCCTCTCGGGCTCTCGGCCGTCTGCAATTTTGTCCGTGCCCCAAGTTGCAATTCCGTCCGTGCCAATCCCTAATTCGAAGATCCGGCGGTCAAGTCCGATTTCCTCCCCATCTGCAGCAGCAAGATCACTGCAAGTCTGCAACGAACAGGAGAG…
TRINITY_DN351_c0_g2	#N/A	#N/A	sp|Q94HW2.1|	Retrovirus-related Pol polyprotein from transposon RE1; AltName: Full=Retro element 1; Short=AtRE1; Includes: Protease RE1; Includes: Reverse transcriptase RE1; Includes: Endonuclease RE1 [Arabidopsis thaliana]	1.55153	1.27304e-10	4.17403	2.73652	4.4488	10.1023	12.3931	10.3673	CCGATATTCTAGGTTAGTTCACATTCCCCCTCAATCTCACCGACGTACTTGTACTAAGTTGAGATTGGTATACAATTGATCTAGCATATATTTCGTCGAAGGCTTGGTGAAAGCATCGGCCACTTGATCAGCAGAAGAAACAAAGCGCACGTCAAGGGCTCCTTGTGCAACCTTCTCTCGGACGAAATGGAAATCGACTTCGATATGCTTCGTTCGAGCATGAAATACCGGGTTTGCTGTGAGGTATGTTGCGCCAAGATTGTTGCACCATAGCACCGGTGGGCGATATTGAGGAATATGCAGTTCGCGAAGCAGAGACTGCACCCAAATTGCCTCGGCTGTTCCGTTTGCCAAAGCTTTATATTCCGCTTCAGTGGATGATCGGGAGACGGTGGGTTG…
TRINITY_DN12497_c1_g2	#N/A	#N/A	sp|Q9AST1.1|	Transcription initiation factor TFIID subunit 15; AltName: Full=TBP-associated factor 15; Short=AtTAF15 [Arabidopsis thaliana]	1.54635	3.77991e-11	3.29984	3.51565	2.95991	9.32073	9.16835	9.85375	AAAAAAAGCTACCAAAACGGTCAAAGCGGCACGGACGAATCGAGAAACTCCACCGCTTGGGGTCCCAAAAGAACCAAAAAAAAATATTCAGTTCCCCATCCCTGTCCCCGCGTCATCGGCGCCGTTCTCTCCCCTTCCCGGAGCCTTCGCTGGCTCCACGTCCCACCTGCTCGCCGCCACCCACGGCGTCGTCCCCGCCCACCGCGCACGCGCCACCACCAGGAGCCTCATCTCCGCGCTCTAGCTGGAGGAGGTTCTGGTCCTTCACGCGGTCCAGAGCGGGGCGTCCAGGGGAAGGCTCACTGTGGACGAGACGTGAGGGGAAGATGGAGACCAGTGTGGCTGGGAGGCGTGGACGCGGACGGCATGGAGGTAGCGCCTAGCACTCAGCGCCGGTGC…
TRINITY_DN25494_c0_g1	#N/A	#N/A	#N/A	#N/A	1.54591	0.0437851	0.37867	0.361905	0.335084	1.06683	0.737683	1.31383	GGAGTTCGAGTTACCTCTATCCAAAAACACCGTTCACAAAATCCACCGGTTTGATACCACTTCCATCCATTGGTCCTTTGATGGCTTCTAAAAGTAGAAACCATCCGCCGTTGTGCACTCTCCAACCTCCGTTACACATTTACACATACTACGCGAGAGCTCGCTAGCTAAGCTAGCTGTAGCTCCACTATATCAGTAAACAGCACTCCTTTCCCTCTCATCTCCTGTGTGAACCACAGGAACAACTCCCCTCCCTTGTTGCTCATAATTGCTAGATCGATCGCCTGGCCATGGAGAAGATACAGTGCGGCCCCAAGAGCAATGCTCACCGGAGCGCGACGGCCGGCGGGAGCGGTTCCAACAAGAACAAGCGGAAGGCCGGCGGCGGGAAGGCGATCA…
TRINITY_DN15796_c0_g1	XP_015615585.1	probable xyloglucan endotransglucosylase/hydrolase	sp|Q41542.1|	Probable xyloglucan endotransglucosylase/hydrolase; Flags: Precursor [Triticum aestivum]	1.54585	3.9576e-05	3.7867	1.65443	3.1833	5.16571	10.9599	9.01768	TTTTTGTTTTTTTTTTGGACTACGAAACAGATAAAATTCATTCCAAAATGAGGCGCACACAATAGTCTCACATAAGTAGTTGATAGCATGCATGGGCAATGAGCCACACATGAGCATACAGGAGTAGCGAGATACGTTCTCGTACGTGGATGGTCATCGGCCAGTGAGGGTACACACAAACTGCAGTAGTATCATCATCGTCGATACTGTACTAGTACATGCGCGCTGGCTGGCCGGATGGATGGATGATGCTCAGACGTCTCTGTCTCGCTTGCACTCCGGCGACATGGCGGCGTATCGGTCGCGGTCGGTGCAGTAGTTGTAGATGGTGTGCTCCTTCCTGACCCATGCGAGGCGGCGGTACTGCTGTGCGTCGAGGTCGCGGAACTCGGCCTGGTC…
TRINITY_DN839_c0_g1	XP_015644023.1	protein EXORDIUM	#N/A	#N/A	1.54448	1.00368e-08	28.3603	19.0088	14.4304	44.7811	61.5992	75.0539	ATGTTAGAAATGCAAGGAAAGAACTCGAAACTTGCAGAGGGACAATGTTGGCGACCACCTGATCCGGGATGGGTTAAAATCAATACAGATGGCGCCATCAATGCACCTGAGGGGAAGGGTGGCGGTGGTGGAGTTGCTAGATCTCACCTGTCCTTTCTGGGTGCTTGGAGTAAACCTTTCATTGGAGTGACTGATCCATTAATTGCTGAAGTATTGGCCTTAAGAGATGGAGTGATCTTCGCGAAACTCCGAGGGTTCTCACATGTGGTGATGGAGATGGACAGTTTGGAGGTAGTTAACCTCTGGTCTTTGCGCCAGGATGATCGTTCCATCGTGGCGCCTATCTTAGATGAAGTTGGGGAGCTGGTTTCTGATTTTGTGTCGTTCTCAGTTCAGCAT…
TRINITY_DN7720_c0_g2	XP_015616255.1	protein PLASTID TRANSCRIPTIONALLY ACTIVE 10	sp|F4JF21.1|	Protein PLASTID TRANSCRIPTIONALLY ACTIVE 10; Short=pTAC10; AltName: Full=Plastid-encoded RNA polymerase-associated protein 3; Short=PEP-associated protein 3; AltName: Full=Protein PIGMENT DEFECTIVE 312; Flags: Precursor [Arabidopsis thaliana]	1.53716	1.14724e-20	18.5549	18.664	18.8764	60.1356	49.0033	51.1798	CACAACCAATAACCATATGTAAACCTATCAACATCCTTGCAAAAAAAAAAAACATCGCTTGGTGCCCATAAGTCTCCATCAGAAAAGGGGTTCAGATTAATCAGTGTGCGGAGCATAAAATTAACAATGGCATAACAATCTGTAAACGTAGCTGCCACGTCAGGTCAACCGAACCATTTTCTTATAATAGAGACGAGTCAAAGTGGGATCCATTCTAAAACGAGTCAAGCTGGCCTGTTTTGACATTGTCCCTCCTTTGCATTCCATCAGGAAACCATCACAGACCACAAGTGTCAAAATCACAGCTTCTCAACAGGCACAAAGCTACCGAATATTCACATCTCTGACAACATAACAAAAACAGCTACGTCTAACGCTCTAGGGCTACACCACGTCTAA…
TRINITY_DN25089_c0_g2	XP_015631105.1	pathogenesis-related protein 1	sp|Q05736.1|	Pathogenesis-related protein 1; Short=AOPR1 [Asparagus officinalis]	1.53471	8.41136e-15	8.99072	6.65751	10.3675	20.126	25.6487	28.9372	GGAAACCACAAAACATTATTTCTCCTCTAGGTACAATACTCTCAGCTCACACATCTGCACCCAGTTGTAGTCGATAATCGTAGCAATGGCCTCCACCAACAGCTGGACCCTGGAGCTTGAGTCGAAGGTGGCCGCGCCGCGCAAGTTCCGCGCCTGCGTCATGGACTGGCACAATCTGGCACCCAAGCTCGCCCCACACATCTTCGACAGCGCCCACCATGCTGAAGGAGATGGTGGCATCGGCAGCGTCAGGCACTACAACTGCAACTCAGCCATGCCCTTCAACGTCATGAAGAAGAAGGTCGAGTTCCTCGATGTGGACAAGTGCGAGTGCAAATATACCATCGAGTGTGACGGCACTGAGACAGCCACGTTTAACGTCAAGGTGAAGCCAACGGC…
TRINITY_DN14562_c0_g1	#N/A	#N/A	#N/A	#N/A	1.52427	0.00344464	0.919628	0.465307	1.00525	1.85292	2.95073	1.97075	TTCCTGTCAGTGCGTACCAATAATTTTGTTAACAAGGTTCCACAAAACTCATTGGTCCAGTGAATCAGTCACGAACTTATGATCCCTTCCGAGAAACAAAAAAAGAACTAGAGCACTTGGCATTATCCAGAGGGAACAAAAATGAAATCAGAGCTCCCTTCATCTCACAAAAAAATATTTACAGACCCAGGAACACGGCGCAGTGCGCACAGCGCACAGGACCGAACAAATGAACAAAACGAGCCGAAATTAAGAGGCATCAAAACAGAGCCTGAATTTAGGCAGTCGGATCAGCTAGCTCGCCCATGGGCAACACGTGCCTGGCGGGGGCGGCCGTGCCGGAGGGCTCGATCCGTCAGCCTCGGGTGGCGACGCGGAGCGCGTGCGGCGGCGGGGGCG…
TRINITY_DN2282_c1_g2	#N/A	#N/A	sp|Q05736.1|	Pathogenesis-related protein 1; Short=AOPR1 [Asparagus officinalis]	1.5221	2.11432e-12	5.55888	4.41473	4.05061	11.8328	13.8168	14.522	GTTGATAGTCATAGCAATGGCCTCTACTAACAGCTGGACCCTCGAGTTGGAGTCGCAGGTGTCTGCGCCGCGCAAGTTCCGCGCCACCGTCATGGACTGGCACACTCTGGCACCCAAACTCGCCCCACACATCGTTGACAACGCCCACCATGTTGAGGGAGATGGTGGCATAGGCAGCGTCAGGCACTACAATTGCGCCTCAGCCATGCCCTTCAAGGTCATGAAGAAGAAGGTTGAGTTCCTTGATGTGGACAAGTGTGAGTGCAAATACACCATCGTGTGCGACGGCATTGAGACGGCCACGTGGGACATCAAGATGGAGCCAACGGCCAGCGGTGGGAGTGTGGCCAAGGTGGAATGCATATACAAGCCGCAGCCGAGCGAGGAAGGTAATGACAT…
TRINITY_DN19972_c0_g1	#N/A	#N/A	#N/A	#N/A	1.51598	4.22651e-06	6.92426	3.98096	3.1833	13.9249	10.9072	15.2882	TATATGGTGACTACAAATGACATGACATCTTGTTATAGCCAACAGCTATTGGAATTGCTCTAATGACCTAATGTGATTGTGCCACCGTCAACAGTTGCACTAGATCACATCACTTGGCACGAGATCTGTAGACCTAAATACTTGTCGGGAAGGGAAGGAGCAGTAGATTTAGACCGTTGCTTGGAGCTGCTTTTTTTTTGAACAGTCGACGATCCCGATGGAACTTGCATGGCGTAAATTTTGAAAGAAGGCCCTTTTTTATCTACTGCCCTAGTAAACCTAATATTTGAAGAAAAGGCCATCTTCCTTACATAGAACACCCCAGCAGAATGAAATAAAAAGCAATCAAGGACATGGGTGTCTCTACCGCCAGACGCCGGCGAGCTCGAGGCGTTTCCG…
TRINITY_DN13652_c0_g1	XP_015640527.1	probable aquaporin TIP4-1	sp|Q75GA5.1|	Probable aquaporin TIP4-1; AltName: Full=Tonoplast intrinsic protein 4-1; Short=OsTIP4;1 [Oryza sativa Japonica Group]	1.5143	3.62229e-15	60.1545	96.9907	93.4327	189.278	242.382	279.369	CAATCGCAAACGTAGGAGAAGAAGTGCAAACAACCACCTAATAGTTCGTTTCAGGCCTGTGGCATCAAAATATAGTCCATACCATTTTACATCTTCCAAACAATCTATTTACACGGCCAGCCTTAATCAAAGCTTTTAGAAAAACAACCATTGCAGTCCCTAGGAACCATTTCTACATCCGCCTAGAATCACTCCGCCGGAGCAATTTAACAGCAACATCGATTCCCTAATACGCACATCTATGTATGTATAGTATACATGGCAAAATGTGACGCAAATATGCAGGTCAGCCTGCTGATCGATCTAGAAGTCCCATCCGAGCAGAGGCTCGTGCGTCTTCTTGACCATGAACACCGACTCGTAGACGAAACCGGCAAGCGGCCCACCGACGAGCGGGCC…
TRINITY_DN18327_c0_g1	#N/A	#N/A	#N/A	#N/A	1.51212	0.025378	0.37867	0.310205	0.670169	1.17913	1.42268	1.19439	CTCCCATGATATAGGGTACCAAAATTACTCCATCTGGCACCAAAATTGCTCCGTCAGGCATCAAATTTGCTCTTTTAGACAAGAAAATTGTGTTAGGCACCAAATTTGCTCTAACGAGCACCGAAGTTACGTTATCAAGCATGAAAGTTACTCTGTAGGGTACCAAAATTGCTACATCATGCAACAAAGTTGTCCCTTCGTCAAACAATCTGACAATAATTAAAGATACAGAAAAAACATGTTTGGCTGAATTTAGACAGGTCTCATCTTTTTCCCTCTCTCCTTCGCACATCCGGCCCAACACGAGGCCTATCTGCACAGCCTCGTCTGGTCTCATCACTCCCCAGGTAGGAATTCTCGCGTGGTCGTCTTCCCCAGGAACGCCGAGAACGCCGAGAG…
TRINITY_DN8686_c0_g2	#N/A	#N/A	sp|Q5SVZ6.1|	Zinc finger MYM-type protein 1 [Homo sapiens]	1.50122	1.01253e-08	2.27202	3.54564	2.95991	7.10902	8.7073	8.93646	CTTGTTTCCTTCTTCCCCGAGGCTGAGATAGCAATCCCACAAAAAAAGAAATATGCAATGTAGAAGGCTCTAGCAAATGTCATAACCCAATGATGAAGCAGAATGAAAGAGAGGCATGAGAAGGTCCTAAAGAAATAATACATTAACTGGAAATAAATGCAAATAGTCTACTTGATAATTAGAGCGAGTGTTCCGAGCTCTCAGAGAGTAGATTCTGCTGTGACCGGTCCAGGTGGTTGCAGTTTAAAAGTGCCGCCGGGAATCTTGGTTGATCGTTGATCATTTAGATGAATTTGTACAACTCTGATCTCGGGTTCTGACATATAAAAAAACATGATATCCATCCAACTATAGTCCTGTGGATCACAAATTTAGTTGGAGCATTGTGAATTCTTAAAG…
TRINITY_DN44515_c1_g1	XP_015645006.1	peroxidase 2-like	sp|A2YPX3.2|	Peroxidase 2; Flags: Precursor [Oryza sativa Indica Group]	1.50106	0.0499637	0.37867	0.413606	0.279237	1.06683	1.10653	0.836076	CTGGATTGTCATCTCAGCTGTGGAGTACATTGAAAAAGTAAACAACCATACATTTCAATTTCACGAGATACATGGATAGATAGCATACACGTCACTCTCATTTTCCACAGTTGATGAGGCTCCAATAGAGAGAAAGAAATCCACAGCTGAGATGACAATCCAGGAGACTAAGAAATTGGAGCACGCAATTATTGTACCAGTTGTTGTATCCCACAACTGGTGACACAGCCTTGGTCGCCGTTTGATCGAACACTCCGAATTTTACGTAGAGCAGCTTAGTTCACCCTGGAGCAGCTGCGCCTGATCTGCCCCTGCGAGCCGGTGAGCGGGCTGATGTTCCCCATCTTCACCATGGCCACAGCGAAGTCCCTGCCGAACCGCGACGGCGTGGACGCGTAT…
TRINITY_DN15169_c0_g2	XP_015633926.1	uncharacterized protein LOC4335917	#N/A	#N/A	1.49797	0.00233072	1.08192	0.620409	1.11695	3.25664	2.42382	2.09019	AGGACAGTTCAGGTGTTATTTATTGCGTAGAAGAATAACTCATCTCATCATTGAATACGAACAAGTGTTACAACAACCTAGCTACTGCACAAACACTGGCCTATCAGGGTTCGTTCAACAAAATTGGATGAGGTGCTAGAATACCTCAGATGGACACGCAGACTAACTCAAAGGAGCCCTCAACATTCAGAGTACACCCTAACCAACTTCAGCGACTCGAACCGCGTCTGCAGACGCCATTCTCTCTGCTTCTTGCTCAGGGGCCTGCCCTTGCCGGTCTGCTGCCGGTTTATCTTCACATCCGCTATGCCCCAGGTGCACTCGCACAGGTCCATGTCGTAGGAAATGAGCCTGAACACACCGTCCGCTTCTTGAGGCGTGGCTAAATCCTCGCTTGCT…
TRINITY_DN14962_c0_g4	#N/A	#N/A	#N/A	#N/A	1.4951	0.0250973	0.595054	0.258504	0.558474	1.17913	1.36998	1.37355	CTTGCGTGAAACTAAAGGTGGTGCCCTCGCATTTGCGAGGGCCCCTGTGCTAGTTATATTATAAAAGACGGTGGGTACATTTTACAACAAGGACAATGCAAGAAAGAAAATAGAAACTGGTCCTTGGAATTTAACAGAAAGACCCTGCTAATAAAATTAGAAAGCAATCAAGTGCAAAGTCTTCTCCACCGTTGTCGATGTCGTCGGAGTCTCGCATCCGGCCTCCTGCAACCAGCAACCGGGGACGAACCACTTGGTGGCTAGGAGGAGTGTACCGCCAGCCAAGGACTCCATCAAGGGCCTCCGTCTTGGAGGTTGAGGTAGCGCCGTCGAAGCAGCGATAGAAGTGGCCATCAAGAAGGCCGCAGATCATGGCGACACTCAGGTCAGCCATGTGAT…
TRINITY_DN16275_c0_g2	#N/A	#N/A	#N/A	#N/A	1.49403	2.82818e-07	1.67697	2.11973	2.17805	5.22185	5.53263	5.91225	TGCTACTCTGCATCCATGGCTCCACGAGGAGAGGCCATGTCGCCGCCGCCGGAAAAACGGACAACGCCTCCACCCCCGCCACTACCTGCTTCTGCAAGCTCCGACTTGCCAGATCTTCCTCTCACGTGCGTGTTGCTCGGATACCACCGTCGCGGGCGTTGCAAGAGGAGGGGCTTGACTCTCGAGGGGTCGCTGTTCGCCCCGCTGCTCCCCATCTCGCCGAAATCCACCCACCAGGCCACCACATCCTCTCACCCACCGCTCCAGCAGGCACTACATGCGGTGGTTGCTACTATCGGCGCCGGCGACCGCTACAAGCGGCAGTTGCGCTGGCTGCTACATGCGGCCTCGGCGGCTGCTGCTACATGCGGCGGCGACGGCCGCTACAATCGGCGCCGG…
TRINITY_DN6503_c0_g2	XP_015637392.1	plant cysteine oxidase 2	sp|Q9LXG9.1|	Plant cysteine oxidase 1; Short=AtPCO1; AltName: Full=Hypoxia-responsive unknown protein 29 [Arabidopsis thaliana]	1.49104	3.17301e-08	20.6646	12.098	13.0683	28.5237	47.686	53.3297	CGGAGTGAAAAAGCGCCACAGTCCAATCACGAAAACGGGGCGGGAACCCAAGGTGTTGTACAAGTTTCAAGATATATTGCTACATCACTGAGTCAAAGGCTTTCTTGATATCGAGCTTGAGCAAAATGGTTGCCTTCTTTCGCCGATGGAGCTATCTTGCATAGTTGCGCAAAAATATGAAGTTGCCATGGATATTTGTTTGTTTAATAAAGGGGCTTTGGTTGACCAAAACAAGATGATTCATGTGAGGGACGAGCCACAAGGATAAAAAAAGAATTTCCACAATCTTGGCAAATCCGTAAATGAGACTAACTGGCCTATAGTCGGTGATCTCCACCGCCCCATCTTTTTTTGGGAATAAGGACAATGTTCACAGAGTTTAGCCAATGAAAGTCATTG…
TRINITY_DN105_c2_g2	#N/A	#N/A	sp|C5WYI7.1|	Cyanate hydratase; Short=Cyanase; AltName: Full=Cyanate hydrolase; AltName: Full=Cyanate lyase [Sorghum bicolor]	1.48703	4.74353e-12	31.4296	20.2667	24.9638	51.7132	88.522	74.7094	GCAGATACTTCCCATCAAATGTGATCACTGCACGATCTTTTCCATCAGCCCCTTTAACTTTGTCAACTGTACAGTAGAAGTCTATGGCCGACATGATTCCATCACCAAAGTCCTCATTGATGATTGCCTTGATGCTCTCTCCAAAATGCATGATAGCTTCATTCAGTCTGTATATGGCGGGCTCGTGAACCATGTCCGGGTTGTACGACCGGAAGGGCGGCTGCATCATGAGCTCCACGAGGTCGTCGGTTAGCGCCGGGATGGCCGCCCGCAGCTCGGCCGCCGTGTCGGGCTTGAGCTGCGCCTGGCGGCGCAGCAGCTGCGCGACGTACACGTTGGTGAGCCCCGTCTCGGCTCCGATCTCGGAGAAGCTCTTCCCGGACTTGGCCTTGGCTGCCA…
TRINITY_DN17087_c0_g2	XP_015614870.1	ethylene-responsive transcription factor 5	sp|Q8LDC8.2|	Ethylene-responsive transcription factor 1B; Short=AtERF1B; AltName: Full=Ethylene-responsive element-binding factor 1B; Short=EREBP-1B [Arabidopsis thaliana]	1.4862	4.14352e-06	1.62287	2.53334	1.78712	5.22185	6.37569	4.95674	GTTCGAGTCGTCCAGGACGATCCAGTCCTCCACCGACCACCACACCACCTCGGAACACAACACTCCCCTCGACCTCGATCGTCGACCTACAGCCACATCGTCTCTCCCTGTCCACCCGAGCCCGTCTTCCCTCCTCAATCCAGCTCCATGGCCTGCATGCACCAGCACCTCGACCTCATCCGCGCCCACCTCCTCGACGACCTCCACGGCGCCACCACCACAAACAGCGGCGACTCCGACTCGAGCGCCCCGTCCCCGCCGGCGCGACGGATGCTACCGACAGGGCTCTACGTGTCGCTGCCGCCCAAACCTTCAACGAAAACTCTGGACCTGGAGCAGCCGCAGCAGGAGGAGAGCTGCGGCGGCCACGTGGGGGACGACGACGACTTCCGGCGCTAC…
TRINITY_DN30289_c0_g1	XP_015629266.1	homeobox-leucine zipper protein HOX21	sp|Q8S7W9.1|	Homeobox-leucine zipper protein HOX21; AltName: Full=HD-ZIP protein HOX21; AltName: Full=Homeodomain transcription factor HOX21; AltName: Full=OsHox21 [Oryza sativa Japonica Group]	1.48573	0.00923074	2.00154	0.878913	0.502627	2.35826	3.21419	4.00122	TCTCTCTCTCCCGTCGCACACACACAAACGAGACACACCGTTCTCTCTCTTCTTCTCTCAAATACTCCCCATGCTCCTCGCCGTCCTCGTTTGAAGAAGCCAATGGCCAGCAATGGCATGGCGTCCTCCCCCTCCGCCTTCTTCCCTCAGAATTTCCTCCTCCACATGCAGCAAACACCGCCACACCATGACCCCCAAGAGCACCACCAGCACCACCACCACCATGAGCACCAGCTCCCTCCGCTCGGTCCTCCTCACCACAACCCCTTCCTCCCGTCCCCCCAATGCCCCTCCCTGCAAGACTTCCGTGGCGGAATGGCGCCAATGCTGGGGAAGCGGCCGGGGATGTTCGACGGAGGCTGCGGCGACGAGGTGACGGGCGGTGGCGGCGGCGGGGGA…
TRINITY_DN18333_c0_g1	XP_015624297.1	growth-regulating factor 4	#N/A	#N/A	1.48414	0.00282887	1.08192	0.878913	1.00525	3.42509	1.73883	2.98599	CGGTAGATCAGGGGGTAATAAAAGTATAAAACATCCAAAAACCCGTCGAACGGAAACAAATCAAGGCATTATCGGGTGATATAAATCTGGCACGGCGAAGGCCGGTAAAGTTACACGATCATCATCATATAGTATTAGAGGTGGTTTTGGTTTTGCTGCTACTGCATGCTCGGGGTGGCCGGAACTCATAACGCGCCGGTGATCTTGACCCACGGGCAGCAGGGCAATCCGCGCAGCATTTCGATTCAGTAGTAACCGTTGGTCGACGGGGAGTTGGTGATGGTCATCTCCGACGAGAAGTCCTCGGTGTTGACCATGGTAAACGGTTCCCCTGCCGAGATCGACAGATGTGTGGACGAGAAGGAGGTGAGATTGGACTTCTCGCCGGACCACGAGTCC…
TRINITY_DN65105_c0_g2	#N/A	#N/A	#N/A	#N/A	1.4834	0.0443668	0.37867	0.310205	0.558474	0.842235	1.00114	1.61243	TCTTTAAATTGGGGTGCACATACCCGGTGAGGAGGCGCCCCAAGGGGCGCCCCAACCACTAGTCTAAAGGTATAATTGCCACAATCCCAAGGGGCTCTCACAGCGCTCTGATTTACAGCCATCCGATTTTACCTTGCAGTGAATCTCAGCCGTAGTTTTTTTCACCGTCCCATATAAAAGCACCCCACCAGCAGTGAAAACCCTAGGTGCCGCCCAGCCAATCCCTACACGCAAGCTCCCCCCAATCCCCTGCTTCGCTGCTCCTCCCAATCCCCTTCGTACCCGAGCCGCCGCCACTGTCCTTCGCCTCCCTTTTCCGCCGCCGCCACCCCTCTCTCCTCTGGCCTGCCTCCTCCCTAGTGCTCAGCAGGAGGAGCACGAGATTCTGCCAGGGACGCT…
TRINITY_DN56499_c0_g2	XP_015647277.1	protein LONGIFOLIA 1	sp|Q9S823.1|	Protein LONGIFOLIA 2; AltName: Full=Protein TON1 RECRUITING MOTIF 1 [Arabidopsis thaliana]	1.47867	9.66924e-05	9.73724	3.72246	4.2444	12.8581	21.2347	15.4674	GGGCATGGCCTTGTGATGGATGGACGACGCGCGCGTGCGCGCAAGGACCAGCGACACGGCTTGACCCACACCAACACCCCATTGCCCCCCTACCCCCACACCACACCACACCCAGCAGCACGCTCGCCCCATAAAGCTCCGAGCCCCCCCTCGTCCCTCCCTCCTCCATCCATCTTCACCAGGTCACGAGAAGCGACCCTGCATGAGCGGCTGACGCACAACATTCCTCCGCTGAACTCACAACACCCATCTCCAGCACCAGACTCAACTTCTATATCTGCACCTCCATCCGCATACGCGAGCGAGCATAGATAGATAGATACAACCGCCGCCGCCGCTTCTTGCTCTGCGACTTCTCTGCCCTCTGCGTCGCTCTGCTCGGTGCCGCGCGCCTCGCCT…
TRINITY_DN14900_c0_g2	XP_015633568.1	zinc finger A20 and AN1 domain-containing stress-associated protein 2	#N/A	#N/A	1.4711	0.00010553	1.83926	1.24082	1.11695	3.98658	3.7938	3.76234	CTGATATTACTGGTCTGATCCACCTTCCGGAAGCCTCCCGCACCAAGTTGCGTCGGTGCCATCCCTCCTCCCCCACATCTCGCCGCCCTCGAATTCTCAACTACCACATCGAGCGTCGACACTCTGCGTTGATATGTCGGATTAACGATGGAGCAAAGGAGCAAGAACCAGGACAACCCCGATCAGCACCGGCCGCAGGAGCCAGCAGCGCCGCTCCCATGCGCCAACGGTTGCGGCTTCTTCGGCTCCCCGGACACCGGCGGCCTCTGCTCCAAGTGCTTCCGCGACAGTCTCCGCCGGGCCGAGGCCCAGCTGCAGGCGTCTGCGGAGGCCGAAGCTGTGGCACCGGCGTCCAAGGAGCGAGGGGCAGAGACCAAGAGCAGGAGCAGGTGCGCGGCG…
TRINITY_DN12005_c0_g1	XP_015612089.2	acyl transferase 5-like	sp|Q0DJH7.1|	Acyl transferase 5; Short=OsAT5 [Oryza sativa Japonica Group]	1.46965	2.06836e-07	7.64481	7.08249	5.25021	11.4241	22.0314	22.3119	GGTCAATTCAGGTAAATCGTTGCTTTTGAACGAAAAACGCTTTTATTCCTCTGAAACATTGCTTCTATCATGGTACCACTGGCCAAGTGGCCAAATGGCGAAATGTAGCAGTGCCACCTTGTCAACTTGCCCTACTGTATCCAAGGAGAGTGACGGAATATATATAACTCTCGCCGGCTCGCCGTGAAGCTAACAACCTCCCAATCCAAGTCGAGTTCATCACCATAGAAAAACTCGACCCGCGTCTCACAAACAATCTTCCTCGCTGCCGTTCTGCACCAGTCCATCGCTCCAAGTCATACGTCGGCGCGTTCAGTCGAGTGGATCTCCAAGCTAGCGGCATTGTGCCGGGAGGGACTTGGATGCGAGACGCTGTCCTCATCCGTTGCGAAGCCACCA…
TRINITY_DN15807_c0_g1	XP_015618599.1	cytochrome P450 94C1	sp|P85191.1|	Cytochrome P450 [Helianthus annuus]	1.46759	0.0151056	1.08192	1.03402	0.279237	1.80126	2.15983	2.74711	CGGTGGCCTCTGCGCTCACCACCATCTTTATGCTGCTCTCCAAGAACCCCGCGGTGGCGCCCGCCATGCGCGCGGAGGACGCCGCCAGGGACAACACGACTCCGACGTCGAGAACCACGTACGAGCACCTCAAGTCGCTCCACTACACCCACGCGGTGCTGTACGAGAACATGCGGCTGTTCCCGCCGGTGCAGTTCGACTCCAAGTTCTGCGCCGCCGCCGACGTGCTACCGGACGGCACGTACGTGTCCGCAAGCGAGCGCGTCATGTACCACCCCTACGCCATGGGACGTATGCCGCGCATTTGGGGCGCAGACTACGGCAAGTTCCGTCCGGAGCGGTGGCTGACTGGTGCCGGCGGGACGTTCGCGCCGGAGAGCCTGTACAGGTACCCGGTGT…
TRINITY_DN41060_c0_g2	XP_015624839.1	TPR repeat-containing thioredoxin TTL1	sp|Q9MAH1.1|	TPR repeat-containing thioredoxin TTL1; AltName: Full=Tetratricopeptide repeat thioredoxin-like 1 [Arabidopsis thaliana]	1.45337	0.00046941	1.46059	0.930614	1.11695	2.91975	3.84649	2.74711	TGGATACTGAATTTAATCCCAATTCCGTTCAAGAGCATTTCAGCTTTATTTTCATCAGATAATAATGGATGTGCTCTATTTGCTTGAATTGTTGCTGAAATGTTCATTGTTCTCATTCTTATAGGCTTGGAATGATTGAGAAGGCGAGGAGGCACTTAACACAGGCCAGGCATCTTCACGAGTCTGACCCTGCGGATTGGGAGAACTTGCAGGATGTGGAGATGCATCTAGGAAGAAGCACGGATGCCAGGAAAATTGGAGATTGGAAGAGCGCGCTGAGGGAAGCGGATGCTGCTATTGCAGCCGGAGCTGACTCCTCCCAGTTGCTTCGTGCCTTGAGATCGGAAGCACTTCTTCGGCTCCACAAGCTAGAGGAAGCTGATTCCACTCTTACAAGCT…
TRINITY_DN33659_c0_g1	#N/A	#N/A	#N/A	#N/A	1.44893	0.0392822	0.432766	0.361905	0.446779	1.06683	1.2646	1.01524	CAGCAGCTCCCCCGCCGGCCTGCTCTCCCGCCTCGTCGGCGACCCGCACGGTACGCGCTTACCCACCTACCTGCTCGCGCGCGTGCCGTGCCCCTCCAGTCCATCATTCCTTAGGCGGGCCCCGCCGCGGTTGCGTGTCTCGTTCCGGTTCGATCGCTCCGTGCCCGCCGGGGGCGGTCACCGCGCGCGCTCGCTCTCCGGCATCCAGCTCCTATCTGCTGATCACCATTCTTTTAAGCGACACTTGCTTTGCTTAGCTTACTGGCGCCTGACAACCAGCTCGTGCGCCCGATCTGCCATCTTTAGCTCCCCATTAATCTATCATGCTTCCGGTAGTGGCAGCTTAACTAATTACGCGTCCACTGTTACCTGTCTCACCGTAATTAGTCTCGACACAAG…
TRINITY_DN29741_c0_g2	#N/A	#N/A	#N/A	#N/A	1.44608	0.0158582	0.432766	0.620409	0.781864	1.17913	1.58075	2.20963	TACCGCAAAACAGGTTTGTCCCTTATTTCGAAGGTGTTCGACGAAATGCCCCAAAATCTGCAAAGTTTTAATACAGCCGAATTCAAACATGACAATCACGATCAGCAGTTAAACATGGAGCACGCCGACAATGACTAACAAAAAAGAGATAACGCGATGCAACTCGATGATAAATCATGCACCACCACGCGTCACCGTGTCATCGACGCCGCCGCCGCCGCCACCACCACCACTTGCCGCCGCACGAGCTGCCTCCTCTGCAGCAGCGCGAGCCTCCGCCGCTTCTCTTCTTCTTGCCAAGATCTCCATCCTAGATAGATTCCACCATTCCTTTGTGAGCTCATCCATGTTGCCGGGGTTCATCATCATCACCTTGTTCTCCTCCGCAATGAGCTCGGC…
TRINITY_DN34625_c0_g1	#N/A	#N/A	#N/A	#N/A	1.44429	0.00483596	0.703245	0.620409	0.781864	1.74062	1.8969	2.03047	CATGGTCGCACCCGTAGTACTGACTACACTCCTAACACCCGAACGCCGTGCACGATCATTGAGGCATCGCACATTGGCCACGAAAACTTTAGGTTCGTACAACATAGCAACGTCGCAAAACACCCGTGGACCACCACCAGGGGTCAGGCCTCAATGAGGCGACCACCCGTCATCCCCAGCAGTGGTGGAGAACAGCCTCTGATCGTCTCAAGTGACCACCCGTAGAACTCAGCAATCGCCTCAATCATATCGTCCGTCAGGGGGAGCTCATACATCCTGTGGTACGCCTCTAGGGCAGCCTCCGACGGCGCCTCATCCCCTTTGAGGAGACCAAGCTTGCGCATGAGGTTGCGCACCGCCTTCATCTCAGCGCTAAGGCCTCCTGGTTGCCCCGCGATC…
TRINITY_DN33920_c0_g2	#N/A	#N/A	#N/A	#N/A	1.44164	0.00192534	1.08192	1.18912	1.34034	4.26732	2.16036	3.16514	AGAGATGCTGCACACTGACCCTATCGGCAGACAGAGTCACAGAGGCACAGAGCCGCCCCAGGCGCTCCATTTCCCCTTCTCATCTCAAGTTCCTCCGCCCGTATTCTTGTTCTTGCGGTGGCCACTGGCGGCGGCCATGCTCCCCGTCGCGGCGCGGGGTACCCTTGCATCGATGAAGCTGGCCGCGCCCAAGCAGGCGTCGGAGCGGACGAAGCCAGCCGCGCTGAAGCGAGCGCCGGGTGAAACAAGCCGCCGCGCTCAACCGGACATCGCTGCGGATGGGCGCCGGGCGGCGGCCCCGGGGCTGCTGTGGTGGCGGCCAGCGAAGCGAGGAGGCTCCTCTGCGCGGGTGGCAGGGGATTTAGCGCGTGAGGGTTCCATCCTTACCTCGGGCGACAG…
TRINITY_DN28192_c0_g1	XP_015643314.1	patellin-4	sp|Q94C59.2|	Patellin-4 [Arabidopsis thaliana]	1.44008	0.0101519	1.40649	0.67211	0.502627	1.96521	2.89804	2.14991	GAAGAAAGCAGAGGAAGCCAAGGAGGAGGAGGAGGAGGCCACCGAGGAGAAGAAAGAGGAGGCCGAGCCGGCCGAGGAGAAGAAGAAGGAGGCGGCCACGGCGGAGGACGCCTCCGCCGGCGAGGCCGAGAAGCCAGACACGGCGGCGGTGGTCGTCGTCGACAAGGACGTGGCCCTGTGGGGCGTCCCCTTGCTGCCGAGCAAGGGCGACGAGGCAACCGACGTGGTGCTCCTCAAGTTCCTCCGCGCGCGCGACTTCAAGGCGGGCGCCGCCTTCGAGATGCTCCGCAGGACCCTGCGCTGGCGCCGGGACTGGACCAGCCTCGCCGCCACCTCCTCCACCCCCTCCTCCGACGACGACGCCGTGCCGGAGGGCGCGTGCCGCCTCGACGGCGCGGA…
TRINITY_DN724_c0_g2	XP_015641166.1	xyloglucan endotransglucosylase/hydrolase protein 24	#N/A	#N/A	1.43748	6.10619e-09	89.3073	53.5832	46.7164	159.68	160.852	192.304	ATGGAACATAAGAAATTATAGATACGTTGGAGACGTATCACTCATCTGACTAAGAATTTGATTAAATCGAGACATTGTCACGTATTGTTTTAATTTCAGGCTTAATCACATGCAACTTTGAGACCAGCATGAATCATGATGCAAATCAGACCGAGCTCTTGCTGGATTCTCACCTGTGCAACTCATTTGAAACCGAAAAGGCCCTGCTTCAGACTAGACCAGCATAAATCATGATGTACATCAAACGGTTTAACACTTGATCAAGCGCTTCCTTTATCTCATTTAGATTGGAATTAGCAATCTCGTTTCCTTTGATGTTGAGACGTTCTCTGTAATGTTGGTGTTGTCTGTGTTGGTGGAATAGTAGTGTGCAAGCTGCTTAGGCTAATCTTGAGATTT…
TRINITY_DN13075_c0_g2	XP_015633749.1	phenylalanine ammonia-lyase	#N/A	#N/A	1.4358	8.53986e-05	1.67697	1.68441	1.39619	3.36894	3.95188	5.61365	CAGCTGTCGGTGCCATTGGCCATGCTGTTCATGACCCAGTCGCTGCTCTCCTTGACGCGTCCGCGGGCGGACTCGTCGAGCTCCACCCTGGTGTCAGCACCAGCGGCAACCGCGGCGACCATGGCGATTGTCAGGCTGGCGCCCTCCATGGTCACGACCGGCTTGCGGTACTCTTCCACCATCCGCTTCACTGCATCGAGATGGCTCCCCGACAGCTCCTCGGCAGCCTTTCCCCAGTTCAGAGGGTCGGCCAGCGCTGGCTGCGCTACGCACAAGCCATCGCCGTTAGCTGCACTGCCCATCGACATATTATGCAAATAAGTGCTGAAACAAGTAAGCTAGATACGAGCAGCGGCAGGTGTATGTGTGACTGAAAGTGGCGCTGTATCGATATGTGTC…
TRINITY_DN3192_c0_g1	XP_015623090.1	histidinol-phosphate aminotransferase, chloroplastic	sp|B9DHD3.1|	Histidinol-phosphate aminotransferase 1, chloroplastic; AltName: Full=Gene duplicate 1-B protein; AltName: Full=Imidazole acetol-phosphate transaminase; AltName: Full=Protein EMBRYO DEFECTIVE 2196; AltName: Full=Protein HISTIDINE BIOSYNTHESIS 6A; Flags: Precursor [Arabidopsis thaliana]	1.43513	1.02916e-09	87.092	48.9849	74.8768	136.128	242.472	191.002	GCCTGCCACTCTCAGCAGCACCAGTGTTTGCCACTCTACCTGATCGAGCTCGACCACAACCAGCTTTGATTCCTTCAGTCACTCACCGTCGCCGGATCCTGCCATCGCATCCATGGCCATGAGGAGCGCAACGAAGCAGGTGATCCGGGCCTTGGAGCCGGCTCTCCTCAACGCGCCGGCGACCAGGAGCCTCCATGCGTCTCCGGGTAGCAAGAAGATCGTGGGCGTCTTCTACAAGGGCGGCGAGTACGCCGGGCAGAACCCAAACTTCGTGGGCTGCGTCGAGAACGCGCTCGGCATCCGCGGCTGGCTCGAGTCGCAGGGCCACCAGTACATCGTCACCGACGACAAGGACGGCCCCAACTGCGAGCTGGAGAAGCACATCGCGGACGCGCACGT…
TRINITY_DN14724_c0_g1	XP_015634062.1	uncharacterized protein LOC4336796	#N/A	#N/A	1.43473	0.0310218	0.474961	0.517008	0.436727	1.55196	1.15922	1.11974	GCAATCAAGGGCAGAGATCACCATGTGTTTAGCTTCAGTTTGGCCTATCCGAGCAATCATACTCCGTGTCATCCTCTGTGCAAAAACTCGAGTGCTTTTGATTCATAGCATTATCACATCAAAATTCGGGACACACATGCACAGAGGATGACACGGAGTATGATTGCTCGGATAGGCCAAACTGAAGCTAAACACATGGTGATCTCTGCCCTTGATTGCCTTCTGCCGCCGAAAGGCTAGATGTTTGCTAGTTCAGCTATCGCTGTTTAATTAACTCCCCTAAAGGCGGGAAGTAGGAAGCTTCGGGCGCCGCATCGTCGTGCCTCGCCAGGCAGCAGGCGATCCTTCTCCGGCTCCGGCAAAAGCGCCGGAGGGAAATCATCCCAAAATCGATGGCTC…
TRINITY_DN43579_c0_g1	XP_015610957.1	protein PLASTID REDOX INSENSITIVE 2, chloroplastic	sp|B6UFC7.1|	Protein PLASTID REDOX INSENSITIVE 2, chloroplastic; Short=ZmPRIN2; Flags: Precursor [Zea mays]	1.42562	1.7842e-09	5.78825	5.68709	4.69118	16.2832	12.4879	14.1536	GAAACTCCAAAGTCTTGAACCGATAAGGAGAGGAATAGGCGACAGTAAAACCCCGGTGACGAGCAGCCATGGCGACGAGGGTGTGGGCGGCGGCGGCGGCCTTAAACCCCGCTCTTCTTCCTCACTCGTCTTCCACTCGTCCGGCCCGGTCCACGCGGCCGAGCAGCCATCTCCGCCTGCACAGCCGCCGGCCGCGGGCGGCGAAGGTCGTGTGCCGCCGCGCCAAGAGCGCCGCCTTCGAGGACTACAAGTTCCCGGACCCCATCCCGGAGTTCGCCGAGCAGGAGACGAGCAGGTTCAGGGAGCACATGATGTGGCGGCTGGAGCAGAAGAAGGAGGATTACTTCGGGGAGCACGTTGAGGAAATCGTCGACGTCTGCACCGAGGTCTTGAGCAATT…
TRINITY_DN3069_c0_g2	XP_015631538.1	9-cis-epoxycarotenoid dioxygenase NCED3, chloroplastic	#N/A	#N/A	1.42284	0.0181273	1.22906	1.39799	1.82956	1.1022	5.7534	5.26489	AAAGTTATTCCCTAATGTACACATATCCATTGGGAGCTTGACGCTGAACTCACAACCATCCACGGTCCTTCCAGACCCAACAACGATCATCTCACTCCCTCCGCTCGCACTCCCCCAAAACCCACGCCAATTCCGCCGTAAACCCGACCAAATCCTCCCCGATGCAGACACTCACAGCGCCCACCTCTGTTTCCATACACCGGCACACGCCACGCCCGTCCACGGGACGGCCCAATTCGGTCCGGGTCACCGCCCGCGCCGTCAGCTCCGCCCCCTCCGGCGCCGCCACCCGCGCGCCGGCCCCCTCCCACTTCGCCCCCGCCAAGCCCGCCATTGCCACCCCCAAGGCACCAGCACCCGCACGCCGCGACGAGAAGAAGAAGCTCAACCTCTTCCAGC…
TRINITY_DN114_c0_g2	#N/A	#N/A	sp|Q6IEK5.1|	WRKY transcription factor WRKY76; Short=OsWRKY76 [Oryza sativa Indica Group]	1.42232	0.031493	1.43462	1.5655	1.63689	2.8125	8.19566	1.3646	TGGTTGTGCTCGCCCTCGTAGGTGGCGACGAGGATGGCCTTGTCCTCGGCGCTCCGCTGCACCTTCTTCTTGACCGGGCAGGAGGGCGCGAAGGCGCACCGGAAGTAGGCTCGCGGGGACGGGTTGTCCCGCGTCACCTTCTGCCCGTACTTGCGCCATTGGTACCCGTCCTTGACAACAAGGCTGGTGTCAGAAGGGTCGATCGGGGTGCACACCCTCTTGACCTTGATTCTCCGGCAGGTGCTGTCGCTCACCGGGCTCTCGACGTCGGCGTGCTCCGCGTTGACCGTGCCTGTCTTCTTGTTGCTGTTGGCATCGCCGGAATTGGACGTGTCCGTACTGTCCCTGCTCCTCTTCCTGCCCGTCGGCGACGCGGCCGTGCTGGCGGGCGGGTCGCCG…
TRINITY_DN2369_c0_g2	#N/A	#N/A	#N/A	#N/A	1.41931	0.0450628	0.486862	0.310205	0.614321	0.786086	1.58075	1.37355	GTGGGCATCTCCTCCTTGCCGGAGCTCGGCGGCGACCTCGGAGCTTGGCGACGACCTTCCCGCGGCGGCGCTCGGCGGCAGCCTCGCCCGCTGCTTCCCATGGTGGTGCTCGTCGCGTCCACCCCGTGAAGGAGCTCGGCGACAACCTTCCCGCGGCGGCGCTCGGCGGCAGCCTCGCCCGCTAGTCCCTATGGTGGTACTCGCAGCATCCACCCAGCGGCGGAGCTCGGCGACGACCTTCCCGTGGCGGCGCTCGGCGGCAGCCTCGCCCGCTACTCCACATGGTGGTGCTCGCAGCGTCCACCCCGCGGTGGCGCTCGGCTCGGCGGCAGCCTCGCGCGCTGCTCCCCAAGGCGGTCGTGATCCGCAGAAGATAAGGTGGGCTTGGTGTGTGCCAGG…
TRINITY_DN25249_c1_g1	#N/A	#N/A	sp|Q9FU27.1|	Zinc finger CCCH domain-containing protein 2; Short=OsC3H2; AltName: Full=Protein DELAY OF THE ONSET OF SENESCENCE; Short=OsDOS [Oryza sativa Japonica Group]	1.41456	0.0341787	0.324575	0.413606	1.0611	1.29143	1.8969	1.49299	GGGGACCCCACGCCGGGCCATGAGCCGCGGCGGAGCGCGTCGGGCGACATTGGCGGGGACTCGGACGGGGGCGACTTGGGCGTGGAGGAGAGGAGGGTGCTGGTGGGGGAGGACGACATGATGTCGCTCTTGCCGGTGAGGTAGGTCTCGAATGCCTGGCGCCAGAGCGGGGAGCCGTCGTAGGACTCGGCGAGCGGGACAGGGGCGTGCTGTTCCGCGGGCTGGCGTGCTGCGCGGGGATGGAGCGGAGCTGGTCGGGGGTGTGCGCGAAGAAGCAGACGCGGCGGTCCATTTTTTATGCAAGGTGGCAACGGTCCTATGCTCCAACAGTTTATTCGGACATGGCCGTTGGCTTCTCTGAGCGCCGGTGACATAGTTAAAGACGAGGTCGTGGCGCCA…
TRINITY_DN3616_c1_g1	#N/A	#N/A	sp|Q7XDY9.1|	Rubisco accumulation factor 1, chloroplastic; Flags: Precursor [Oryza sativa Japonica Group]	1.41292	6.33853e-13	16.391	17.7851	19.2115	54.1838	48.2656	37.0859	GTTTGTTTTATTTTGTTATATCCTGTTCTCAAGCACAGGGATGCATGTGATATATACCAAGAACTAAGTGGAGGAAACCTTCTTGAATGTGTGATAGCCGTTTTGCTAAAAAGAAAGAAATTAGCTATAGTTCTACTTTCCCAACTAAAGCAACATAATCCTCTACTGCTCTAGTGGTGTCTTTAGTTTCTCTGCCGGGTTCTTTCTATGGTTGTTTTTATGTGTATCTGTATCGTATGCTGACACAAACTATGCATTCTTTGGGTTCTAGCCATGCATTATATTGTACTACTAGTGGAGTAGTTGTTGTCTGTGAGATTTTTAGTTTCAAGTATGATTAGTTTTGTATCATAAAAAATACCTCAACATTAATTATCTGATAGAACAGTATAGGATTAC…
TRINITY_DN23932_c0_g1	XP_015645167.1	F-box/FBD/LRR-repeat protein At5g22660	#N/A	#N/A	1.40882	0.010625	0.540958	0.689171	0.726016	1.38239	1.72618	1.9606	CAGTTCTCACTGGTCGGACCGAAGGACGCAACACCTGCTCGCCACCGCACCGCGGCACCGCCGCGTGCCCCTCTCTCCCACTCCGGCGCCGGTCGCCATGACCACGTCCCCCTGGCTTGATGACATCATGCACGCCTGCCTCCCGTCCTCCCCGGTTTCCGCCGCCGCCTTCCTCTCCGCCGCCATCTCCGACGACGGCGGCGGCGAGGACCGCATCAGCGCCCTCTCCGATGACCTCCTCTGCAACGTCGTCTCCCGCCTGCCCGTCAAGGACGCCGCCCGCACCGACGCGCTCTCCCAGCGCTGGCGCGGCCTCTGGCGCGGCACCCATCTCGTCCTCGACGACAGCCACCTCCTCCCCGACGGCCGCCCCATGGACTGGAGCGCCCCCGCCGCCGC…
TRINITY_DN13576_c0_g1	XP_015628898.1	E3 ubiquitin-protein ligase EL5-like	sp|Q5EAE9.2|	RING-H2 finger protein ATL43; AltName: Full=RING-type E3 ubiquitin transferase ATL43; Flags: Precursor [Arabidopsis thaliana]	1.39491	4.46949e-05	4.70633	2.17143	2.73652	7.69241	7.42953	10.0329	AGTGACCCTAGTCTCCGCCGCTATTATTACCCTACCGCTCGTTTACAAATCGATCGGCACTTGCGCAGCGGTGGCCGCAGCACCACAGCGCCACACTGCCATCTCCCTCCTCGTGTTTCTCCTTCGCAACTCCGGCAGAGAGATCGAGCGCGGCCATGGAGCCGTCGTCGCGGCGGCTTCTGCTCTCGGACTACGACGGCGCGATCCTCTCGCCGCTGCCCTCCCCAACCCCATCCTCAGCCACGCCTTTCCGCCCTGGCGTGGCGGTGGTGGTGGGCATCCTCACCAGCGTCTTCTCCATCACCTTCCTCCTCCTGCTCTACGCCAAGCACTGCAAACGCAGCGCCGCCGAGTCCTCCGGCCCCTACGGCGGCGGCGGCGGACGATCCTCGGGAGGCG…
TRINITY_DN37804_c0_g2	XP_015612382.1	tRNase Z TRZ2, chloroplastic	sp|Q8L633.1|	tRNase Z TRZ2, chloroplastic; AltName: Full=Chloroplast ribonuclease Z; Short=Chloroplast RNase Z; AltName: Full=Short tRNase Z 2; AltName: Full=Zinc phosphodiesterase CPZ; AltName: Full=tRNA 3 endonuclease; AltName: Full=tRNase ZS2; Short=AthTRZS2; Flags: Precursor [Arabidopsis thaliana]	1.39169	4.8621e-10	8.16846	10.03	9.6616	28.9167	20.4971	22.3352	CTAAAATCAGTAGCTACTGCCTACGCCGTGGGATCGGTAATATCGCAATAATGCAGGGGCTCCGGCTCGAAAAACGTCTTCGTTATCCTCGACCGAGCACAGCAAAAACCCAGAACCCCCAACCGCCGTCGCCACCGTTCGTCTCCACCTGCATCCAGACGCCGGAATGGCGACGACCACCGCCTCCCTCTTCTCCCTCCCTCCGCTCCGCCTCGGCCACCGCCGCCTCCTCTCCGCAACCTCCGGCTCGGACTCCCGATTCCAAACGCTCGCCGCGAAGAAGGCGGCCGCCTCCACCGACGCCGGCGGGGCCGGCGGAGGGAACGGGCTGCTTTCGGTGCTGGACCGGAAGCTCACGGACGAGGAGGAGTACCGCCGTGCGCGCGCCCAGGTGCAGCG…
TRINITY_DN24877_c0_g1	#N/A	#N/A	#N/A	#N/A	1.39146	1.23852e-07	2.62797	4.32322	3.63846	9.38811	8.51392	9.66026	TAATAATCGAGTTTATGCAGAATTCCTTTCGGTAGGATGAAGAATGATAACATATACAGTACCATATTTGTGAGTACCGAATTAATGAGTACCAATCTTCCTCCCAGGGACAACAATTTACCTTTCCAACTACTAAGGCGTTTTTGTAATCTTTCTTCCACTAATTTCCATTCCGCGATTGTAAGTCTCCGATAATGAATCGGAATACCCAAATAACGAATAGGAAATTGGCCTTGCCCGCAACCAAACAACTCTGTATATTGAGTCATGTCGTTTTGGGCATCACCGAAACAGAACAATTCACTTTTATGGAAGTTAATTTTCAATCCCGACAATTGCTCGAAAGCTGCTAAAATTAATTTGAGATTACGAGCTTTTTCGAGATCATGATCCATAAAA…
TRINITY_DN11425_c0_g1	#N/A	#N/A	#N/A	#N/A	1.38873	0.0026387	1.53362	0.858233	1.10299	3.35883	3.50663	2.1732	CACAATATTCCCTCCGTTCCATCAAAAAATGTCAGACATTTATTTAAATCTGGATGTATTAGTGTATAGATACATCTAAATTTAGACAAAATTTTAACATTCTTTTATGGGCAGAGGTAGTACAAAGGACCCCGAATGAATGACAATGGAGAAGTTCAAAATTTGTTTCACATAGGGACACCATCAACTTCAATACAGAACTCCATGCACGCATGCTACCCTGATCCTGAGCTAGCTCAATCAGTCCAGGTCAGGTGTCGGCGCAGGGAAGCCCATCCTTGCAAGGCAAATGGAGCCCCTTCAGCAGCCGGCCTGAGGGAACCACGGGCTCTTTCACCAGGTCCACCTCGGCTCGCCTCTCCACTGCCCTCCGCCTCACGGCCGCCGGCTTCCGTGGCC…
TRINITY_DN14907_c0_g2	XP_015612425.1	cytochrome P450 71A1	sp|A0A1D6F9Y9.1|	Trimethyltridecatetraene synthase; AltName: Full=Cytochrome P-450 20; AltName: Full=Cytochrome P450 92C6 [Zea mays]	1.38766	0.0203444	0.595054	1.13742	0.781864	2.9759	2.16036	1.31383	TGCGGGTATGGAGTTACACATTTCTGTAGAGTTTTCCATAAATATTCCACTCGAATCTATCCTACAAAATAAATGCCATATACATCGATTGATCATTGATGCAGAGGTTGGGTTTCCTTTTTTCTACTAAATAAAAATATAGCAAAACTGATAAATCTCAGTTGACTGAGATATAGCAAAACCGATAAAAATATATAATACAAGCAGACCAGTAAAACAATACACACAAAATACAGCGACGCAGGCAACGATCGCTCGTGTGCATACCTGTACGTATCAAGCTTGGGTGTAGAGGCGAGCCTGGAGCTTGGGTTCAGGTATGGCCTCCAGCGGGAACTTGCGCGGCGTGGTCATCCCGTATATCTCCTCCATGCTCAGCGCCTCCTTGGTCACGCCGCT…
TRINITY_DN56768_c0_g2	XP_015626797.1	uncharacterized protein LOC4330842	sp|F4JFU8.1|	Triacylglycerol lipase OBL1; AltName: Full=Oil body lipase 1; Short=AtOBL1 [Arabidopsis thaliana]	1.38691	0.0139163	0.540958	0.67211	0.670169	1.68447	1.68613	1.49299	TGTATGCCGCAGCAGTTTGTATGAATCTGAACCTTGCTGGCTTTATTAATTTAAAGTCGGATTCCTAGTGGCCTTTTATCTAAAAAAAAGCAACAAATTAATGGTCACGCCCTCTAAAGAACAAATCAATGGTCACGGAGAAGCAGGTCGAGCGACGCGGCGCCGAGCCTAGTAGCGTTCACGTAGTCCTGCGGCGAGTGCGGCGGCAGGCCGGGGATCAGCAGCCCGAGCGCCCGGGAGATCCTCATCACCCACCCCTCCACGTACTCCGCCCCTGCAACCTGCCCGATCACGAGCCCCCTCACGAGCTCCCACGCCGCGTTCGCGTACTTGGGCACCAGGAACGCCGGCGAGAAATAGTTCTTGTTCGGCTCCTCCTTCATGCCCTGCGCCCTGTAC…
TRINITY_DN10128_c0_g3	#N/A	#N/A	#N/A	#N/A	1.38419	4.67381e-07	12.6043	15.9238	30.1576	48.7373	44.3137	56.3157	CATGGCTGAGACATCTGAAGCTGTGAGCATTTTTTTTTTTTTTTTGAACAATGTTTGGGGTCCAGAGACCCCGGTGCTGCAAATTATATTCCGGAGGCGCGGTTACAAATTTTGCATAGACCTTTAACATCTATTGCCCTGAGAGACCTAAACTTCACAGAAAGGCCCTGCACTTTTACATAACAGACCCTAGAACTAAAAATATGAAAGCAATCAGGTCCTAGGTCTAATCCGCCACCAGTCGCCGGCGACCTCCAGGCGTGCGAACGCCGAGATCGGAGCACATAGCACTCGGATTCTCCCTGCCGGCGAGCGATCAGACACCGGCTACCTCGCCGCAGTCGGGGACGAACCACTTGACTGCTTCGAGACGCCGAGCTCCGGCGCCAGATCGAGAAG…
TRINITY_DN7859_c1_g3	#N/A	#N/A	#N/A	#N/A	1.38407	0.0432346	0.37867	0.620409	0.446779	0.955656	1.21191	1.61243	TAGTAATAACTGCCAGCAGTTACCTTATTCTAGCGTTGTCCAAACGCCAACTTCTCCGAAGGGTTCTGTCAAACAAAAAAAACTTCTCCGAAGGGTTGCTATGCCTGTTTGGAAGGGACGCGTACTGTAACCGACATTGTAAAAGACGCACTCTCCCTCGCTTCTCTCGTTTCTTCACACGTTATCATGCACTTGTCTCTGCCAAAGCAATAGGCAACAGTAGAAGAACAGAGAAAGGTGAGTAAAGATGGCTTCCCTGCCGCAACTTGCTTTTTTCCTTCGCTCAATTTGTGGCTAGGGAATACCGTCGCTCCAACTATTCTCGCCGGACTTTCACTCGCGCTGCCGCTCGCCGTTGGAACTCTGACCGTCGCCATCAGCGTCGCCCAGAGTGGAACG…
TRINITY_DN10984_c2_g1	#N/A	#N/A	#N/A	#N/A	1.36914	0.00218296	1.08192	1.29252	1.00525	1.90907	3.26688	3.58318	CGCTGCCCGATCTTCTGTGGTCAATTTCCACGTGCCGTCTCACAACTCACGAGCACCACTTATAGCTAGCGTTTCTGATTTTGTCTCTCCAATCCATCAACCGACCACCACGCCGCCCTTTCCCTCGATGAAGCCAAGGATAGCCCAGGCGACGTGCGTGCCGATGGCAGCGATCTCGGAGCGGCAGCAGCCAGGGGACGGCGACCTTAGGAGCGGGGCACGCGCGTGCCAAGAACATCGGCCGCGGGGCAGGCGCGTCCGGCGGCAGGCGCGTGCTAGGGACGGCACCCTCGGGGCGGAGCAGCCTAGGTGACGTGCGTACCGGTGGCGGCGACCTCGGAACGAGCAGCAGCGGGCTGGGGACGGCGACTTTGGAGGTGGGACACGCTCGTGCTGGCG…
TRINITY_DN16794_c0_g1	#N/A	#N/A	#N/A	#N/A	1.36752	3.8476e-15	13.9567	10.2885	11.8396	27.2884	30.5085	34.6972	TTTATAAGTGTTGATAAAATAAATCGTACAATCTAATGCAGAAGCAAGATGAAGTTTTTTTTTTTTTTTTGCGGGTAAGATACAGTTTATGTGAAGGAAAACTGGGCACAACAATATGTTTGACTTTGCGCAGATCCTCCTATCGAGCCTAACACTTACCAATTTAGACACCAACACGATCAGGTTCTGCAAATGATTCAGTCAGTAACTTTCTGAGACTTGTTTCCACCATGGTAACACTTGACCAATTTAGACACCAACACGATCAGGTTCTGCAAATGATTCAGTCAGTAACTTTCTGAGACTTGTTTCCACCATGGACGCATCCAAAGCAGCCCCGGAGCTTGTGGTCTGCCGATTATGCACAAGGGTAGACGATGTCATATGCAGGACGGATAC…
TRINITY_DN37385_c0_g1	XP_015638551.1	O-methyltransferase ZRP4	sp|P47917.1|	O-methyltransferase ZRP4; Short=OMT [Zea mays]	1.36604	0.0122155	1.2983	1.24082	1.45203	5.3903	2.05498	2.50823	AAATAGATGCAATGTTCTCTGTATAGTATGCAGTCTACTGCACACATAAACAATGGAGCTCAACCGGGAGCAGCACATCCTCGATCAGGGCTTGCTCGATGCTCAGCTCGAGCTCTGGCACAACACGTTCGGCTTTGTCAAGTCCATGGCGCTCAAGTCCGCCCTGGACCTTGGCATCGCCGACGCCGTTCACCACCACGGCGGCGCGGCCACCCTCTCGCATATAGTCGCCAAGGCCACGCTCCACCCGTCCAAGATCTCCTCCCTGCGCCGTCTCATGCGCGTGCTCACCGTCTCCGGCGTTTTCGGGACAGAGCACTCTGCTGACGGAGAGGCCGTCTACGCGCTCACTCCGGCGTCCCGTCTCCTCGTCGGCTCGGCGAACATGGTCCCTATCAT…
TRINITY_DN2767_c0_g1	XP_015644023.1	protein EXORDIUM	#N/A	#N/A	1.3584	0.00392653	89.6021	56.4138	39.8885	135.467	154.482	188.912	TGGGACGGAGTAGTTTGGTTGTAACACCTACTTGGTACGTGGTTCTGTCGGTAAAAGGAAACGGCTTGCTTAACATATGTAGGACAGTCTAGCAGTCATATTAAGCACCGGGCTCCCCTATATAAACAGCTCCCCGTTCGCCTTTGCTTCCCACACACTAGCAAACAACACCATTTCAACACGCACACCTACGCAAAACCTTCATCCAAAACCTGGAGCTCTCTTGTCTTCCCCAAATGGCCAAGGAAAGCCTTCTCATCCTGCTACTAATGGTGGTTGCCACAAACATGGCAGCCGCGTCAGTTACCACCAGGAAGCTGATGTTCCTGGTCCAGCCCCAGCCCAACCAACTCACGTACCACAACGGCGCCGTGTTGCAAGGCGACATCCCCGTGTCCG…
TRINITY_DN18008_c0_g1	XP_015612425.1	cytochrome P450 71A1	sp|A0A1D6HSP4.1|	Dimethylnonatriene synthase; AltName: Full=Cytochrome P-450 19; AltName: Full=Cytochrome P450 92C5; AltName: Full=Trimethyltridecatetraene synthase [Zea mays]	1.35586	0.000714027	1.56878	1.24082	1.0611	2.69515	3.31958	3.88178	AAAAGATGTTCTCATCGTTTTAGGACGGCTATTTCCATATATAAATGCTGGTTGAAAATGAGAAGTAATTACTTCTAACTCGACAAGTGAGAAACAGTTTGACATGTTTTTTTCCAAAAATTAATATTAGTTGCATATGCAGCAGTCTAGTCTGTTTAGGAGCTCTCGTGAGCATGTGAGAGGATGCATGTGGTAAACATGGGTCACGACTAGCTTTTACCTCTAATCTCAATATCGACTCATATCAAGCCTTGGTGTAGAGGTGAACGGCGAGCTTAGGCTCCACGACGGCTTCAAGCGGGAACTTCCGCGGCGTGGTCATCCCGAATATCTCCTCCATGCTTAGCTCCTCCTTCACCATGCCGTCGGGGAGCCTCCAGGCAAAGCCGTGCAGCAGGT…
TRINITY_DN2386_c0_g1	XP_015622614.1	28 kDa ribonucleoprotein, chloroplastic	sp|Q08935.1|	29 kDa ribonucleoprotein A, chloroplastic; AltName: Full=CP29A; Flags: Precursor [Nicotiana sylvestris]	1.3504	2.15202e-09	16.4451	14.3211	16.0841	49.4672	34.0388	33.443	CCTTATCCCCTCTTGGGCCTCTTCTTCCACCATCTCTTCCTACTGGCCCTCTGCCGCACCACATCGCACCTCTGCCCGCATCTCCCTCGCTCGCGCTCGCGCTCGCAGAAGCAGCGCGGCTGGGCGGCGCCATGGCCCGCGCATGCCTCTCCACGGCGCGCACGGCGGCGCTTCGTCCCACGCTCCACACCGACGGCGCCTCCGGGACGCACCTCTTCTGCGCGTCCTTGCTCCCCCGCCCGGCGCGCGCGCCGTCCGGCCACCACCGGCACCGCCTCATTGCCGAACACGTTGTCGCTCCCTGCTTCGTGCCGGTCGCTCGACGGAGCAGGCGCGCGGTGGCTGCGATGGCGTCGCAGGAGGAGGCCACGACCACGGCCGTCGAGGAGGAAACCGCGC…
TRINITY_DN31203_c0_g1	#N/A	#N/A	sp|Q7XUS2.1|	Anthranilate synthase beta subunit 1, chloroplastic; Short=OsASB1; AltName: Full=Anthranilate synthase, glutamine amidotransferase component 2-1; Flags: Precursor [Oryza sativa Japonica Group]	1.34938	0.00179165	2.06916	1.63013	1.0773	2.83384	3.94661	5.47331	CACTCTTCTTCGCCCCCGTTCCCGACTCCTTCCTTCCCCGCAAGCCGCACACCTCCTCTCACCCCGTCGCCTCGCCGATATGGCCTCCTCCCACCTCGCCGCCGCCTCTTCACCGGCGGCTACCGCGACCGCGCTGCGTTCCCGCGCGACACACCCCACCGCCTCTTTCGCGTGCCTCCCGGCGACCCTCCGTTCTGAGTACGCTGGGTTAGCCCTCAGCGGTAGGAGGGCGGTGGCCCCGGTGGTCGTCGCCGCTGGCCCGGCCGCGGCGGCGCCGGCGGCCGACCTGGACGGCCGCCCGGCCGCGGTGAAGCAGCCTATCATCGTGATCGATAACTACGATAGTTTTACCTACAACCTGTGCCAGTATATGGGAGAGCTTGGGTTAAATTTTGAGGT…
TRINITY_DN15471_c0_g3	XP_015634261.1	transcription factor PCF5	sp|Q8LT07.1|	Transcription factor PCF5 [Oryza sativa Japonica Group]	1.34645	0.00340092	2.10974	0.982315	1.28449	3.48124	2.73997	4.8373	CCTGCTCTTATCATCCTGTTTTCCTGCCTCCCTTTGCCCTTGTGCCTCCTGCCTGCTCTCCAAACCTCCCACACACACACCAAGGAAGAGAGAGAGAGAGAGAGGAGCCAGGAGCAAAAGGTTTTGCCTCCCTCAACCCTCGCCGGGAGTCCCCCCTGCTAAAATGTGAGATGTCCAATCCATCAGATTGCCTCCTCTAGTTCAGTCCCCCACTCCTCTCCTCTCCTGGGTCAGTCCCCTGCCTGCCTCCCCACCGCTGCTCCCTCTCCTCCAGCCTTCTTCTTCTTCTTGATTTTTTTCATGGATTCTTGTGTTTCTTTCTCCTCCTAGTTATGGGATCCGGCGAGCTGGATGGACGCGCATTGGAGCAGCAGTAGCGGAGGCGAAGCTGCAGCCGGG…
TRINITY_DN1439_c0_g2	XP_015624317.1	peroxidase 1 isoform X1	sp|Q9LEH3.1|	Peroxidase 15; Short=Prx15; AltName: Full=Anionic peroxidase; Flags: Precursor [Ipomoea batatas]	1.34597	5.63835e-16	218.608	223.451	173.012	533.301	473.487	544.708	GGAGGCTCACAAGTCGGACCCGCGCGTCTTCGCCAGCCTCATCCGCCTCCATTTCCACGACTGCTTCGTGCTGGGCTGCGACGGCTCGCTGCTGCTGAATACCTTCCCGGGCTTCGAGTCGGAGAAGGACGCGGTCCCCAACAACAACTCGGCGCGTCGATATGACGTCGTCGACGCCGCCAAGGCCTCCCTCGAGAGGGCGTGCCCCGGCGTCGTCTCATGCGCCGACATTCTCGCCCTCGCCGCCGAGATCTCCGTCCAGCTGTCTGGAGGACCTGGGTGGGGCGTGTTGCTGGGGAGGCTGGACGGCAGGACCTCCAGCAAAGCCCAGGCCGAGAACCTACCAGGCCCGTTCGACAGCCTGAAAAACCTCACAGACAAGTTCAGCGCCGTCAATCT…
TRINITY_DN5552_c2_g2	XP_025881367.1	pentatricopeptide repeat-containing protein At1g15510, chloroplastic	sp|Q9M9E2.1|	Pentatricopeptide repeat-containing protein At1g15510, chloroplastic; AltName: Full=Protein EARLY CHLOROPLAST BIOGENESIS 2; Short=AtECB2; AltName: Full=Protein VANILLA CREAM 1; Flags: Precursor [Arabidopsis thaliana]	1.3451	4.87174e-05	2.5425	4.96328	3.68593	11.4544	8.37798	8.12188	GGCCCATTATTGGCTTATCCGTTGGCGCGGCGAGAGCAAGCGGCCACCATGGCGCCAGCTCCTCCCCCAAACCTCTGCTAAACCCCGCCGGCCATGCCCGCCACCTCCACCACCACCACCGCCGCCGCCAGAAATGCCTCCTCCGGCCACCGCCAAGCCGCACCTCAACCCTCCGCTCCTCCGGTCCCCGCACCTCCTCCCGCCGGCGCGCCACCTCGCCACGAGGAGCAGGCGCCTGGGCTCCGCCACCACCACCGCCCCGCCGAGCGTGGCCGTATACGCGGCGGAGGCACCGGAACCCACGTCCCCCGACCCCAGCGCGGAGCTACGCAATCTCTGCGTCCACGGGCAGCTCCCGCAGGCGCTCGCGCTGCTCGAGTCCTCCCCGGCGCCGCCCGA…
TRINITY_DN35296_c0_g1	XP_015638748.1	probable magnesium transporter NIPA6 isoform X1	sp|Q94AH3.1|	Probable magnesium transporter NIPA4 [Arabidopsis thaliana]	1.3427	0.00433252	1.35239	0.775512	0.949406	2.80745	2.73997	2.14991	GATAGGTTGCAAGTGTCTGCTTCTTCATCTTTTTCAGTACCTTCCAACACAACACCAACGAACCCCGCGCGCCTCCACACCCAGACCTCCGCTGCCGCCGTGGCCGGACCCCGTCTCCCGCCCGCCGTGCCGCCGATCTGTCCTAATCAGGCGCCGCATGAGGACAGCGCGGACTCGCCCCTCCTTCTCCTCCTCGTGGCGGTGCTAGGGCTCGGCCGGCATGGGCGGGAGGTGGTACATGGGCATGTCCGCGGACAACTTGAAGGGGTTGGCGCTGGCGCTCTCCTCCAGCCTCTTCATTGGCGCCAGCTTCATCATCAAGAAGAAGGGCCTCAAGAAGGCCGCCGCCTCCTCATCCGGCGTCAGGGCCGGGGTTGGTGGTTATTCTTATTTATACGA…
TRINITY_DN8840_c0_g1	#N/A	#N/A	#N/A	#N/A	1.34206	1.25169e-05	1.89335	2.63674	1.95466	4.77266	6.11223	5.49421	TTGGGGGACGAAAACACTGCTTTCTTTCACTCTATGGTAACTATAAGATACAGGAAAAACATAATATCCTCTCTTTCCAGGGATGATGGTTCCATTGCGCTGGACCGTAATGAGAAAGCTGGCATTCTTTGGGATTCATTTAAACATTGCTTTCTTTCACTCTATGGCGACTATAAGATACAGGAAAAACACAATATCCTCTCTTTCGAGGAATGATGAAAGAGAGTGAGGAACGACAATGAAAAGAGTTGGCCAATCACGTGACGATAGCATGGGGCGATGGCAGGGCTCCAACCCCATACGCACGCAGCTCGTTGGCACCATCCGCTCCGCACGCCGAGCTCTTGCCGCTGACGCCGTCACACAGGGCCAAGAACCCCAAGCAGGACACACGAGTCC…
TRINITY_DN12144_c0_g1	XP_015614226.1	expansin-like A2 isoform X1	sp|Q7XCL0.1|	Expansin-like A2; AltName: Full=OsEXLA2; AltName: Full=OsEXPL2; AltName: Full=OsaEXPb2.2; Flags: Precursor [Oryza sativa Japonica Group]	1.3396	0.0171843	0.865532	1.08572	0.949406	1.17913	3.62255	2.56795	AGCAGACCACGGCCGTCTTCTTCCGAGGCAGTCGGCACCAAGTATACATGCACCTAGCGCCAACCAACCGTAACCGCCCAAGCTGCCTGCGTGCCGCGTCGCGTATAAAGCCCAGCTCTAGCCTTTGCCATTAGCAAGAATCCTCTGTTCAGTTTCGTTCGCCAAGCAGACACTCCGAGAGTAACGCACGTCTTCAAATCAAGCTCGATCGATCCATCCATGGCGGCCTTGATCCAGCGTTTGTTGATCCTCGTCTTCTTCTTCTTCTTCGCCGGCCAGTCTCCGGCGTCGGCGTGCGACAGCTGCGTGCGCCGGTCCAAGGCGGCGTACCGCGCCTCCTCCCCCGCGCTCGACAACGGTACGTGCGCGGATCGATCTGCAGCCCCTGGCTCTGCTTTT…
TRINITY_DN43_c0_g1	#N/A	#N/A	#N/A	#N/A	1.33889	0.0207198	0.749767	0.526314	0.764551	2.06404	1.56547	1.45537	AGATCACTTGATTCTCTCAATCATTAGTTTCTAAACACGTTATCAGCACTGCCTCTACCGAGAGCAATATCTCAGAGAGATTGAGAAGAGAAATGGAAGAGAAATGCAAGAACAGAGAGGTAAGGTGCTTAACCATCTTCGTCGCCGGCCTCTCCTCGGCTCGCACCGGCGCAGGCCCTCAGCTCCTCACGGCGTTCCAGCGCTAGTGGCAGCGGTCATCGGCCTTTCCTACATGAGTGCAGACGTGAGGTCGCCCCCGGCACTGCTTCTCCCGAGACGGATGCGCCCTTGATCAGGGCTTCGCGGCGGCGTGGCCGCCTAGGCGCGGCGGGAGCGGCGTCCAACGACCGGCGCACCAGAGCCGGGACGTGGCGCAGGGTGCCGACCACCGGCACACGC…
TRINITY_DN26986_c0_g1	#N/A	#N/A	#N/A	#N/A	1.33516	0.00126137	1.89335	0.827213	1.95466	3.14434	4.32072	4.18038	TGGTAATTGGCTAATCGGGAAAACAATAGAAGACATTGCTCCTTACATATATCAGTTGATAAACCCTCTTATTAAGGCAAGCAAACTGTGGCGGAAGCGGTCATTGACGGCGCATGGATTGATGACATTAAGAAGGCGATCAATATCCAAGGTTTTCTGCAGGTTTTGGCCATATGGGAAGACATAAATGATATCCACTTAAACCAACGTTCAGAGGATATATGAACATGGACATGGGAGGCCAAAGTTTGTCTCACATCTAAATCAGGGCGCCTCTACGATGCAACATTGCAGTGTGGCTGTTCATCCGAGAAACAGTTTGGACAGAAAATCGAGTAGCAAATTGAGGACTGCCTCCGCAAAGAGAAATGCATCTTCTGGAAAGTGGCCGAAGAAAAT…
TRINITY_DN7177_c0_g1	XP_015638389.1	ethylene-responsive transcription factor 12	sp|Q94ID6.1|	Ethylene-responsive transcription factor 12; Short=AtERF12; AltName: Full=Ethylene-responsive element-binding factor 12; Short=EREBP-12 [Arabidopsis thaliana]	1.33507	0.000865565	1.40649	2.17143	1.28449	3.25664	5.32186	3.70262	GTAAAAAGATGGCTGTCCCCGCGGATACGTCAAGTCGTGCGGCGGCCGGCCGTGCTCCCCGAAGCCACCACAATCCCCCAAACCCCAACCCAAGGAACGACTTTATACAGCTACGTACTCCACCTCCGTTCTACGACGCGCGGCGCCGCTCTATAATACCAGTACACCGTTCCTAGCCAAACTAACCGAGACTACATAGCATTACAGACAAGCACCGCGAGCAAACCAAACACCACGCCTCGCCGCACTACCACCGCCTGCTAGCCGATGGATCCGGCGCTGCGGGAAACGGCAAGCCTCGGCGGCGGCGGAGGAGCCGCGGGAGGAGGAAGCGAGGCGCACTACCGCGGCGTCAGGAAGCGGCCGTGGGGCCGGTACGCGGCGGAGATCCGCGACCCG…
TRINITY_DN19944_c0_g1	XP_025878641.1	protein NRT1/ PTR FAMILY 7.3 isoform X1	sp|Q9LQL2.2|	Protein NRT1/ PTR FAMILY 7.3; Short=AtNPF7.3; AltName: Full=Nitrate transporter 1.5 [Arabidopsis thaliana]	1.33377	0.000562411	4.48995	2.74014	2.79237	6.56943	6.05954	12.6606	CACCTGTGACCACCACTCCGTGAAGTCCCCCTCCGAAGAAGGAGGCCCTGAGGTCGATCGGATCCACGAGAGGACCTCGAACCAGACCGTCCTGGAGAAAGAGCACCCAGTGAGGAAAAAAACGTTGGCTGGTATAAGCTTCTTCTGGCAAGTTTACTGAGATCGGTCTCAATTCTGTTGGTGAAGCTTTAACTGACGTGGCTATCTTTCGTCAGAGCTCTTCCTCTACCGATGATGGTGCTTCTGAGGTCACTCCTTATATTAATAGTATGCAGATGATTTCATAGTGGATGTTTCCAACATAAATGACAAGGTCTACCAGATAGTTGAAGAAGAGTAAACTGTTGGACCCTTTCAGTTGGATAATGACATAAATTATCCTCTTCATGAAGTCCAGAG…
TRINITY_DN29198_c2_g2	#N/A	#N/A	#N/A	#N/A	1.33286	0.0361662	0.811437	0.930614	1.0611	3.64968	1.15922	2.03047	GATAATGGATACATGCATGTGCATGTGAGTTGAAGCTTAAACATGAATATTCGCGATGTATAAAAACCGACAAAATAACTATGTTTGCGTACCAACTTTTAATTGTGATATTGTGATTTTGCAAGGTACGGAATTTGCAACATGATTTTCATGCAGGAACCTAGGATCATATATATAGTGTGCAAAACGAGAAATGACACGTGCACATAGATACATACTCGTACGGTGCAAAAAAGGAACACACCGATCGATGGAGGTACTAAAGTACGGTATACATGATGTTCACCCAATGACACTTACAGGGCACGACTCAGGTGCGGCGTCACGGCGGCGCTTGGTTGGCCATGGCGTTGACAATGCACAGCGCATTGGCGCTGAGGTGCACGAGGCCCAGGACAT…
TRINITY_DN11208_c0_g1	#N/A	#N/A	#N/A	#N/A	1.33013	0.0275827	0.486862	0.982315	0.558474	1.90907	1.42268	1.73187	CCTCTCCATCCCATCAGCGCCGCCACTCCTCTCTCCTTCTGTGCTTCCGTGCTCGACCACGGCCGTCGATCCGTCGTCTACTTTCGGTAGAGGCCGTCGTCTTCCAGTTCATCGTTGTCCACGACCTCGCGTCGTTACATCACACGCCGGAGCTGCTCTTCATCAATCCCGCGTGCGACGCCAAGCTCTGCGACCATCGGCGTCGGCTCGACCAAATCCTCCCGACGTGCTCAGCCGCGCGCGCGTGCTGCATGACGTCCGTCCCGCGCCGCTGATCCGCGTCCGTCGCTCGTCTCCACCTCCGTTCACGCATGTCTGCTCGTGCCCGCCGCTGTCTCGGCTCCCCTGGCCCTCGTCGGCGGCTAAACTCCGGCGCCTACCTGAACCAAGTCCAGTCTA…
TRINITY_DN10267_c0_g1	#N/A	#N/A	sp|Q0JF21.1|	Lectin; AltName: Full=Agglutinin; Contains: Lectin 10 kDa peptide; Contains: Lectin 8 kDa peptide; Flags: Precursor [Oryza sativa Japonica Group]	1.3288	0.00410903	0.865532	0.878913	1.89881	2.47055	3.63573	2.86655	GCTTAATCATCCACCAAAACAAGCTAGAGAAGAAAAAGCTTCCAAGTTCCATCTAGTGTGAAAGCTTCCAACATGGCGATGAAAGCCCTCGCACCGGTCCTGCTGGTCCTTGCCTTTGCTGTAGTGACCGCCCACGGCTGCAGCAAAACTGATCTGTGTGCCAACAACGAATGCTGCAGCCAGTGGGGGTTCTGCGGCACCGGTGGTTCCTACTGTGGGACCGGGTGCCAGAGCGGCCCGTGCTACCGTACCATTCTCCGCGCCGTGCTTGGCGAACCTACATGCGGCAGAGAGGCCGGCGGCCGCCAGTGCCCCGGCGGCGACTGCTGCAGTCAGTACGGGTACTGCGGCACTGGCGGCGCCTACTGTGGGTTTAAGTGCCAGAGCGGCCCCTGCTAC…
TRINITY_DN8524_c0_g2	XP_015620571.1	auxin-responsive protein IAA30	#N/A	#N/A	1.32473	1.08453e-05	3.35394	2.22313	2.79237	5.16571	8.43067	7.2858	CTCGGCGGGGTCGGGCATGGCGGCGGCGGTGATGACGCTGCTCTGGCTGGGCGACCGCTTCATCTTCCCGCCGGCGTCCGTCGCCGCCACCTCCTCCTGCTCCTCCTTCACCGCGACCACGTCGGCCGCCTGGCGATCCTCCTCTGGCGCCGCCTGCTCGCCGGCCGGCTCCAGCTTCAGCTTCAGGTCGATGGTCTCGGCGAAAACCCTCTTGCCGCCCCTCGCCTGGTCTCCTCCCTCGCCGCCACCGGGCAGGCCGAGCCGGAGCTCGGTCGCCTCGAAGGCTAGGTCCGCTGCCATTGCTGCCCGAGCTTCTTCTGATACTGCTGCTTGGTAATTTGTTGCCTTTCTTTGGTTTCTTGGCTAGCTCTTTTGGTTTGGTTGTGTTTGAGACGCTGG…
TRINITY_DN4091_c0_g2	#N/A	#N/A	#N/A	#N/A	1.31946	0.00103734	1.41785	1.24289	1.1069	2.7906	2.82902	3.71397	CAAAAATAGTGAGAAGCGCAAACTGAACTAGAAACAACGTTGTTCTTGAGAAAGACACCTTCTGTCTCCGACGATGGCAGAAATTACACGCGAAATTAAGCTTAAAAATCCACCCGGCCATCTAGCTAGTTGCGCCACGCTTATAAAACCAGGAGCGCGACCCAGGGAAGGCGAGCACACCGCCATCTAGCTACCCACGGCCGCACTCTCCTAATCTCCGGCCAGAAAGAGAAGCCAGCCAAGATTCCGACGAGAGACACCCAAGCCATGGTGAACCCATCTGTCTCCGACGCGGCCGCGAGATGCAAGGCACCCATGTTGACGTGCCTCTGCTCGCCGACGAACCACCCGGGCTCCTTCCGCTGCAGCCGCCACCGCACTCCCCGCGGCGGATGGCCA…
TRINITY_DN69054_c0_g2	XP_015628630.1	growth-regulating factor 6	sp|Q6AWY3.2|	Growth-regulating factor 6; Short=OsGRF6; AltName: Full=Transcription activator GRF6 [Oryza sativa Japonica Group]	1.3189	0.0258098	0.37867	0.827213	0.893558	1.45987	1.58075	2.14991	CCGACGCCGAGGTCTCTGAGGCCGTCAGGGCCGCCGCGCCCTACTTGGTCGGCACCTGCAGCCCCGGCCACGGCCGGGAGAAGATGCTCAGCTTCTCCTCCTCCGCGGCCTCCTCCTGCCACTCCGCCGCCGCTGCTGCCGCCGAGGCGGCGGCCATGCCGCTCTACTATGGCACGCCCGCTTCTTGCTCAGGGTTGAGCTCAGTGAGCTTGAGCGCCAGCATCCAGGGCGCCATGGCCAGGGTGAGAGGACCCTTCACGCCGTCGCAGTGGATGGAGCTGGAGCACCAGGCCCTGATCTACAAGTACATGGCCGCCAACATCCCAGTGCCTCACAACCTCCTCATCCCCATCAGGAGGAGCCTCACGTCGCTCTACCCGCCTGCCTACTTTGGCTCCA…
TRINITY_DN17830_c0_g1	XP_015623907.1	transcription factor bHLH94	sp|Q9SK91.2|	Transcription factor bHLH94; AltName: Full=Basic helix-loop-helix protein 94; Short=AtbHLH94; Short=bHLH 94; AltName: Full=Transcription factor EN 16; AltName: Full=bHLH transcription factor bHLH094 [Arabidopsis thaliana]	1.31803	0.00394537	1.19011	1.24082	0.726016	2.24091	3.00343	2.62767	TGTTGGTCATTCATTGGCACAATGAGTTTATTCTGCTTGGATGTTTCTACACATTCTGCAGACAGCAGACTGTTCTTTCCGTGTAATTGAACTCTGAAATCTGAAGCGAGCCGCCGGAACACATACATACATGCATGATGGTTCAGGTGATCGCATCACGGAATGATTGGAGCGGGCCAGTTCGATTATCAAACTAGCTCTTATCCGGCGAACGGCGACGGGTGACCCACCGGAGAAGACCAGTCCAGCGGCTGTCCGCCACGGCGCCACCGGTGTGGACGCGCAGCCATGCATGTTGGCGCAAATAATTGGCGCCCGCTGCCAGATGCCACCTGATTGATCCGGGATACTACATGTTTACTTGCACGCAAGCAATGGGGATACTGCTACGCACTACGT…
TRINITY_DN17184_c0_g1	#N/A	#N/A	sp|Q94HW2.1|	Retrovirus-related Pol polyprotein from transposon RE1; AltName: Full=Retro element 1; Short=AtRE1; Includes: Protease RE1; Includes: Reverse transcriptase RE1; Includes: Endonuclease RE1 [Arabidopsis thaliana]	1.31488	0.0119018	1.00943	0.586287	0.977888	1.51602	2.62826	2.24188	TAAAACATGTGATTATCATCAATAAAGTAGCATGGAACATAAGAAATTATAGATACGTTTGAGACGTATCAGCCGCCTTCACTCATGACTGAACTGAAAATGGCTATGACCCGTAATGTGCGGAAACCATTTGATGCCCTCCTTAGAAATATGCGTACAAAGAACATGACACCACTCCTCTGATCTGAATCATGATGCATCTTATAGGTAATCAAGCAGTTGATTTCCCTTGCGCAATTGAGAAGATCATCGACCTGAATATACTAACAAACAAATCATGCAACATAGCTCACCCAAAGCTATCCATCCATGAAAGAAAGTACGGAGTAACTGATTTCCATTAGACCTACGCACTGCAAAATCCATCCACCTGAACGTCACATTAGTTGAAGATCAGAA…
TRINITY_DN26076_c0_g1	XP_015643722.1	uncharacterized protein LOC4327121	#N/A	#N/A	1.31426	0.028687	0.37867	1.08572	0.781864	1.40372	2.31843	1.85131	GAGAAAGAGGCCGTCTCACATCCTCACGCAGGCTGCACGCATGCGCATGCATGCTGGCCGGTGCGCCGGTCGCCGCACCTAGATTCGTCGCCCAGAAACGACGATCGGATTTGAGGTGCTAGTTTAGTGATCGGCCGGTGAGGATGGTGAACACGACGGCGGCGTCCATGGCGAGCGGCGGTATGCTGCCGCTTGCGTCTCTGAACCACATCAGCGTCGTCTGCAGGTCGGTGGAGGAGTCGCTCGATTTCTACATGAACGTTCTCGGCTTCGTCCCAATCCGCCGCCCCGGATCTTTCAACTTCAACGGCGCATGGTTGTTCAATTATGGGATTGGCATCCACCTGTTGCAATCGGAGGACCCCAAAAGTTTGCACGAGAAAACGGAGATCAACCCCA…
TRINITY_DN26753_c0_g2	#N/A	#N/A	sp|P12653.4|	Glutathione S-transferase 1; AltName: Full=GST class-phi member 1; AltName: Full=GST-29; AltName: Full=GST-I [Zea mays]	1.30742	0.0333605	0.486862	0.620409	0.614321	1.34758	1.2646	1.61243	GAGGGATGGTAGCCATGGCGGGGGTAGGTGAGATGGTGGTGCAGCAGCGTGGGGGCGGGCAGGAGGGATGGTAGCCATGGCGGGGGTAGGTGAGATGGTGGTGCAGCAGCGTGGGGGCGCGCGGTGCTCCATCTCCAGCCATGGACGTGGTCTCGTGGTTGCCGGCGACGGTGCCGGCCGGCGACCTCCCCTGGGTCTCGCATCCGGCTATGGCGGCCAGAGTGAATCACGGTCGGGCGGCGCGGAGCAGGGAGGAGAGATGGTAGCCATGGCGGGGTAGGGGAGGTGGTGGTGCAGCAGCGTGGGGGCAAGGCAGCATAGGGCGCGCGGTGCTCCATCTCCAGGCTCCAGCCATGGACCCAAGCTCGTGGGAGAGAAGATTGGGGAAAAATCTGCACG…
TRINITY_DN4201_c0_g1	XP_015611707.1	phytoene synthase 2, chloroplastic	sp|B6UV92.1|	Phytoene synthase 3, chloroplastic; Short=OsPSY3; Flags: Precursor [Oryza sativa Japonica Group]	1.30655	0.00392666	1.56878	2.27483	2.95991	3.20049	8.95758	4.59842	CAGACAGCATCACGTACACTGAGAGCGTGGCTAGCTAGCTAAACTCGTGAAGATTTTGTCGCCTGCTTCAGTCTTGGGAACTCGCCATCTTGGACTACTCGCACACCTGATCAAAGCTAGCTAAACTTGTGCTGCTCGATCGATCCGCCGTCGTTTCTTGCTTCTTCACTCAGCACGCGCACGTCGCGCGCCATGCTGTCCACCGCCCGCACGACGTGGTCGCCGGCGTGCGCTGGCCGGCGCCGGCCGTGCTCTGACGCGTCGAGGCGTGCGGCGGTCTTCCTGCCCGGCGGTGTCCACGCTCCGTGGCCGCGCTCTCACTCTGTGGCAGCGCGCGTCGCCAGCTCCTCGACCAACCCCGCAGGCTGCCTCGAGGCGGCCGCGCCGTGGAGTGGCATC…
TRINITY_DN30467_c0_g1	XP_015625464.1	probable pectinesterase/pectinesterase inhibitor 41	sp|Q8RXK7.2|	Probable pectinesterase/pectinesterase inhibitor 41; Includes: Pectinesterase inhibitor 41; AltName: Full=Pectin methylesterase inhibitor 41; Includes: Pectinesterase 41; Short=PE 41; AltName: Full=AtPMEpcrB; AltName: Full=Pectin methylesterase 41; Short=AtPME41; Flags: Precursor [Arabidopsis thaliana]	1.30362	3.08653e-06	8.16846	4.34287	5.58474	11.5667	17.9679	15.0494	GTGGAAGATGGTTCGTGATGTCCTCTCGTTCATGAAGCACAAGCACACCTCCACACACTTGTTCATCACAGCTTCCGTGGCTAACTAAACATGGCGTTCCACCCCGCCAAGACGCTCTCCTTCTTCCTCCTACTCTCGTTCTTATTACTTGCCCGCTCCGACTCTCCGCCCGCCACGCCGGTGCCGCCGTCGACGGCGTGCAACGAGACAACAGACCCTACATTCTGCCGGTCCGTGCTCCCGGCGAACGGCACCAACAATCTCTACACTTACGGCCGCTTCTCCGCCGCCAGGTCCCTCACCAATGCCAACAAGTTCCTCGGCCTCGTTAACCGGTACCTAGCCCGCCGCAGCAGCCTCTCCGCCGGCGCGGTCGCCGCACTGCAGGACTGCCAGCTC…
TRINITY_DN11936_c1_g3	XP_015634664.1	probable glycosyltransferase At5g25310	#N/A	#N/A	1.30286	0.0412999	0.703245	0.517008	0.670169	1.85292	1.00114	1.73187	CGTACAGCTCCGGGTCTCCTCTGGATGCCTCAGGACCCCAGTCGTGGCAGGAGAGCATGAAGTGGTCGGCGCCGGCGGAGCGGTTCCAGAAGGGGTGGCGGGAGGCGACGACGCTGACGTAATCGGCGACGATGGAGAGGAGCGGGGTTTTGTCGTTGGATTTTGGGCGGTAGGCGAACTTCACCATCTTGGCGACGCTGAAGGGGAGGAAGAAGGCGTGTGCGCGGGCGGATTCCCACGTCCGGACGCCGCCGGTGATGAGCTCGAGCTGCTCGATGAAGCGACCCTCGATGGTGTATATGTCCTTGCAGGGCCCCGCGTGCAGGATCGGCGGCTCCCCTTCCGCGTACACGTACACCTTGAAACGCCTCTCCATCTCCACGTAGCTCCGGTAGAAGG…
TRINITY_DN18811_c0_g2	#N/A	#N/A	sp|Q9FKW8.1|	Thiosulfate sulfurtransferase 18; AltName: Full=Sulfurtransferase 18; Short=AtStr18 [Arabidopsis thaliana]	1.29563	1.81343e-05	2.00154	2.99865	2.73652	5.83949	7.53491	5.43449	TGCAAATTTGGCATGCAGTAGTACATAAAAAGGGTGGCATATATATCACTTGTTCTGTTACATGGATGTTTTATTCATTCACTTGGGCTTGCATACAGTAATAAGTAAGGATCACAGTACAGATAGAGCACACTTATTAGGACCGGTGGCTGAAGAATCAATACTACCAGTAGTTTACAGTTTCATTCAGGTTGTTAATTCAGCAGGTGTTGGTGTTGGTGTTGGTGGTGCTGTTGTTGTTGGTGGTGTGTGCACTGGTTCTACGACTGGGAGTCCGTTTTGCACCCACGCTATGTAGCCGCCTCCCACGTTCTTCACATTCATGAACCCTGCTGCTTGGAGATCGACGCATGCTAGCTCCGACCTCTTGCCGCTCTGGCAACCGATGAGTATGTGTTG…
TRINITY_DN38846_c0_g1	#N/A	#N/A	sp|Q9SZL8.1|	Protein FAR1-RELATED SEQUENCE 5 [Arabidopsis thaliana]	1.29515	0.00716475	0.811437	0.775512	1.34034	1.90907	2.89804	2.26935	TCTGTATCGTTTATTCCCCACCACCGGTCCTTCCTAACTTGAGGCAGCAAGCTATGGCACAAGGAGGCAACGATGTTGCGGGAAGCTTCCCTGTTGGTGTGAAGTTGCCATCGGCGTGGAACTATGGTGCAATAGAAAGAGCCTTGCGTGATTCTGAAGGTCGGCAACAAGAAAACATCTTTGAGCCGGTCGTGACGACCCCATTTGAATCAGCTACAGAAGCTTACGAGTTCTTCAATATGTACTCGTGGGAAAAAGGATTTGGCATTCGGTACGGCAGATGCAGAAAAAATGGCTCTGGAGGGCGAAGCATGCAAGACATCGTCTGTGCTTGTGAGGGAAAAGATGATAAGGAAGGATCTCGTTCAGCTAGATGTGGATGTCAAGCAATGATAAGGT…
TRINITY_DN17951_c0_g1	#N/A	#N/A	#N/A	#N/A	1.29476	0.000916754	1.46113	1.03402	1.61957	3.07921	3.07509	3.80056	CTCTGCCGCACATTTTCTGTATCTGCTTTTCCTCTTTCTTCTCCATCGAGAGACCACCATGGAACCTGCTCCTGCTACTTCGTCGTTTTTCTCGACCCAAGCGAGCCCGTCGTTTTTTCGCACCCAAGCTCCGCTGGCGTTAGTCTCGCGCCCAACAATCGCCCAGCTCGCGCTGCCCCTGCTCCATGGATCCTCTCGACGCCGGCGCCGCGGGTGGATTTGGGGGGAGTGCTATCTGGTCGGCCTCTCTCCGACGAAGAAGCCCCTCCCTCACGCAAGAGGATACGGTCACCACGACGAGCTCGCCCCCTCCCTAGCGCGCGAGGTCGTCACGGCCGCGCTCGCCGCCCGCGGGTGCTCCAAGGCCGGCACGGGATTGCTGCACAGGGCGACGCTGGA…
TRINITY_DN35211_c0_g2	#N/A	#N/A	#N/A	#N/A	1.29377	0.0375077	0.432766	0.517008	0.949406	1.17913	1.79152	1.61243	CCTTCCTACCATAGTTCGTGATGGCCGATAAGTTCGACCACGTTCAGACCACATCAACCAACACACTTTGCATTGAACATTAGTTCCCCAACTGATAAGCACAACAATCTTCTAACTAAAACTCAGCACAAACTAAGAGTAATAACGTACTCCAGGGGCTAACCAGTTCCAGCATATAGATATCCAGATCAAACGCAGCAAAAACCACTGGACTGTCCAACGAATCATACGCAAAGCGAAGCATGTGCTTCGTCAAAATAACATCTAAGCCTAAGTTTGGTCCCGTTGACACATAATAGCTGGTAAACAGAGAGTTAAGTGCGAGGCCTGTGACCTCTCAAAAGTTGACAACAGTTGGAGTGTTCAGAATCGATACTTTGGATCAAACTTCAGGAACAA…
TRINITY_DN4629_c2_g1	XP_015641252.1	protein TPX2 isoform X1	#N/A	#N/A	1.29351	0.0254915	1.21661	0.921825	0.707028	1.33354	2.05129	3.63275	TGGACATTTCCCAAACCATAATAAGAGAAAGAAGGAATGGAGACACCAAGCGAACGACTTTCCAGATGATTGCGCTGTTGTTCGTTTACAACTTCAGAACCACGGCAGATACACCACCACCAGGTCGGGTCAGCCGCTTTCCCCCCACAACACCCACTACGAGCGATGGCTGGGTTTCTCTACCCAAGCTGTACAAAATGGGATCTCCGGCACGGCCACAAGCAGATATGGAATTATGTTAAGCTGTTCATCCGACAGGCAAGACGGGGAAAATTGTCTGGTCTCAGGGATCAACCAAACTATCTGACGCCGGAGATCGCCGGGTGCCTTAATGTTAAATAATGTATGGCTTCATCTTATTTGATGAAGAAAAGGAGGATGAGCCCACCCCCTGTGAGT…
TRINITY_DN14778_c1_g1	#N/A	#N/A	#N/A	#N/A	1.28307	3.77932e-06	3.02936	3.30885	2.34559	6.00794	7.69298	7.40524	GAAGAAATCATGTTTTGACGACTTTCAAAACAAGCCAACGAATGCAGGTCATGTAGCAGCAAAGAGTCAACATGCCAGGAGCAGTCGTACATTGAGTAAACAAGCCACTTTTTAAAAGTTCTACACAGCAACACTGATCAGTTTCGAATCCACCACCGTAGAATGATATACTGGAATTCCTGATATACTCCATCCTATACAAATTAATTGATTCAATTTCATTAAAATATGCATATATCTAGAGCTAAAATACATATACATACACATCCGTATCTAAACAATCCAGACTCAATTATTTGGATCGAGGAAGTACATACAAAGCAACTGAACAAGATACACTGTTCTATAATCACAACGGAGAGATCGTCTAGTTCTTGGGCAGGAGCACGTCGCGGACCA…
TRINITY_DN29476_c0_g1	#N/A	#N/A	#N/A	#N/A	1.28081	0.00609501	1.08192	0.723811	1.22864	2.639	2.26574	2.32907	GTTCACCTTGACATATATGGCGGGGTTTTGTGTTGTTGGTCCACTTGGGGGACTCCTTGGCCATGGTTTAGCGTCGACGATAGGCGGGGATGCACTTGACGGTCTTGAGGTGGAGGTGTCCGAAAGCCACCCCACATCATCTCCCCCCCCCCCTTGGGGAAGAGTCGCCCTCGACTCTTGTTCCTCCTCAACGATGATGTAGGCCATGATGTTTCTCCCATGTAGTAACGGATGGACAAAGTCGCAGTCGAAGAAGAACTTGGGGAAAAACAACTTGCGAATGGAAAGCTTGTGGATGCCAATTTGGTGATCGGCGAACAAGAGGCTCTCAATCAAATACGAAGCATCAAGTCGTTTCTCCAAGAGGCATTTGGCAAAAATGGGAACCAAAAGAGTGTC…
TRINITY_DN4357_c0_g2	#N/A	#N/A	sp|P28644.1|	28 kDa ribonucleoprotein, chloroplastic; Short=28RNP [Spinacia oleracea]	1.2765	0.00071735	2.16383	2.17143	2.2339	7.01862	4.4261	4.12066	TAGAAAACCAGTAGAGCAAACGGTATTAAAGCAATATCCTCTCTGTCTCTTTTCTCCCAAGGAGAAGACATCACGGACTTGGCATCAAGTGAATGCACACATCCTTGGCAACATCCTCGTGTGATACATTCGTGGAAGGCACACAGATATTGTGACTGATACCAATAGGGCCAAGAAGGAAATTCAGTAGCTTGCTTCTGACTAGAATGAATCGTCAATATATGGTTCAACTCAGTCAGGCGATTCATGTCAATGATTGTGTTTGAAAATTTTGCGATGGTACATCACGCTCAATTACTTACCAACTAATACAAAAGATGTTAGCTAGTTGTGCCGCCTGTGCCTGAGTGAACTCAATATGCAAATAAGCTAGACAAAAACGCAGGGGCTTGCATGTCT…
TRINITY_DN24227_c0_g1	#N/A	#N/A	#N/A	#N/A	1.27208	0.00198917	1.35239	0.930614	1.56373	2.69515	2.89804	3.58318	CTCGACAGCAGAATTGAAAAGCATTTTTTCTAAAATACAGACTGACGAACATGGCAGCAGCAAGAAGCAGTTTTCTGAAACTGCAGTCATTGGTGCACTCCCTACCTTCTAAGATGTATACTTTCCGATTCAGTTAAATTGTACAATTTCACATTGATCTGCCTTGTACTTTCGTGGGTAGCCAGCTATACAACTGCTGTGCAATATTTGTAGGAAGAGGAGCATCAGCTAGAAGCAGTAGGAAGCGCAAGCAGAGAGAAAACATGCACCACACTCAACCACGACCTTGTACTGCTGACGGTAATACAATTGCACTTTTTACATCAACATGATATCACAGTTTGCTATGCAGAATGCAAAGAAAAATCAGAGGACCTGAGAGAGCCCTCTGGAGTCTGG…
TRINITY_DN2470_c0_g1	#N/A	#N/A	sp|Q39176.1|	Lipid transfer protein EARLI 1; AltName: Full=Protein EARLY ARABIDOPSIS ALUMINUM INDUCED 1; Short=pEARLI1; Flags: Precursor [Arabidopsis thaliana]	1.27084	5.51841e-15	34.1885	35.7769	29.0407	64.1783	85.782	88.8629	GCGGAAGCGGCGGGCGTGGTGGAGGTTCAGGAGGGGGCGGACGGGCCAAGTGCCCGATCGACGCGCTCAAGCTTGGGGTCTGCGCCAACGTGCTCAGCGGCCTCATCAACCTGCAGCTGGGGACGCCGCCGAAGAAGCCGTGCTGCTCGCTCATCCAGGGCCTCGCCGACGTGGAGGCCGCCGTCTGCCTCTGCACCGCTCTCAAGGCCAACATCCTGGGCATCAACCTCAACGTGCCCATCGACCTCAGCCTCCTCGTCAACTACTGCGGCAAGAAAGTCCCCAGAGGCTTCCAGTGCCAATAGACATCCATCACCCCTTCCTAATTTCCATCAATCCTATACACGATCGATTGACGAGAGTGCATGGTATGCATGCACGATCTGTCGTGTATATTGT…
TRINITY_DN1394_c1_g2	#N/A	#N/A	#N/A	#N/A	1.26755	0.000142645	1.62287	2.48164	2.06635	5.33415	4.68956	4.65814	ACCAGACCTCCTCCACGTCGTTCCCCTTCCATGACGGAGATGGAGGATCTCCTCCGCTGCACATAAGGAGGAGCGCCTGCTTCTTGCCCTCTGCCGGTGATGCCCTGTTGCCGCAGCCGGCGGGAGGAGCTCGCCGCTGCTCTTGTATGGTGGCGGGGAGGTGAGGAGGACGAGATGGTGGTCGCCTTCCCGGAGTGGCTGCTGCCAGCGACCTCCGCGACCACCTACCCGATTTGGTGGCGTCTGCGTCGTCCCCGACCTGCACCTGCCGGCCACCACTCCATAGAGCTGCAGCAGGCCATCTCCCAGCATAGTGTTCCCAGCGGCCGGAGGAGAGAGGCGGCATGTGCTGCTGATGGTCGCCACCGTCCGCGTGTTGCAGTGATATGATGACACAGG…
TRINITY_DN27136_c0_g2	XP_015648611.1	uncharacterized protein LOC4345667 isoform X1	#N/A	#N/A	1.26748	2.78492e-05	3.94899	2.32654	3.74178	8.4785	6.58646	8.65936	GTCTTTCCAACGGTTTGTTCCGATGGATTCGCCGTCGGCTCCGCCCTCTCTCCTCCTCAGCCTCCGCGCGCTGCCCTGCGGCGGCAGCAGCAGAAGGTCCATCCGCCTCCTCTCGAAGCAGAGGCTGCAGCAACGATTACGTTCGCCAGGAGCCGCGGTGGTGAGCAAGCTCGCGACGCGGCGGCCAGAGGCAGGCCGTCTGGGGTGGACGGACGGATTGGCGTGCCGCTGCTCCTACGATCCAGGAAACGGGCTGCCCGGGCCTCCTCCTCCTCCTTCTCCTCCTGGTGAGAGCGTGGATGAGTGGCCTGTTCTTGGCCGATGGGATGTGCCATGGCAGTGGCCAACCGTGTCCCTCACAATGGTGGCCTGTGCAGTTAGTTCGCTTGTGACAGGAAA…
TRINITY_DN9480_c0_g1	#N/A	#N/A	#N/A	#N/A	1.26516	1.51339e-09	25.2627	16.4926	16.5308	41.1572	51.6905	46.88	GCACCAGCACCAGCGCACATCTAGAAGGGAGAGAAGGAGGCGATGGACGTCGGAATCGCACCTTCTGAGCCGGCTTCTCGCTTCTTCAGAAGGGAGTTCGAGAAGACGCCCAGCCCCGAGAAGGAGGTCCTGCACCAGGACCAGGACGACGAGTCCTTCGCCGACATGCTGTTGGGCTTCCTCGACAAGGACGACGAGTCCTTCGCCGACGAGCTGTTGGGCTTCCTCGACAAGGAGGAGCAGGACCCGAGCCGCGTCGAGCTGGTGCTGGACCTCACTTACCTGGGTCTGGCGGACAAGGAGGAGGAGTCGTACGCCGACGAGGTGGAGGAGATCGAGAAGCGCACGGCCGGAGCGACCGTGGGCCTCCCCCAGTTCCGTACAGATGAGGACGGGAAG…
TRINITY_DN7857_c0_g1	#N/A	#N/A	#N/A	#N/A	1.2644	3.18591e-06	370.094	268.702	403.017	461.916	885.738	1158.42	GGGAAAGGCAAGGAGCCATCCACATTCAACACCAGCTTTGTTTTTGCCGGAATACACCACAGCAGCCTTGACACCTTTGACGAACGTGCCTGACATGGCGAAACAATCCAAACTGCAAAGAGGGTTGGGGAAGTTTCTGACAACATGTCCTGCAAATATCTTGCTAGCAATTATACTCAGGGGCCCCGTTGTTTGATTCTTCAAAGCACCTGCTAGTAGTTCCTGAGAGTTCAAGGAGTGCTCAGCTTGCTTGGTGAGCTCATCTAAACTTGCTTTCTCCTCCAAACTGAGTTCCACATCCTTCTTCTCACATTGGATTGATGCCATTTTCCTGCGTCAATCCCTAAATGTTACATATTAAGTCAAGCCAGTACAGATGATTTTAAGATCCTAGATGGT…
TRINITY_DN67575_c0_g1	#N/A	#N/A	#N/A	#N/A	1.26037	0.0220378	1.02782	0.568709	1.00525	2.5267	1.94959	1.61243	TTGCAGTTAATCTGGCTCCAATTATTGATGCTGTGTTTTCTGTTTGGGTAGTGCTGAGGATCCTCCGGAGGATATTTTCCCTGGAACCTCCGACTCCCCTACGTGACACGTGTCCTCTGGACCAGCACCCGCTCGCTCCCCGCACAGAAAAGAAAGAAAAATAAAAAGACATGGCAGCACCCGCCTACCGCCGCACCTTCGCGCCCTCACCCGAGGCACCCTCTGGTCGGCCACCCATCTTTGCAACATCAGCACCTGCACCACCGCCGGTGGTGCCCCGACGACCGGCTTGCAACATGGAGGCGGCGCCATAGTCGACGGGCTTGCAACACCACCACAGAGCTCGACGGCAGACTTGTAGCACGAAGGGGGCGTCGACATCGGCGGCCTTGAAGCACC…
TRINITY_DN5382_c1_g1	#N/A	#N/A	#N/A	#N/A	1.25905	0.0299773	0.757341	0.465307	1.73127	1.96521	2.47651	2.44851	GACACATACCAGCCACAGGTTCTTTGCCTCCCTCGCTGGCCGTCGTCCGCTCCCGCTCGCCGGCGGTTAGGCGAGAGCGAGACTCGGCCATCCCTTCTCCGGTGGCCATGCTCCCGGCACGTCCGCGCGCACCTCCAAGCACGTGCACGTCCGTGCGGCTACTGCATCTCCAGGCACGCCCCTGCCGCCGGGACAAGGAGGAGGCTTCCACGCTGCTCTCCGCGGAAGGCAGCGAGCCAGCGACCATGCTGCAGGGACGACGTGCTGCTGCTGCTGCTCACCGCCGCTCCACCTCCGCCGCATCGTGCCGGTGAGCACTCCGGCTGCTTCCGGTTCCCCTCCAATCACGAGGTCATGGCTCAGCACCAGGAGGTGTGGCGCATGCGCGGATACGCGCGG…
TRINITY_DN15575_c0_g1	#N/A	#N/A	#N/A	#N/A	1.25759	1.51332e-17	31.1051	27.0912	33.5643	58.6757	74.6114	84.6825	GTGCAAACAAGTGATAAGTGATACATACTTCATAGTTTACATCAAATCGCATCAAATCGCCACGACACAATCATAGCATATCGTGCATAGTTCATAGCAAAAAGTTATTGCCTCTCCTCACCATCTCCTCTCACCACCTGCATCAAACGGAGATAGGACCGTCGACACCTTCATCATCTCCACCTCCATGCGTAGCCGATGCACCACCACTTGCCCCTTCACGAGCTACTCATCGTCTCTCCATGATCTCTACCGAGGCCTCCTTTCACCACTCCATTTGTTGTTCATTCATGTCCTTTGTGGATATCATCATGATCTCCTTCTCTTTGGTCAACAGCTGCTTCATAGCTTTGGCTTTCTTCACATTGATCTTCATCTCCTCCAACTTAGCCTTGTTCC…
TRINITY_DN5464_c0_g1	#N/A	#N/A	#N/A	#N/A	1.25389	8.03552e-05	14.614	13.0818	9.9185	16.3596	32.3627	42.0845	GATCCCCTTTGTCCTCACCATATTTTCAATCAACTACTAAGATTCACAGGTCGTATATAAAGCTTTACGTTTGCAAAATATGATAGAAATAAATTAAAACAACTAAACACGCGACACCGTATAGTTCCAACGTTGTCAGAATAGAACTGAACAAATCCTTGTGGTCTAAGGAATTCTTAAAAACCCCACTGACATCGACGAGACCCAACTGCTCCGTGTAAGAAAACAGGGCAATGCCGAACTGCCTTTTTTTAGGGAGGCGGTGCCGAATTGCTTTGCCACTTGCAGGAATGGAAACGCACTTGCTAATCACAAGCAGAATCCTGCAGCGCAAGCCCACTGTTTGCGTACACCAGGCGGAGTGCCGGGCAATTCGGCAGAAACGCATAAAAATCCATA…
TRINITY_DN14235_c0_g2	#N/A	#N/A	sp|P0CT36.1|	Transposon Tf2-3 polyprotein; AltName: Full=Retrotransposable element Tf2 155 kDa protein [Schizosaccharomyces pombe 972h-]	1.25249	2.0142e-10	6.97836	5.27348	7.03677	12.9704	16.3344	16.2438	ATGGACGTCAGATTCCAATTCTCATTATCGATAACCACAACTACAAGACACTGGGTTTATAACGACACCCGCCCAACCACTCCGGGTCCACACCACGCACTCCACCCAACCCGCTAGCCACTACTGGATGCGTCCTTGTCACTCAACAACTCCTGCTTCTCATCTTCAGTAAACACTTCGTCAGGTGGGCGTCCTAGCTTCTCCCCTGTCATGGCATACCTGACATTGCCGGCCGCTTGAGAACCAGGATGTCCCCATACTGGTGCCTCTGGGTACCTCGCCTTGAGTACCGACTCATTCTCCCATGTCGCCATTGAAGCTGGGAGCGATGTCCACTTAATCTGCAGCTGTAACAAGGCAGTGTTGCCCCTTTTTACCAAGCGTCGATCCAGTATTTCT…
TRINITY_DN15121_c0_g2	XP_025882194.1	superoxide dismutase [Fe] 2, chloroplastic	sp|Q5VSB7.1|	Superoxide dismutase [Fe] 2, chloroplastic; AltName: Full=Iron-superoxide dismutase; Flags: Precursor [Oryza sativa Japonica Group]	1.25174	1.21527e-08	9.68314	8.73743	8.93558	25.3793	18.3894	20.3047	ATCAACTGCCATTTCACTTACAGACAGAGAAAGACCATATCAGTTCAGTTGCTAGCTTAGCCACAGTGAAAACGATAAGGTTCGGGCCAGCCAAGCTGCAGCCTCTCCCCTCGCCGCCCACCATCGTCCCGAGCTCCCCATTCCACGCCGCCGGCCTCATGCTCCTCCAAATGCGCGGCCTCCCCGCCGCTCCTTCCCGCCCACACGCCCACCCCCACGTCTCCGCCGCGCCGCCGCCCACCCTTCGCGGTCTCCGGCGCCGCCCTCTATCTCGGCGACTCTCCAAGGTCGTGTCCTACTACGGCCTCACGACTCCGCCCTACAAAACTGATGCTCTCGAACCTTACATGAGCAAGAGGGTCGTGGAGCTTCACTGGGGCAAGCACCAGCAGGATTACG…
TRINITY_DN8188_c1_g4	XP_025876581.1	anthocyanidin 5,3-O-glucosyltransferase	sp|Q6VAA7.1|	UDP-glycosyltransferase 88B1 [Stevia rebaudiana]	1.25075	0.00703396	0.865532	1.08572	1.00525	2.5267	2.21305	2.20963	ACCCGCTGTGCGTCACGAACGCGCCGGTTGCCCTGTGGCGGAGCACCTCCACCTGCGGCGCCCACTGCTTGACGACGAGGCCGCGGCCGCGGGTGCGGTCCAAGAAACCGTCCAGCAGGATGGCGTCAAGGTCCGGGTCGGCACGGGGGTCGAACGGCTTTGCCGGGTCGTCGCTGAATGGTGCTCGCACGACCCAGAGGAACCGGTGGCCGGAGTTCTCCAGGCCGACGGCGATCTCCTTGATTTGCCCCTCCAAGTGGTGTCCCGCACTCCCGAAGCAGAGGAACACGACGCTGCGGTCTGGCTGCCCGTCTAGCCACGCGAGGCACCCGTGCCGCTGTTTTGGCAACTCGTCACCGACGCCGCCGACGAACGGGCCGACGCAGTACGCCGGCGGCA…
TRINITY_DN3225_c0_g2	#N/A	#N/A	#N/A	#N/A	1.25048	0.000966988	1.61692	1.13742	1.54586	3.44867	3.34118	3.37954	CAGGGGCTTCCCCCGGCTGGCTTGCGTATATATTACCGCCCTAGAGGCTCCTCTCTCTGATTGCCATTCTCTGTTTCTCCACAACCGCACCTACTACCGTCCAGCCAGACACAGAGAGCGGGCAGCGGGGGAGAGACTAGCTGACGCAGAGTCGCAGAGATGACCAAGGACGTGGAGATGGCGGCGCGGAAGGGGAACGGCAACGGCGCCGTTGCCGGCGAGCCGTATTACCCTCCTCCTCCTTCGGGGCAGGGCGGCGACGTGGACGTGGACGACGACGGCAAGCACCGGCGCACCGGTACGGTATGGACAGCGAGTGCACACATCATCACGGCCGTCATCGGCTCCGGCGTGCTCTCCCTCGCCTGGGCTACGGCGCAGCTCGGCTGGGTCGTCGGG…
TRINITY_DN27384_c0_g1	#N/A	#N/A	#N/A	#N/A	1.24978	0.0290068	0.868778	0.779648	0.784098	1.05785	2.2531	2.4706	GCTCCTGCAGTTTGAGCTCCCATGTACAAGACAGATCCGGATTCATCTCCATATACAAAATTCGAAGGGAGGTGAGGAATCGCAAGCCCTCCAGTGCAGCCAGCTGGACACACCCCCAGATTCGCAGCTCCTCTAGGGCTGTACAGGAATGCAGCTGTACATACTTAAAACAAGGGCTGTTCGCGAGACTTAACCTTTTGAGGCAGAGAAGTCCCTCGGGAGTGAAGGACTGATAATTTTCTTGGAAAGAACTTATCGACAGGTCTTCAAGTGATGGCGGGAGTAATCCAACATCCATGTTACCATCATCTTTCCTTTCGCCCATGTGACCCACCAGCGATGAGACCAGCTTGGGGCAATCTTGAAGGACTAGCTTTGTAAGGGAGGTAAGTCCCGCGA…
TRINITY_DN11103_c0_g1	XP_025880746.1	uncharacterized protein LOC4336558	sp|Q8LPS6.2|	Pentatricopeptide repeat-containing protein At1g02150 [Arabidopsis thaliana]	1.24563	6.46545e-12	19.3122	21.0939	20.1051	54.3522	42.3641	44.4912	CTTATCTCCTCTCCACCCGCAGTCACCGGCCGCTCCATTGCCAGTGCCGCCATGCTGCTCCACCTCCTCACTCCCTCCTCCGTGGCCCCGGCCCGGCCATCTCCGCGGCGGCCGTGCGCCGCGGCTGCGGTCACGGTGCGGTGCGCGTCCTCCTCGCCCGCTTCGCCGTCGTCGTCGTCGTCGGCGGCGGTCGCGGCGGCTGGGCAGCAGGTGGCGAATGTGCACAGCTACGGGACGGTGGACTTCGAGCGGCGGCCGGCGCTGCGGTGGGGCAGCCTGTACCGGCGCGTGGCCGTGGGAAACGGCGGCCGTCCGGTGGGGCGGATTCTCGCGGACTGGGACGAGGGGGAGCGCCGTCTTGACAAGTGGGAGCTCTGCCGCATCGCCAAGGAGCTCCGC…
TRINITY_DN40319_c0_g1	XP_015640181.1	uncharacterized protein LOC4338780	sp|Q05627.2|	Uncharacterized protein Cbei_0202; AltName: Full=ORF1 [Clostridium beijerinckii NCIMB 8052]	1.24204	4.95572e-09	8.81761	11.0123	9.54991	26.1093	19.8121	22.574	GGTAAATAGTACCATAGAACAACCGGGGCAATGTTTGTAAGTCTAGTAGCAGAATTCCAATACACAAACAGCTTGAGGAATGTAGTATCCCTTTACAGAGTGGAACATGGTCTGGCAAAATCTCTCTCCAAACAGAAAAAGAAGCAAAATATCACAAAAAATAAAACTGTAAAATCTCTCTACGTAAATTATCTCCACAATGTTCAGTTGGCAATATGACAGAAAGAACAGTAAATCATACATACTGCATTAATATATAGAGCCAAGAAGTTTCATATTTAATACAAAGCGCTAACTACTATAGCATCCTTGCTCTCTCCTACATCAGACTTGAATTTATTTATGAGTACAGTTATCACAGTTTCTACTATGACAAAATTTTCCTATGCAATTTACTAA…
TRINITY_DN16399_c0_g2	#N/A	#N/A	#N/A	#N/A	1.24085	0.00212734	2.96661	2.79546	2.69966	9.43752	4.31018	5.75698	GGCTATCATTGCACGCAAAGGTTATATTTTGGTACAGGAAATCCATGAAAAGCAGATCCAACGTTTTTCGGAGGTTGTTGTTTATAGTATTGGAAATATATTAGGTGTTGAGAAAACGACAGAAAGGTAAAATATTGCCACATTTTCTGTATATCTTGAAAGGTGTTATCTCTTGTACCACATGTTATTTGACTGTTGTATGCTCCTAGTTTTCTGTCTGTTCATTACATGACATTAGTGTGATCTGCACTGCGGAGATATAAATATGCTTTTCAATTTGCATAACTACAAGCCAAAGTAGATGAAAAGGGAGCAGTTTCAGAAAAAAGAGAGTAGGCTTCAGAAAAATTAAGAACATCGACAATAGCCAGGCCAATGAAGTATTTACAAAACCTGATA…
TRINITY_DN7428_c0_g1	XP_015628372.1	uncharacterized protein LOC4334643	#N/A	#N/A	1.24057	3.8476e-15	116.252	84.2206	115.046	200.957	280.32	259.602	CTGCACTATTCCAGTGCCACTTCACGACAGTCCGGATAAGATCGACAATCTGTGTGCTCACTGCTGGTCCGGTATGGTACACCGCCTTAACCCTTCCGAAGTCAAGGGTTCAAGCCTCGCTGCATACATATATAAGACGGCCAGATCGATGATGCTCATCACTACTCATTTTTCAGTACTCACCAGTTCACCATACAATCTGCAATCTTGGTCATCTGTCCGAAATATTCTGATTTCTGTTCTTTGTCTTTACCAAAGAAGAACTCGCTAGCTATCACAGGATTCCTAGATGGGGTCTCTGATGGCCGGCTGGGATTCACCTGTTCTTGGCGACGACACCAAAGCTCGTAGAATGAGGAGCCGGTCGCTGACGAAGGAGGAGGTGGAGGCGTTCTGGCG…
TRINITY_DN21903_c1_g1	#N/A	#N/A	#N/A	#N/A	1.24034	0.000456737	2.16383	1.70613	2.06635	5.22185	3.63573	4.95674	CTTGAATTCTATAGTTATTGATTTCATACCATAAAAGTTAACATATTTTGTTATATATTTAGTTGAGAATGGATTTTGTACACCCAAGGATGGGTACCCGAGTTATCCGACCGTCCAAAATGTACATAGAGATTGGTGCAACTTAGAACAAAGTACAGAGCACATGTCCTCTCTTATCAAACTGTTCAAACTCTAGAATCTAGACTCTCGAGTAGACACACCGTGCTCTCTCTCCATACCATAATGTTCCTGGGCAGAGGGTGATGTGACCGCTATGCCTATTAGAAAAAAGAATTGATCACAGCCTTGGCGTCCAGCTCCATTTTCGGCCGGTCGTGTTGCTCCTCTCTCGCACAGCACCAAGCCGTGCCCGCTTGCCGCCGTCTACCGTGCTGCTCA…
TRINITY_DN3750_c1_g3	XP_015625546.1	peroxidase 70	sp|P00434.3|	Peroxidase P7; AltName: Full=TP7 [Brassica rapa subsp. rapa]	1.23746	0.0160595	0.703245	0.930614	0.837711	1.68447	1.84421	2.26935	TCACTATAAGAGTCAAAGACCGCTGTTTTTATTTCTTCTTCAGTAAAGGGTGCATTCAACATTTCATTTTCTTCCCTAGTTACCAAGTCACTATAAGAGTCATGTGGCTATTTTCAGTTTGAAATTTTGCCCCGGACAACTTAAGCAAACGAGTGTTTGTACATCTCGTTCTAGCTTCATATATTCTTCCATACACTGATTACCCGAGAACCTGAACCAATACCTGTGTTTCCAAGAAATTTATTGGCACGCTTCGTGATATCATTTCCAAACTTCGCTTGTCGTTAGTTGGGCTTCCTGCAGTTTAACCTGATCTCCTGCGTCCCGGACGTCGGTAGCAGGTTGCCCATCTTCACCATGGCTGTCGCGAAGTCGGCGGAGAACCTGCTGGGGGTGTTG…
TRINITY_DN35235_c0_g1	XP_015629384.2	uncharacterized protein LOC4331456	#N/A	#N/A	1.23648	0.000185197	2.10974	4.70477	5.3055	8.0293	10.0114	10.1524	CGCAAATTTGATCAAGTTAGCGACCTAGGTGTACGCGCGTGCCTTATAAACTGTGAGAGAGGGAGTATCTATATAGACTAATGGAGCTTATTTCTGATACTGTAAACGAGTCATTGCACGGGTTAATCATAATCATACATCTGTAATACTACGGTCATATATATACACACCAAGACATTTGAAGAAGACCCACAAAAAAGATTACGAACTTGAGTTGAGATGGCACAACACAAGATCATGCAAAGCTCTCGATCGCGAATTGGGAACTCATGTAGACGATCTGCGGTTAACCTCCGTCATGGCAGTGCATCTTGTCCACTGGACTTCTTGCAGTAGAGGATGGCGTCGCGGACGGCCGTGTCGGCACTGCCGTGGCACCAGTCGACGCTGGACGTGGTG…
TRINITY_DN22934_c0_g1	#N/A	#N/A	#N/A	#N/A	1.23618	0.0343973	0.811437	0.517008	0.781864	1.17913	1.79152	1.97075	GGGTCAATGAACCCAACATCATGGATGTTCCTTATTCGCATTTCCCGCTTCTTCATTAGAACGTAGCAACTGATGATAGATTTGTCGAGGTCGCGCAGATTGAACAGCTGGAACAATTCACTCAGAGGAATTTGTACCCAGTAATGTTTGAAGTGATGCTCATATCTAACTTCCGCATAGATATACTCTTTGGCGTTTTTATGTTTTATGTAACCCTTGTACCAATTTAGCAGACCTAGCATTTGTCGAGGTAGATCCTCTTCCTGCGCAGGCTCGACGAGAGGGCCATTCTTCACATATGTAAATACTACGTCCTTCATTGGCGCCTCATCAAGGCCTAGCAGTGCACGAAGAGTGATACCTAACTCGGCCGCTTGTTCTCTGGCACTCGTTACAGTC…
TRINITY_DN19267_c0_g3	#N/A	#N/A	sp|Q9SND9.1|	Uncharacterized acetyltransferase At3g50280 [Arabidopsis thaliana]	1.23005	0.0231496	0.919628	0.568709	1.34034	2.58285	1.84421	2.03047	TTTTCCACAGCCGTTGGCGGCGGCTTTCAGGTCGCGGATCGCCGCGGCGCTGAAGTGGACGACTCGCTCGCGCAGCGGCGGCGGCGCGTGTAACGTCCCTGCAGGGCCATCGCGTCCGGAAAAGCGGAGGACGGCCGTCGAGCCACCGAAGAAACTGCGGCCGAAGTCCGGTGGCTGAACTGGATCGCCGCGGCAGAGCCCAGCCCACGTATTAAAGAAGTGCCAAAACGAGGTCCCGTCCACGACCGCGTGGTTGACGACGACCGAGAGAAAGAAAGTGCCGTCCCCGAGCTCCGTGACTTGGAATGACGAGAGCGGGCGGTGGTGGCCTTCGTAGCTCACGGCGCCGGCCATCGGGAACAGCTCTTTCGTCAGCATGGTGGGCACATCGGCGTTGTG…
TRINITY_DN709_c0_g1	#N/A	#N/A	sp|P42764.1|	Jasmonate-induced protein homolog [Atriplex canescens]	1.22923	1.01241e-11	956.228	850.827	1243.71	1740.15	2446.31	2914.25	TGCTCTGATAGATGCAATATCTCCTACGCTGAACTCAAGCACCACTTCCTTTAGCTCCATACAGGAAAATGGCATCAATCCAATGTGAGAAGAAGGATGTGGAACTCAGTTTGGAGGAGAAAGCAAGTTTAGATGAGCTCACCAAGCAAGCTGAGCACTCCTTGAACTCTCAGGAACTACTAGCAGGTGCTTTGAAGAATCAAACAACGGGGCCCCTGAGTATAATTGCTAGCAAGATATTTGCAGGACAGGTTGTCAGAAACTTCCCCAACCCTCTTTGCAGTTTGGATTGTTTCGCCATGTCAGGCACGTTCGTCAAAGGTGTCAAGGCTGCTGTGGTGTATTCCGCCAAAAACAAAGCTGGTGTTGAATGTGGATGGCTCCTTGCCTTTAACGATA…
TRINITY_DN35137_c0_g1	#N/A	#N/A	sp|Q5W7C6.1|	Kinesin-like protein KIN-5A [Oryza sativa Japonica Group]	1.22205	8.42691e-06	2.97527	2.94694	2.68068	5.6149	7.90375	6.44973	ATAAGGCAGGCGGCCACGCCCCGCCGGCAGCTCCATTCAATTCAAACCAATTCAAACCCAATCCACCCCAAACCCTCCTCCGCCTCCTCCGCCCGCCGCTCGCCGGCGCCGCCGCGGCCAGCGCCATCCCAGATCCCTCCCCGCGCCACCCCGCCTCCCCCTCCCTCGGCACGAACGACCGATCCGTCCGCCTCCGCTCCGATCAAACTCCGTTACATTCCCAGATTTTCCGTTTCTAAATCCAACCCGATCCCCCGCACCGCAGCTGCCGGCCCGGCCCGGCGATGGAGACCACCACGCCTCGCAGGGCGGCGGCGGCGGACGCCGCTGCCGCGTCCTCCTACGTCTCCATGTCGCCCTCGCCCTCCCACACCCCGCGCTCCGCCACCAAGGCCAAGC…
TRINITY_DN8807_c0_g1	#N/A	#N/A	#N/A	#N/A	1.2211	1.39644e-08	31.051	43.8423	60.3152	82.4267	116.236	112.631	ACGACTTCAAGGTGCGCCGCTGCGCGCGCGGGCGGAGCCACGACTGGACCGAGTGCCCCTTCGCGCACCCGGGGGAGAAGGCGCGCCGCCGCGACCCGCGCAAGTTCCACTACTCCGGCGCCGCCTGCCCGGACTTCCGCAAGGGCGGCTGCAAGCGCGGCGACGCCTGCGACTACGCGCACGGCGTCTTCGAGTGCTGGCTCCACCCGGCCCGCTACCGCACGCAGCCCTGCAAGGACGGCACCGCCTGCCGCCGCCGCGTCTGCTTCTTCGCGCACACGCCCGACCAGCTCCGCGCCGTGCCGACGCAGCACCAGCAGCAGGTCTCCAGCCCCAGGAGCGCCGCCTCCTCGCCCCTCGCCGAGTCCTACGACGGCTCCCCGCTCCGCCGCCACGCCT…
TRINITY_DN4265_c0_g1	XP_015631671.1	DEAD-box ATP-dependent RNA helicase 50	sp|Q0DVX2.2|	DEAD-box ATP-dependent RNA helicase 50 [Oryza sativa Japonica Group]	1.22078	5.85455e-14	25.6955	26.7293	29.655	70.6916	58.1716	59.1225	CCCGTACGTGTCGATCTGCGTGCAAACAGCAACTCCCAGTTTCTTCTGCTTCCTCAACTTACCAGCACAGCAACGTCAACAAGTCCAGTACTACAGTTTGATGTACTACAAGTCTACAACTATATAACATGCTCGTATGAATCGGAACATAAATGCTCTACACTTAATCTGACTGTTAAGTTCCTTACACTCCTCATTGCACACATTACCGAACTGCTCTTCAGACAGGGATGATCAGCAGAACAAGGATTTTACAGATCCTAGATGTGATGGTGCTTACACAGAACACTAGGGTGGCGCGCTGGCCTGAGCATCGGCCCCTCTTCTAGAAATACGGGACATCGTGCAGTGGTTGCCCCTTGAGGTTCCTCTCCATCACCCTCCTGGCCAGGGACACCT…
TRINITY_DN19225_c0_g1	#N/A	#N/A	sp|Q9XG81.1|	Probable phospholipase A2 homolog 2; Flags: Precursor [Oryza sativa Japonica Group]	1.21878	0.007897	1.13601	0.930614	1.22864	2.639	2.00228	2.92627	CACCTCTCCATGCCATCAATGTGTTCTTGTTTCAGAGCATGGTAGCCGTACCTGCCTCATCCCATGTTCTAACTCCCCAAACTCTCCTTTGTCATCAGTTACATACAGCCAAGCACTGCTCACTTCACTTGTGCTAGTTGCTGCATCACGCCACCACTTCCAGAATCCAGACTTCAAGCTCCAAAGCTTATATAAGTAACTTACCCGTTGCCTTGCGAAAATAGATCACCTAGTCTGCACCTGGGCTCCCAAAACCTTCTCTCCCTTTTCCAAGGCTTCCACACCCGGACAATATACCACCAGCTCAATGAGACCCTTCCTCAGCTTCTCTCCTTGGTGTTCCTTGCTGCTTCTCCTCTCGCTGGCGATGGCTTCGCAGGGGCTGAACGTCGGCGATCT…
TRINITY_DN12658_c1_g2	#N/A	#N/A	#N/A	#N/A	1.21761	0.00482551	1.60015	1.50087	1.60785	2.13759	3.85334	5.05945	CCATATTTTTACAAAATAAAATTATTTAAATCAAATCTATTTTAGTTTTCTGTTGTATGGTTCTATAAAAACCCTCCCGTGTGTGTCTTCTTATTTAACCAAACCCCAAGTCAGAGTATTTTGGAACCATGCAAATTTTCTTAAAATAAAATTAAACTTTTGAAATGTTTTTCCAAATCTCTCCCCTCACCCTCTACCTTGCCCCAAAAGATTTCAGCAAGAAAACGAAGAGGAGGCACAAGCAATTCAGAGAAGAGAAAAGAAGCCAACAGGAACCAACGCAGATCATTTTGCCTTGGTGGTCTTCTTCTGTCACGCAGGGCGCATGACTACAACCTCCTCCGCGCTGTCGTGCGCTCCTCCTCCACCTCTACTTGCACCTGCTCCTCCTTATCCCCA…
TRINITY_DN21978_c0_g2	XP_015617481.1	putative clathrin assembly protein At1g33340	sp|Q9C502.1|	Putative clathrin assembly protein At1g33340 [Arabidopsis thaliana]	1.21752	0.0155268	1.13601	1.08572	0.949406	1.62832	3.47765	2.26935	CAAGAATGGACGGAGTGCTAAATTACACCATGCTATTGTTACACCATATATGTTTGGCCAAAGAAGGGAATATATATGATCGATCACTTGGTAGTGTCAACACATGAATATGATGGCGAAAACAATAGGCTACGTGGAAGCATAAGGAGCAAACAAAGGAGACCAAGAAAAAATTAACTACCAAGAAGAAACAACAGAACTTTAAAGGAAAATTATTGGCTTTCTTGCCAAGTGAATGAAGACACGGCCGGATCCTTCAGTTGACTACCCTTGAAACACAAGAAGGGAAGAGGTGATCGAGAAGACCAATCCAATCACTCAAAATTAACATACTTGGATGCTGCAAATAACTCCTACGTACTCCACTGGTTAGCTAGCTAGGCTGCTGGGCCTGCAAGC…
TRINITY_DN26249_c0_g2	#N/A	#N/A	#N/A	#N/A	1.21629	0.00154105	1.19011	1.39592	1.61957	3.31279	3.21419	3.10542	TCCATACTACCTGCTTTGCTACTCTACGCAGGACCAGCGGGGTGTTAGCCATAATCTTAACTCGCAAGATTCGTGGAGCCGAGATGAGAAAAAAAAGGATTAGGGAAAGATGACTCTTCCCCTCCTGCGTTCGGCCGGAGGCGACTCCACCCTACACACTAGCAAAATCCAACCAAGATCCCCAGAACCCCGAAACCTAGAGAAATCAGTAGCCACCGATCCCATTTGTGTGCTGCCCACCAATCCTATCCATTCCGATTCGCGAGTTATAGCCCAAATCTTAGCCAGGGCCAGGAAGGCGATTCTGCTATCGAGGAACCTTGCAAGTCGTTTTGATGAATTCAGAGCGCGACGGAGGAAGGTTCTGGACGCGTCGTGCGAGGAACCACCGGATCCAGG…
TRINITY_DN8127_c0_g2	XP_015641756.1	berberine bridge enzyme-like 28	sp|Q5QJ60.1|	Berberine bridge enzyme-like Cyn d 4; AltName: Full=60 kDa pollen antigen; Short=BG60; AltName: Full=Cyn d BG60; AltName: Full=FAD-linked oxidoreductase BG60; AltName: Full=Pollen isoallergen BG60; AltName: Allergen=Cyn d 4; Flags: Precursor [Cynodon dactylon]	1.21176	0.00254141	8.25934	4.25136	2.82588	12.8823	11.1227	11.5313	CTCTGTCCATCATTTCTTCCTACCCAAAATGGGGTTTGTTGCTGGGTTTTAAGCAGGCCAATTTTACCTCCAGAATAGCATCCCTTGTGGCCCAGTGCAGAAAATGGTTCAATTCAACGGCCAAAACTGTCAGGGAGCGCGATCCGGTGACCGAAAATGACTACGCCAGGTTTGATTCGTCTCCAGGCCAGGAGACCACTACTAGTAACCCCAACCATCGCTAACTCACCAATCAACCAGCTGTTGATCGACAGGAGCTGCTCTTGCACCCTCATCAGGTTAAGCACCCTCAATCGCCTACGGGATCGTGCCTGTTTCATTCGCATCAGGGGGATAATCATATAGGCTTCCGGCATCCCATTTGGTAAGATTACGGTGTCAGTCACATTCGGGAGTGGA…
TRINITY_DN5206_c0_g1	XP_015631522.1	uncharacterized protein LOC4334030 isoform X1	sp|O34331.2|	Putative rRNA methyltransferase YlbH [Bacillus subtilis subsp. subtilis str. 168]	1.21157	1.47343e-09	9.84543	10.7021	12.9008	29.029	22.4467	24.4851	TCCGTGTAGCTCCATCGCAGACCATGCGCGCACACTCCAGGCTCTTCGAGCGTGCGATGCAAGGAAAGGCTCATCCGATTGCTTCGGACGGTTGCACCCGCACGTGTTGGCAAGTCTTTATCATGTCAGTTTCAAAAGGAACACGGCGCACAAATCACAACCAGAAGCATGTACTAGTACAATACAGAAGCCAGCACGCTCTGTTTACTGATCCCAATATTAGCCAGGGACCGTAGCCATTCTACAGAAAGATATAGCTTTTTCTAGCCTGAACGGTACACACCTAGTGTCAGCCAGCTGAATGCTGTCTCTGTACGGTGCAAATGGTATTTCCGGAAGCATGAGCTGTGCTGTGAGAATTGCAACGTAGAGGGGCCGAGGTCCCTATCAGGTAGATGG…
TRINITY_DN4974_c0_g3	#N/A	#N/A	#N/A	#N/A	1.20804	8.03498e-05	4.05718	3.30885	6.98093	11.2859	9.06297	12.0037	GTTGCCGTTATTCTCCGTTCGCCTTTCCCGTCATGTGTCCCTTACATTCAAACAAAAAAAAATTCAAAACCGCACTAGCTGGCTAGGTGGAGCCCTCCACGTTCGGTGGTCAGAAGGCGCAGCATCGCCGCGTGCCCAAGAAATGGATCCATTTTTTTTTGCTGTTAACAGATCCATTCAAGATTCAAAGACAAATTAGGAGGTTCATCCATGTTTGTTCAGTGTCACTGATCGAATGAATTATCACCGGAAAAAACTTCATCAAAATCGACCCAACCACATAGCACACCCATACACCATCCTCATCCAAGCGTGAGGTGGGTTCAGTCTCAAAAAAGGTGAAACAAATTCAGATCTCAGATAATTACGAAGCTGATTGCCACTGTCCATGCGGGGATA…
TRINITY_DN3527_c0_g1	#N/A	#N/A	sp|P45851.1|	Oxalate oxidase 2; AltName: Full=Germin; Flags: Precursor [Hordeum vulgare]	1.20461	6.34549e-17	113.385	95.1294	91.7014	198.15	256.186	235.415	TAATTAGCTAGGGCTATTTGATCCACCGCAGATACGGAGATACCTAACACTCTCAGCAGCTCTAGCCGATCAAATAGCCCTAGCTAATTAAGCTTGTTTCATAGTGAGCTCCAAATGGCGTACTTCAAAACCCTAGCGGCTGGCCTCTTCGCCTTGCTATTCCTTGCTCCATTTATCCTGGCCACCGATCCGGACCCACTTCAGGATTTTTGCGTGGCTGACCTTGATGGCAAGGAGGTGTCAGTGAACGGGCACCCATGCAAGCCCATGTCAGAGGCCGGCGATGACTTCCTCTTCTCCTCCAAGCTCGCTAAGGCCGGCAACACCTCTACCCCGAACGGCTCGGCCGTGACAGAGCTGGATGTGGCAGAGTGGCCCGGTACCAACACGCTAGGCGTG…
TRINITY_DN3174_c1_g3	#N/A	#N/A	#N/A	#N/A	1.20405	0.00133705	4.54405	1.91293	6.08737	9.15228	9.90603	9.19684	CCGAAGGTCATACTCTTCGACCTTGGGCCAGCGCCGGGCCGCCCACTTCTCGACGAAGGCGAAGAGCGGTTGGGAGTAGACCTGGTAGGCCCCGACGAGGTGGACAACAATGGCGAGGTTGGCGATGTCGAGCAGCCAGTAGGGGTTGTAGAAGCCGAAGCCAGTGAGGAGGTTCCCGGGGGCATCGTCGCCGAATGCCGCATAGCCCGCACAGCCACACAAAAGGTAAAAGGCAGTGGTGATGGAGATGCTAACGAGGGTGGCCTTCCGCATGGTGCGCGTCTCTGGAGGCGGGCTTCGGAGTGTGTCCTGGATCTCGATGAGGATGATGGAGTAGGAGTAGGCAAAGGCTATGTCTCCCAGTGCCTGCAAGTTGCGCCAGATCTTCTGCATGGGGGT…
TRINITY_DN18077_c1_g1	#N/A	#N/A	#N/A	#N/A	1.20386	0.000421547	6.87016	3.51565	4.02101	12.9143	8.90489	10.9287	CGTCAATTGGCAACGCTATATGCAGACTATTGCGCGGCACGGCCAGTACCACCGCCTGAAGCGGTGAATAGGGGCACAAGCAAGTGTGTAACCCAGCCCGAGTTCAAGCTTAGGGGAACTTTGACGGCCCCGGGTGCGGATGCTCTTATGAAGAGGATAACACGAAACATTTTAGGAGCACACTTGATTGCTCTGGGATTATTAACATCATATTCCAGGTAGTACAAGGCTCAGGCAACGACAATGTGATCCAAAGCAGTAACCCGAACAAATCACTCTTCCTTCTCGGCGTTGCCGCAGTAGCCATAGGGATTCTTCCTGGCCCAGTTCCACTGGTCCCTGCACATCTCCTCGATCCCGTACTTGGCTCTCCAGCCGAGCTCCTTCTCGGCCTTGGCG…
TRINITY_DN20141_c0_g1	XP_015628491.1	F-box protein At5g46170	sp|O49508.1|	F-box protein At4g18380 [Arabidopsis thaliana]	1.20376	4.99568e-05	2.38021	2.58504	2.84822	4.43577	6.37569	7.10665	CCGCTCGCTCTAACGGTATGATTAGGGGGTGGGGGGGACGGAGGCCTTCCCGACAGCGAGTCATGGAGTTAACCAAGAAACAGGTCCCTCTCTCCCTCTCCTCTTTATAAGCCTCTCCACCCTCGCCATCCATTACTCACCTCCTCCTCCTCCTCCTGCTACCTCACCTACTCCTCTACTCCGGCCGCCTCCATCGCTCCCTGTCTCCTCCTCTTCTCTTCTCCGGCAAAATGCAGTCCAGGCACCGGGTCTTCGCCGAGGACCTGCTCCTCGCGCAGCTCCAGGGGGAGGACCACTTCGACAACGTCCCGGACTCCCTCGTGCTCATCATCTTCAACAAGCTCGCCGACGCGCGCTCCCTCGGCCGCTGCGCCGCCGTCTCCAAGCGCTTCAACTCCC…
TRINITY_DN2600_c0_g1	#N/A	#N/A	sp|Q9FIG6.1|	Dirigent protein 1; Short=AtDIR1; Flags: Precursor [Arabidopsis thaliana]	1.19795	2.63501e-05	31.6974	19.593	14.4086	46.3201	50.056	54.5802	GTGCAAGCAAGCTACAGTAGCCCGCAAGTCTGTTTGCCCAGAATAATAGACCAAACCAATCTAGCATTCTAGCTAGGCCAAGTGGGTGGTGAACTAGCCAGAGGTTGCATACAGGAGCTCGTAGCAACAGAATGCTGGGAGCTTGCTCCTGCGTGTTCATGCTGCTCGTCGTAATAACCTGCATATACCTCTTACAAAGGTTAAGGCGAAAGGGCAACATCTTTAGCGGTACATCCTCATCGGTGACGACGGTGCAGCTCCGGCCCGGGCCATCGTCATGGCCGGTGGTGGGTAACCTGCCGGAGATGATGTTCCACAAGCCGGTGTTCCCGTGGATTCATCTCCTGATGAAGGAGATGGGCACCGACATCGCCTGCTTCCGACTTGGCGGCGTCCATG…
TRINITY_DN5310_c1_g1	XP_015633749.1	phenylalanine ammonia-lyase	sp|Q43210.1|	Phenylalanine ammonia-lyase [Triticum aestivum]	1.1979	0.00020862	2.43701	1.74335	2.28974	3.93155	5.10688	5.73249	GTCAACGGTACAGCCGTAGGCTCAGGGCTCGCGTCCATGGTGCTCTTCGAGGCTAACATCCTTGGCGTCCTTGCCGAGGTTATATCAGCTGTGTTCTGCGAGGTCATGAACGGCAAGCCAGAGTTCACCGACCACCTCACACACAAGCTCAAGCATCACCCTGGCCAAATCGAGGCCGCGGCCATCATGGAGCACATCCTTGAAGGCAGCTCCTACATGGCGCTCGCGAAGAAGCTCGGCGAGCTCGACCCATTAATGAAGCCAAAGCAAGATAGGTATGCACTCCGCACGTCGCCTCAGTGGCTCGGC
TRINITY_DN2461_c0_g1	XP_015628461.1	RNA-binding protein CP29B, chloroplastic	sp|Q9ZUU4.1|	RNA-binding protein CP29B, chloroplastic; AltName: Full=Ribonucleoprotein At2g37220; Flags: Precursor [Arabidopsis thaliana]	1.19607	3.69806e-16	75.7341	78.4818	78.6331	191.356	156.02	178.383	TACGGAACACGTAATCAATCTCTAACCAACGTCAGGACATCTCAATACCTCCTTGGCTCCCTCGGCTTGGACTCCGCAACTGTCACTCGGATCTGCCTGCCGTCCAGGTCCTGCAGAACAAAACCATACACTCAATTAGCATGTCTATTCATCAAACAACTAGCTAGATAGTACCACTCTATGTTGAAACATGACATTGCAAACATAATATACAAGAACTTACCACGCCATCAAGGTTCGAGATGGCGTTGTTGACCTCATCAGCAGAGCCATAGGTGACGAAACCAAAACCCCTCGACCTGCCACTGTCCCGGTCATAGATGACCTTAGCATCAAGCACAGTTCCTTGTTCGCTGAACAGGTTCTCGAGGGTTGAGTTGTCGACGCCCCAAGATAGGT…
TRINITY_DN3172_c1_g1	#N/A	#N/A	#N/A	#N/A	1.19437	0.0170326	5.78825	3.56735	2.73652	4.09888	8.89119	15.1652	TTCACCTCTTGGCGTAGGGCTTGGGCTCGAGCTCGTGTCATTGGACCACGAGGAGGGCTTGTCGGTCTTGATGTAGTATCGACCTTGATGTAGTTTGCACTTCTTCTCTGCCTCTGCACGTGCCTTGATCTTGCAGAAACGAGCAAAGGCTTCATCCTGGCTCTTGAGAACCTCCAGCCACATGTACCTGCTGAAGTCATCAACGACAATCAAAAACTATTTGTTGCCATTGGTTGTCGCCGGTGTGATCGGCCCGCACAAGTCAGTGTGCACGAGCTCGAGCCTCTCCTTGGCTCGGTATGAGGACGCTTGCGGAAATGGCCTTCGATGCTGCTTGCCAAGCGTACAACCATCACAGACTTGTTCAACTTGGTCGATGACGGGCGCGCCTTGCACCAT…
TRINITY_DN2193_c0_g1	XP_015632924.1	subtilisin-like protease SBT1.2	#N/A	#N/A	1.19103	2.76711e-07	41.6408	32.1	27.1122	88.4285	65.3029	73.8715	CTGAAGAAAAATACCAAGTGCTCTGTTTTTTGTTTGAAGAAAATAAGTGCTGTGTTACAATCGAAAGAATCACGAGTTGCTCGGGAGGAGAATGCTGCTGCCTGTGTATATGTGGAATGCAACAGAGTCAGATAGATTTCATTTCACGAATGAGTTAATTCCATTATTTGCACTATACACACACCACTGGCACCACCACCACTAGTCTGAACCGCAGCTGAGATTGCTGCGACACGTCAAAGTGGTGCTCCACGAGCCTAATCCATCGCGCCAACCTATAAACAACGAATATTCCGCCACCGTGTCACGCCTACTGCGCCGTCGTCACGTACGTACACCCAACTCCATCCTACACGACGGCCTTGGCCGGCGGCACCACGATCGGGCTCCGGACCACGT…
TRINITY_DN334_c0_g3	XP_015634125.1	protein DETOXIFICATION 49	sp|Q4PSF4.1|	Protein DETOXIFICATION 52; Short=AtDTX52; AltName: Full=Multidrug and toxic compound extrusion protein 52; Short=MATE protein 52; AltName: Full=Protein ABNORMAL SHOOT 3-like 2 [Arabidopsis thaliana]	1.18995	8.00608e-11	14.9321	15.0501	15.1911	37.4379	35.676	28.4188	TTTTTTTAGCAGAACTGGGTGTCTAAATTAATGGCGGTGTTGAACGTGCAGGTACAAGTAAGAAATGGAAGATAATTCACACGGACGGCTTCAGAGTTGATGGATACAGCAACAAGGACAAAGGGCACCCAAAGCAAGAAGCGTCAAAAAGAGTGGGAGAAAAAGGCATAAACACACGAGGCAGCAGCGATACCCAGCTAGCCGATGCCGATGCCGAGCCTTCCTCGCTGGGCAGCTGCCTATATAAGTGCTCCGCCGCGCTTCCCAATCCCCCGCGCGCTGCACACACAGCTCCACCAACCAAACACTTCTCGCCTCCGTCCGGGGGACAAAACGCTCGCCCCTTCCCTCTCTCTCTCTCAATAAATCTGCCTACTTTGTTTGATTCATCACTACGCC…
TRINITY_DN9626_c0_g1	XP_015628461.1	RNA-binding protein CP29B, chloroplastic	sp|Q9ZUU4.1|	RNA-binding protein CP29B, chloroplastic; AltName: Full=Ribonucleoprotein At2g37220; Flags: Precursor [Arabidopsis thaliana]	1.1891	1.78749e-09	20.9351	19.5946	20.6077	54.8014	40.0984	41.983	CAGTTCCTCTCCCTCCCCTCATCTCACTTCTCCATTCTCCCCCAACCCGAACCCTATCCCCAAAACCCCATCGACCCAATCCTCCCAATCTCACCCATGGCGGCCACTCTCTTCTCCACCTCCCTCTCCCCCCAGTTCCTCTCCCTCCCCTCATCCTCCTCCTCATCCAAGCCGGCCCCCTCCGCGTTCTTCCCCTCCAAGCTCCCGCAGCTCCGCGCCCTCGCCGCCGCGGGTTGGAGGCACTCGCTCGCGCCCTTGGCCGTGGCCGTGTCGTCCGATGTCGACACGGAGGACGCCGAGGAGTCCTCCGCCGAATTCTCCGAGGACCTAAGGGTCTTCGTTGGCAACCTCCCCTTCAGCGTCGACAGCGCCCAGCTAGCCGGGCTTTTCGAGCAGGCC…
TRINITY_DN2563_c0_g1	#N/A	#N/A	#N/A	#N/A	1.18807	2.10969e-09	8.54713	9.09934	12.5657	24.3687	21.4455	21.6783	CTAAAATCAGAGTTCTCTCGTTATAATTTTCCAAAAAAGAAAAGGCAAGGAAGAGCAGAGAGCTCCTTGGAGAGAAGAAAAGAGTGTGAGAGTTATCCACTTCCTCCCTCCTGGAGGAGGTTGTCGTGGCTAGTTTTGGTGCCAGCCAGCCAGTCGCCACTCGCCAGTCCCTCCCTCCCTCCCCCCCGAGTAGCAGTAAGTCGAGATGAAATGGCGCCGTCGCCGGTGCTGCTGCTGCCACGGTGGCTCCTAGTAGTCGGAGGAGTGACGTCCGCAGCCAAACCTCGCAGCTTCTCCAACTATTCCCTCCCTGGCATTGGGCTCGGCTCATCCAACAGCAGCAGCACAAGGAGCAGAAGCAGCAGGCGCTTCTCCTCCAACGCCGAGCAGTCCACCGGA…
TRINITY_DN4571_c0_g1	XP_015629013.1	laccase-3-like	sp|Q99315.3|	Transposon Ty3-G Gag-Pol polyprotein; AltName: Full=Gag3-Pol3; AltName: Full=Transposon Ty3-1 TYA-TYB polyprotein; Contains: Capsid protein; Short=CA; AltName: Full=p24; Contains: Spacer peptide p3; Contains: Nucleocapsid protein p11; Short=NC; Contains: Ty3 protease; Short=PR; AltName: Full=p16; Contains: Spacer peptide J; Contains: Reverse transcriptase/ribonuclease H; Short=RT; Short=RT-RH; Al…	1.18687	4.74562e-24	29.9691	27.9184	31.4979	60.6409	67.9196	73.1566	TCGATGCACGCAGGTCCAGGAGACGGTGGTGAAGCGGCTGTGCCAGACGAACAAGATCATCACGGTGAACGGGCAGTTCCCGGGGCCAACCATCGAGGTGAACAGCGGCGACACGCTGGTGATCAAGGCGGTGAACATGGCGCAGTACAACGTGACCCTCCACTGGCACGGCCTCCGGCAGCTGCGCAACGGGTGGGCGGACGGGCCGGAGTTCGTGACGCAGTGCCCCATCCGGCCGGGGAGCAGTGTTACATCCCACTTCATAATCCAGACGATAGTACAGGGATTACAAGGTGTAGAGTACAAATGGATCTAGGGAGGAGGAGATACAAGTGTTTCCCTACTGCAATGTTCTAGTCTGTTCGCCCTTTTCCTCCACTGCCTTTCTCCTCTTATCCC…
TRINITY_DN23784_c0_g1	XP_015634921.1	uncharacterized protein LOC9267409	sp|P94479.2|	Uncharacterized protein YnbB [Bacillus subtilis subsp. subtilis str. 168]	1.18485	0.000355322	2.65069	1.55102	2.45729	4.88496	5.32186	4.71786	GTGTGGTGTGTGGTGTGTTGTCTTTCGGTTCAGTGAAAGCTTCGTTTGCGTGGTCTTCTGAGTTCTGACCAAGGAAACTGTTCCATCTAGTGGGTAATGAGACTGCTGTTCTTGGAGCAACAGGGACGGGAAGGAACCAAGGACATTTCTGATGCTTGAAGCATGAGCCTTCCGTGCAGCTGTGCAAATGGCAATGTTAGGCCGGGCCTCAGTGGCTTGTGTTCGGCCGCGCCTAGGTGGGCTGTTCTGGGCTGGAACTAGGTGGGCTGTGTTGGGCCGGGCCTAGGTGGGACACAAACACTGAAGCGGCTAAGCTACCGACGAGGATAACAGTCTGTCGTTCAGAGCTAGCCAGGCCAAACGGGTGGGTTGCTGTCGCCGGCGGCGATGTCGACGGCT…
TRINITY_DN15180_c0_g3	#N/A	#N/A	#N/A	#N/A	1.1823	1.93308e-05	3.02936	2.48164	3.89033	7.18707	6.48108	7.32761	CAGGCACACACAGATTTTTTGTGTGCTTCCATCTCACCGCATCCCTCAACCAGTCAACCTCATCCACTATATTCTTCCTAGGTGACCAAAACATCCACCTACTCCACCGGATTTGACCGGAGCTGGCCGTCCTCCAGCTATCCCTGGGAGGAGGCAAGGTCCTCAACCTCGAGAAGCCCGACGGCGTGTTCGTCTTTACAGCCGCCGCCGTGGTCAACCACCTGCCGCAAATCGTCGGAGCACGAGGCCGCGAGACAAGATAGACTCCTGGTGGCTCGTCCTCACCTTATCCGACGTCGCTGCCAGTGGTGATGGCGCGGCCGAGCGGGAGGTCATGCGCGCCCCCTTTGTCGAGGTCCTCGATGCCGTGCGGTCCAGTGCCAAGAGCCAGCTGCCGTG…
TRINITY_DN26661_c0_g1	XP_015632455.1	BTB/POZ domain-containing protein NPY3	sp|O80970.1|	BTB/POZ domain-containing protein NPY2; AltName: Full=Protein NAKED PINS IN YUC MUTANTS 2 [Arabidopsis thaliana]	1.1807	9.94811e-10	24.4513	19.4912	24.2378	36.7776	62.9666	54.4644	AAATGGTGTATCTCCAAAACCGAATTAGTGCACGTACGACCTATCCAAATATCCAGCGATATATACCAAACTGTATGTAGTCTTGTATGCATGAATCACACGCCAAACTTTTCAATGCTAGTACGGTATTGCCAATTCTCAAATATCTGATTTTTTCTTCGAGGAGTGATAGTGTGCAACTTAAGCAAATCCTGCTGCAATGCCTTCATCCTGCGACCAGTGGGTGGGGTCATATAAAAACAGGGGAACTGTGATGTCAATGGCTACATTTGTAACTTCAGGTTAACAAACCAGTCGCTTAATAGGATAGATGAACTGAGTCCTTAACAGAAGGATTCTATAGCACTTGGTCAGACAGAGGCGAGAATGCCAAACGCCACAGCATGTTGCTCGTCGCCC…
TRINITY_DN2999_c0_g1	#N/A	#N/A	sp|F4IUW3.1|	Amino acid transporter AVT1C; Short=AtAvt1C [Arabidopsis thaliana]	1.18054	2.93403e-17	30.2195	26.8017	27.4792	57.4791	61.0617	71.6732	ATCTGCGCCTCCTCCTCCTTGTGTAGTCGAGTAGGCAGGGGACGATGAAGAGCCTGCTTGGGGAGGAGCGCAGCTTCATCATCGAGAGCGACGACGATGACGAGGAAGACCCAACCCACGGGGACGTTGGTGCCGCTGACGAGGACGGCGGGTCATCCTCCGACTCCTCCTCCTGCGCCACGCCGCGCGCCCGTGGTAGCGACGGCAGCCACCCCAACTCGTACACGAACCAATGGCCCCAGAGTTACAGGCAATCGATCGACATTCTTAGTAGCGTGCAATCTCCCAGCCTGAGTTTCCTGGGGACGCCGACCCTAAGCAGACTTTCTAACTCTTTCCTCAACTCCTCATTCCGAGGCAAAACCCCCGAGATCATCTCGAATCTTGTGAAGCCACTCC…
TRINITY_DN27540_c0_g1	XP_015631532.1	sugar transporter ERD6-like 16	sp|Q8LBI9.2|	Sugar transporter ERD6-like 16 [Arabidopsis thaliana]	1.17988	0.0119753	1.2442	1.18912	0.781864	2.02136	2.58189	2.68739	TGGAGCTCAGCAGGTAATTCCGGTAACACATATCTCCAAAAAGGTAGAAATGGCAACCATCCAATTGGGTGCAGCTTTCTTACTCATATTTTCTCTCCTTTGCTGCAGGGACTTTCTTCATGTTCTCTGCGGCCAGCTTGGCAACTATACTGTTCGTAGCAAGGCTAGTGCCTGAAACTAAAGGAAGAACACTCGAAGAGATCCAAGACACGCTGAATTCCAGAAGATAAGGATTAAGAGAAATGATAAACACACCCCTTTCTCTCCAATCAATCGCCATTTTTAACTCGCGGCAGCATATATACATCATTTATTATTATTATTTCCTTATATTTTTATACCCCCCATGACCACCCCATCCCCATGTTAGATTAGTGACATGTCGTGTTGTAATGTACT…
TRINITY_DN21764_c0_g1	#N/A	#N/A	#N/A	#N/A	1.17773	4.92992e-12	24.289	29.3143	27.9795	68.0526	57.5393	56.0768	CGCGAAGCAAAAACCCCTAGAGACCTTATCCCCTCGCTAATTCCCTATCCCCCTCCACCATTTCCAGCTCCCACCGAGACCAGACCACCTCCCTCTTCCTCCCCTCCACCGGCGGCCACCGCCGCGCCGCGCAGAATGGCAGCGCCGGCTGCCGTATCCAGCTTCCCCTCATCTTCCTCCGCAGCGCTTAGACCCCAGCGCCGCCTCCCCGCCGCGGGGCGCGGCGCACGGACGCTGCTGCCGCCGGCCCGGACCGTCGCCTCGTCGCGCGCGCCGCTTGTCGTGTCCAGCCCGCCGCCAACGCCCGCGCCCAATCCCGCGACAGGGCAGCCCAAGGTCGACCGCTCCGGCCGCTTCTGCAGCCCGCGCGCCGCCCGAGAGCTCGCGCTGATGGTTTCC…
TRINITY_DN13348_c0_g1	XP_015617307.1	purple acid phosphatase 22	sp|Q8S340.1|	Purple acid phosphatase 22; Flags: Precursor [Arabidopsis thaliana]	1.17754	0.00048353	2.10974	1.91293	2.73652	4.71651	4.10995	6.27057	CTTTTGATCCCGTGGAATCCTCTATCTATAAATATGTTACATATCATGCTCAATTTTTTCTTCATCGAGGACGATTTCCCAGTCTCTTGTGACATACTGGCAACTGGTAATTAATAGATCTCAATCTCTCACTTCTTTTCGCTCTCCTTTAATTTAACTCTGATTACACCAACTACTCAAATATATGTCTTTTTCGTAGCTCTTTTACAGTGCTATGGAATAAATATGGGCTATCTGTCCGCCATAATTTAATTAATAGTTAATCTTAACTGCTATACTCTAACACAAATCTTACATTGGACATATATATAATTTCATTTTTTAGCTATTCCCAACCAAGCTAGCTAGCTTATTGCACCGATCTTCACACATCGTCAAACTTCGCTCATGTTCCGGTAC…
TRINITY_DN11253_c0_g2	XP_015641683.1	probable xyloglucan endotransglucosylase/hydrolase protein 25	#N/A	#N/A	1.1752	3.10797e-08	14.8769	11.4259	13.0124	21.1115	31.6677	35.9513	TCCAGTCCAAGCACGAATACCTCCTTGGTGGGATCGAACCAGAGGCGGAACTGCTGCTCCCTTTGGCCCTGCCCCTGCGTGAACACGTTGGTGTGCAGTGTGTACGGCTCGCCTGTCTCGTTGCCCAGGAACTCGAAGTCGATCTCGTCGTGCGTCGCCCCCATCGATGACAGGTAGTAGGCTGTGACGGTGCCGGCGGAGTTGCCGGCGACGAGCTTGAGCTGCATGTCGATCTTGCCAAAGAGGTATTCGTGCTTGGACTGGAACCCGGAGCCGGAGGTCTTGTCCAGCCCCAGCGTCAGGAGCTGCCCATTGTTCAGGATCTTCC
TRINITY_DN15198_c0_g3	XP_015643493.1	auxin response factor 19	#N/A	#N/A	1.1744	0.00976592	1.35239	1.34422	1.61957	2.30211	2.63458	4.77758	GCCGACAGCGGCTTACATGAGCCCATAAAATACGGCTTTTCCGATAACCCGCTTTCCAACTTTCCTCTCTCCTCTCCTCCCAACTCCGCTTTATTCAAAACTCCATCGCTGCTGCACTGTGGAGGAGAGCGAGCTGCCCCAGCCCACACGCGCACTCCCACTTCGCTCTCTTTCTCGCTCGCTTAAATGCCCCAGACCTAATCATTCCTACCCCCCTCTCGCTTCCTCTCTCCCTCCCACCCAACCCCACCCCCACCCATGGCGATCTCCGACCTCGGCTGAGAATGCGGCGGCTTTGATGGGATGGGCTTCCGGTGGGAGGATTTGCTGTGAGGACGGATAACTAGGTTTTCGCTTTCGTTTTGGAGGCGGGGGAGATCGATGAGCTCCTCCTCGGGG…
TRINITY_DN8807_c2_g1	XP_025879384.1	zinc finger CCCH domain-containing protein 2	#N/A	#N/A	1.17169	6.22897e-06	11.6306	14.8898	23.5676	26.8392	39.993	44.6703	CTTGCGCGGGTCGCGGCGCCGCGCCTTCTCGCCCGGGTGCGCGAAGGGGCACTCGGTCCAGTCGTGGCTCCGCCCGCGCGCGCAGCGGCGCACCTTGAAGTCGTACATGCGGAACTCGTCGCACGCGTACGCGTCGGCGGCGGCGGCCATGGCGGCTGCCTCCTCGTCGTCGTCGGAGGCGGCGTTGTCGAGGGGGAGGAGGTCGTTGCGGGGCAGGTACTGGCGCAGCGCGGCGAGGAGGTAGGGGGTCATCTCGTCGCCGGTGCCGGTGCCGGTGGCGCCGACGTCGACGCCGCTCACCGGGAGGCTGCCCCACGGCGGCACGCTCACGCCCTCGCTCATCATCATCATAGCTTCTGGATGGTGGTGCTGCCTTTGTCTGCTCTGCTTCGGTGAAGT…
TRINITY_DN11160_c0_g1	XP_015622366.1	pentatricopeptide repeat-containing protein At5g39980, chloroplastic	sp|Q9FLD8.1|	Pentatricopeptide repeat-containing protein At5g39980, chloroplastic; Flags: Precursor [Arabidopsis thaliana]	1.17047	7.43942e-07	3.8949	4.65307	6.19906	10.7806	10.0641	11.8245	ATTCATGTGAGATATTTTCTCCTCCAAACGTCCCTACCAGCGGCAAAAATCTCCTATCCATTTCTGCCGCGCTACTCCCGCTCCCAATGCCGCCGGCCGCAGCAGTGGCCGCCGCCCTCCCTTCCCCCTCCCCGCACCGCCGCGTCCCCGCCGGCGCCGCTAAGTCCATCTGGCTAAACCCCAACCTCCCCAGCTCCCACCCGCTCCACCGCCACAAATCCGCCGAGCTCCAGCGCCAGCAGCAGGACCACGCCCCCGACGTCACCGCGCTCGTGGCGGCGCTCTCCGCCGCGCGCGCTGCCCCCGACGTGGCCGCCGCTCTGTCCCCGCACCGCCCCGTCTCCCCGCGCCTCCTCTGCACGCTCCTCTCCCGCCTCTCCGACCCTCGCCGAGGCGTCG…
TRINITY_DN17682_c0_g3	#N/A	#N/A	sp|O42820.1|	Elongation factor 1-alpha; Short=EF-1-alpha [Schizophyllum commune]	1.16856	0.0242916	1.35239	1.18912	1.50788	4.21117	1.79152	2.86655	TTGCAAAATTCGAGAACTTGTTGTCATCAGCATTTATTGGCGTGAAGTCGCACATGACTTCATACATTCATGGGTAAGGTAAAATAGCCTCAGAAGTCAACAAGTTCTCGAATTTTGCAACATCCAAACATTAAAGCTTTGAGCTGGTACATAATATCAATTCCCATACACCTTTGTTATACCACCAATAAATAGTACATAACTCAAAGTAAATCAAATTGAAAAAATAAAAAAATTTGGCTATCACAAGTCTCCATGCTTATAAAAACAATGTCAACTATCACAAGGCTTTCCTCCTTAGTTCTTTCCGATGGAAACAATGTTTCAGTATGCCCTTGATAGGGCGTCTCCACAAGTGTGTGGGAGGCACACCTTTGGATGAAATGGACTGGCTGTGCC…
TRINITY_DN18035_c0_g2	#N/A	#N/A	#N/A	#N/A	1.16756	0.0430992	0.595054	0.930614	0.726016	1.85292	1.42268	1.73187	GCGGAGGAGCGTTGCCAGCAGTGCGAGCAAGGGAAAAAAACATGTCTCGCGACCGCGGCCGTCCCCAGGTAGGTGCGCCGCCGCCGCGCTGATCTGTCTACTCCGGCCACCTCCGCCCTTGTTGCGGCCAGATCCGGGTTCCCCTACACACCCTCTCTCTCCCCACCTCCCAGTCCAGTCTCCGAAGCCTGCGTCCGGGGTTGCCGAGCTCCATCTCCCCGGCAAGCTTCGCTGCAACCTCCGGCGACTCCGCGTCCGTCGCGGGCCGCGTCGTCGCTCCGCCTCGACCAGCACCACCTCCATGAGCTCGACCCCCCGTCGCTCGTCGCGGCTGCCTCCTGCAGGGAGATTTCGCAAGGAGAATGGAGGCATGGTGGTCTTGGGCACGGCCGTCTCCAG…
TRINITY_DN1690_c0_g1	XP_015612362.1	ethylene-responsive transcription factor 1B	#N/A	#N/A	1.16701	2.76711e-07	7.24883	10.1334	8.04203	17.5185	23.1316	16.0646	ATCGTGCGTTACTACATCAACCAACCTCCAAATTTCATCGGCTACCTCCCATCCGTTCCTGAGGATTGTTTTAGGGTATTCCCAAATTTTAGGTCCTTGGATGCGGTAGGCCACCCCAAAACTTTGTTGGAATCGGTCCGACTAGTCAAATCCATTAGCAGATGGAATCGGTTGCTTATAAAAGCACAGCCAGATGCCTTGCTCCAAAGTCGAAACAGTTAGCCTTCCTCTCCTCTCCTCTGCAGTCTGCACCACCACCTTCTTCTACTTGTTGAACTTGTCACCCAGCCAACACCCAACCCAAGCAACACATTACTCCGGCCGGTAGCCGATCAACTCTCATGGAACTACATCATTTGAGCGGCGTCTTCCCGTCGCCGGCAGCTTCGTCCCTGTTCT…
TRINITY_DN13426_c0_g1	XP_015628032.1	abscisic acid receptor PYL4	#N/A	#N/A	1.16411	0.00277314	7.35703	3.05035	3.68593	12.0159	8.58874	10.6301	CAACACCATCGAGGACACCCGCGTCTTCATCGACACCATCGTCAAGTGCAACCTCCAGTCGCTGGCCAAGACCGCAGAGAAGCTCGCCGCCGCGTCGTGAGACCTCCTCCGCCACACCCTGGATGTGATCGATCGATTCCTTCTTTTCGGGGCGGGTTGGATGGATGTGTGTCTCTTCGGCGCGTGAGCATTTCTTTCCCCTCTTGGGTTGTTATTTTTTCTTCACATTTGAGTGGCCCTTCTTTTTTCTTCTTCTTCTCTCGTTGTTGTGAGATGCATGCATGCTCCTTCCTCCCTTGTGCACAGATTCAAGAATGATAAACCATCATTGGTAGACCTCAAATTCACTAAATGTTCAAGTTGTTCTGTATATATACATGGTATAGATCAATAGTACTC…
TRINITY_DN25784_c0_g2	#N/A	#N/A	sp|Q8L829.1|	Probable E3 ubiquitin-protein ligase ARI5; AltName: Full=ARIADNE-like protein ARI5; AltName: Full=Protein ariadne homolog 5; AltName: Full=RING-type E3 ubiquitin transferase ARI5 [Arabidopsis thaliana]	1.16405	0.0224131	1.78516	1.29252	0.837711	3.70583	2.58189	2.38879	TCCTAGCAGGAATTAGATATCCCATATTTGTCTAGATTTATATTTATTTATTCATTAACACGCGTCTAGATATTACTTATCTACACAAAATGAAACCATAGCTAGACGCTGACCATTGACCCAATACATTATGCATTTTGTGTATTAAATCTAGACGTTGAATTACATATCCACAGCAAAACCATAGCTACAGCCTCGCTGCAATCAATCTTCATCTTCTTGAGTAAACAAGAAACGTGTAGAAGCGACAGGGTCGGCCTTCTCAGCGGCCTTGGCGGCATTGGCGGCGGCCGCCGTGGTGTCGACCTCCGTGAGGCCGTCCCGGAAGGCTCTGGCCAGGTTCTCGAAGTGGTCCCTGGTCACCATCGTCAGCCTCGACAGCTTCTCCCTGTACTTGGC…
TRINITY_DN32926_c0_g1	#N/A	#N/A	#N/A	#N/A	1.16323	0.00760579	1.73106	1.91293	1.89881	5.67105	3.58303	2.86655	CAGACATCTCTCTCCTTCTTCTCTCCTGACCCTTATCCTCTCGTTCTCTCCATCTACCTCGCTTGAGAGTCTCACAGGGCAGGCCGGCCCGATCCCATGCCTCTTCCGACGGCGTTGCCCGCCGGAGTTGGCTAGGGAGAGGAGCCCGGGACCTCCTTGTACATATTAGTTCTAGTTTTGAGTTTTCCCTCGTGGAGTATGGCGCTATGCCGGTAGCTAGGGGTGTGTCGCCGGAGCTTCCGGGCCGCATCTGGCGATTGCTGGTGGTTCTCCTCTTCTTCGTGGTGCTCCTTTGGCCGGAGTTGGAGGTGGTGGAGAGCTATACCGCCGGCGCCCCCAAGAATAAGCTCGGGTTTCCACCAGACCTGGTGGAGTTGGGTGGGGTACTCGGTTCTGGAG…
TRINITY_DN16094_c0_g1	#N/A	#N/A	#N/A	#N/A	1.16313	1.64827e-10	25.966	25.6953	19.2674	53.0046	51.6905	53.2103	AGGTGCAGTACTTTAAGTCCAGCCAATTGAAATTAGGTCGGATAGTAAATAAGCATATTCGAACTTATAATGGGACAAATGATCTAAAAGTGAATGAGGTTGGGACAGCTGCTTCATTTAAACGTGAGAGCAAATAAGCAGAATAAGTGTCCTTACCTGCCCAGCAGTTTGATTTGAGATGTAAATTTCAATGAAAAGTAAAACCACTGTCCAGATCACCTTGAAACAGCCATCAAAGGGCTGAGGGGGTAATTTAACCGGTTTAGGAAACCTGAGGGGGTTAAGTGATCCACTTCATACATGGGGGGTTCTCCGTTCCAACCCTGAAACCTTGGGGGGTATGTGGACTTCTTTCAAGTTCCAACCGTATGGTATTAACCCTAGCCACCTCTAAGATTT…
TRINITY_DN19247_c1_g1	XP_015623325.1	ent-isokaurene C2/C3-hydroxylase-like	sp|B4FVP3.1|	Zealexin A1 synthase; AltName: Full=Cytochrome P450 71Z18 [Zea mays]	1.16214	0.0237687	4.59814	1.91293	2.1222	9.20843	5.47993	4.2401	GCTGTTTATGGGAAAGAAGATTTTATACATGACTCGAATCATATATCAACTTCATCTTTTTACTAAAGTCAATTTTTCAAATGCAATTTTAAAACCCTCACATGATTGTCATTTTATTCTATAGCTAATAAATTATGATGTGCAATATGGATTCTCACGGCAACCCGCGGGTATCATCTAGCTAGTATAGGTAGCCTATATGGCCGTTTGTAGGGGCACACGAACAAGTGGGCGCAGGTGAAGACCATTTTTCATTCGGCTTGTCATGGTCACTCCCATCTCCTCTGTCATGTCCATCTCGCTCGGCGAGACTCCAGCTGGGAGCTCCCAGTCAAAGTGGTAGAGTAGAGAGGCGAGCATAAGCTCGTGGCTCGCCAGACCAAGCGCCATCCCTGGACA…
TRINITY_DN34376_c0_g1	XP_015627734.1	BTB/POZ domain and ankyrin repeat-containing protein NPR5	sp|A2CIR7.1|	BTB/POZ domain and ankyrin repeat-containing protein NPR5; Short=OsNPR5 [Oryza sativa Japonica Group]	1.16211	0.00846291	3.73261	2.01633	1.61957	5.89564	4.00457	6.50945	CGCACACAATAAATTTTTTTTAACCTCCAAATCATCACCTCTTAAAAATTCTCAAAAGAATCTTTTTTAGGGGACTCAAAAGAACATCTCACTAATTAGGAAAGCAGAGATTAATCTACACGCTAGCTAACAGACCAACTCACCAAGAAACTCTTGCAATTCACAACCCATGCATGCATGATCTCTTTGCAAAAGACACTAACCAACAGCCCAAAAGGATCATCTGATCATGCATTCCCAACGATCGATGTCCTGTAATAATGTGGATTTAAATAACATGTGATTAATTAGTTCTAAGCTTACAAGGAGATAGTAGAGCAGCCATGTGTCTCATGGAAAGCCATGTGGGGAGAACAAGGAGGACGGCCCTCCTTGCGCCGATCTGCTCCCGCCATCGTC…
TRINITY_DN5885_c0_g2	#N/A	#N/A	sp|Q00451.1|	36.4 kDa proline-rich protein [Solanum lycopersicum]	1.15947	0.0101411	2.32612	2.58504	2.45729	2.41441	6.42838	7.76356	GGCGTCGCCGACCTGGGCGCAGCGTTGTGTCTGTGCACCACCATCAAGGCCAAGGCGCTCGACATCAGCCTCGTGCTCCCTGTCGCCATCTCCGTGCTCGTCAACCAGTGCGGCAAGAACGTGCCCGAGGATTTCCAGTGCCCGGCGACGCCGACGCCAAGCCCTGTCACTCCTCCGACGCCAACACCGGTGACGCCGACACCGACCCCGGTCACTCCGACACCGACCCCGGTCACTCCCACACCGACCCCTGTCACTCCGACACCGAGCCCAGTAACTCCGACACCGTCACCTGTCACTCCGACACCAAGCCCAGTAACTCCGACACCCACTCCGGTGACGCCAACCCCAGTGACCCCGACGCCGTCGTCGCCGACGGGCCAGTGCCCCGTGGACACG…
TRINITY_DN21946_c0_g1	XP_015641204.1	monocopper oxidase-like protein SKU5	sp|Q9SU40.1|	Monocopper oxidase-like protein SKU5; AltName: Full=Skewed roots; Flags: Precursor [Arabidopsis thaliana]	1.15912	5.80261e-05	21.9088	11.9946	12.1747	33.0717	28.2427	41.1469	GTGTGAAGCAAGCTCAGGCACAGCTGTGAGTGAAGTGAAGGTGGATGCGTTGCTTGCCTCAAAACCCTCCCAAACCCCGCTCCCTCCCTCCCTTGTCTCTCTCCCCACGCTACCACACAGAGAGAGAAAAGCAAAAGAAAAGTGGAATCCCAAGAATCACTGCCACTGGACTGGACTGGGAAACCAGCAGACACCCGAAGCGAAAATGGCGGCGGCGGCGCTGCCCCTCCTCCTGCTCGCCCTCGCCGCGGCGGCCCTCCTGCCGGCGCGGGCCACGGACCCCTCCGTCTTCCTCGACTGGGACATCTCCTACATCACCGCCTCCCCCCTCGGCGTGCCACAGAAGGTGATCGCAGTCAACAAGCAGTTCCCCGGCCCCGTCGTCAACGTCACCACAAA…
TRINITY_DN7935_c0_g1	XP_015638705.1	50S ribosomal protein L12, chloroplastic-like	#N/A	#N/A	1.15894	9.47487e-08	67.7279	44.8763	54.0044	144.022	106.911	114.901	GCTGAATCTTCAGATGAATTTGGCAAAATGCCGGTCAAGTGCTAGTATGCCATTAGCGAACTGTCGAAAGTGAAATTTGAATTTTCAAAGTCTTCAGGCTTTGCCTTAGCACTCGTGTATGGAGGACAAAGCTACGGAAGTAGACTCGAGTTCCTGCAACTGCGCTTACCGTAACCTGACCTCTACAACACTGCAGCTACTCTGTCCGACACATCGATTTCCCGGGTCTTCAGATTAATTTCACATCGACCACCAGGCCAACCAACACGGATCACGAAATCCAGAATGAACAAACACCACAATGTGGTTGTGCGTGCCAATCCATCTGAACTCAGCTGGCCATCATCGAACTGAAGAAAAATAAACAGAGTAGAAAGACGCAGAATCTTGCAACCGGAT…
TRINITY_DN5277_c0_g2	#N/A	#N/A	sp|Q5VRL3.1|	Superoxide dismutase [Fe] 1, chloroplastic; Flags: Precursor [Oryza sativa Japonica Group]	1.15807	2.89943e-09	10.711	10.03	9.10313	23.8633	20.0755	21.9171	TCCGCTTCGTCTCCTTCCCCCAATTCTCAGTCAGCCACCTTCCTCTCCCCCCAAGCTCGCGTCCATGGCGTTCACCACACCGGCGATGGTGGGAGGCGCCGTCCTCTCCCTCGCTCTCTCCGCCTCCTCGACCTCCAGCTCGGCCTCCTTCCTCCCCCTCTGCGCCGGCGGCGACTTCCGACGGCGCCGCTTGGCCATCCCACGGAGAGGAGGCGCCAGGGGACAGAGCTGGAGAAGATGTAATCTCCACATATCTCATTGTGCCGGCGAAGCGACCGCAGTGACCGAGGACGGTTCACACAATGCTGTTACCGATGCCGGTGCTGACCAAGCTGATGACACCAATGGTGATTCCACGGATGTGCCTGAGTCCCTGAACCCTGACGACGTTTCTTCGGT…
TRINITY_DN6477_c0_g1	#N/A	#N/A	#N/A	#N/A	1.15625	0.00189895	1.93609	1.46727	1.46209	3.61094	3.54668	3.57184	CTTCGACGACATAATATCAAAATGTAGTAGAGACATTATGGATGCACATAGTCAGACACAGAAAGAAAAAAAAACATGGTGACACCAAAGCATTGGAAAAAAGACATAACTATGACACCAAAGAAAAGCAGAAACATGATTTTTCTTTCTAGGAAGAAACCTGCTTTTTTAGGCGATGAAACAGTACTTCATGTGATCCATAATAAGTGCCGGAGTTTAATTTATAATAGTTCAAAACTTCAAATTTGAACTAAACCTCGGACACCTACTTTAGATCGGAGGGAGTAGATTTTTTGAAGTGGGGAATAATACAAGTCAGGTAATCAAACCTCTATTCTCATAAGCAAAAAAAAACCAAGTGAGGATTTCTGCTGTGCTTTTTTTCAAGAAACTGTACCA…
TRINITY_DN7658_c0_g2	XP_015648957.1	myb-related protein 306	sp|P81392.1|	Myb-related protein 306 [Antirrhinum majus]	1.15437	0.000169063	2.5966	2.01633	2.56898	4.43577	6.27031	5.13589	GCGCTAGCTGTCTACTGTTACAACTAGTATAGCTTGGCCTCGCCTACAATGGAGTGGACTCATGGTCTCTCCTAAATAAAGGCCAGTCAGCGCTACGTAGATAGTACTCTCCGTGTGTGTATAAATAAACCCCTTGGATCCTAGCTCATCTTATCCATCCTTTAGCCATCATCAGCTCACACAGCTATCTCATCTCGCACAGCGCAACGCTGCTGATCGCCGGCCCCTAGCTACCGGCCGCTAGCTCTCGATCCGTTCAGTTCGTGATCGATGGGGCGCCCGCCGTGCTGCGACAAGGAGGGCGTGAAGAAGGGGCCGTGGACGCCGGAGGAGGACATCATCCTCGTCTCCTACGTCCAGGACCACGGCCCCGGCAACTGGCGCGCCGTCCCGGCCAAG…
TRINITY_DN11808_c0_g1	XP_015613334.1	probable cytokinin riboside 5'-monophosphate phosphoribohydrolase LOGL10	sp|Q7XDB8.1|	Probable cytokinin riboside 5'-monophosphate phosphoribohydrolase LOGL10; AltName: Full=Protein LONELY GUY-like 10 [Oryza sativa Japonica Group]	1.15245	0.000335419	14.2813	9.09934	7.20432	14.9356	26.662	27.053	CCATCGGCAAGAACCAACAAGCCCCTGTGCGTTAGTTTCTACTAGTGCGCGCGCATTTGCACTAGCTAGCAGCGCTCGCACCTAACCACCACGACATTCACGCTTGCTCTGCTGGCTAGCTAGAGTGATAAGTAGAGAGAGCCGAGAGGAGAAGAAGGTTGGAAGGGGAGGATGAGGCAGTCGAGGTTCAAGAGGATCTGCGTCTTCTGCGGCAGCAGCCAGGGCAAGAAGAGGAGCTACCATGATGCCGCCATTGAGCTCGGCAACGAGCTGGTGGCGAGGGGCGTGGACCTGGTGTACGGCGGCGGCAGCATCGGCCTCATGGGGATGGTCTCGCAGGCAGTGTACGACGGCGGCAGGCACGTCATAGGTGTCATTCCCAAGACTCTCATGACCCCA…
TRINITY_DN32023_c0_g1	XP_015624615.1	calcium-dependent protein kinase 6	sp|Q6K968.1|	Calcium-dependent protein kinase 6; Short=OsCDPK6; Short=OsCPK6 [Oryza sativa Japonica Group]	1.15244	1.06131e-06	3.67851	4.13606	5.47695	8.13936	10.8519	10.2121	CAGAGGTCGTCGTCGTTCGTCCCTACCATCGCTCCCCACCGCTAGCTCCATTAATTCATCCTTCGTCGATCCATTGACCCGCCGCTTGCTGCATCCATGGCCACGTCCGTGTCCGGCGGCCATTGACGACGTCGATCGACGATGCATGGGCAACTCCTGCCACGGCTCCACCACTCCCGCCACCTACGCCGCCGCTGACCTCTCCTGCTACCCGCACTACCGCACCAGCAGCTCCGAGGACGACGGCGACGAGGCCCTCATCGAGACCCTCGAGCGCGCGCCGCACCGGAACACCATCATGCGCGGCGGCGGCGGGCACCAGCACCAGCTCTCCTCGCCCACGGCGGTGCTGGGCCACCATACGCCACCCCTCCGCGACCTCTACGCCCTCGGCCGGAA…
TRINITY_DN6699_c0_g1	#N/A	#N/A	sp|Q8RX78.1|	Ubinuclein-1; Short=AtUBN1; AltName: Full=Ubiquitously expressed nuclear protein 1 [Arabidopsis thaliana]	1.15119	0.00613032	6.18152	2.17867	4.23044	6.65309	12.9131	8.35956	CCGTCGACTCACGCGTCGTCTGCCGTTGTTGATTGAGCCTTGAGCGAATAGCCTCATCGCTCTCGCCCGTCGTCCTCCTCCTCCTCCGCCCCACCCACCTGACAACAAGTACCACCACCACCCCGCGCACCGCTCCAGCCCACCGGCCCTCCTCCCCTCCCGCCGCGACCAGCTCCTCCCGCCCTCGCCGGTCCCGGACCCCCCCGATCCGATGCGCCAAGCCCGCTGATCCGAGGCCCCAACCCCGCAATTCGCGGCGCCATGGACGATCCCGCGCCCGCCCTGCCCCTGCGCGCCCCCGCGCCTCCCCACCCCGCCGCCGCGGAGCCCGCCGCGAGGGCTCCCGCTCCCGCGGCGCCCGCCCACCCGCCGCCTGCGCCGGCCGCGAGGCAGATTTTC…
TRINITY_DN33761_c0_g1	#N/A	#N/A	sp|Q05736.1|	Pathogenesis-related protein 1; Short=AOPR1 [Asparagus officinalis]	1.15068	1.05783e-10	23.2509	17.098	21.4404	36.6378	46.2549	53.6343	TTATAATCAGAAGAATGGCTCCCACCGACAGCTGGAGCCTGGAGTTGGAGGCGCGGGTGTCCGCACCACGCAAGTCCCGGGCCACCGTTATGGACTGGCACCTTCTGGCACCCAAGCTCGCCCCACACATCGTCGATAGCGCCCACCACGTTGAAGGAGATGGCGGCGTTGGAAGCGTCAGGCACTACAAATGTGGCTCAGGTACGCATACCACATATATGGTATAAATAAATGTCACATGCTGTCTGGCACACATGTTCAAATCATAACAAGTACATGAACCTGCAGCTGTGCCCTTCAACTCCATGAAGAAGAAGATTGAATTTCTCGATGTGGACAAGTGCGAGTGCAAATACACCATTGAGTGTGATGGCGTTGAGACATCTACGTGGTACATCA…
TRINITY_DN794_c0_g1	XP_015631135.1	pentatricopeptide repeat-containing protein At5g46580, chloroplastic	sp|Q9LS25.1|	Pentatricopeptide repeat-containing protein At5g46580, chloroplastic; Flags: Precursor [Arabidopsis thaliana]	1.14957	1.13376e-13	19.9538	21.7143	24.4461	51.9838	47.2312	45.1666	TGGCGGGAGGCTTTTCATCCTTCCTTCCTTCCTTCCTTCCTCGGCGACGCCAACCCAATCCCAACTCCACTCCTCCACTTCCTCCTATCCACCTCGCCCGCCCGGCCATGGCGCCGCTCCCGGCGCCCACCGCCGCCTCCGCCTTCCTCTTCCACGCCGCTCCCCGCAACCACCTCAAGCCCAAGCCTTCCTCCAGACCCACCACCACCACCCTCTGCGCCGCCGCCTCCCCATCCCCCACGCCCTCCCTCGCCGACCAGCTCCAGCCGCTCGCCCGCACGCTCCTCACCGACAAGCCCACCCCCTCCGCCGACAACCCACGCCCGGAGCCCACCTGGGTCAACCCCGCCAAGCCGCGCCCCACCGTGCTCTCCCTCCACCGCCACCGCCGCCGCCCGG…
TRINITY_DN747_c0_g2	XP_015650751.1	multiple organellar RNA editing factor 9, chloroplastic	sp|Q9LPZ1.1|	Multiple organellar RNA editing factor 9, chloroplastic; AltName: Full=RNA editing-interacting protein 9; Flags: Precursor [Arabidopsis thaliana]	1.14917	2.202e-09	24.0185	30.1933	32.6149	73.3867	56.2747	59.0628	CGGCCAGGGCCTTCGCCTTCCCCAACTCGCAAAACCTCACTCAGCGGCAGACGAACGCACGCTCGCTCCAATGGCTTCCCTCCCGACCGCCGCCGCCGCCGGTCGCGTCGCGGCCAGGGCCTTCGCCTTCCCCGCCAAGCCCTCCGCATCCTCCTTCTCAGCCGCGCATCTCCCCCGCGCCGCAGCCGCGGCGGCGGCCTTGTCAGCCATCGCCATCGCGCCGGCGGGGGGCCTCCGGACGCGGCCGAGGCCGACGGCTGCCAGAGCGGCGCCCGGTAGTGACCAGAGGGAGACGATACTTCTCCCCGGGTGCGACTACAACCACTGGCTGATCGTCATGGAGTTCCCCAAGGACCCCGCCCCCACGCGCGAGCAGATGATCGACACCTACCTCAACAC…
TRINITY_DN19829_c0_g1	XP_015615805.1	serine carboxypeptidase-like 7 isoform X1	sp|Q8VZU3.1|	Serine carboxypeptidase-like 19; AltName: Full=Protein SINAPOYLGLUCOSE ACCUMULATOR 2; AltName: Full=Sinapoylglucose--choline O-sinapoyltransferase; Short=SCT; Contains: Serine carboxypeptidase-like 19 chain A; Contains: Serine carboxypeptidase-like 19 chain B; Flags: Precursor [Arabidopsis thaliana]	1.14882	0.034799	1.02782	1.03402	0.558474	1.79677	2.16036	1.85131	GATAACCCTTCAGATTAACCGTTGGGGTTATTCCAGCTTCAATATCTTCTGAGATCTTCTGTGCGATGAGTGGAACGAATTTTCCCGCATGCGAGGCTCCTCCGACATAAAAAGGATTTGCGAGGTAATCTGGGTGCTCGGTGAACCACTTGGTGAGGAACGTTTTAACCTGCAGTGAAGAAGAGACCTCTCCAACATCATATCCTTTGGGGTTTCGGGAGAATGAAAACCCGGCGCCGACGGGCGAATCGAGGAACAGAACGCTGGCAGCCTTAGTCCAGGAGTAGGGATGGTGGTGAAGGCGCGGCACGGTGGTCGTCTCATTGTAAGGCTCGAGGACGAACCTCAAGGGGCCCAGCTGTAACAGCAACGCCTGGAGCACGGTGCAGCGGTCGCCGC…
TRINITY_DN31883_c0_g1	#N/A	#N/A	sp|P42764.1|	Jasmonate-induced protein homolog [Atriplex canescens]	1.14508	1.75443e-10	258.7	221.603	285.981	399.825	590.032	699.121	ATTTGGATGGGTTCGCCATGTCAGGCACGTACGTGACAGGTGTCAAGGCTGCTGTGGTGTATTCCGCCAAAAACAAAGATGGTGTTGAATGTGGATGGCTCCTTGCCTTTAACGATACCAACAATGCTGTTGGAGTGAGGGTATTTGCTGAATGTGGCCTTAAAGATAAATTCCGCAACATCAATTGGGCACAAGTTGAACAGAAACTGGAGAAAACTGGGACAATTGCTAAGGCGCATGACTTGGAGACTGGAACCTCACTCTATGCTGGCATTTGTGGCCCTACCGGGAAATCTGCTGCTGGTGCAGTATTCCTTGGTTAAACATGCTTGAGCAATAATGTACTAGATCTGGTGGAGAATTAAATATTGTAATAATGATGTAACCGTGTTGCTAGTA…
TRINITY_DN24824_c0_g1	XP_015614047.1	UDP-N-acetylmuramoyl-L-alanyl-D-glutamate--2,6-diaminopimelate ligase MurE homolog, chloroplastic-like	sp|Q94LU9.1|	UDP-N-acetylmuramoyl-L-alanyl-D-glutamate--2,6-diaminopimelate ligase MurE homolog, chloroplastic; Flags: Precursor [Oryza sativa Japonica Group]	1.14384	1.17528e-05	2.97527	4.39457	4.41194	7.91701	7.95644	9.91347	CTAGGGGGCAACTGTTATTGTCAGAAGAATTCAGAAAAACCTACACTTATAAATGTCTCATGTCTTCCATTTGCCTGTAGATTTTCACCCGGGAAAAAATCTGCATCACTGATAATCACAGACAAAATTTCAAGGCCATCTATTTATCTACTTTCCAGTAATCATCAAAGATAATCATAAGCTAATTATTCGTTAGCAGTTAGCAACCAAGGTCAGAACCTTGAGCACAAGCTGGGTCAGATTTCTTGCCTGGCTCGATCGGCTAGCCTATCTTTGAGAAGCTCATGCTAGCAAAATTGGGAATGCATTGCCGCTTCATAACTGGAAAAAGAAGCTCAGACATCTTGGGTACATCACAATCAGTGGCTTTCTGGTAACCGCCATGGAAACTCTGAGGTG…
TRINITY_DN6682_c1_g1	#N/A	#N/A	#N/A	#N/A	1.1432	4.0486e-08	6.70788	9.77145	11.4487	18.08	20.8132	22.0366	ATTTAATCCCTGCACATATAATTCACAAAATAGATATATATTTCCAGATACATATATAGCACAATATATAGACATTTGCACATCATCAACAACAAAGTTCAACCACTAATAGTCCAACAAAGTCCATACATAGAATGTTCCATACAATAGTCCAACAACAAAGTCCAACAACAAATTCATACATAGAATGTTCCAAGTCACACAACAAAGTTCATACAAGCAACGTCAACCTTCGCCACTTCCTTATCCTTCGTCACTTCCTTGTCCTTCTCCACTTCCTTGTCCTTCTCCACCTCCTTGTCCTCCTAGAAACTGATGCAGGCTCCGGATGATGCCCGTATTGTTGATGGTCAAGCCAGGTGTCAGCGGGCTCTGACTTGGCGCTCGCTGGAGGAGCGC…
TRINITY_DN30554_c0_g2	#N/A	#N/A	sp|Q94EH2.1|	Chloroplastic import inner membrane translocase subunit TIM22-2; AltName: Full=Hypothetical outer plastid envelope protein of 20 kDa; Short=Hypothetical protein 20 [Arabidopsis thaliana]	1.14157	0.045902	1.08192	0.620409	0.781864	2.07751	1.47537	1.85131	TTCTGTGCAAACATTTGCATTTGTCAACATAGTGCCCTAGTTGTCCTTTCTCATGTAGGCGAACACATGCAGTGGTTGCATAACAGCTAAAACGCCAAACCAAATTTACATAAATTTGGTCTTCAATGCCTGGAAGCAACTCTACCACGAAGTTGACGTGTCCTAAAGAAAAATTTACATATGCTAAGGAAACCGGTTTATCGAATATAGAGGATCTCTCTCTATATATATGTATGATGTTGTCTAGTGCTTAGGCTTTACTAGCATCTGGCAGCACGAAGATAAAGCATCTGAAGCATCAAGAATTGGTGGAAGCATGAAGGGCGGGAGAACACCACGTTTCTTGTGGGCAAAGGTCAAGGCGTTCCCGCCGAGCACGTGCGCCATCGCAGCCTGCTG…
TRINITY_DN8797_c0_g1	XP_015640067.1	uncharacterized protein LOC4339629	sp|P51373.1|	Uncharacterized protein ycf23 [Porphyra purpurea]	1.13801	0.000381529	21.9629	12.3565	12.6215	43.4032	26.0824	32.1889	GCCCCCGTTTCCGGCGGCGACGTCGGCGCCCGCGACGGCGCGCTCGCCATCCTCGCCGGCGGGGACGAGGCCGTGGTGGCCTGGCTCGCGCCGCTCCTCGCGCATCTCGGCAGGCCCACCTACATGGGCTCGCCCGGCAGCGGCCAGAGCAGCAAGATCGCGAACCAGATCGCGGTCGCCGGCGCGGTGGTCGGCCTCGGCGAGTCCCTGGCCTTCGCCGACGCCGCCGGGCTCGACACGCGGCAGTTCCTCGGCGCCATCTCCAAGGGCGCGGCGGAGTCGCGCGTCATGGACCTCTTCGGCGAGCGCGTGCTGAGCCGTGATTTCGCGACTGGGGGCGCCGTGCGGTACATCATCAAGGACCTCGGCATGGCGCTGGAGGTCGGGGATGGTCAGGAG…
TRINITY_DN44715_c0_g1	#N/A	#N/A	sp|Q9FJ45.1|	GDSL esterase/lipase At5g45910; AltName: Full=Extracellular lipase At5g45910; Flags: Precursor [Arabidopsis thaliana]	1.13782	9.90537e-06	4.48995	2.99865	4.07686	8.4785	8.2199	8.42048	CCAGTGCATCTTTTTCTTTCTTAATTTCAGCCTAGGTACAAGGTGTCCTACTCCAAAAATAGAACTCCGTATACACCAGAACATTCCAAATTCAACATATAAATCTAGCTCATTATCTGAAAGAAAGATTGCCAATTAATGCAATTGCATATAGTTAGTCACTTGATAAGGTACATATACATCGGTCACTTCATTATGAAGTGCTCATTGAAAATAAAAAGGTACTCAATACAAGTGTTGAAATAGATGATTGAAAATCCATGCATGGATGATGCATCCCATTTTATTTATGATAACCTTTTATACAGATACCAGCTTGGATCCGCCCTCGTTTACGCCGAGTCCATGTCAATGGCAAAGTAGTTGTACGTCGCCCCCATCAAGTGATTGTGCATGCTT…
TRINITY_DN709_c0_g2	#N/A	#N/A	sp|P42764.1|	Jasmonate-induced protein homolog [Atriplex canescens]	1.13363	9.6694e-13	703.912	637.285	853.955	1201.52	1694.87	1889.95	AAGCAAAGATACAATGCCATTGGATGTCATAATTAGACAAACTAAACATTAATAAACATACACACATAGATCATAGGACATTTATAATAGATAATGATCTGGTGGATCTTGATATTATATATTGAAGAGCAGCCCTTCTGGCCTCTGCACCCTAAGGTGTACCCGGCCATTATTATTACAAAGTGCAAACAAAAAAGATAAACATGAAAATAAAATGTAGTATGTAGCAGATCACACATGATTGCTACAGGCAACACAGTTGTGAGATTATTACAATATTTAATAGTCCACCAAATCTAGTACATCCTTGCTCAAACTTAGTTAAACAAGGAATCCTGCACCAACAGCAGATTTTCCGGTAGGTCCACAAATGCCAGCATAGAGTGATGTTCCAGTCTC…
TRINITY_DN21649_c0_g1	#N/A	#N/A	sp|D9J100.1|	Anthranilate O-methyltransferase 3; AltName: Full=Anthranilic acid methyltransferase 3; AltName: Full=Benzoate O-methyltransferase; AltName: Full=O-methyltransferase 3; AltName: Full=Salicylate O-methyltransferas [Zea mays]	1.12986	8.74301e-05	73.6244	31.7443	43.0025	99.0468	104.33	119.977	TCTATTACGATGAAATATGTGTAAAACTTCGATGAAACTGCATTGAAAGTGATTATCACTTGTGAATTACGATAGCACACATCAAACAGTACACATATTTCATCGTAATAGAACACAGATACATACAAGCACACCCGACTCACAGGAATCAGGTCGTTGGACAATAACATGTTCAGAGCTCGAATATAACCAACATAGATGTAACGATTCAGTAAGACCCATACACATTTATTCATACAATACACATTTAACATAGATATATGTTATCCTTTCTTCAGGGACAAGACTATGATTGAGTACTTGGTCTTCTCCCTCTCAAGGTGTTCAGCAACGTTATGTGCGTACTTATTGAAGAGGTCATCGAGCACAGATTCACCGAAATGGATCCCAAAAAGAGGC…
TRINITY_DN35521_c0_g1	#N/A	#N/A	sp|Q6RYA0.1|	Salicylic acid-binding protein 2; Short=NtSABP2; AltName: Full=Methyl salicylate esterase [Nicotiana tabacum]	1.12883	0.0484022	0.703245	0.723811	0.781864	1.45987	1.42268	1.91103	GGGGCCTGAGCGTCGCGCTCGCAGCGGAGCTGTTCCCGGAGAAGGTCGCCGCAGCGGTGTTCCTTACTGCCTTCATGCCGGACTGCGTGTCTCCGCCATCGGAGGTGATTCTTAAGAATGTTGCCCGCAGCACTTACACACCGTTGGACAACGAGATGAGACCCCAAGATGCAGAGGGAAAACTCCCATCTTCCTTCATGTTCGGGCAACAGTTTACAGAACAACTGCTGTATCAGTTGTGCTCGCCTGAGGACCTCACACTTGGGAAATCTCTCATGCGAATTGGTTCACTCTTCCTGGAAGACCTGCAAACCCAGCCGCCATTCACCAAGGATCACTATGGATTAGTGCGTAAGGTATATGTGGTCTGTAAGCAAGATAAGACCATTACCGAGGAGC…
TRINITY_DN32092_c0_g2	#N/A	#N/A	sp|Q82XQ6.1|	30S ribosomal protein S6 [Nitrosomonas europaea ATCC 19718]	1.12677	2.69193e-07	20.7728	21.1973	19.7141	54.9137	38.9918	38.3401	AATAAACTTGTGTTAGTTTCTTAATTTTGTTTTATATAACCCACACTATGGTATTTGGGATTTTGATACTTTTTAGAACAGGAAGGTGCACAAAAGAAGGCATCTACAGGGTAGTGATCATACCGCATAATTCTAAAACAACAACAGCTCTATATCTAGGGAGAACGCCAAATGAGCTCATCTCACTAATCATATCATCATAATAGCTGGCGTAGTCTGGTACAGGGAAAACACCTAACTGTAGTTACTTCATCATACAAGTCTTCCTTTGTATAAGAACTAATATCAGACTTATACTACATGAAAACCATAGGTAGATACAAATGCTACCTTAAGACCTTCCCCATTGTATACTTCTCCAGTTTAATTTTCCTATTCCTTCTTCTCAGGTCTTCGGCG…
TRINITY_DN9381_c0_g1	XP_015639468.1	GTPase ERA-like, chloroplastic	sp|K7UTH7.1|	GTPase ERA1, chloroplastic; Short=Zm-ERA1; AltName: Full=GTP-binding protein ERA1; Flags: Precursor [Zea mays]	1.12461	0.000148454	3.46213	5.22178	5.4172	11.9597	10.2222	7.94272	ACTTTGAGCGAACAGATGAACAAAGGTGAAACCCAACCCGAGAAGGCTAAACAGATTTTAGGATCTCACACTACACCGTGATGATTCATGGGAGCAAAATGTTCGCAAAGTAGCCAATGGAACTTCACTAGACAAAAGAAGCACGTTCCCCATTCAAAAAAAAAAAAGACAGGATTCAGTTGGCCTAGCACCACTGCAGACTATCTCCTATCTCTGACAGAACAGAGCTGGAATGTGATTTAGATGCAGAAACAACGACCCCATGATATACCAGACGTGCATCAAAATTTGGGAAGAGTTCCTGACTAATAACTGATCTAATTTGAACACCTAAATACCTCACTCAGCAGGGGGGAAAAGAAAATTTCAAAAACAAGCTAGTTCCTACTCTCATGGTCT…
TRINITY_DN21773_c0_g1	XP_015624561.1	uncharacterized protein LOC4327631	sp|P05100.1|	DNA-3-methyladenine glycosylase 1; AltName: Full=3-methyladenine-DNA glycosylase I, constitutive; Short=TAG I; AltName: Full=DNA-3-methyladenine glycosidase I; AltName: Full=DNA-3-methyladenine glycosylase I [Escherichia coli K-12]	1.12286	0.00401924	3.24575	1.34422	2.56898	4.26732	5.16378	6.03169	CTAACTTGCATTGGTTCAATCAGAAAGGCAAGGACTGTACACGGACCAGTTAATCACACAAAACGACTATACATACACCAAAGCAGTGGTACCAGCACTCAATTACATGTACTGACGATACGTACCTACTGGCAGTGATCAACAAGCAAAGCCTCGATCTCGGCTAATTAGGGGCGGCACGTAATTAATCTACACGTACCGACCAAGCACACATACACACACAAAGCATCAACACTCACATTCCGTATACTACTGCTGGAGCTGTGGGCCGAGGCTATCTCGTATTTTCTCTCTTTGAGATCATTTTTCTCTGTTCTTTTTGGAGTCCGATTGCCCGTCAGATCGATTGACCCATGTTCAAGCCGCGTCGGAGGAGGAGGAGCTGGAGCAGACGCGGTG…
TRINITY_DN1258_c0_g1	XP_015613814.1	tyrosine decarboxylase 1	sp|P54769.1|	Tyrosine/DOPA decarboxylase 2; Includes: DOPA decarboxylase; Short=DDC; Includes: Tyrosine decarboxylase [Papaver somniferum]	1.12274	0.000142821	20.4309	10.8396	11.5135	22.7297	33.1868	37.6724	CACACAGGAGGCGCGCACTGTTTCATTGCGCGCAAAGCCTCCAAGACTACATGTGTGTGCTGTCCAAAGTGGCAAAGTAGGAGCTTTTATTTAGATACTTTGGTGTTGTGAACTTCCTTCGGCATGGGGAGCGCACCACCTCATGACGCGCTATTGCCACTTGATCCCGAGACATTCGCCGCGGAGTCGCGCCCGGTGATCGACTTCCTAAGTGGCTACTACCGCGACGTCGACAAATACCCTGTCCGGTCCGCCGCCGAGCCAGGTCGCCTCCGCACGCTTCTACCAGACACGCCGCCCGAACACGGTGATCCGGTGGACGTCATTCTGGAGGACGTGCAGCGACACATCGTCCCCGGACTGACACACTGGCAGAGCCCCAACTTCTTCGCCTACTTC…
TRINITY_DN2886_c1_g1	XP_015622802.1	7-deoxyloganetin glucosyltransferase	sp|F8WKW1.1|	7-deoxyloganetin glucosyltransferase; AltName: Full=Genipin glucosyltransferase; AltName: Full=UDP-glucose glucosyltransferase 2; Short=GjUGT2; AltName: Full=UDP-glycosyltransferase 85A24 [Gardenia jasminoides]	1.12252	4.42252e-11	15.6272	18.2752	15.224	29.266	36.6544	40.7641	GTACCCGGCGCAGGGCCACATCACCCCGATGCTCAACGTCGCCAAGCTGCTCCACGCCCGGGGCTTCGATGTCACCTTCGTCAACACCGAGTACAACCAGGCTCGCCTAGTCCGGTCCCGTGGCCCGGCCGCGGTGGCCGGCGTCCCAGGCTTCCGCTTCGCAACCATCCCCGATGGCCTGCCCCAGTCCGACGATGACGACGTGACGCAGGACATCCCGGCGCTCTGCAAGTCCACCACGGAGACCTGCCTCGGCCCCTTCCGCCGCGTTCTGGCCGAGCTCAACGCCGATACGGCACACCCGCCCGTTACCTGCGTCATCTCCGACGTCGTCATGGGGTTCTCCATGGAGGCTGCCAAGGAGCTCGGCCTCACCTACGTCCAGCTCTGGACCGCCAG…
TRINITY_DN12467_c0_g1	XP_015631369.1	photosystem II D1 precursor processing protein PSB27-H2, chloroplastic	sp|Q9ZVZ9.1|	Photosystem II D1 precursor processing protein PSB27-H2, chloroplastic; Short=Psb27-H2; AltName: Full=LOW PSII accumulation 19 protein; Short=LPA19; AltName: Full=Thylakoid lumenal protein PSB27-H2; Flags: Precursor [Arabidopsis thaliana]	1.11899	1.22927e-08	7.41112	8.42723	8.7122	19.2591	16.5452	16.7215	CCGACTTTCAGGAACTTCGAGCACCCGCTAAAAGAAAAACTTCGAGTAGCCTCTCTTGCAGATAAGGCAGGCTTCGTTTCTGCCTGCACCGCGTATCCACCTCGAGGCAACCAAAGAAGGAGGTAAGAATCGGCTGGTTTTCGACTCTTCTGTGCAGGGAAGCAATGCCTGCGCCTCCTTCCTCGATGTCCCTACTGAGCAGATGCTGCTCGTCGTCGCCGATGCCGAAGCATCAAACTGTGGACAGCAAGCGGCAGCCTATCCGCAGAGCGCGGCTGCTGCTGACCCGGAGGGCGACCGCGTTGTACCTCCTCGCGGGCGCCGCGGCGACGGCGGGTCGCGCCAGGGCGGCGGAGGAGGTCGAAGGCGCCGGCGGCGAGGGGGTCGTCGGGGCCATCA…
TRINITY_DN3065_c0_g1	#N/A	#N/A	sp|Q0JA29.1|	LRR receptor-like serine/threonine-protein kinase FLS2; AltName: Full=Protein FLAGELLIN-SENSING 2 homolog; Short=OsFLS2; AltName: Full=Protein FLAGELLIN-SENSITIVE 2 homolog; Flags: Precursor [Oryza sativa Japonica Group]	1.11862	0.000532494	21.7189	28.2385	24.6259	25.5719	70.3423	67.5328	TGTTCCCTTTATCGAAAAAATGAGTGACCCCTCCTAAGCAACTTTTTTTGTTGACCCTAAAGAGAACAATTTGGCAACAACTCAAAAGATTTAAGTTTTATGTGCCATGGAGGACACCGATCGCATAGAATTCAGCATGATGTTTAGAGACCATTTGTACTCTTTTTTGTTGGCTAGTTTATGTTGCAACTTCGTGCGATCCATGAGATGTAATATTTTAACACTACAATTTTGCAGTAAATAAGGCCGTGTGCATCATTTTGTGTGATCACTTTGATGCGGAAGCTCCCCATTTCGAAAAAAAGTACCATGGAGGAAACGCTGCAACTCGGTTTAAAAAAAACGCTGCAACTCGGTTTGGTTCTAGTCTCCTCCACACACTCTGCTGATCTTGAGCAG…
TRINITY_DN9832_c0_g2	#N/A	#N/A	sp|A5GI62.1|	Ribosome maturation factor RimM [Synechococcus sp. WH 7803]	1.11829	4.42278e-13	11.7388	12.6667	12.7332	26.7269	27.6631	25.3212	GGCCCAGCGATCCATCCAGGCACGGGCCGCCGCTAAAACCCCGGCCGAACCACCTTCCTCCTCTATCCTCTTCCTCGTCTCCGACCGGCGCTGCCAATGGCGTCTCCCGCCTCCGTCTCCTCCTCCACCTCCGCGCCGCTTTCCCTCTCCCTCCCGCTCCACCCGTCCCCGTGCCGCCGCCTCCCGGCGCTGCTCTCCCGCCCACCTCCCCGCCGCTTCGCCCTCGCGCCGCCCCGCCCCGCCGCCGCGCTGCTCTCCAGCCCAAGAAACGCGCAGCAGGAGAATGAGGACGCGGAAGACGAACACGAACACGCAGAAGAGGATTCCGATGAGGAGGAGTATGAGGGGGAGGACGAAATGGTGGAGGTTGGGTACGTGAGCGGCGCGCACGGGGTGCGC…
TRINITY_DN20714_c0_g2	XP_015627957.1	uncharacterized protein LOC4334632	#N/A	#N/A	1.1156	1.45492e-11	11.306	12.4599	14.2969	28.4675	26.2405	26.5156	TTCATGACACATTCCAAAGCACCTGTCAGATTGAAATAAAGAACTTAATAACATGAAGAACAAGACTGTGAAAAATCATTTCATGTACCTAGTAATTTAGGGGTAATTGGCAAAGTTCATTTGATTGATCGGAAGCTAGCTGGTGGAGAGAACTCACCGGTTAGTTTTTATGGAAGCTCCCAATGCTAACTATTTTGCCGTGTTGGTCACTCAATCAGGTGGTCTACAACAGATCCATATATTGAAGTGCTTGATTTATACCTCCAGGAGGTAACTGATAAAACTACTGATGCTGTGGGTCTGCAGTGCACTAGATGCCTGCTCATACATGAAAAACAAATGTGAGAAACCTTTCTCTCGGAACAGAAGAAAATACGACAACTAGAATATGCCTATGAA…
TRINITY_DN7465_c0_g3	#N/A	#N/A	#N/A	#N/A	1.11409	8.03552e-05	2.90062	3.1248	3.93948	8.02762	6.86414	6.35	TCTCGCTGCCATGCGGGCCCAATTAATCCACTGTCTTGACACGTCGTGCAAGTGGGGGACACACGTCCTCCGCTTTTTCTGGCGCACGCACCGTAACTTCCCCAACATTGAATTACTTTTTTACCCTTGTTGCCACGTGGCTATCATCTGTCACACATTTTCCTTATCCAACGGTTCGTCGTTTCACCGCACCCCTATATAAGTTCGTCTTCTTCCTCCTTGGGCACTTCCGCTCGCGCCGTCCTCCTGCTCTCATCTGCAAACTTCCTCCTGCGACCCACAGCCACCTAAGCTCCTCGTCTCCAAGCTGCGAACCTTGCGCCATTGTTGATGCCACCGCGTCGATTGACGAGGCACAGCACGCCGGAATCCTCCATGGCCGCCGTGGATCTGGGGACA…
TRINITY_DN7434_c0_g1	#N/A	#N/A	sp|Q7XBQ9.1|	Disease resistance protein RGA2; AltName: Full=Blight resistance protein RPI; AltName: Full=RGA2-blb [Solanum bulbocastanum]	1.1132	3.70839e-13	12.7125	13.1837	15.0788	24.2564	31.7731	31.95	TGTGAACCGATGTCTCGTGTCAGCTTACAGGATTCCATCAACCCTAAGTCCCTATCGGAGGGCATTGCCGAGGAGAACCCTCGACAAACGGCACCACTCTGTTCGAGTCCATCGTGTCATTTCTGACACCGACTTCCTGCTGCACCAAGCCACCGAGACTTGTCACGTCGGCAAGGTAGATGCATGCCGCTCGATCTCTTATCACCTCCATCTAGGTGCTGCTCTAAATATAATTACGAGAAAGAACACGCCGAAATGGACGCCATCTTACGATCAAGGATACCTGCATCTGAAGTTTTCCCTGGAGTGAGCATACGCAGGATGCAAAGCCATGATATACAATGCTGAAGTTGACTCCTTTCGAGTAAAAAAGGAACATGCCTACTACACCACATGTAA…
TRINITY_DN18936_c0_g1	XP_015644689.1	ethylene-responsive transcription factor RAP2-3	sp|O22259.1|	Ethylene-responsive transcription factor ERF071; Short=AtERF71; AltName: Full=Protein HYPOXIA RESPONSIVE ERF 2 [Arabidopsis thaliana]	1.11163	0.000154303	25.8037	23.0586	12.8449	34.2509	55.6951	44.5509	ATTTGGAAGCAGCTGCAGTTTACTGTTCAAGCGAATCCCATTGATATCAACCGTTAGATTTAGAAGATCAACGGTCAGAACTGATACTTTTAGTCTAGTTCAAAACTGCTACATTTTATAGTAGTAGAGAAAACTAAAAATCTCATCCAGCCCAGAACCAACCAAACGGCAGTTCTATCAGAAGTTATGTACTTAAGTGACCTAGAGAATTACCAGCCTTATTCTGGGATCTTGAGATCTTTACAAATGCTAATTAATTTAGTGACCAGATTGAGCATGGACTTAATTCTAGAGATCAAATGTCCAAGTTCAGAGCTATCCTTCTGCTGACTAGCGACCATGTGCACCACAAATGCTCTCGACGATGATCGGATCCTTGCTCCACTGAAGCGCCGAAGC…
TRINITY_DN33306_c0_g1	#N/A	#N/A	sp|Q9FX56.1|	Cytosolic sulfotransferase 8; Short=AtSOT8; AltName: Full=Sulfotransferase 4b; Short=AtST4b [Arabidopsis thaliana]	1.11029	0.000426931	4.81452	3.05035	2.73652	6.79403	8.74682	7.2858	ATTTTATTTATATTGTTGGAATTATTATTGGATGGAGTTGAAGAAGTCCAGGGACAAATAAGCCAACCAAGGTCTGAATATGATGGAGCTCCTGCTAACCAATGCCGCTATACACTGGATCTCAGCTGTTAGCCTGTTATATAATCCGTGGTGCGGAGACAAGTTTTAAGTAGTCAGCCTGCAGGCACACACAGGCACAGCACAGCACAGTCATGGCCATGGCTGCTCCAGACACGTCTTGCCTGGTGGGCCCTGTAGCGTTCAAGGACTTGAACTGGAAGGACGAGGGCGAGATGGTGATCACCCCACCGGATGAGAGTGCAGACATTGTTTCCTCCCTGCCAAGCAACATAACAGGCCCCAACATTCAGCTGCGGCAGTACCAGGGTGTGTGGCTGC…
TRINITY_DN7324_c2_g1	XP_015635489.1	MAP3K epsilon protein kinase 1 isoform X2	sp|Q9LJD8.1|	MAP3K epsilon protein kinase 1; Short=AtM3KE1; AltName: Full=Mitogen-activated protein kinase kinase kinase 7 [Arabidopsis thaliana]	1.11013	9.0835e-07	62.9134	54.6994	60.036	78.1594	146.799	159.87	GAGCTGGGAGAGGAAGAAGGCGACTTTCCCACGCCTGCAAAAAAGAAAAGAAAAAAACTAATTAATTTCTCTCTGTTCTCCGTCGCCTTCTTCCTCTCCCAGCTCTTCCTCCTGCAACACAACAGACTCCAATTCCCTTCCCACCCCAAACCCTAAAAACCCGAATGGCCCTCGCCGCGAGCTCGCCAGCGGCCCCTCGCCCTCGCCGGTGACCGCCGATCCGCCCGCCCCCGCCGGCCCCGGCCGTCCCGAGCCGCGGCCGCCCGAATCTCGGAGGGAGGGGACGAGATGGCGTCCAGGCCGCATAACCAGAAATCCAAGACGCTCGACAACAAATACATGCTCGGAGATGAGATTGGGAAGGGGGCATACGGGCGCGTCTACAAGGGGCTCGACCTG…
TRINITY_DN36212_c0_g1	#N/A	#N/A	#N/A	#N/A	1.10964	0.00419986	7.57341	3.82586	3.295	11.8474	11.276	8.36076	ATAGCACCACTCCACTCTCAGCGACCACTCTCATCTTGCATCTCACTCACTCACGCCGACACACATTCTTCTCATAGCACCACTCCACTCTCAGCGCGTCTTCGCCTTATCCAGCTCCACCTCTTAGCCTCACCTCCTAGCACCAATGGCCCGTCTCGCCGCCGTCTCCGTGCTCGTTGCCCTGCTCGCCGCCGCCGTTGTGGTCACGGCGCAGGCACCGGCCGCGTCACCGAAGATGGTCCCCATGCCCGCGCCGCCAAGCAAGAAACCCACTCCAGCTCCGTCGCCATTGGCCTCCCCGCCGGCTCCATTTGCGGGGACACCAGCCTCCTCCCCCGAGCTGGCCTCGGGCCCCGCAGGCGCCGGCTTCGACGCGTTCTCCCCCGCAGCCGGCGGTCT…
TRINITY_DN11531_c0_g2	XP_015618054.1	chalcone synthase 1	sp|P26018.1|	Chalcone synthase 1; AltName: Full=Naringenin-chalcone synthase 1 [Hordeum vulgare]	1.10918	5.68923e-11	14.9304	11.6844	12.454	25.9408	30.3504	27.3516	GTACTACAACAAGGAGCAACTGTCACTCATTCATCTGTCGTCTCCTGCTTCCCTCAAGCTTAGATCGATTGCAGCCGGCCGGGGACTGTTGAGCTACCACTGCCGGTCGCTGGTACGAGCGGACGTAAGGAGAGATCCAGATGGCCGCGACGATGACCGTGGAGGAGGTGAGGAAGGCACAGCGGGCGGAGGGGCCGGCGACGGTGCTGGCCATCGGCACGGCGACGCCCGCTAACTGTGTCTACCAGGCTGACTACCCGGACTACTACTTCAAGATCACCAAGAGCGACCACCTCGCCGATCTCAAGGAGAAGTTCAAGAGGATGTGCGACAAGTCTCAGATCAGGAAGAGGTACATGCACCTGACGGAGGAGATCCTGGAGGAGAACCCCAACATGT…
TRINITY_DN7392_c0_g1	XP_015622358.1	peroxidase 24	sp|Q9ZV04.1|	Peroxidase 24; Short=Atperox P24; AltName: Full=ATP47; Flags: Precursor [Arabidopsis thaliana]	1.10855	7.30214e-07	18.2303	11.6327	14.0177	28.5237	27.6631	37.8026	TGGGATTTGTGCACCGATGCAAACTTGATTGTGATGGTAAATATTTTAATCTTGATTCATACTGGAAGTGGCTGTTGCCATAGCCATATGCTCGAGTCACCCGCCAATGTTTTTACTGAATCATGAGAAGACACGAGTTGGAGCAGAGACAAGCAACGAACCCGCTTCCTTGTTTGATTGCAAGAGGGATGCAACCGCATGTGGTGAGGGGCAATGTTACACCATCTCCGGCAAAAGAGGGAACCAATATAGATCATGGCGCACAATATACTTGATCCGCGCCAATGAAATAAGAGGAGGAGGAGGAGGATGAAGGAGAGCCAAAAGAAGAAGAAAAATTACAAAATCCAAGAAGAAGAAAATGTGGTGCTAGCTCAGGGCGCCCGGCACTGCGCCCTG…
TRINITY_DN4562_c0_g1	#N/A	#N/A	sp|P30110.1|	Glutathione S-transferase 1; AltName: Full=GST class-phi [Triticum aestivum]	1.10783	4.34371e-10	293.83	328.761	225.869	582.742	606.728	632.548	GTTAGAGATGCTTTAAGGAGCAAGTGGATTTCCTTGCGGGTGTGGTGCTCCCTGCTTTGTGTATAAATGGAGATCAACATCGAAGGCCTCCTCCCACACACACACACACTAAAGAGCAGAGCAGAGTCTTGCTCCAGTATCTGCCCTCTCCTGTACGTAGAGCATCCATCCCGTTCACGGACAAACATGTCTCCGATGAAGGTGTTCGGGCACCCGATGTTGACGAACGTCGCACGGGTGATGCTCTTCCTGGAGGAGGTCGGTGCCGAGTACGAGCTCGTGCCCGTCGACTACCTCGCCGGCGAGCACAAGCGCCCCCAACACCTCCAGCTAAACGTAAGCTAGCAGATGACAATTCGTCGGTCTGACACCGTATCAGGTGATGATTTCTGACAGAGA…
TRINITY_DN18365_c0_g1	#N/A	#N/A	#N/A	#N/A	1.10728	0.000293116	4.92272	3.30885	3.68593	9.99452	7.11338	8.1816	AGAAGCAAAACCATCGACTCTGCAGTGTCAGGTGCGGCTCCGGCTCACGGGGAAGTGGCGGTAATGACAATGGCACACCACCGGTCGTCAGGGCGGCGGTCAGCGCCATCACGGAACTGCTCAGGGCCCTTTCTCCCAGCAAGAAGCCAAGGCAAGCTGCAGAGTCCGACGATACAGAGTTGGAGTTGCCTCGCAGCGTGGAGGATGTGGTTGCCGTTCTTGAAGCTGATTACCAGCGTGCTTATTTCCTCACCGGGAACTTCAGTTTAGGCATATATGCTGAGGATTGTTTGTTTGAAGATCCCACCATAAAGTTCCGTGGTACGCAACAAATAACACTAGAGTACTACCTAGGCACCGCCTATTTTTACTGCATTTCATGCACGGAACCATGTCAAG…
TRINITY_DN22960_c0_g1	#N/A	#N/A	#N/A	#N/A	1.10642	0.0128965	1.29884	1.34629	1.29063	3.0663	2.10398	3.19082	GAGCAAGTGGATGCGCCTGGGTAAACAAACTAATTATATAGTTGCCTAGAATGGAGTAGCTTGGCCGGCCGGTCAGATAAGGATAGAACATCCAGGAGTGACCCGAGCGTCTCTATCCCCAATCTTGACCGACCCAGGCGGAAGCCCCCATGTCTGCTCGCACATCACCAATTCACCAGCGACGAGAGCAGCTTCCGCCGCGTCTTTCCTCGTCGGTGGAGCCGTCAGGGAGGCTGGTGTTGGGCATGGCGAGATTGGAGAAGCCAAGGGAGGCGGGGTTCCATGACCCAGCACGGAAGCTGGGCTGGCGGGAGGCCATGGCCACGGCGAATCGGCGCAGGAAGCGGCGAGCTTCGGGTGGCGGCGGTGCTGGCCCAGCCGGCAGCGGTGCCTGAGCGC…
TRINITY_DN7595_c0_g3	#N/A	#N/A	sp|P32024.1|	23 kDa jasmonate-induced protein [Hordeum vulgare]	1.1049	1.6376e-07	881.707	723.139	997.658	1224.55	1954.86	2405.69	TATCTGGAGAACGGCAACACTGAACTCGAGAGCGATCTAAGAAACCCATAACTTGTCAAAGCAAAGAAACAAAATGGCGTCAGGAGTGTTTGGTATCCCCATTTCAGTGGAGACGTTGAGAGCCACAGGAGAGTATAACGAACCCATTAGCCAAAACGATGTTGCAGACTATGCCATGAAGATGATCAACGCCGGTGCTAAGGATATTGATGCACAAAATTTTGTCGACAACCTGAAGAAAAGGTACGGTGATGGAATATCTGCAAAATGCCTCATCTACAATGCCACCGGTACCACTTTGAGCTTCGTTACCTATAAGGATTGGCATGGCCATATCTATGATACACCCTACCCATCACAGATTCAGAATGGGCAATGGGGGGCATTTCTCCACGTCCA…
TRINITY_DN22071_c0_g2	#N/A	#N/A	sp|O23225.3|	U-box domain-containing protein 5; AltName: Full=Plant U-box protein 5; AltName: Full=RING-type E3 ubiquitin transferase PUB5 [Arabidopsis thaliana]	1.10449	0.000322439	2.32612	2.32654	2.1222	4.37962	4.84763	5.25533	TCTTACTTTTCTTAATCTCTCCACACGAAATGGGTCCCAGACACTTTGGCTGTTACTACTCAGGCATGCATGCTAGCGATGGATAGAAAGTTCACAGAACCATTTGGGCTCCGTTTGTGAGGCTAGCATCTTAAAGCGAATCCAACGGTGATGATCGCGTGCTTACGTATACACCCGGTCACTAAATCCACTCTCTTGGTATTATTTATTTGTTATATCATTGTCACGAGACTCTTTTTTGCCGGGAATTAAGTTTTTTTTCCAGATATTGATTATTTTCTCTCACCTTATATTATTTTCTTTTTCAATGCAACTATTTTTCTGTGGCTGTGTTTTTGTAGGTTCACAGCTCAATGTGCAGTCAGTTGACAATGATGTTGGATAAAGTTACTTCTATTC…
TRINITY_DN32391_c0_g1	XP_015631675.1	uncharacterized protein LOC4331340	#N/A	#N/A	1.10321	0.00266942	1.46059	1.49932	1.84296	3.31279	3.58303	3.28458	TTTTTTTTTAATGTGTGCGATGAGAAGCGCAAGGCAATTTAACATTCAGAATAAGTGTAAACCATTCATGTTCAGATTCAGTAGTAGTGGCACCTCACAGTTGGTGGCAGATTCATACGGGCATACAGCACTAGTACATCAAACCGGACTTGTTAATGCTGCTGTGCTGATAAGTTCGGGAAGGTACAGAAAGCAGAATAAACATGGAGTTGCTGCATGCAGATCGATCGACGGGTTGTTTGCCTTGCCTGAACTGAACTGAATTGAAGATGTTGCGGAACGGCTAGATGAAGCAGATGAGATGAGAAGGAAGCAGCTCCACTCCACTACTGGCGGATGTGGAAGAGCTGGAGCTGGGCGTTGTGGAGGACGGCGCGGGTCTGCTCGTTGGCGGCGTCG…
TRINITY_DN156_c1_g1	XP_015620210.1	uncharacterized protein LOC4352705	sp|Q888A4.1|	Renalase [Pseudomonas syringae pv. tomato str. DC3000]	1.1027	4.50329e-16	28.4544	28.1252	30.1018	63.8975	58.1189	61.6905	GAAAAATAAATCCAAGACGTAAACAGATAACGGCCTGCCGTGCCTAGCGCTTACCCGCTGCCGCTCCCGCTCCGGCGTTCCGTCGAGCACCTGCGACTGCGATGCCGCCGTCTCTCCTCCTCCACCGCGCCCCATGCGCCCGTCCCGGCCCCGCGCGCGCCGCCTCCCGCCTTTCCGCGTCGGTGGTCTCCGCCGCCAACGGCGCCGGAGGGTCCCGTCCCCCGAAGCCGCGCCCGCCCCCGCGCGGCAAGCCCCGGTTCTCGCGGCAGTCCGCCATCAGGAAGAGCTTCCAGCAGGAGCAGGTGGTCTTCTCCACCCCGGTGCCCGCCGACCCCACCGTCGCCGTCATCGGCGGCGGCGCGTCCGGCCTCGCCTGCGCCTCCGCCCTCGCCGCCCGCG…
TRINITY_DN1613_c0_g1	XP_015644575.1	sodium/hydrogen exchanger 2	#N/A	#N/A	1.10249	1.83719e-06	201.236	178.161	157.546	240.879	437.815	482.237	TGATGATACTGCTCGCTCGCTCGCTCGCGCGTAACCAATAACCAAAACTAGCAGCAGAATCCCGACCTCCCCGTCGCGGAATCCGCTCGGCGCGGCTGCGCAAATCTGCTCATCTCCCTCTCCCCCCCTATTTATCCCGAATCTTCCGCGCTTCTCGTTCCTTCCCCCACCCCTCCTCGGCGGCCTGGGGACGAAGCGGCGGGCAAGAAAGAAACAGGGGAAAGAAAGCTCTGGTTCTTCTTCTTCCTCCTGCCGATTCGTTTCCGGATTCCGCCGCGAGGAGGAGGCCGCGTCCCGCCGGCGAATTCCCGTCCCCGCCACCCATTTCCCCAGGGGCTAGATTGATTTTCGTTCAAAGCTCGCGTCTTCTTCGTACGGCCGCTCGCCGGAGCACGCAAG…
TRINITY_DN11724_c3_g1	XP_015638088.1	AP2-like ethylene-responsive transcription factor At2g41710	sp|X5HYT8.1|	AP2-like ethylene-responsive transcription factor SMOS1; AltName: Full=Protein REDUCED LEAF ANGLE 1; AltName: Full=Protein SMALL ORGAN SIZE 1 [Oryza sativa Japonica Group]	1.10183	0.000774096	2.86708	2.37824	2.73652	6.79403	4.90033	5.13589	GTTCCGCGCCGCCGCGGTGGCGGACCAGGCGGCGGCGGTGGCGGTGGCGGCGGCGCCCGCCAGGAGGCCCTTGGCGCCGCGGAAGGACCGCGCCTGCACCGCCAAGGAACGCATCAGCCGCATGACGCCCTGCGCCGCCGGGAAGCGCAGCTCCATCTACCGCGGGGTCACCCGGCATAGATGGACAGGGCGGTATGAGGCTCACCTTTGGGACAAAAGCACATGGAATCAGAATCAAAACAAAAAGGGGAAACAAGTATATTTAGGCGCATATGACGATGAAGAGGCTGCAGCAAGAGCCTATGACCTAGCTGCATTGAAATATTGGGGAGCTGGAACACAGATAAATTTTCCTGTCTCCGATTATACAAGAGATCTTGAAGAGATGCAGATGATCTC…
TRINITY_DN30338_c0_g1	#N/A	#N/A	#N/A	#N/A	1.1001	0.0307809	1.08192	0.982315	1.73127	1.62832	3.68842	2.74711	AGCCAAGCCAGTGATCTAGTAGCACTAGTAGTTGTAGTACCAGTAGCCATTAAAATTCACCTTACCATTGTATTTCTTGAGAAGCCACTAGAGCATGAGTCCACCATGGACGAAGAGGCAGAACAAGCTGTTCGAGAAGGTGCTAGCCAGGTACGACGAGAACACGCCAGACCGCTGGCAGAAGGTGGCGCGGGATGTGGGCGACGGCAGGTCCGCCGAGGAAGTGAAAAGGCACTATGAGGAGCTGGAACAAGACGTGAAGCACATTGAGGAAGGAGACCTCCGCCAGTACGGCGGCAGCGGCACTAGAAGCGGCAACACCAATTGGGGCTCCAGCGACGGTGGCAGAAGACAGGAGCAGAGGATCAAGACTAAGGACATGTATCTGCCTACAAGGCA…
TRINITY_DN1345_c0_g1	XP_015632924.1	subtilisin-like protease SBT1.2	sp|A9QY38.1|	Subtilisin-like protease 4; Short=SbtM4; Short=Subtilase 4; Flags: Precursor [Lotus japonicus]	1.09755	1.33708e-05	43.1273	35.1627	29.7404	96.0209	63.6336	67.9031	CGCCATTGCGGAACAGTGGCAGGCAGGGAGACATTGTAGAATTCAAAATCAAACCGAGAGTCCGCTTCTGCTCTCCAGCTCACCGCCAGCGTCCACTGTCCATCACTACGCACGCCCACGGCCTCCCCCACCCTGTGCCACCCCTACATAAACCTTGGCCCTCCCTCCTGTTCTTGCCACCACACGGCCACGGCCACTTCACTCTCATCCCCATTCTTCTTCTTCCCCAGCTAGCTGCATGCCCCTTCTCCAAATCAAAATCACCTCTACAGTAGCTAGCTAGGCAGCATCCCATGAGGAGATTCATCGGCTTCCTCCTGCTCGCGCAGCTGCTCGGCGCGTGCTATGCGCAGGAGCGGAAGAACTATGTGGTTCACCTCGAGCCGCGGGACGACATCG…
TRINITY_DN24556_c0_g1	#N/A	#N/A	#N/A	#N/A	1.09556	0.000160453	2.65069	2.32654	3.74178	5.7272	6.69184	5.91225	CTGCCGACATTTAGTTCTGCCTAAAGCATCCCCAACATGAAACAGATCATCATACATGGCAACGTCATCAGAGGATTCTCTTGCTCGGACTTGAGAGATAAATCCGCAAACAATATTCTAGTGCTGATATTTAGTTCTACCTAAAGCATCTCCCACATGAAGCAGATCATAATACATGTCAACATCATCAGGTTTAGACTCCTTGTACGTTCAGCACAAGCAAACGACTAAATACCCAGAGGCAGAATAGCAATTCAAGTTAAATACAGGCACACAAATGAGCATATGTGGAGGACGAGTAATCTAGCTACTCTATCTTAGAGGAACCAATGACCGCAATCTGAGCTTCAATGCAGCACTTTTTCTTCAAGAGAAAACCATTTGACGAGTCCTTGAAAT…
TRINITY_DN1439_c0_g3	XP_015612835.1	peroxidase A2 isoform X1	sp|Q9LHB9.3|	Peroxidase 32; Short=Atperox P32; AltName: Full=ATP16a; AltName: Full=PRXR3; Flags: Precursor [Arabidopsis thaliana]	1.09546	0.000998772	20.1166	9.61635	9.38571	24.4832	25.3452	33.8563	AAATTTCTAGTATCCTAAATTACTGGAGAATGCATGCACATGTTAAAACGAACGACCGAGTAAGAATTTGGCCTATAAATCCAGCTCCAGTTTCCTCCCAGAGCTCATCAACCCATCAAGATGGCTTCTTCTTCCTCCCCCTTTTCTCCGGTCTCCCAGCTAGCCGTCAAGGCGACGGTCCTGGCGGCCGTCTGCCTCCTCCTCCACGGCGGAGGCGGGAGTAGCGCATCGGCGGCGGAGCTGTGCGTGAGCTACTACGACCACACGTGTCCGGACGCGTACAAGATCGTGCAGGGGGTGCTGGTGGAGGCGCACAAGTCGGACCCGCGCATCTTCGCCAGCCTCATCCGCCTCCATTTCCACGACTGCTTCGTGCTGGGCTGCGACGGCTCGCTGCTG…
TRINITY_DN1173_c0_g2	#N/A	#N/A	#N/A	#N/A	1.09448	6.34549e-17	23.8919	21.3312	24.8823	43.6749	50.2626	54.6334	CAGTTGTAGGCAGAGTAAAATAAAAAAGAGAAGAACACCATTTACATGCATAGATGAGAGAGAAGGAGATCTAAGTTGCCGATGCTCTTGTGGTTCAAAGTTAGATAAAAATGGCAGTTCAGTGTTTAAGTCGTAAAACTACTTAGGAAACATAATGTGATGTGCACCAAGTTTATTTTGAAGTACTTCAATATATAGATTGCCTGTACGCCAACAGCGCACTAGCATGCTCACCCCATGCAACGATGGTTGCTTTCTTGCATAAAGCACTGTACTTGATAAATATGTAACCATGACATGTTTTGGAAACCACTAATTGCCAGAACAATGTACCTCCGATACGTGATGTAAATGTGAAATCTTTCCTATTCAGCTGCCCTGAAAGAGGTGTAACATTGA…
TRINITY_DN14636_c1_g3	XP_015613828.1	microtubule-associated protein RP/EB family member 1C	sp|Q9FGQ6.1|	Microtubule-associated protein RP/EB family member 1C; AltName: Full=APC-binding protein EB1C; AltName: Full=End-binding protein 1C; Short=AtEB1C; AltName: Full=Protein ATEB1 homolog 1; Short=AtEB1H1 [Arabidopsis thaliana]	1.09428	0.00121449	4.27357	2.63674	3.01576	7.58011	5.37455	8.00244	CCCAGCGCCGCCGCATTCGAAAAACCTTCCTCGCGAAACCCCAGCCCCCGCTCCTCCGCTCCCCACCTCGTCTCCGGCCGCGCGCGCGAGATTGGGAGAGGTTCGATCCCAAGGCGGCGGCGGCGGCGGAGATGTCGGTCAACAACATCGGGATGATGGACGGCGCCTACTTCGTCGGGCGCAACGAGATCCTCTCCTGGATCAACACCACGCTGCAGCTCGGCCTCGCCAAGGTCGAGGAGGCGGCGCCGGGCGCGGTGGCGTGCCAGCTCATGGACGCGGCGCACCCGGGGGCGGTGCCCATGCACAAGGTCAACTTCGACGCCAAGAACGAGTACGACATGATCCAGAACTACAAGGTGCTGCAGGACGTCTTCACCAAGCTCAAGATCACCAAGC…
TRINITY_DN69021_c0_g1	XP_015637292.1	phosphatidylinositol 4-kinase gamma 1	sp|O22199.1|	Phosphatidylinositol 4-kinase gamma 1; Short=AtPI4Kgamma1; Short=PI-4Kgamma1; Short=PI4K gamma 1 [Arabidopsis thaliana]	1.09332	0.0254148	0.973724	1.13742	0.949406	2.24596	1.84421	2.38879	GCCGCCGAGATATTGCAGTTAATGTTTGTTGTCCAATGCCTCGTGTTTGCATTGCTACAACTTGGTGTCAGCTTCGTCGGTAGATGGTTCTACTGCCTCGACAACAGACGTATAACACACAAGGCTCCTCTTTGGTTAAAATGACCACCACACCGTATGTATACAAGTACACAACCCTGCGTGCAAATGGTACGTAGCAGCACGTACACGTACGCTCCTCGCCATTAATTCAGTGCGACGCCGGCTTGCTCTTCTTGGCCTCGAACGCCGGCGGCAGCAGCTGCTCGAACTTCCCCAGGAACGTCGTCCACTCCTCGCTGCTCAGCTCGCCGAATGACACGCTCTTCAGAGACTGGGCGTCGATGGAGTCCACTGCCTTCTTGCAGAGGGCCTCGAGCG…
TRINITY_DN5106_c0_g4	#N/A	#N/A	#N/A	#N/A	1.09235	0.00862342	1.46059	1.03402	2.01051	3.25664	3.10881	3.04571	AGCGTGTAAAGCGTTGCAACGCCGACTTTTTTTTTTTTTTTTGACAGGGGAAGGGGCCTCGAAGGACCCCGAAACTGCAATCATTGCATCGTCGGTGGGTTACAACTTACAGAAAGGATCACAGAAGAAAACAAAAGTACAACCAGATCCCTGAAATTTGCACTAAAGACCCTAGAATAAAAAAAGAAAACGCGATCCAGTCCAGGTCTTCTTCCAGCTCCATCACCACCGAGATTTTCACAGATCTTGCAAACACGGTCAACCACAGCACCACCGGGGACATGGCCACTTGGAGCGCTGCAGCGGGAGCACACCGTGTTGAAGACGAAGGGCCTCCATATCAGCATCAAAGCCAGGAGGTTGAGCAAGACCTTGCACCTGTCAACAGAGTACTGCTTA…
TRINITY_DN10974_c0_g1	XP_015649825.1	zinc finger protein CONSTANS-LIKE 14	sp|Q9C7E8.1|	Zinc finger protein CONSTANS-LIKE 15 [Arabidopsis thaliana]	1.09044	0.000147428	16.8779	22.5415	19.8817	22.9088	54.0617	50.1048	CTCGGGAACATAGATGTATAATTCAGCCCTAAAATTTATGCACCTTTATGCACCTCATAGTTGGAGCATGACAGATAAGACAAACATATCACATATGCACCTCAATACCTCATATCAGTATACAATTAAGTTGGCTATTTCTGAATTCTGAGAGAGAAAGAGGGAGATCTGTTACAAGAAAAACACCGTGAATACGACCCTCTGCTGTAAACTGACGATCACGGTGCTGAAGACAAAGACAAAAATAAATAGCTGAGCAATGTACGGCATCATGCTTAGGTGCATCGCAGGATGCTACAGGCCGATCTGCTACATGGAAAACCCCAGCTACATACAGCTGCCTCTCAGAGGGCGAGGAAGGAGGGGGTCATCCACCATTACTGCTGGCATTGAGCGCTT…
TRINITY_DN35510_c0_g1	XP_015615457.1	patatin-like protein 1	sp|B8AQW7.1|	Patatin-like protein 1 [Oryza sativa Indica Group]	1.08989	0.0313805	0.865532	1.60272	2.01051	1.85292	4.16264	3.46374	CCCAACCAGTAAGCCCCGCTCCGGCGAGCCCATCAACGCGCGCCCACAAAAACACAGCTAGTGTGAAGAAGTCTACACCTTACCGCGCGCGAGCTTACCGGAGCCGGTCAGATGGAGTTCCATTTAAATAGCTCGGCCAGCTAGCTAGGAGCCGAGGCCACCGATAGCCGATAGCTTGAGCGGAGCGGAGCCCAAATTAAGCAATTGCAGCAACGCCGACGACGCGACGATGAGCAGCTTCCCGCCGCCATCCCAGGGGCAGCTCATCACGGTGCTGAGCATCGACGGCGGCGGCATCCGCGGGCTCATCCCATCCACCATCCTCGCCTGCCTCGAGTCGAAGCTCCAAGAGCTGGACGGGCCGGATGCGCGCATCGCGGACTACTTCGATGCGATCGC…
TRINITY_DN341_c0_g1	#N/A	#N/A	sp|A0A1D6HQ92.1|	Large ribosomal RNA subunit accumulation protein YCED homolog 1, chloroplastic; AltName: Full=23S rRNA accumulation protein YCED; AltName: Full=Large ribosomal RNA subunit accumulation protein YCED; AltName: Full=Protein DUF177A; Flags: Precursor [Zea mays]	1.08921	7.1779e-08	10.9273	11.1157	11.2812	26.7831	20.1809	22.8129	TGCTCACTTCGGAGAGAAAAGAGGAGAGATGATGGTCTGTTATCCGGTCGGCGCCGCGGCGCACTGCCACTGCCCTCTCCTCCTCCTCCCCCACCGCACGCCGGCGACGACCGCCCTCCTCCGGCGCCGCATCCTCCAGCCGTGGTTCCAATCCCGTCGGCTCCCCTCCTCAGCTGGGCTGCCATGGGGGCGCCGCCACGCCGTCGACCCGGACGATGCATTCCTCACGCTCGACCTCGACGAGCTCGAGGGCCTTGACGGGGAGGACGACGACGAGGACGGGTCGTCGCCGTGGGAGGGCGCGCTGGTGTACCGGCGCGATGCGGCGGCGCACCACGTGGAGTACGCCACCACGCTCGAGCGCCTGGGCCTCGCCGACCTCTCCACCTCGCACTCCAG…
TRINITY_DN11072_c1_g3	XP_015623263.1	LOW QUALITY PROTEIN: putative 12-oxophytodienoate reductase 10	sp|Q8LAH7.2|	12-oxophytodienoate reductase 1; AltName: Full=12-oxophytodienoate-10,11-reductase 1; Short=AtOPR1; Short=OPDA-reductase 1; AltName: Full=FS-AT-I [Arabidopsis thaliana]	1.08917	0.000221859	2.81298	2.27483	3.35084	5.10956	7.00799	5.58678	GTCACATCGATCTGCCGTGGATGAGAAAACAAAGATGAGATCGCCAGCAACTTGCTCATAGGTAGAGTATCTTTTTGGTTACTAACATGATCGCAAATAATGGACACGTTCGTAGAATCACAAGCTAGCGTGGTGCGGCGCCATTTCCTGAGCTTCCGAAGACTGGCTATAGCTAATTAACTGGCATTTGTCTCTCACTCTACTACGGAGGCATGAAGACCACAATCCCTCTACTGACGCCGTACAAGATGGGCCAGTTTGACCTGTCGCACAGGGTCGTGCTGGCGCCGTGTACGAGGCAGCGCGCCTACGGCGGCGTCCCGCAGCCGCACGCCGCCGTCTACTACGCGCAGCGCGCCAGCCCCGGCGGGTTCCTCATCTCGGAAGGGACCAGGATCG…
TRINITY_DN4039_c0_g1	#N/A	#N/A	sp|Q9SZL8.1|	Protein FAR1-RELATED SEQUENCE 5 [Arabidopsis thaliana]	1.0885	2.06635e-08	6.76197	7.34151	8.6005	14.2618	14.9117	18.6325	ATTCCATAGGACATCAGTACAGAACATCGAGATCCCCTTCTTCTCCACCTCTCAGCTCCCCATTCCCCAACTCAGATCGAGCAGGCGAGCACCATGGCTATGGTGCCCCACCCAGCTTAGTCCAGCATGCCAGATCTCGTGCCAGATAGATCTTCGCTTGGTCGCACCTCGTAGCCTCGTCCCCTCGCCTCCATGTGCGTTAGGCTGTCGATCGTGGGACGACGGCGAGCGCCGCCTTGACAATTAGGAGGTCTGCCGCATTGCCAAGGAGATCTGCAAGTTCTCCGCCTGTTCGACCTTGCTCTCCAGGCAATCAGATATTCAGAATCTGGCTGTAAAAGAAGTGCTCTCGTTTAATTGGAAAAAAACTGAAGCTACGTAGTGTTCAGCTCTTCCAAG…
TRINITY_DN13043_c0_g3	XP_015636060.1	protein NRT1/ PTR FAMILY 1.2	sp|Q9M817.1|	Protein NRT1/ PTR FAMILY 1.2; Short=AtNPF1.2; AltName: Full=Nitrate transporter 1.11 [Arabidopsis thaliana]	1.08792	0.00834726	8.33075	5.73879	3.57423	15.1041	8.06183	14.0341	CTGTGCCCAACAATAGCTTCGGTTTCTGTGAGTGTGCCCAAGTACAACCAAACGTGATGCAGAAGTTGCTATGAACTTAAACGCACACGTAGGCCAAGTATGGCCATCACCTCAAGGTATAGCAGATCAGTACGTGCTCCACAATTTCAGGAATGAAAAAAATCAGGATCAAACACCAGCCACCACGTCAGCCCGTAAGGGCATTCTGTAGGTCTAGGATTATTGGTGAAAAATCCATGCAAGCAACCAAACACGTCCATAAAGATGATATCTATGGCTGCATCCTTCATTTTTACACGAGTGGTAGCACATCTACTCAGCGAAATTGCGAGGGAGTATATCACAAATCAGTAATTCGCAAAGCGTGAAAGGGCGATCTCAACATATGCACGCTGCCCG…
TRINITY_DN10586_c0_g1	XP_015641390.1	pentatricopeptide repeat-containing protein At1g08070, chloroplastic	sp|Q9SZK1.1|	Pentatricopeptide repeat-containing protein At4g38010 [Arabidopsis thaliana]	1.08671	0.00296546	2.65069	1.80953	2.34559	5.78334	4.16264	4.2401	GACTGGAGTTTTGCAAGGACATTAAGACCGGTGACAGTGAAAATTCAGAGCATCCCAAGTCTGTTCTCTCCAAAACGATCGGGTCGATAGTGCAGAACTGTAAGAATTTGCACGCCTATCAGTTCAGCAATCGGTATAGAATATCTCTACGAATTTACATGTCAAGCTGTTCTATATGTTCACAAGTCATTTGTACGGAGTATTTACTTTGTTCATCAGCATAAGCAAGATATGGAGTCAGTCAGCTCAACAAGTTTGACGCATCGCCGAAAAGTTCGGCGGAGTTCGCCGGAACTGCTTGGAACTCGTGCACGACGCCGTCGATCTCGATGAGGCTGCAGCCGGGGACCTTGTCTGCCTTGCTTTTCCTCATCTGCCGCCTCACCTGCACCGCCTTGC…
TRINITY_DN18781_c0_g1	#N/A	#N/A	sp|Q9SB36.1|	Pentatricopeptide repeat-containing protein At4g25270, chloroplastic; Flags: Precursor [Arabidopsis thaliana]	1.08618	9.08166e-05	3.63415	2.9547	2.7974	6.62277	6.68289	6.37986	GCGTTCATTATTTTTGGGTACTCAGATAAGTTCCTGTCACAGGAAGCTGACAAAATTGAGGACATCATATTTAGATTAGGCATAGGTTAGAAATAGAGTACAGCTGGGCCTGGATACAATCAAGTATTTCTATGTTACAGAAGAAAAAAATGGCGTGTACATTGTGCACCATGAAGCATGACTGTCTCCAATACTAGTACAAACATTAGTATCTCTGTCCTACTGATCCTGTACTATAGGGACATAATCTGAGTTTGGTCCAACACTATGTGCAGAGTAAATCGGACCTGAAATCGTCACCACTTTGAAGCAAAAGCAACGGCTGGCTCGACATTAAATCCCTTTATCCCTCACCACCTTCTCCACCTCCTCCAACCTACCTGTATTTTTGTACATCTT…
TRINITY_DN158_c0_g1	#N/A	#N/A	sp|Q6ZBZ2.1|	Germin-like protein 8-14; AltName: Full=Germin-like protein 1; AltName: Full=Germin-like protein 5; Short=OsGER5; Flags: Precursor [Oryza sativa Japonica Group]	1.0841	0.000667267	25.2979	22.9557	28.3403	71.6899	56.526	29.8395	CTCACTCACGTTACGTTGTTCTACCTGCGTACGAGCCAGCTGCGCGCAGTGTCTCCTCCTCGCCTATATAAACACCACAAGAACGCACACAGTAGCAGACTTGAACCACACACAGCAGCTAGCACACACAGATCGAGTAGCAACTTGCAAGCTAGCCATGGCCAACGCAATGCTGCTCCCTGTGCTCCTCTCCTTCCTCATCCTGCCGTTCTCGGCCATGGCCCTCACCCAGGACTTCTGCGTCGCCGACCTGTCCTGCAGCGACACGCCGGCGGGATACCCGTGCAAGGCCAGCGTCACCGCCGGGGACTTCTACTACCACGGCCTCGCCGCCGCCGGCAACACCACCAACCTCATCAAGGCCGCCGTCACGCCGGCCTTCGTCGGCCAGTTCCCCGG…
TRINITY_DN2672_c0_g2	XP_015627481.1	transcription factor bHLH63	sp|Q8GY61.1|	Transcription factor bHLH63; AltName: Full=Basic helix-loop-helix protein 63; Short=AtbHLH63; Short=bHLH 63; AltName: Full=Protein CRYPTOCHROME INTERACTING BASIC-HELIX-LOOP-HELIX 1; AltName: Full=Transcription factor EN 84; AltName: Full=bHLH transcription factor bHLH063 [Arabidopsis thaliana]	1.0826	5.90482e-06	5.57186	4.65307	5.3055	8.1416	11.8029	12.8397	CACATCCACCTAGCATTCCCTCTATATATATGGATTAGGAAAAATTCCAGGATGCGCAAAGGAGGTCGGGGAGAAAGGGACACGCAAACTTCAGGCACAAGTCCTACGCCGCCTCGCCTAGCTTGCTTATCTTGGAAGAACCGTTCACACACACCTATAGCGAGCTAGTTGTATGCACTACACCTAGAGAAAGAATCAGCCAAGACTTCGTCCCAAATCAATCACCAAACCATCCCTAGCCAATCTTGATCTCTGAAACACACGCTGCTAATGGCGCACATCGGCGGCGCCGGTCCGCTATCGTCGAGGAGGGGTCAGCAGCAGGAGACGTACGTCGTGGAGAGCCATTTCCAGGGCTTGCTCGGCGACGTGATGGTCGACGACGACAGGTACCGCGCA…
TRINITY_DN2980_c0_g2	XP_015634289.1	3-oxoacyl-[acyl-carrier-protein] synthase I, chloroplastic	sp|P23902.1|	3-oxoacyl-[acyl-carrier-protein] synthase I, chloroplastic; AltName: Full=Beta-ketoacyl-ACP synthase I; Short=KAS I; Flags: Precursor [Hordeum vulgare]	1.08123	1.46692e-05	6.49149	7.49661	6.98093	17.7431	12.5933	13.2578	GAAAAATACATTTTTGATTTCCTACCATTCCCCATCCAATCCACAATAAACCCCTCCCTCCAAATCCAAAAATCCATCCATCCTTCCGCTGTGTGCCGCGCGCCACCGCGCCACCGCCACCCTCGCCGACTCTCCCGTCTCCACCGCCGCGGGCGCCGCGCCTATTTAACTACCTACGTCGCTCCCCCGACCGAGCCAGTCCAACTGCAAGCTCAGCCATGCACGCCAACGCCCCCCACACCCTCGGGCTCCACGTCCCCCCACCCGCGTTCCCCCGCCGCCGCGAGCGCCTGCGGCGGCGCTCCGCCGCGGCCGTCCGCGCCGCGGGGGCCACCTCGGCGGCGCCGCAGAGGGAGACGGACCCCAGGAAGCGGGTGGTGATCACGGGGATGGGGCTGG…
TRINITY_DN6920_c0_g1	XP_015649438.1	MADS-box transcription factor 51-like isoform X2	sp|Q9XJ61.1|	MADS-box transcription factor 51; Short=OsMADS51; AltName: Full=OsMADS65 [Oryza sativa Japonica Group]	1.08067	1.56225e-13	15.9042	16.4926	16.1399	30.8819	32.8796	38.1609	TCAGGCCCAGTGGAGCCCCCGCCCTACCGTCCACAACTTTCGCCAGATTCTGTCGTTCTCTTCTTCCTCCTCGCAAGATTTAATTCCCATCTTTAAATCCCGCCACCGGCCACTCTCATCCGTTTGTTGGTTGATTGAGGAGGCTGGGTAGCTAGGGCCTGCAAATGGAGGAGGAGGAGGAGACAGGGAGGATGAGGGTGCAGCAGCACGTGACGGCGGCGGAGGGAGGAGGAAAGAAGGCGAAGAGGAAGCGGGGGAAGGTGGAGCTGAGGAGGATAGAGGACCGGACGAGCCGGCAGGTGCGATTCTCCAAGCGGCGGAGCGGGCTGTTCAAGAAGGCCTTCGAGCTCTCCGTGCTGTGTGACGTCGAGGTCGCGCTTGTCGTCTTCTCCCCCGCCG…
TRINITY_DN4847_c0_g2	XP_015636190.1	30S ribosomal protein S17, chloroplastic	#N/A	#N/A	1.08012	1.25761e-06	36.8246	29.1841	28.843	79.4323	54.7124	63.1058	GCTATAACCAAAGTGATTGCAAGGCAGGTGCACACTGGAATTCTACTATGCATCACCCCTTCGTTTAAAACTGATGATATATTCAGTTTCTAGATCAACTTTGATGTAGCACAACATTTTCAGAGAAAACTGTGATATAGTAGAAGTTACATCAGATAAATAGAACATGCAGCAATATCTTTGTTCATGCAACTGTGCAACAATTGTTTGTTTGATTCCTCAACATCGGTATGCTATGTAAATGCAGAGAACGCAATCAAATACTTGTCTCGTAACAAAATTCGTCCTCCAAATAGAAACTAGTTCTGAAGCTCAGTGGAGCTCATTCATCCATTCAGTCCACAGAGTAGGAATCATACACAGAAGCAAATGGAAAGGGAACAGACTGGGGAAAAGCGG…
TRINITY_DN12845_c0_g1	#N/A	#N/A	#N/A	#N/A	1.07846	1.34281e-17	54.7449	48.5987	56.4059	110.838	104.382	118.006	TATAGTACTCCCAAGTCACGAGCAGCTCAGCTTCAGAGACCATTGAGTGCTTTGGTTTCGGAGTGGTGACAGGGAGACGCCCGTCTTCTCTCCTTCCCTTATCCTCTCTCTACAGTTCTTCGAGAAGAAGCTCGTCCCTGTGACGTTAAATTCGGCCGCTCCTCTTCCTCTTTCCTCCACCGGCGCCGCCGGCTGGAGTGGAGGAGGAAGGGGAGTGTGTCCGTGTAGAATATTAGGTCTAGTTTGTTTGGTGGCGGCTGCTATGCCGTTTTGGAGCCATGCTTCGTCGCCGGCGAGCGGCGATTTAAGGCGGCTTCCTCTTCCTCTCTTCGGGCGCTCAAGGTGGGCGGCAGCAGGTGGGAGATTGAGGCCAAGCTCCATAAATAAGCTCGCTTCGGT…
TRINITY_DN11966_c0_g2	#N/A	#N/A	sp|P0CT36.1|	Transposon Tf2-3 polyprotein; AltName: Full=Retrotransposable element Tf2 155 kDa protein [Schizosaccharomyces pombe 972h-]	1.0756	0.000823136	5.51777	3.51565	4.57949	6.14551	12.4979	10.0867	TCTTTGAAACACTTCTTGAGCTGGGAGACATGAAAAACATCGTGCACCAAGGAGAGGTTGGGTGGAAGCTCCAACTGATAGGACACTTGACCACGCTTGCCAAGAACCTTGAAGGGGCCGATGTATCTAGGCGCAAGCTTGCCTTTGATACCAAAGCGATGTGTTCCCCTCATCGGAGTCACACGAAGGTAAGCCAGATCATCAAGCTTGTATACAATGTCGCGGTGCTTGCTATCATAATAGCTTTTCTGCCGGGACTGAGCTATCTTCAAGTTCTCTTGAATCACTCGAACTTGTTCTTCAGCCTCTTGTACAATGTCAGGACCAAAGAATTTTCTTTCACCAGGTCCAGACCAGTTCAGAGGTGTTCTACACTTCCGACCATACTGAACTTCAAAG…
TRINITY_DN3860_c2_g1	#N/A	#N/A	#N/A	#N/A	1.07422	0.00905965	2.00154	2.17143	1.67542	5.278	3.31958	3.52346	CCCTAGTCTTTTTTTTTAGATAATAGGCAATAGCTTGCCCGACTTTAAATTAATAAAGCCACGAAGGTAACAATTCAGGTACAACTGCTGGGCATTACAGCTTGGCCACACATAACAGAGCACCAAAGAAAAAGGTTCCAACGATCACAACGTAACAAGCAACACAAAAACCAGGGAGACTCCCCGCCGTCTTGGCCGTCCAGGTACCCGTTCCGTGGCCGGCCTACTCCTTCACGACGGCGTTGGCTTGAGCGCCGCGTACAGCTCCCTTAGCTCGCGCACCATCCAGCTTAAGCCCTCCTTTTCTCTTGACTTGCATTTTAGGCTCCACAGCTGCTGCAGTTGATTGGATCCATGGCATCCGACCAGTATAGTGGCATCCATCCCTGGCCGGCGATG…
TRINITY_DN10640_c0_g1	#N/A	#N/A	sp|O23403.1|	PsbP domain-containing protein 1, chloroplastic; AltName: Full=OEC23-like protein 3; AltName: Full=PsbP-related thylakoid lumenal protein 1; Flags: Precursor [Arabidopsis thaliana]	1.07408	0.000388543	7.59559	4.45661	6.35543	15.4135	10.267	12.2169	GGCGAGTAGTAGGTTGCCATAAAATTGCATTTGTAACTTCTTTCCGACAAACTGAGCTTGTAACTTGAGTTATGTGTTGCGCCATCTTGCCTAAGAGTGTTGAAATAAAGGAAGAAGTTAAGTACATACTCTTTGATTTTGAGAGACAACCTTGATTTTCTACTTAAAAATGAACAATGTGCCCTCTCAAGCTCCACAACACAGCGCGGTTCTGAAGTAGCCACGTGGGCCACGGCAACTTATCTTTTTTCCTAACAAGATCACCACCATTCAGATTTTGAATGGACCAACAAGATCATGTCGTGCCCCACACCGAATTACTAACGTTCACCTGACGGTGGCATCCAAAGTTAAGCAATGATTGCTACTTCTGTTTTCTCTACAATCTTCATTACGCTT…
TRINITY_DN18362_c0_g2	XP_015637752.1	uncharacterized protein LOC9267107 isoform X1	sp|Q6MEE7.1|	tRNA pseudouridine synthase A 1; AltName: Full=tRNA pseudouridine(38-40) synthase; AltName: Full=tRNA pseudouridylate synthase I 1; AltName: Full=tRNA-uridine isomerase I 1 [Candidatus Protochlamydia amoebophila UWE25]	1.07254	0.0118283	1.1187	1.64512	1.35486	2.27123	3.37016	3.03914	CCTCCCCCGACTCCCTGGCACGAACCACGCCGCGGCGGGTGGTAAACGCCATCGCCATCCGCTCCCTGCTCCTCCGACTCCCGTCTCCAATAAAACCCCACGCTCCTCCTCCACCGCCACCGCCGTCCGGCGCCCGTACGCACCGAAGCATCCACGGCCCTACACGCAAACACGCCACGCCCCGGCCCAGCGAGGAAAAGGTAAAGCACTCCCCAAGCAAAGCGTCGGCGGTGACGTTACAGAGAGCTACGAGACGGGGCGGTGGCGCACGATGGCGCTGCGGCGCAAGGGGAGGTCGGCGGGGCGGCGGGCGGCCGTGCGGTGGTGGCTGCTCTCGCTCGCCGGGGCCGGCGCCGCCGTCACCGCCGCCGCCGCCGGAAACATCTCTCTCGTGGATGG…
TRINITY_DN810_c0_g1	#N/A	#N/A	#N/A	#N/A	1.07153	4.87541e-08	6.4374	6.7728	6.31076	11.6228	15.386	13.7953	CTTGAGCCTTATCTTCTTCTTTGGCTCGTCTTCTCCGTTGCTCCTCTGCACAGAAGCCTTATTTCCCCTCCACTCCATGGAATTCCCCAGTCCATCGCTCCTCCATGTCCCTGTTTCCCTCTACCTCCGCCTCCACTACCTTCTCCGATGCCGACGCGCCTCCGTCGCTCCTCTCTTGCCTCAGCGCCGCGACGCCGTCACCCCACTGCGCCCATCTTGCATCTTGCTATCTCCAATAATCCCGAGCACGTTGATGAGATGACGACTGCCGGGTGGCAGCCGACGCCGCTGCGAGCCGTGAGCGGCGGCACCGCGCAACCGGTGCAGGTGCTGCTGCAGATCGATGGGCACCGGGACCAGGCCGCCAACTCCATGAGTTGCTGCAAGTGCTCGGCGTGG…
TRINITY_DN8614_c0_g2	XP_025877313.1	uncharacterized protein LOC4350988	sp|Q31KP9.1|	GTPase Der; AltName: Full=GTP-binding protein EngA [Synechococcus elongatus PCC 7942 = FACHB-805]	1.07124	2.59441e-10	27.7511	26.781	26.2483	62.1008	49.7936	55.4796	CGTCAGCCACCCGCAGCCATAACGGCTTCAACCCCTCCTTATCCCCTCCCGCTCCCCGGAAGTCGCATATTCCGCCGCGCGCCATGGCCATGGCTTCCACCTCCTCCTCCTCGAGGCCGCCTCTCCTCCACCCTGCCTCCAGAAACCCCCGCATTCTCCCGCTCGCCTCCAGGGCTCCCGCCCATCGCCCGCTGCTCATCTCCCTCGCTCCGCCCGCGCCCGCGCCCGCCCGCGGGCTCCGCGCCGCCGCTGCCACGCAGCAACCCGCTTACGAGGAAGAAGAAGACGGAGATGAGGATGAAGAGGAGTATTACAGCGACGAAGAGGATGACGAGGAGATGGACGTGGAGGATATGGAGGAGGAGGCGCGGCGCGCCGCCGCCGACCTCGCCGCACGCC…
TRINITY_DN1291_c0_g1	XP_015615546.1	signal recognition particle 54 kDa protein, chloroplastic	sp|P37107.1|	Signal recognition particle 54 kDa protein, chloroplastic; Short=54 chloroplast protein; Short=54CP; Short=SRP54; Short=cpSRP54; AltName: Full=FFC; Flags: Precursor [Arabidopsis thaliana]	1.06932	6.96041e-10	19.3122	15.9755	17.7595	39.2481	33.0904	37.504	CTTCTTTTCTGCTAGGCCTTCATCTTCTCGGAGGAGGCCCACTTGCAGTGTCCCAAACCAAACAGCCACCGCTGGTCTTATCCTCCTCCACGGTTCCCTCCCACCCTCCCAAAACCTCTGCGGAAATGGAGGCCGCCGCTACACTCACGCTCTCCTCGACCCCCGCCGCCGCGGCCCGCCGCTCGCCGGCGAGAGAAACCATCTCCGCCATCCACTTCTGCCGCCTTCCCGTCCGCAGTCCGCGCCTCCGCGCTGCCCAGTGCCCGGCATCACGTGCCCTCTCCTCGGGGTGGAGGCGGCCGCGGAGGGGGAGCGGGCTGGTGGTGCGCGCGGAGACGTTCGGGCAGCTCACCACCGGGCTCGAGTCCGCCTGGAACAAGCTGCGCGGCGTCGATGTGC…
TRINITY_DN1305_c0_g1	XP_015629846.1	multiple inositol polyphosphate phosphatase 1	sp|A0A0B6VQ48.1|	Phenylacetaldehyde reductase; AltName: Full=2-phenylethanol synthase [Rosa hybrid cultivar]	1.06924	8.72296e-07	69.3221	65.4578	59.549	167.351	113.309	119.819	GTTTAATAAATTGGTTGTGTTTTTAGAATACTCTAACAGAAGAAAAAAAATAGGGCCTCGTTTGAGGTACACGATTGGACAGAGTTGTGCCTCAAATGCGACACCAAGCAACAACGTTCCCTAAACGCTCGATCTGACGCGATTTGGGATCCTTTGGGGACATAGCTGGAGATACTGAGGGAGTCAGTGTGACAGCATCCGCGTCCCAAGTGTAGGGCAGGTGATGCCGTACATCAACCGGCTGTTATTGCACAAATCATACTGGTAAGTATATGGTCTGGGTAGGCACTGGGCTGGACACAACACAACACATCTCTCAACAAGGATGATCATGAACCTACGACGGAAGGGTGACATGCCTAACGATCCAATCATCAGGCGATGCATCCTCTGCTCTTG…
TRINITY_DN192_c0_g3	XP_015612359.1	photosystem I chlorophyll a/b-binding protein 6, chloroplastic	sp|Q8LCQ4.1|	Photosystem I chlorophyll a/b-binding protein 6, chloroplastic; AltName: Full=LHCI type III LHCA6; Flags: Precursor [Arabidopsis thaliana]	1.06743	2.08153e-07	154.984	111.829	118.676	309.381	234.847	251.719	TGGCGACCGGTCATTGGCTGGCGATCCACGAGCTGCGCGCCCTCTCCCTCCCTATCCTGAACTCCAAACAGATAACCCGCCCGCGAGCGCACTGCAATTCCCGCTCCTCCGTCCTCCCTCCATGGCGATTCCTCTGCCCACCGGCTCATTCGCCGCCTGCAGCCTCCAACCAAGGATACCAGCTTTGCAATTGCATGCCCCGAAGCCGAATGCTGCGGCGGCGTTGGCGTGCGCTCCAGTACGGCGGGGCAGCGGCCACCGTGTTGGCGCGACGAAGAGCAGCCTGTCCACCGTGTGCGAGCCACTGGGGCCCGACAGGCCCGTCTGGTTCCCCGGCAAAGCGCCTCCCCCGTGGCTCGACGGCAGCCTTCCGGGAGACTTTGGGTTCGATCCTCTTGG…
TRINITY_DN14710_c0_g2	XP_015643632.1	uncharacterized protein LOC4341038 isoform X1	sp|Q88BD4.1|	Phosphomannomutase/phosphoglucomutase; Short=PMM / PGM [Pseudomonas syringae pv. tomato str. DC3000]	1.06535	4.06516e-09	93.4775	99.2138	111.527	248.74	184.79	189.909	GTTATCAGTATGACGTCCACGCAGTCTCCGCCGCGTCCCGACGTCCCTGAAAAATATCCCTCCGGCGGGCAACCACCGGCTGCCTTCCGCACGCTCTGCTGCTGCAGATATTTCCCCAGTCCAGCGCAGCGCAGCGCATATCACATCTTCGCCATCGTGCCATTTCATCTCGTAGCTCACTCACTTGGTACAACAGAGTGTTGCCATGGCTACCGTCACTACTCCTCCGGCCACTCTCCAGCCATGCGAGCACGCCAGGGGCCGCGCGCTCCGGTCACCTCCTCGGGCGTGGAGGAGGAGGCGCAGCCAAGCGATACGAGCCGCGGCGACGGGCAAGCAGCTCGAGACGCCGCTCGCGGCGGCGGGCGGCGAGGAGGGCGACGTGATCCGGAGGCTGCA…
TRINITY_DN14456_c0_g3	#N/A	#N/A	#N/A	#N/A	1.06414	6.75279e-09	24.0185	25.5402	31.5538	52.78	46.4214	68.1402	ATTCGAATATTTACTTGTATAGATATTTCTATGAAAGGGGGTGTTAATATACGGTCTTTGGTAGAGCCAAAAATCATGATTACATTGATAGTGAATACCTAGGACAATTCACAAGCTAGGGTACACACAAACTGAGCAAAAGAGAATAATGGGCAAAAGTAAAAAAAAAAAGATTAAATCTGGTACTCAATTTTTTTAATAAGGAATACATATTTGTGGAAGCAAATAAGTTTCGCAACAAGGAAATTTATTTAATTAATCTAGATGGAACGCTACAGAATTTGTTCATAACTAGTTTGGCACCGAAAAATAAAAGGCTGACAGTTAGCAAATCCATATAAAGATGGAAAGAGTGAACTTCACCAAACCCCAAACAATTGGGAATTAGTTTTTTTTTTG…
TRINITY_DN80028_c0_g1	#N/A	#N/A	#N/A	#N/A	1.06396	0.00757386	1.73106	1.44762	1.56373	3.31279	2.68728	3.82206	TGGGAGCTTCTATAAAGTTGTTTTTAAAAATTTACAAAGCATAACTTCAAATTTCTATTGAAAATAGTTAGAATATATTTCACCCTCAAATGTGATACTAGTTGTGGTGGAGGCGGAGATCAATAATTAACGAGAGAGAGTATGGAAAGCACATGGGTGAGAATGCAGACACATCACACATCCACGTGGTTGGGCTCCACAGACATGCAGTAAATCAAGATACAAAGATCTCAGGAGGAATACCCATGTGATACTAGATGATGTGGCTGTAGTTGATTGGTGGGAGAGACTCCGGTAGTTACCGGTTCCGGTTCCGTTAGAATTCACTTTCCGGTGAAGAAGCCACCGGCGTCCGGCGGCACTGCGGCCTGCAGGGTCACCCCGAGGCAGAATGAGGAG…
TRINITY_DN19571_c0_g1	#N/A	#N/A	sp|O48916.1|	Dihydroceramide fatty acyl 2-hydroxylase FAH1; AltName: Full=Fatty acid 2-hydroxylase 1; Short=AtFAH1 [Arabidopsis thaliana]	1.06387	0.0139331	1.40649	1.29252	1.50788	3.48124	2.5292	2.62767	TTCTTATTTCTTTGAAAATACTAGAAAATATTATACCCAGACAGACGCACATATCTCAAGACCTCGTTCGTGTCCAGGTTTCAGTTAGAATCATATATGTACAAGTACAAGTTTGTGCACTCTTCTAAGAGTTCAAGACTAGACAGAATATCCAGCAAATACCATCAGACAACTCATGACAGGGACACAGAAAAGAGCATCTCGCAGCATACTCTGAACAACCGAAGAACTTGAAACGAAACAAGGGAAAAAACAATGACAGATGATGACAAAGGAATATAACTATGAATCCTAACATGCAGATGATCATAGAATCGACTACCAAGAATAGCTTGTTGGCTGGGGATGAAATGTTGATGCAATCAAAAAAATATCTTCAATTCAGAAATCAGAACAGAC…
TRINITY_DN2520_c0_g1	#N/A	#N/A	#N/A	#N/A	1.06377	0.012585	1.73106	2.59279	5.64059	6.12024	7.53491	6.62889	GTTACCCGGAGAAGAGAAGATTTATTTTCTTTGCTGATTCCTCTCAATGAAATTTGCCATGTTGCACTAAGTTACTTACGGATGTATGCATGCAGTCCAAGAACACTTTGGGGTAAACACCCATCCAAACAACTCCAACAAGAAAAGGTAGAAATATGAAAACTTCTCTGCCATTTAGATCGGAGAATTTATAGAGGAAATCGGGTTTTAAATTTCCAGAAACCACACGATTATATAGCCAAAGGGAATACGCCGCGCCTAAAATCATCCCAAGCGCAGCTAATGTGGCTACTAAGCTATTTCTTTGGAAAGCTCCTACTAAGATTAGAAATTCCCCGATAAAGCTGCTAGTGCCGGGTAAACTCATATTGGCTAAAGTGAAAAAGAAGAAAATGGTAG…
TRINITY_DN1982_c0_g3	#N/A	#N/A	sp|Q93Z20.1|	Protein NRT1/ PTR FAMILY 8.5; Short=AtNPF8.5; AltName: Full=Peptide transporter PTR6 [Arabidopsis thaliana]	1.06363	0.0422649	1.35239	0.930614	1.1728	3.14434	1.8969	2.03047	TGAAGCTTGGCGGACAACCAAAGGTACTGTAGATTCCTCCTAAACTGAAAACGATTCCCACCGAGAGGACATCCCATCTGCTTCCTTCGGTTTCTTCGGTTCCTCTCCTCCAAAGATAATGATCATTTACCAGCTCCACCGCACCTGTTGGAGATACCCAAAAGTGATCAGGCATGGAAGCAGGCGATGAGGAGAGACCCTTGCTGCATCCCATACCTCCCGATGTTGCACTGGATGGGGATACAAGGCATACTGGTGATGGAACAGTTGATGCTAATGGACTGCCTGCTGTTAAGACGAGCACAGGGAACTGGAGAGCATGCTTCTTCGTTTTAGGTATCGAGTTCAGCGAATGCCTGGCCTTCTTCGCGATATCTAAGAACTTGGTCACCTACCTCA…
TRINITY_DN18077_c1_g3	#N/A	#N/A	#N/A	#N/A	1.06273	0.013244	2.92117	1.75783	1.34034	4.60422	4.00457	3.88178	GGCGGCGTCAATGGAATCTTGAGATCGGAACAAATTTTACGTACTCGTAGTAGTACTAGGCTGTGTATATGTAGCGTATAACTGCACGCTCGCGTCGCCCGGCACGGCACGGCACGTATCCTCCGCTGGTATATATCCGTCACGACCCGGGCGGTGTGGCCGTACGTGTGCGTGCAACAAAAACCCCACCACCACCAGGACCCGACTCTGACTGACGGCGAGAGGAGAGAGATGGCGATCGGCGGCGCTGGCGAGGGCGACGTGGCCGGGGCCGGGAGCGGCGAGGGGAGGAGCGTGCTGGTGACGGGCGGCGCCGGGTTCATCGGCACGCACACGGTGCTGCAGCTCCTGGGCAAGGGCTACGCCGTCACCGTCGTCGACAATTTCCACAACTCCGTC…
TRINITY_DN52691_c0_g2	XP_015650061.1	probable choline kinase 1	sp|Q8L518.1|	Probable choline kinase 2 [Arabidopsis thaliana]	1.06074	0.00325193	2.38021	1.65443	1.73127	3.36894	4.47879	4.12066	GAGACGTACAGCTAGCACCCTATCAACTGACGTGGCCCCTTGTTCAGTTAGCAATCCCGATTCCAAACCCAAATCCCAAACCCATCATTCCCTCGCCCATCAAACAACTCTCGCCAACCGAACCCAACGACACCGGCACGGCTCACACCCCCTTGGAACCCGCAGATCGCCGCCCCCTGCCGCTCCGCCGCCGCCGCGGGTCCCCAATGGCCGCCACCGGCCACGACGCCGCCGCGGGCCCCGCGCTGAGCCGGAGCGGCAGCATCGACCGCATCCCGGCGGAGGCGCGCCGCATCCTGCACCGCCTCGCCGGCGAGCTCTGGGGCGCCGACGTCGACCCCGCCGCCCTCGCCGTGTCCCAGCTCAAGGGCGCCCTCACCAACGAGGTCTTCCGCGTCA…
TRINITY_DN4322_c0_g1	XP_015626616.1	uncharacterized protein LOC4331225	#N/A	#N/A	1.05868	0.0146691	2.16329	3.06275	2.21323	7.05736	3.49925	4.68441	GTGATTGTTTTATACAAATATATACTATATATAAAAGCAGATGGGATCAGCTTTTATATATAGTATATATTTGTATAAAACAATCACACAGAAGACAAGGACATTTTGTACTTCAAATGCTCTTCGTGATAAGGATTTTATCATAACCATAAGGAAATTTATTTACATAACAAACAGTCCAAAGCCAGCTACTCTTAGACTGTTCCTGACTCTGTCCTAAACACAAACCAAAATTTCTCTGAATTATGGGGCTGGGTGAGTCCGCAGAAGCTCCTAACATACAGTGTCTTTCAATTTACTATATGAAGGAATCGATCTGCAATGCACTTTACGGTTATTATATTTTGAAGTGCTTGTACCCATAGTCGGAGCTCGTCATACCTTCCTCCCAATCTCCCA…
TRINITY_DN49610_c0_g1	#N/A	#N/A	#N/A	#N/A	1.05689	0.0369308	1.40649	0.723811	1.56373	2.7513	2.79266	1.97075	TTGCATATGTCCATGTTACCGAGTTTCAAAAGAGGGGGCTGCCACACGAGCACATGCTTCTCATCATGAGCTCGGATAGCAAGCTAACAAACCCAGACGGATACGACAAGGTGATATCAGCAGAACTTCCTAACAAAGACAAGTACCCTGTATTGCATGCTCTGGTGGTCAAACATATGCTCCATGGACCATGTGGTGCTCTTAGGAAAAATTGTCCCTGCATGATAGATGGTCAATGTCGGTTTCGCTATCCTCGGCAGTTTTGTGATGCCACGCAACAAGGAAAGGACTCATATCCTATCTATAGGAGGAGGCACGATGGTCATCAAGTGAAGGTCAGAAGAGCAGAGCTGGATAATAGATGGGTTGTCCCATACAACCCTGGTCTGCTTATGCGGT…
TRINITY_DN14714_c1_g1	#N/A	#N/A	#N/A	#N/A	1.05684	0.0215444	2.85409	1.96463	2.97164	7.91476	3.86177	3.91702	CCCTTGTCCAATTCCACTTCTTCTTCTTTTCCGGAATTGCTCGCGTCTAGTAAAGGTATGAGAGTATCACAACTTAGCAATTGCCTCTCTCGGTTATCACCATAGTATAAACCAAACATCCCCCAACTGGTTTCATTCAAAAATTCGTTTCCAAGCTCCTGATTTAATTCGACAAAGTCAGATCTGACCAGATCTTGATCGTACAAAATCCGTAACGAATTTGATGATGAGGCCAACGCCAAGTTGTAGATATTTTCAATACCTATCTGCAGAACTTTGAACCACTCGATTTGGATCTGCACACGAGATTTGGCGGATTTTACAAGATCGTACCAGAATCTGAAACAGCAAGAAACAGAAATTACTGCAAGGTTTTGGACGAACTTTGCTCAAGAACTT…
TRINITY_DN16521_c0_g1	XP_025879747.1	uncharacterized protein LOC4331470 isoform X1	#N/A	#N/A	1.05648	7.11178e-09	10.1159	8.73743	9.94084	20.9436	19.0217	19.1103	CGGCCAAGATCTCCACTTTCGGGGAGGCCAATTTAAAGAATGGGTCTGATAAAGTTTCAATGTTCAGACATGCGTGGTTTGGCCCATACAGCCAACTGAAAAAGACGCTTTCGTTAAGCTCTTCCGCAGCACGATCAGGTGCGCAGAATAGCAGGGAAGTAACATGCAGTAGTTATCTAAAAAAAACGAAGGGAGGTAACATCTAGCCATCAGCGAATGATACCAACGAACAGTGATTGCCAGTCAACGGTCTAGAAAGACAAACGAACTTGTCGAGCTTCATGACACTGGCAAGACATGGAATGATGAATGCTAAATTGCTAATTAACAGCAGGACAAGACAAAAGTGCAGCGCCAGGCAGTCAGAAGTCACACCCGGCACAGTTATCTTGACATGGT…
TRINITY_DN11159_c0_g1	XP_015614403.1	uncharacterized protein LOC4348936	sp|Q54KM6.1|	Kynurenine--oxoglutarate transaminase; AltName: Full=Glutamine transaminase K; AltName: Full=Glutamine--phenylpyruvate transaminase; AltName: Full=Kynurenine aminotransferase [Dictyostelium discoideum]	1.05401	0.00116486	2.70479	3.82586	3.1833	7.69241	5.21648	6.98721	GAAACGCGTCCACTGGTACCAGTCACCCTAGCATCGGGGTGTTTCTTACGTCAAATGTGGTTGGACCCTTCTACACCATGTACTTGGCATACATTGCCCACCGCCGTATAGCATACATGCGAGTGACGTCACTTAGAAAGGCCAACGGCTCGATGCCACATGGATAAGAGGATCACTCTAGCTCGAGCGTACTTGCGAGTTTTCGGTATATCCACTACAATGTTAAATGGATTCCTTGCTCAAACTTTTTATTTTGTCCGGAACCTTTCGTGAATTGTGAGAGCGAGCCCTTTGCTTCGTTTATCTGACTTTTCGGACTCGCGCCGCCGCCTCCTGATTCCTGAACCTTCGCCACCTTATCCTGACGTTCCGAGCTGCGGTCCGCGGAGCGACTCCAGC…
TRINITY_DN9793_c0_g2	XP_015632685.1	uncharacterized protein LOC4333506	sp|Q0WUY1.1|	Calmodulin calcium-dependent NAD kinase; AltName: Full=NAD kinase-CaM dependent protein; Short=NADKc [Arabidopsis thaliana]	1.05323	4.22421e-11	9.08809	9.97825	10.1642	18.8099	20.4444	20.8422	ACAGCTCGAATAAAATACAGGCGCTGGCGCGAACATCTCTTTCACGCGAAGATCGCGCAGACAGAGGCGACATCTTGGTATGCATACAGACATCCAGTATAAGTATCTCCCTCCCTCGTGCCCATCCCATTCAAGCCAGAGACCCATCACCGGCGGCATCTCATCCGATCCCACAAAAAACTAGAATTCAAACGGCATCCGCAGCTCCTATTCCCGTTTTTATCCCCATCTCACCTCGTCCACCTAACTCGATCCTCTTCGCAGTTCTCCTCACCATGCAGAGAGATGGGCTCGGCAGGCTGCTGCTGCTCCACGTCGCCGCGCTGTCCACGGCCGGCGCGATGGCCGCCGCAGCCGTGCTGCGGCGCCGGCACCGGAGGAAGATGAAGGAGCTTCTGT…
TRINITY_DN19192_c0_g2	#N/A	#N/A	#N/A	#N/A	1.05249	0.000639765	2.75888	2.58504	2.51313	4.37962	6.63915	5.19561	GGAGGCCATGGGGAGTCCTGCTGACCGAGAAGTTCCCCGGTGCGCGGCCGGGGGAGCTGTCTTTCGTGTGCGTTGAGGACATGGCCGTCGTTCGGGGAACCAGATCTACGAGCACGAGGATGTCTGGAACCAGATCTAAGAGTACGAGGATGACTGGAACCAGATCTAAGAGTATGACGACGACTGGAACCAGACCTTCTTCGAACTACAATTTGCCGGAGAAGCCTAAGCCCAATCTGCCGGAGAAGCCTAAGCTCAATTTGCCGGAGAAGCCTAAGCAGCACCTTTACCTTGTGTTTGATGACTGGAACTCTGGATACTCCATCCGCAAGGTGAGCTTGTCGCGCCGCTCAGGCAAAGGATCTGAGCAATCGTCCGATTCAGGAGAAGACTCTGAGC…
TRINITY_DN30975_c0_g2	#N/A	#N/A	#N/A	#N/A	1.05139	1.67923e-09	8.60123	8.37553	7.98618	16.3955	17.599	17.3187	GTGGACTGCTTTAAGGAAGCAACATGCATTATGGAAAAACGTAACTGCTGGAGACGTCATTCAAAAACAAATCTATGCACGAGACTAACTACGGTATATTGTTTAAAACGTCATTGCTGCATCGGTTTACAAAAGGAAAATGCTTTCAATCAGGCGGAGGCTCGGTTTCTCGCTGCCTCCGGCTCGTGTGCCCTTCGATCCGTCCGATCGGCGCCGCAGAACCGCACATGTAAGGCGGGACCCACCACCTACCTTATCTTCTCCCTGGACTCTCCTATCCATTCATCTAGCGATACGCTCTTTTCCCCTTTCTCCTCTCGCTCAGGTCGCAGACAACCACGATGGCCACCGTCGCCTCTCCTCTGTAGCTCCCACCTCTTGCCCTCGCCAGCTCCCGTG…
TRINITY_DN9790_c0_g2	XP_015630411.1	RING-H2 finger protein ATL74	#N/A	#N/A	1.05069	1.23391e-05	3.7867	4.44627	6.14321	9.15228	9.85334	10.3315	CCGCAAAGTGATCCGGAACCAAAACCCCTACCATGCCCCCCAGTCCAACATCCGGCGACCGGGTAGCCACCCTGCTCCAGATCTTTGTATAAAGTCCCCCGCCCATTTCGCGGCAGATCACTACAGCTTGATTTTTGCCAGCGCCATCTCTCGAGATCAGGAAAAGCTCCGCCACTCTAGCTCGCTCCCACTCCAAACTTTTCCGAACCGAAACGGATGCATATAAAGTGCACCGTGCGTGCGCGCCACTGACATTAGTAGTTGCAGCAGCAGTAGGGCAGCCGCTACCACGTCCACGTCCTTCTACTCGTACTGGCGGCAGACCTGCACTTCCGGTGCATAATTGCCGACGCAGCGTGCTCCATCGTTGATTCATCGAGGAAGAAGAAGGGAAGCTGC…
TRINITY_DN3533_c0_g1	#N/A	#N/A	#N/A	#N/A	1.05024	3.46206e-06	4.54405	4.08436	4.91457	8.4785	8.90489	10.3912	TGTCATGACTTGTTCTTTTCTAGACAAATTCCTTTTCTCCATTTAGGCATAAACACAAACAGCTGCTAGACACAAGTCCTACTCCTACTCAGAACATGACAATAGAAATATACAGAGATATGTAGGAATAAACAGTTGCAACACCGGATGGAACCTGTGTACCTGCAACACATGTTCTACTCCTACTCCTTATTATGTTTTCCCAAGCGGTCCTACTGGTAGCTGCAAGGAGAAGGTGCATCAAGAAACTCAATGGACATGGCACTGGATGGACCCAAGGAAATTAGGGTTCCTCACCAGCCAAATAAACCGATCATACAGCCAACTTGACCCAAGGAAATTAGGGTTCCTCACCAGCCAAATAAACCGACCGTACAGCGAACTTGCAGCAGCAGACGC…
TRINITY_DN10831_c0_g1	XP_015634304.1	uncharacterized protein LOC4336064	#N/A	#N/A	1.04794	0.000198788	5.51777	3.67076	4.18856	10.163	8.11452	9.01768	TGTCTGTCTGAATAAGTTCTTTTCCATTGCATTCTGATAACTGAATTCTCGTTCCAACAAGGACTTATTGACAAAACGAAATTCTGGGCAACAAATGCAGGATACCACATGCGCACCATTCTTTCAAATGTATACCAGTCAGTAATTACATAATCCATATGATCCCTACAAAAACAAAAGACAGCACACAGCGAATCACCTAATCCTTTTTCTCTTCTAAGCACAAGAGGTAGGCAACAATACCAACAACTGGGATAAACCTGGCAACATTCACAAACTCTGTAGCTTTTGGTTTCACGTTCTGAAGATTGCCTCCAATCAACCATGGCTGGAATATCGAGTACAGCAATATGTCCCAGAGAAACGCATAAGCAAGCCGCTCCGTCAAGACATACTCCT…
TRINITY_DN9604_c0_g2	XP_015623373.1	protein EXORDIUM	sp|O82161.1|	Protein PHOSPHATE-INDUCED 1; Flags: Precursor [Nicotiana tabacum]	1.04679	0.000492549	22.5785	16.811	11.0784	38.7332	29.0927	35.707	CGCGAAGAAAATTAAGACTCAGTTGAGTCGAGCAAGCTCTCTTACCTTTCCTCCTCCTCTCATCTTCCTTTTCTTCCTCCTCCCTTTGCCTTGCACGACGAGCCTCACGAAGCACCTTCTTGTTGAATTCTCTCTTCTCCCTCTCTATCATCCCGTTATGTTCAAGAAGTGGCTTCTGCCATTTCTTGTTGGCTGCATCTTCACGAAGTTTCTTCATCGTCAAAATGTTTAACTTAGCCTACCTGCGCCTCTCTAGATCCTCAAACAATATTTTTTTGCACTTTTCCATCCCAGCTTTTGCCTCCTCTTGCTTCTTCCTTCATTTTTTTAGAGGCATTTTTAGTTGCTTCCTCCTCAATCACCTTTCTCAGAGCCTCCTTCCAACACCTCAACCTCCCA…
TRINITY_DN4533_c5_g1	#N/A	#N/A	#N/A	#N/A	1.04522	0.0287205	1.72998	0.946124	1.06836	2.50705	2.56661	2.51241	CAGGGAGCTCCGGTTAATTTCAAGGGTGGCGTCATTAACCTCATTCCTTACCACCTCCTTCATCTTCGGAATTAGACGACGCTGATGTTCAACAACAGGCTTTGCATCATCTTCCATATTAATAGCATGTTGGCAAATAGAAGGAGAAATCCCCTTCAAATCATCAAGAGTGTAGCCAATAGCTCCTCGGTGCTTCTTCAGTATTTCCAATAGTCTTTCTTCCTCAATCTCTGAAAGCTTAGAACTAATAATAACAGGATATATTTTCTTATCATCAATATGAGCATATTTAAGGTTATCAGGCAAAGGCTTTAAATCAAAAACAGGATCTTCCTTTGGTGGCGGTGTTGTACCCAGATCTTCCACCGGTAAATCATGCTTAAGAATAGGTTGACGAAG…
TRINITY_DN18350_c0_g3	#N/A	#N/A	#N/A	#N/A	1.0447	0.00091491	2.24984	2.02977	2.34559	4.32066	4.84763	4.35954	GACGCCACCGACGAGGAGCACACGCTGGCGCTGCACGTGGTGAGCCGGCTCAGCGACCGCGGCGTGCTCTACTGCCACATGATCGAGCCGCGGGTGGACGGGCGGCGGCGCGTGTCCCGGCGGCTGCTGCCGTTCAGGGAGGCGTTCGGGGGCACGTTCATCGCCAGCGGCGGGTACGGGCGGGACGAGGGCGACGCGGCCGTCGGCGAAGGGTACGCCGACCTGGTGGCCTTCGGGCGGCTCTTCCTGGCGAACCCGGACCTGCCGAGGCGGTTCGAGCTGGGCGCGCCGCTCAACGACTGCGACGCGGCCACCTTCTACGGCGCCGGTGCCGCTGATCCTGCCGTCGGGTACACTGATTACCCGTTCTTGGACTGATCGAGGTCGCCATTGGTGATC…
TRINITY_DN2836_c0_g1	XP_015626616.1	uncharacterized protein LOC4331225	#N/A	#N/A	1.04387	8.50312e-07	10.7656	12.9645	10.9109	26.0705	19.8432	24.5782	GTTTTTTTAGATTTTTACATATGTCAGCGCAAAGAAAAACATGTGTTGCTTTCGGCCTGTTAATAAATGGGCCGGCCCAGCCCAGCCCAGGCCTAGAAGACTGGATTTACTGACTGCTGAGCTAAACGAAGACGAAGATAATATAAGGTGGTGGCCATCTCGCGTGCTCACCTCGCAGCAGTCATGCCGCCGCTGCTATTCCCAGCTGCTAAAACTCTATTCCTATCCCACTTCCCACCACCGCCTTCACCTACACCTCGCCTTCAGCTCCGGCGCACCACCGCCACTGCCACGGCCGCCGGCGACGATGCGGCGGCGTCCGGCACGACTGCCAGGGAGCGGCGCCTGGCCAAGGTGCGGGAGGAGCGCCGCCGCCGGGATTACGACCGCCAGCACACC…
TRINITY_DN5659_c0_g1	#N/A	#N/A	#N/A	#N/A	1.04303	2.58543e-06	562.921	441.059	636.995	740.437	1155.32	1476.33	AAAGACTTTTTCTTAACTCGCTTTTCCGCTGTCGCCTCTCATTTGATTCTTATTATTCCTTCTTCGTGGCCATCCGCCTCTTCCTCTCTTTATAAATACCAACCATACTTGCAATGGCCGCCACGACTCGTGAAGAAACAACTGCGTGTGAGAGGCTCAGAAGCAATCCCGCCGTGGAGAAGCTGAACCCCAAGGCTTACATCATGTCTCGTGAGCTGGTTGATTTAACTCCAGGCCAGCTACGTAAGCTAGCCGATTTGATCCATCGACAAGAAGTGGAGAAACTTCAAGAGCTTAAGTTCCAGTCATACGCAGAGCAACAAAAGTATCTCCATGACGCGAAATATGCCCATGACAAGGTGTGCAACATCCTTGAGAGTACGCAAGAAATGATAACAC…
TRINITY_DN19360_c0_g2	#N/A	#N/A	sp|O82258.1|	Protein CHLORORESPIRATORY REDUCTION 6, chloroplastic; Flags: Precursor [Arabidopsis thaliana]	1.04242	2.74825e-08	24.7218	19.3361	24.2936	52.3308	41.8899	44.1329	GGTCGGCACCCATTTCTGTTGGGCTTGTTTTGTGCCGCTCCCACAAAAACAAAAAGGCAAAGAATAAAAAAAAGATAAACGGATAAAATAGACGCACGGAGGGCGCTCGCCGGAGGCCGTTGCCGCTCCTTCCTTAGCGACCTCCACGACGTCAGCGGCCGCTCGCCACGATGGGCGCCGCGACCACCATCCACCACCACCTTCCCGTAGCTCCGCACCGCCCTACTCCAAGGCGGCTTAGCAGCGCCAGCGCCAGCAGCAGCAGCTCGTCGCCCCATCCTGCCGCCTTCCGCTGCTGCTCCCGTCTCAAGACGCCGGGCATCCAGCTGCAGGCTCTCTCGACGCCGGCGAGGGCGCAAGACTTCGCCCTCCGCGTGGCGTTCAACCCCTCCGGCAACT…
TRINITY_DN11330_c0_g1	XP_015628718.1	reticulon-like protein B16	#N/A	#N/A	1.04208	5.88155e-10	21.0665	21.9909	29.5383	39.9814	51.1083	56.8436	CACGGTCCACCCCGGTCACAGGTACCCAAACCACTGAGCACTCTCTCGCAATCGTCCCTGTTCCAGAGATTATTCATAACACAGCTGGTGCAAACACTGTTAAACCTAGCATAGCACCACCTCAAACTGATTTTCCTAGATTCGATGGTGAAAACCTTCGTCTCTGGCAGAAAGCTGCGGAGAAATACTTTCGCCTCTTTACTGTGGATCCTACCCAGCAAGTAGAATATGCCACTATGCATTTTATTGGAAACGCTGCTATGTGGTTACAGGGGATAGAGGATCAGTTAGATAAATTCACTTGGGAAAAACTATGTGAAAAACTGAGCAAACATTTTGATAGAGATAAGTATCAGATGTTGTATAGGCAGGCTTTCAAAATGAAACAAACGGGTACTG…
TRINITY_DN10645_c0_g2	#N/A	#N/A	#N/A	#N/A	1.04204	0.00479387	1.40649	2.06803	1.84296	3.53739	3.89918	3.40402	CTATGCGGCGGAAGCGGCATCTCCATTTATGTCCAGCGGATGAGCCATTTACATCCTGACGTGTGCACCCATCCATCACCGTTGGATTTGCTTTAAGATGTTGGCCTCACAAACGGAGACAAAGGGCGTGAAACCCCTTTTTCAGCCTGATTTTGTCTTACATGTGCACAGATAGGCAGGGCGGCGGCCAGGATTCCAGCTCTTCTGCCACCGAGCTCCGGGCCGGTAGCCGATGTGCGGCGGTCGACGGCGGACGGCGCCGCGCGAGCAGAGAGGTGCGGCCCGGCGGACGAGCTCCGGCCGGTACCCGATGTGCTGCGGTCGACGGCGGACGGCGCCGCGCGAGCAGAGAATTGCGGCGCGGCCCTTGGAGGGGCGCGGGAGGCGGGGGGCAGTTCA…
TRINITY_DN3596_c0_g1	XP_015619946.1	uncharacterized protein LOC4351322 isoform X2	sp|B1XKV1.1|	Elongation factor P; Short=EF-P [Synechococcus sp. PCC 7002]	1.04197	8.48921e-05	25.2627	16.6994	16.0841	47.4459	35.9884	34.4583	GAAGATTATTGGTAACAAGCTGAATCCATCTTCCTTTACATCTGTTCCTGCACCTCACCGCATGACCTTGCCAAATTCAGTCAGAGATTGCTTGGAACAAGCAAAGTTTTAGGATTTTTTTTTACATAAAGTTTTAAGAATTTCGTACAGATGGAATCTAGTAGGAAATTTCTCTATGAACCTCTATGTACGGTAGGATTTTAAGGGTTTGCTTTGAAAACAAAAATCCTACATGAGTCCTTTTGAAGGATTCTGAACATCCATCCCAACCTCTTGTTTTCCTCATTTGTGAAGTCCAATCTCCAATGCAACATGTATGTATCTCTCTACTCTTGTCTTTCATCAAGAAATGCTTTCCTACAACTACAAACATTCCTCTAGAGCTGCCAAATTGTTGTA…
TRINITY_DN2288_c0_g1	XP_015628889.1	uncharacterized protein LOC4331442	sp|Q9MAP3.1|	50S ribosomal protein L11, chloroplastic; AltName: Full=CL11; Flags: Precursor [Arabidopsis thaliana]	1.03856	9.40134e-07	41.3292	36.9661	33.3967	90.9613	66.9184	68.0207	TAACCTTCTCAGTTCGCAGCCGTAGCGGATTAGAAGATAGGAGAGAGCAGAGCAGAAGAGAGCAGCAGACTCCTTCCCAGTGCACAGCCATGGCCACCACCACAACCTTATCCCTCCGCGCGCTCCCCTCCCCGACCGCCAAGAAGCTCACCTCCTCCTTCCTCGGCTCCCCCTCCTCCTTCCTCCGGCCGGCGGCGCTCGCGGCCACGGCCTCCCCCGCGCGGAGGGTGTTCGCTGTCAGGGCCATGGCGCCTCCCAAGCCCGGGGGCAAGCCCAAGAAAGTCGTGGGCATCATAAAGCTGGCCTTGGAGGCCGGCAAGGCCACGCCGGCGCCGCCCGTCGGCCCGGCGCTCGGTGCCAAGGGCGTGAACATCATGGCCTTCTGCAAGGATTACAATG…
TRINITY_DN6784_c0_g1	XP_015647677.1	probable polyribonucleotide nucleotidyltransferase 1, chloroplastic	sp|Q69LE7.1|	Probable polyribonucleotide nucleotidyltransferase 1, chloroplastic; AltName: Full=Polynucleotide phosphorylase 1; Short=PNPase 1; Flags: Precursor [Oryza sativa Japonica Group]	1.03804	3.62958e-09	23.8021	29.8314	29.5991	62.4377	50.7421	54.9421	CCCGTCGATATGAAATAGCCATTGGAATCATGGATCACTGGCCCCATGTACTTTATTTCGGAAGTGTATGCTTCACTTTGCAGAATGATGATTACAGGTGGACTTTCATCCAAAGTGTGTAGTGCTGTGCCCTAAATTAAGTCAGATATAGGGAAAACATTCTGCGCTTTTTTTCATAAATCAAACAAGGACCAACGAGTTTCTTTTTGTTGGCCGTATTGATCATCAAGCATGCTGCCTTCCGCTCGATGAGTATCAACGAGTTAAAGCCTACACTAGATCAGGGCGTGCACACACAAGTTTTTTTTTTTGCGGGAATAACATAAATTAATGATAAAGCCACCCAAGATTAAAATCTCAGACGAGGACAAAATTTTCTGTTGCGAATATAAGTTCACT…
TRINITY_DN6572_c0_g1	XP_015636940.1	uncharacterized protein LOC4336289	#N/A	#N/A	1.03799	0.00264909	1.83926	2.17143	3.01576	5.278	4.32072	4.5387	CCCAAAGCCCCGGTCATCCAGTCCAGCCAGCCATGCCGACCGGCGTGGCCACGCTCCCCTACCCCAAACCCCCGCAATCCCCTCATCCCCTCCTCCACCGCAGCCGCCATTCCTCCGGCCACCGCCTCCTCCTCGCCACCTCCTCCCCCTTCCGCCCAGAACCCCCACCTCTCGCCTGTTCCAGGCGCAAGCTCTGCTCCATCTCCGCCGCCCATGCCTCCTCCACGGACTCCCCCTCCCCATCTTCCTTCCCCTCCTCCCCGACCCCACCCGCGCGCCCGCCCCCTCCGGAGCCCCCCTCCACCGTGGCCCGCGCCGGCCGCAGCAAGAAGAAGCCGGCGGGCGGCCGCATCGAGGGCGACGGCAACGTGCGCCGCGAGGCCAAGTCCCGGGCCAAGC…
TRINITY_DN15454_c0_g2	XP_015614917.1	uncharacterized protein LOC4348823	#N/A	#N/A	1.03795	8.06557e-07	9.19628	11.8395	12.9566	25.8847	22.0778	20.5436	AGCTTGACTGCATACTTCTTTGAGGCATATACCTCTCTTCTAGTTGGTCTAGTTGGCCCTGCATATATAAACGGAGGGAGCAAATAGCGTTTGTGAAAATTCCGAGATCCAAAACATGCCAAGTAAAACAATAAAAACTAAAAACGTGTCAGAAAAAAGAGCCACATTCCATTTCGTTCATCAAAACTGACTGTTATCTCTAGATACATCATACAACACGTGCAGCAAAACTGAAGCTAACACGGACGGGGATGTCAAAAGCGTCCGTTGATCTTTCCCCCATCTACACATGCAGCAGCTTCCATATCGCCATCAAAATTTGTAAAGGCAAGCTTAGGCCTATCATTGCTAAGGAGCCGAGTGATTTCCGTCTGATATATCAGATCACGGCTGCTGAGG…
TRINITY_DN12049_c0_g1	#N/A	#N/A	#N/A	#N/A	1.03667	0.0238412	1.04838	1.69165	1.09964	2.54804	2.49759	2.87909	GTTTCTTTTGCCTGTACCGCACCCACGAGCTCGACCACGCAGGCGAGCTGCCGGCCTGCCGCCCCGTCCCTCCCGCGCGCCGCCGGTGAGATACCAGCTCTTTTCGCCGCCGTTTCTCTTCCAACACTGCTCCGGTGGGTGCGGTGCTGCGACGCGCCGCGCGGATGCCACTGCAAAAGTCACTTGCCGGAGCTGCAAGGGAGCGCCGCCGATGATTCGAGAGGCTACCACCGGAGCTGCAACCACCGGTCAACAGGGGAGTTTCAATCATCGGCGGCGGAGCTGCAAAGGAGCGTCGCTGATGCTTCGACCGCCTACCACCAGAGCTACAACCGTCAAAATGGGAGCTGCAAGGCGGCGGCGGCGGAGCTGCAAAAGAACCTCGTCGATGCTTCGAGC…
TRINITY_DN1064_c0_g1	XP_015612636.1	CRM-domain containing factor CFM3, chloroplastic/mitochondrial	sp|Q2R1U8.1|	CRM-domain containing factor CFM3, chloroplastic/mitochondrial; AltName: Full=Protein CRM FAMILY MEMBER 3; Short=OsCFM3; Flags: Precursor [Oryza sativa Japonica Group]	1.03638	6.0867e-10	23.3153	19.698	24.3495	49.6918	44.4191	41.8038	ATCTCCTCGCATCATCTTCCCCGCACCTCCCACATCCTGCCCAAGCTCCGCTCCTCTCCTCCAATGGCGCTGCTCTTCCTACACCCCGCCCTGTCCCCCAAACCTCCATTCCCCTCGACACGGCCACGGCGTACCACCTGCATCAGCTGCGCCTCCTCCGCTCTCCCTTCCGCCGCGGCGCCATCCCCGTCCACCTCCTCGCCGTACAAGGCGCCGGCGCCGGACGGCGGCGCGGAGGTAAGTAAGAAGAAGAAGAAGAGGAACCTCAAGCCGAGCTTCGAGGAGCAGGCCCTCCGCCGCTGGTCGGCCAGGGCTCCTTCCCAGCGCGCCTCCTTCCCCTGGCAGCGGCAGCAGCAGCAGCAGCCGCAGCCGGCTCACCGAGTAGACGAAGCCGCGCAC…
TRINITY_DN38538_c0_g1	#N/A	#N/A	#N/A	#N/A	1.03491	0.0183836	1.2983	1.08572	1.45203	2.80745	2.47651	2.44851	CCCGACCCCCAAAATCTCCTTCGCGTCGTCTCCACTCCCATCTCAATCCCCTTTCTTCCCAGCACTCTCTCTCTCTCTGTGTATCGCCGCCACTCGCCGGAGATACGGACCAACCTCACAGCTCGCCGGCCACCCCAGCTACCCTGCTTTCGGCCGGTGGAATACCCTACACATGCCGCCATCCAGCGACCTCAATCGCATACCACACGCGCAGACCCTAGCGCCGCCCCTGCCGTCTGGCGTCGATGACGAACCAGCCCGGCCGCCTCGCGCAGCTGCTGCTCTTCCCTGACCTCCTACGCGGCATGACCTGCTGCTCGCCTCCAACATCAACGGCAGCAAGGAGGCCGACCTGCTGCTCTCGCCTCCAACGTCAACGGCGACGACGACGGGCTGCTG…
TRINITY_DN8094_c0_g3	#N/A	#N/A	#N/A	#N/A	1.03296	2.76352e-05	4.27357	3.36055	5.19381	8.19775	8.53605	9.13712	CAAGATGGGTCTATTTGATGTGTTCGCCCCATCTTGAGGGGGAGTGTTGGTGTGGGTTGGAATAAAATAGTTGTTAAAGGTTTTTAATGTAAAATGTACAAATTATATATGGAAGAGATGAGAGATGGATCGGGCAAGATCCAGAAAATTCCCCTTTCACCCCACTCTCTGTTCTTCTACTCAATCCTCAAAATCTTGATGATTTCCATGTGAGAATCAATATGGTATCAGAGCGGGACAGTTCCTGAGTGTTCTCCCCGCAATCTTGAGCAAAGATTGGCCGCCGACAAGGTGCTGTGTCGCTGGAGTCTGGAGTCTGGAGTTTGAGGTCGTGCGTGGTGGTGCAGTATCTCCTAGTCCCTCTCTTGATCCCTGCTGCAGTCCGCCGGAGCAAGATCA…
TRINITY_DN4798_c0_g1	XP_015614974.1	uncharacterized protein LOC4326401	sp|Q8DG98.1|	Probable dual-specificity RNA methyltransferase RlmN; AltName: Full=23S rRNA (adenine(2503)-C(2))-methyltransferase; AltName: Full=23S rRNA m2A2503 methyltransferase; AltName: Full=Ribosomal RNA large subunit methyltransferase N; AltName: Full=tRNA (adenine(37)-C(2))-methyltransferase; AltName: Full=tRNA m2A37 methyltransferase [Thermosynechococcus elongatus BP-1]	1.03102	7.78795e-10	42.1947	47.7715	45.9624	103.426	83.0948	86.8325	GGGAAGTGGATGAGGCAAGGAAAGCTGGGTAATCCGGAGCCTCCCTCCCTCCAGCAGTAGGAAAAAATGGCCGCGCCGCAGCAGGTCCGCGCGGTGCCCCTCGCGCGCGCGCTCCGCCTCCGGGCACGCGCCTCCGCCGCGCCGGCCAAGCCTACCGACACCTCCCGCCGCGCGCTGCTCGGCCTCACGGAGCCGGAGCTGCGCCAGCTCGCCGTCGACCTCGGCCAGCAAGGCTACAGGGGCAAGCAGCTGCACGACCTCGTGTACAAGAACCGGGCCAAGCAGATCGAGGAGTTCGCCTACGTGCCCAAGGTGTTCCGGGAGGCGCTGGTGGGCGCGGGCTGGAGCGTCGGCCGGTCGCCGGTGCACCACGCGGTCACCGCCACCGATGGCACCACC…
TRINITY_DN5786_c0_g1	XP_015628628.1	50S ribosomal protein L4, chloroplastic	#N/A	#N/A	1.03045	3.43891e-07	122.797	81.6355	91.6456	219.486	183.999	193.731	GTTCCGTGAACTGTTAAGGAATTTGAGATGGCCTGGGAAATGTTTCCTCCAAGACACAGTAAATTCAGTAGTACATCAGCAATCCGTGAGAGGATCTACAGGTGTTATATCTGAGGTACATATGTATTGCCATCTCAAATTCCTTAACATCATTTTGGACGGTCGTAACTCATGAGCTCTTTTCAGCTGTAGACTAGCAGTTAACTATTCAATTGGGGGAAGAATGGGTTTCAAGAGGGAGCACAAAAGTAGGAAAATAAGAAAGCTAGCAGATCCAAATTGGAGCCAATCAATTGCACGAACTTTATGCTTGAACAGTCTGCAGCAAAAAATAATGAAATGCCATGCTCAGGTCCATACTCCCATAATTGCATGCTTTTCATCCTTAGTGCACTAATA…
TRINITY_DN24637_c0_g1	#N/A	#N/A	sp|A0A1P8B760.1|	Probable amidase At4g34880 [Arabidopsis thaliana]	1.02978	3.998e-09	15.9593	12.9671	15.1654	31.5945	27.5741	29.6843	GATACATTTAAGTCCTGAATGGTCTCCCGAAGTATTTTCCAAATGGCACTCTGAGGAGCACAACACAAGGACGCCGATGGGCATGAGAAATGCTCGGCGCGCGTCCTCCGGCGGCCGCCTGACCGGTGGGCTACATGGTATCCCCGTCCTTCTCAAGGACAACATCGCGACCCTGGACGCGCTCAACACGACGGCCGGCTCCTTCGCTCTCCTCGGCTCCGTTGTCAAGCGGGACGCCGGCGTGGTGGTCCGGCTCCGGCAGGCCGGCGCCGTGGTGCTGGGCAAGGCCAACCCCTCCGAGTGGTCCAACTTCCGCACCGTCGACTCCGGGTGGAGCGCCCGCGGCGGCCAGACGCTGAACCCGTACGTTCTGTCGTCCACCCCATGCGGGTCAAGCGC…
TRINITY_DN10139_c0_g1	#N/A	#N/A	#N/A	#N/A	1.02906	0.00392666	2.65069	2.01633	1.73127	3.64968	4.36972	5.01646	ACATCAGCATCCTATGCTCCCTTTAAGACATCAGCATCCTATGCTCCCTTTAAGACATCAGCATCCTATGCTCCCTTTAAGACATCAGCATCCTATGCTCCCTTGCTTCAATAACTAAGAGGTTGTCCACGAGGATGAGCGTCACCGCCACCACGGTTGCAGCATGGTGAGCTCATGACATTCACTAGGACCCGCCGTTGACCTTCGCCATGATCTTGGCTATGATGGGAGCCAGTGCTTGGCCAAGTTAGTTGGGATGGTCATCACTGCCGAGACGCAAAGTCACCCCCACGGCCTCTCCCCTGCCCCAGAACACCCTCAATGGGCAGCTGCAGGTCCTGGAGGTTGTCGGCAGCAGCATGAAGGAGTTGTGGAAGGCAGCAATAGGTCGGGGACGTC…
TRINITY_DN15855_c0_g1	#N/A	#N/A	#N/A	#N/A	1.02883	0.0230524	2.10974	1.13742	1.45203	3.42509	2.5292	3.52346	GTCACCAAGCTTCAACCAGAGTCCACTGCAAGCTGGAGCTGGTAGAGAAGAAACTCCGAATCGACTAAATGCAGGACTAATTTAAACACTAGTAATTCTGATCTGAAGTGCGTTTGAACCCAAAGCAAGCAACTTTGCAAAGCACATGTGCGTGATTTGAGGAGGACCACCCACCAAAAGCAAGCAATTTTGCAAAGCATGGATACATACATTCAGTAACAGGAGGTGCGAGAATTACTGTGTTAACTGATGAGAATACAAGAGCAGGGGTGAAGTGGAACCCTCTCCATGACGCAACAATTTAGCTGATCTTTAGACAACAGCAGCAATATTATTTATGCTCTGTCTGTCTGTTAGAGATGAGAAGTTGAACAGTGGCAGGCAGATGACTATGATGAA…
TRINITY_DN16314_c0_g1	XP_015645427.1	pentatricopeptide repeat-containing protein At5g02860	sp|Q9LYZ9.1|	Pentatricopeptide repeat-containing protein At5g02860 [Arabidopsis thaliana]	1.02679	0.000397021	2.92117	3.41225	3.68593	7.63626	6.63915	5.79281	GACAGCTTATTTTCTCCTCTGATTTGGCCTGGCCCTGACAGACCCGGCAGGCCGACTGCTCACCGCCAATCCTCAGTTTGGTTCCGCACCATGAGCCTCCTTCCTCCGGCTCCCATACCCAATCCTCTTCTCCACGACCGGCCGTGCCGGTGCCTGTTCCCCGCCGGCGATAACCCCTAAACCCCCACCCACCGCCAAGTAGCCAACACCACCCGCCCGCCATGACCGAAACCATAGCCTTCCAGCTCCCCCTCCGCGCGCCGGCGCCGCCGCCTCTTCTCCCGCACCTCCACCCCCACGCGCACCCCCCACCCCGCCTCTTCTCCCCCACATCCCTCCTCTCCTCCTCCCACCCCACCCCGACCTCCTCCTCCCGCACGCCGCGCCTCGGCCGCCCAC…
TRINITY_DN367_c0_g1	XP_015619918.1	psbP domain-containing protein 1, chloroplastic	#N/A	#N/A	1.0265	4.71993e-06	13.3936	10.3298	11.795	27.9336	20.663	22.6594	TGCAGGCCTTGGGGTGTTTTTTTTTAGGGAACTTGGGGTGGTGATAGTAGACTACCGAAGGAAGGGATGGGGATGGGAGGCCCAAACTTCACAGGTCCAACCAGTGGCTAAATCATTCTTTACTCTCCCGTGTGTGAGTGTCCTCTCCTTCCTCCGAAGATAAAGAGATAGGAGCCGAGCCGAATCATTCGTCGACACCGTCGCCGTTCTACAGCTGCCGTCATGCCGTGCCTTGGCGCCGCCGCAGTCGCCTCAGTGCAGCTCCCACGCCCCCACCCCGCCTCCCGCCTCTCACGGGGCGCGTCGCAGCCGTCGCCGTCCCCCTTCTTGCACGTCGGCCCCCGGGACACCGCGCGCGTTCCTCCTGCTGCTGTCTGCAGCCCATCCCAGTCTGCTGCA…
TRINITY_DN7301_c0_g1	#N/A	#N/A	#N/A	#N/A	1.02332	3.00139e-06	50.9041	64.5743	54.898	75.015	134.943	137.534	GGCACTACATGGAAGCATCTTTCAGACATCAAGATACATGGAACTCATTGGCCAAAGCGACTTTGGATTTGTTTGGCATGCCTACAAATGGCCCCACCAGTTGCTGTGCTGTGAAGCTCATGGCAGCCAGGAGAGAATCTTAAATCTCCTCCTCCATCACCTCCTTCTGCCTGCCTCACTACATCTATATCTCTCTCTCATACACGCCAAGCTGTTTAATTTGCTTGCTTCTCGGCAGAAGCAAAGCTCCTACACCTGGTAAACTATAAAAGAGAGCTTCGGTGGGAGAGGTAGAGGGAGTGCCTTCCTTGCTCAGTAGGTGGATTGGCTGCTGGAAACCGAAACAGAGGTGAGCACAAGCTTCTTCTCATCTCTTCCTTGTCTTCTTTCTTCTTCCAT…
TRINITY_DN20893_c0_g1	XP_015643396.1	uncharacterized protein LOC4324772 isoform X1	sp|O67550.1|	5'-3' exonuclease [Aquifex aeolicus VF5]	1.02275	8.21654e-07	14.7141	13.8558	13.5151	33.0717	25.292	25.7989	CTTATCCACATCCACAACGTCCCCACACGCTTCTTCCCAAGCAGCGCCATGCCACTGCCGCTGCTGCCCGCCGTGGGCGGGGTCACCGCGGCGCCGCTAGCTCCGGCCACCGCCGCCCCGGCCGCGCCTCCCCTTAGATATCGCCCCGCACGACACCGCGCATCTCCGTCCACGGCATCCTCTCCTTCCACCTCGGCGGTCTCCAGCCCACGGTCTCCACCGTCCGCGAGGCATTCCCGCAAGCACCTGGCGGGCAGAGGCGATGCCCCGGCGAGGCCGTCCAAGGACCGGGTGTTCTTACTCGACGTCAACCCGATCTGCTTCCGCGGCTCCCAGCGCAGCCTCGGCGCCTTCGCGCGATGGCTCGCGCTCTTCTTCTCGCACGTCAGCCTCCGTGAC…
TRINITY_DN14707_c1_g1	#N/A	#N/A	#N/A	#N/A	1.02014	2.02339e-07	10.0743	13.0317	12.1597	25.8751	21.9703	22.6427	TGCTACTTTTATGATGATACTCACATGTTTTGTACACACTTTATGTCATATTTATGCATTTTCCGGCACTAACCTATTGACAAGATGCCGAAGAGCCAGTTGTTGTTTTCTGCTGTTCTTTGTTTCAGAAATCCTACAAAGGAAATATTCTCGAAATTGGACGAAATCAACGCCCAGGGTCTTATTTTTCCACGAAGCTTCCAGAAGACCGAAAGGATTACGAAGTGGGGTGACGAGGCGCCGACACAACAGGGCCGCGCGACCAAGAGCTGGGCCGCACCGCCCTGGCATGTGGGGCCCCCATGCCGCCTCTAAACCTACCCTTCCGCCTACTTAAAGCCTTCGTTGCGAATACCGAAGTACCGAGAGCCACGATACGGAAAACCTTCCAGAGACGCC…
TRINITY_DN1160_c1_g2	XP_015631186.1	nascent polypeptide-associated complex subunit alpha-like protein 1	#N/A	#N/A	1.01739	8.90471e-10	31.4837	34.6395	33.2292	74.2289	62.2289	61.6307	ATCATTAGAAAGTTTTTCAATACGAATAAAAGATATTGATTACGTATTCTACAATATAATCAAGATATTATTATTTTTTTCTTTTTGTTACGTACTCACCCTTATTCATCCAAATGGAGCTATATACCAGGCTGAAAAGTCCCCCAACTCAGCCTTCATCGAGGCATCATTTTTGCTCAGCATGCCCAGGCCTCTAACCAAACAAGCCCTATGCTGCTATGGGTTTTTTTGCCCTCGGTTTCATATGTCTAGGCATGTCAAACACGATTGCTGGTACTTGGTGGCACTACAGATATTAATTATTGACCATTTGCTACCAGCTGTGAACTCCATTCTTGGACACTCAAGCAATAGACAGCCTGTTTGACCACTTAAAAAACGAACACTAATCTGGAAAAA…
TRINITY_DN14597_c1_g1	XP_015643041.1	NAC domain-containing protein 43	sp|Q84WP6.2|	NAC domain-containing protein 43; Short=ANAC043; AltName: Full=Protein EMBRYO DEFECTIVE 2301; AltName: Full=Protein NAC SECONDARY WALL THICKENING PROMOTING FACTOR 1 [Arabidopsis thaliana]	1.01607	0.0311235	2.38725	1.49932	1.56373	2.06067	4.1521	4.8146	GCTCGTCTTCTACAAGGGCCGCGCGCCCCACGGCCACAAGTCCGACTGGATCATGCACGAGTACCGCCTCGACGACGTCTCCGCCGCCGGGCACCCCGGCGGCTCCGGCGACGTCCCCTACTACTCCGGCGCCTCATCCCCGATGCGCGGCGTTGCCGGGGACCAGTCGTCGGCGCAGGAGGACGGGTGGGTGATCTGCAGGGTGTTCAAGAAGAAGCACCTCGTCGCCAGCCACCAGACTGGCCAGGCCAGCGCCGCTGCCGTCGCCAAGATGGGCGGCGGGACGGCCATGGAGCGCAGTCCAAGCAACTGCTCGTCGACGGTCACCACCGGCAGCGAACACGCCAAGGCGACCCAGATGCAGCAGCAGCAGCACCACCAGCTGCTGCACTACTCCGC…
TRINITY_DN20483_c0_g1	XP_025879174.1	trihelix transcription factor GTL1	sp|Q9C6K3.1|	Trihelix transcription factor DF1 [Arabidopsis thaliana]	1.01518	0.000823267	2.38021	2.63674	3.12745	5.89564	5.16378	5.13589	CACAGCTTCTTGGCATTGACCATTACACGTCCTCACACATAAAAATAGTGTGTCCTTGGTCGACAAACACAAATGTGTAGGGAGCTAGCTAGCAACCTACTAGCTGTGATTATGAAATTGATCAATAAAACTAATCTCTTGTACATATATAAGCAGTAGTAGTACTAACAAGTAAGTGATGGATCATAGCTACGAACAAAGCAACGGCACTAATAACAACAAAAAGGAAGAAAATTTCCATCCATAGAGCTAGCTAAATTTCTCATGGCATCCTAATTAACTTAAGCTCCTTGGTCTAATGATCGTCGTCGTGGCCATGGCTCTGGTCCACTTCGTCCTCCTGCCCTCGTCCCGACGTCGACCTGCCCATGTCATCGTCGCCCTCGCCGTCGTTCTTGC…
TRINITY_DN9353_c0_g4	XP_015628435.1	auxin-responsive protein IAA12	#N/A	#N/A	1.01507	0.0174337	2.43431	1.29252	2.17805	2.58285	4.53148	4.77758	CTTCCCCGTTCTTGCCCCCGCCTATAAAACATGCAAGCTAACCCTGGCCAAGCCAACACAACACACAAATCGTCTCGTCTCTCAGAGCGGAGCTCATCAGATTTGACATCACATCGACGTACTCGAGTCTAGCTAAGACAAGGGAGCAGACAGCACCTTCGACCGCGCATCAGCCGGAAATGGAAGCTGCCGTGGGCTACGTGAGCGGCGACGCCGACAGCCTCCTCATGGCCACCGAGCTCAGGCTGGGCCTGCCGGGCACCGACGACCAGAAGCCCAAGACCACGTTCTCGCCGCCGGCCACTCCCAGGGGCAAGAAGCGCACCGCCGACGCTTTCGAGGACAGCGCCGCCGCCGAGGAGGCCCACAAGGCCGACGACGACGTCGAGGCCGCACCGC…
TRINITY_DN3059_c0_g1	XP_025881937.1	rosmarinate synthase	sp|Q8VC52.1|	RNA-binding protein with multiple splicing 2 [Mus musculus]	1.01489	2.27815e-06	6.27511	7.28981	7.03677	10.4999	15.6494	15.348	GTTTTTCGATAAAAAAATATATTAATATTGAAAGATATCAATTACACCCAGCCTCTAAACATGAAATTGATATTACTTAGTCCTGTATTGAGTAAATAGCGTATCGACCCCTAAATTACAGATATATGACGAGGGGAAGATTTATGGCTCATAAAAGTACGTAGGTTATTTTCGGTAGATGAACAGTTAAATCTCCAATCCATATCTCTCATCCCCGTGCTCCCTGATCATTCCTAATCGTACGTGTCTCCCTCCTCCGGCCCGGGATGCCGCCGTCCGAGCGCTTCGCCGTCGAGGTCGTCTCCCGGACGCTGGTCCAAGCTTCGGATCCACCTCGGGACTTCCCGGCCATGCTCCCGGTCTCCAACCTCGACCTGATCCTCGGCTCCTTCCACGTCT…
TRINITY_DN13141_c0_g1	XP_015618051.1	uncharacterized protein LOC4326697	#N/A	#N/A	1.01484	0.00100631	3.46213	2.53334	2.84822	5.95179	5.0584	6.68861	TTTGGAGATAAGGCACCAGCAATGCAATGATTACATCTTCTTCGCCGTACACCTCCATTACGCACGCTCGATCGGGCATGGACGCCGGCGAGCTCCAGGTCTTCGACGCTGGCAGTTGCGCCAACGGGTACCAGCTGGGCCTCGCCGTGGGCCAGCGGTTCGGCGTGACGATCAGGAGCAGAATGCGCGGGGACCTCTTCCTGCACCAGCAGCTGCTGCCGTTCGCTTCTACGGCGGCGGGCAAGCCGCTCCTCGCCGCGCTCCAGGCTTCCAACAGGGAGAGGTACCCCCGGTACTGGGACGAGCTGGTGGGCACGGCCGACGGCAGCGCCGTCCCACTCCTGCACATAATTCTGGTAAACTTCAGGAAGGAGATTCGGGCGTTCATCCCAAAAAGGG…
TRINITY_DN24226_c0_g3	#N/A	#N/A	#N/A	#N/A	1.0147	0.00389516	1.67697	1.96463	1.89881	3.64968	3.84649	3.58318	GTGCTGCCATCGACCTATGATAAATTGAGTTGTCGTTGTCTGGGGATTTCGTTGTGATACTCAAGTGACAAATCAAGTGGAAACTGGTGGTTACACTGTGGCCTTAATAGCGACCCAATCCCAGTGGGTTATTTTCCAGCATCACTATTTAGTAGCTTATCTGTGAAAGCATCTGCTATCTGGGTGGGTGGTCATGTTCTTAGTGACCCAAGAGTTTCATCACCTCCCATGGGAAGTGGGGCCTTTGCATCTGACACGCGTAAAGCTGCATTGATCCGTGACATTCAGCTCATCGACAGGGATGGCAAAACCACACTGGTAAGCAATAAGATGCCAACCACTGTCACAGGCGACAAGCTCTACTCGGTCTCGCGGATTGAAGGAGGAAAATTCTACTAT…
TRINITY_DN24423_c0_g1	#N/A	#N/A	#N/A	#N/A	1.01304	0.0194191	1.40649	1.91293	2.2339	4.77266	3.00343	3.16514	ATCGTCGGCACGTTGTAGCTGTTGAATCAGCCGATGGATGTTCAGTTGCCTTTGTCTTCGAAATTCTTTTGCATGTTGAAATATCGTACTAAGGTGGTCCTCACCATCCTTCAAGTTCTAGCTATGAAGCAACATGATTCCTCCTTCGACATGAAACCTGATCGAACCCTCAATTTGGTCTGACAGTGGTGGCTCCAGCTATCGACTTCTTCGCCAAGGGCAGAAATCATCGTGGCTACCGACTTGTTCACCAGGGGCATGAAATTCATCTTGCTTTTCTCCGACGATGTGGACAACTGGTCGGACCACTGATGCTCTTAAGAGCAAGAAGACCTTAGGCAGATACGGATGAAGCCCGGTGATCAGGGGGTACGTGAGCACCCCCTGACTACTCGACAC…
TRINITY_DN12812_c0_g2	XP_015637857.1	protein PLASTID TRANSCRIPTIONALLY ACTIVE 14 isoform X1	sp|Q84JF5.1|	Protein PLASTID TRANSCRIPTIONALLY ACTIVE 14; Short=pTAC14; AltName: Full=Plastid-encoded RNA polymerase-associated protein 7; Short=PEP-associated protein 7; Flags: Precursor [Arabidopsis thaliana]	1.01281	5.71364e-05	9.08809	10.547	13.0683	26.7269	17.9679	19.7075	TGAGTTGTAGCACAGATTGATCACATAAACCACCTGCTATCATGATGCTTAGGGTCTCAGCTGGTACTGGGCTAATTGCCTCTGGGAAACAGTATCAGTCTCTTACAATGAATTTGTGCAGTACTGGATCCAAAATCATTAGCTACAACTCATTATAGTGACATGACATGGACTGACATACAATTTAACAGGTCCGCGGAAAAGGCTGGACACCACGGATGTGTTCAGTGTGTTTTCCATTCACTTTACAGCATGGTAGTTTTACAACCGAAAACTTGATTCATGACAGAATGGGCCCATCTATGTGGCCTCTCTTTCTATTCTTTTTCCCACGGCCCCACCTGTGGCACGCCTCCTCCAGAACTCGAGTCTGTTGATCACCTAGTAACCTATAAATCT…
TRINITY_DN1820_c0_g1	#N/A	#N/A	sp|O64733.1|	UDP-glycosyltransferase 87A2 [Arabidopsis thaliana]	1.0123	0.0163702	2.48841	2.03598	1.18452	3.51998	3.71055	4.25563	GCGCCGAGGTCCCCTTCGTCGTCACCGAGGAGTGGCGCGGCCTCATCCTCTCCTCCTCCTCCTCCGCCGCCGCCGCGCCGCTGCCGGCCGGCATCCGCCTGCGCGCCATCCCCAACGTCATCCCCTCCGAGCACGGCCGCGCCGCCGACCACACGGGCTTCCTCGACGCCGTCGCCACCGAGATGGAGGCGCCCTTCGAGCGCCTGCTCGACCGCCTCGAGGAGGAGGATGGCCCGCCGGTCGCCGCGCTCGTGGCCGACAGCTACGTGCCGTGGGTCGTGGGCGTTGGCAACCGGAGGGGCGTCCCGGTCTGCTCGCTCTTCCCCATGTCCGCCTCCTTCTTCTACGCCTACCACCACTTCGACTCCCTCCAGCCGTGCCTTGCCGACGAGCACGCCC…
TRINITY_DN17089_c0_g1	#N/A	#N/A	sp|Q94KB2.1|	MLO-like protein 13; Short=AtMlo13; Short=AtMlo20 [Arabidopsis thaliana]	1.01121	0.00849589	1.40649	1.75783	1.73127	3.42509	3.21419	3.10542	GTCTGGTGCGCGTGCGCGCGCGCCGGAGTACGTACTACGTACAGCGTGTCATTTGATTCGTAGGAAGACGAGCAGGTACCGTGGGCGTGGGGTGATCTGATCTGAGGCCAACACGGCTTGTAGCATCTCACACAACATGTCGCGACGTACGCCTGCCCGCCGGCCGGAGAGCGTCACGCCGACCGCCGGTACCGTTTACAAGTATGCCGTGACATTACAGAGCCCCGGCGGGTGCCAGAAATTTCTCGGCGTGCCACGTTTTCCCCTCGCAACGGCACGGGTTGCCGGTGCGGTGCGTTACACGCGCCCGGCCGCTCGGCAGGTTCACCTCCGGGTGTCGGCGCCGTCGTGGACGACGACGGACACGATCTCGTCGCCGTCGGACACCGCCGCCAGCGC…
TRINITY_DN33942_c0_g1	XP_015633846.1	amino acid transporter AVT1C	sp|F4IUW3.1|	Amino acid transporter AVT1C; Short=AtAvt1C [Arabidopsis thaliana]	1.00774	0.00956711	1.62287	3.05035	3.79762	6.12024	6.05954	4.47898	TCTAAATTTTAATAAATATCAGACAACCTTTATTCAATGGAGGGAGTACATCGGCCTTTCATAGCTTCCAGTTTCGTCCCCATCGATGCATCCATTTCCGGTGCCTCTGCCCTCTGCCCCATGAATTCCTGCTGCTTGGCTGCATTATCTATGTAGTGTTAGTGTGACACTGACATGAGGACCATAAAGTTTATGTAGGAGTAATTAGCAACCTTTTTCCCCCAGTTCAGTGCCAAGCAGCCACATCGATCGCCGTTGCATATAAGCACGTTCTGCCCGCTCGCTCCATCTCCTCCTCGCACTTTACTATCTTCCTCTCGTCTCGTCTCCGCTATTCCCTCTCTGCGGATTACTCCATTAAATTTGCATTGAGAGAAGGGGGCAGGGCGATGAGGAACT…
TRINITY_DN21903_c1_g3	XP_015641889.1	uncharacterized protein LOC9267919	#N/A	#N/A	1.00413	0.0200586	7.35703	3.82586	4.97042	15.6656	7.53491	8.36076	TTTTTTGATGGCAAAACTTGAAATTCACTGAAGCTGCAATGTACAACACAAAGGAATCACCCTGATGGATATAGATATGGCAAGAAGTAGAGGAAACTATGGACATCAAATCAAATCCACTAAAGCTAAATCAAAGGGGGTGTTTAGTAAAGCCATCTGGGGTGGCCAGAAAATAACTTAGGCACTCCATATCTTGCTGAACATTGACTGCAATCTGTTATTGGCTATCTTCTTGACGACCTTCTTCGCATCGTAGTCCCCGGAATCAGCCAGCTCTTTCAGGGTACTGAAATGCTCCGACGACACGATCTTCTTCCTCCCGCTGGTGGTCTCTGCCAAGGACACGATAGCGGACAGGATCAGGCCCTTCGCCATCAGCTTGCCCTCGGAAGGATCGAG…
TRINITY_DN2937_c0_g2	XP_015643028.1	glycine--tRNA ligase, chloroplastic/mitochondrial 2 isoform X1	sp|Q8L785.1|	Glycine--tRNA ligase, chloroplastic/mitochondrial 2; AltName: Full=Glycyl-tRNA synthetase 2; Short=GlyRS-2; AltName: Full=Protein EMBRYO-DEFECTIVE-DEVELOPMENT 1; Flags: Precursor [Arabidopsis thaliana]	1.00245	2.03992e-07	22.5038	17.8885	19.5466	44.6384	35.9884	37.6831	CTCCAATTCCATCGGCCTGCCTTATCCTCTCTTTGGTTCCTCTTCATCGTCTTCTTACCATGGCCGCGGCCACAGCCATAGCCACGGGCATCGGCACCGGCACCGGCATGGCACCTCTCTTCTCCCCCGGCGCCGCCACGGCAGCTCCCTCGATCCGACTAATCATCCCCTCTGCCCTCACCGCTCATTCTCCGCTTCCAGCCCCCACCCGCCGCTCGGGCCGACGCCCTCGCCGCCGCCGCCTCCTATCTGCTCCGGCGGTGGCCCGGTCCGATTCCGATGGGGTCCCGGCTCTCTCCCCCTCCCCCTCTTCATCCGGCAACGGCACGGCCGCCTCCGCCTCCGCGCTGACGTTCCAGCAGGCCATCCAACGCCTCCAGGAGTACTGGGCCTCCGTCG…
TRINITY_DN9488_c0_g2	#N/A	#N/A	#N/A	#N/A	1.00234	0.000575696	9.08809	6.20409	5.69644	14.5987	11.0653	16.0646	CCACTCTCGTCTCGTCTCGTCTCGTATCATCCACCCACATTCCCTTCCACGGCCGCTTGCGCCGCACGTGCAAGAGAGATTTCGGCCAGGCTACTCCTCCTCCTCCGCACGTACTACCGGCCGGCCACGACGGCGACCGAAGCAGCAGCCGCGTGCCCTCCTCAGCGCCCAACACCACGCCGTCCATCTCCAGCTAGGTAAGGTACGCACGCGCCGCCCTCCCCGTCTCCATCCTCCCTACCCATCCCGTGGCGTGGCGTGGCGCGAGGTCTCGCCGCAGCGCGCCTACGTGCGCGCGCGCGCGTGGTTTTGTCTCCGGCGACGAGCGCGTGGCGGAGGGCGGCCATGGCGATCGAGTGCGGTCGCTGCTTGCTATTTCTCCTCCACCCCACCTCTTAT…
TRINITY_DN38228_c0_g1	XP_025882277.1	callose synthase 3	sp|Q9AUE0.2|	Callose synthase 1; AltName: Full=1,3-beta-glucan synthase; AltName: Full=Protein GLUCAN SYNTHASE-LIKE 6 [Arabidopsis thaliana]	1.00162	0.0149072	1.34212	1.29252	1.50788	2.59352	2.9481	2.67843	TTCCCGAGAACTACCGCCTGTATTCCCGCAGTCATTTCGTGAAGGGTATCGAGCTGATGATCCTGCTGATTGTGTTTGAGATCTTTGGACAGCCATACAGAGGAGCTATCACTTACATCTTCATCACTGTTTCCATGTGGTTTATGGTGGGCACGTGGCTCTTTGCGCCGTTCCTGTTCAACCCTTCTGGATTTGAGTGGCAGAAGATTGTGGACGACTGGGCTGATTGGAACAAGTGGATCAGTAACCGTGGAGGTATCGGTGTAGCACCGGAGAAGAGCTGGGAATCGTGGTGGGACAAGGAGCAGGGGCCTCTTCGGCATTCTGGCAAGCGGGGCACTATTCTGGAAATTCTGCTTGCGTTGCGCTTCTTTATCTACCAATACGGGCTTGTGTACC…
TRINITY_DN12421_c0_g2	#N/A	#N/A	#N/A	#N/A	1.00145	0.00141411	2.00154	2.68844	2.68068	4.82881	4.68956	5.07618	CCCTAACGCCACGCGTCCCTTTCTAGACGGGAGACGACACCAGCGCCAGGTGGCCCACACCCACGTTCTCCTCATCTTATCTCTTCCCCTAACAGTTCTCCTCATCGTCTTCTTACCATCTCGTATTTTGCCCCCAATCTCTCGCCGTTCTTCTCTGCTCCCTCGCCGCCGCAGCAAAATCTGCTGACGAGGCCGCCATCTTCGTGCTCGCCAGTTCATTATCCAACCTGCCCGCCTCCTGGGGACACGACGGCGATGTCTGCATCGTCGACGACATCACCTGCGGGCGGGGCGGGGCCCAAGCTCCCATCTGCCTCCACCTCCATGAGCTCGCCTGCAAGGACCACGAGCGCTGCTGTCGGCCGATGCTACCGACGTCAGTGGCCGATGCTGCCGTAC…
TRINITY_DN37718_c0_g1	#N/A	#N/A	#N/A	#N/A	1.00041	0.0441301	2.95417	2.01633	1.61957	3.3841	6.90261	2.98599	AGCTCCCAAGCAGACCCCGCGCGCTTTTATATGCAAGTCGTCGGCTCAACAACCGGCCGCCCCATTCCATTTCTTTGCTTGCAGCATCCTCCTCATCCACCGGGCTACGGGTTCTTCTCCAGTTCACCATTCTCCTCAAGTTTTCCAACGATCGAGGAGCTCATTATCGTTCATAATCGTCCGAGAAACTGGTCATCTCTCAAGGAGCTCTTGCGATCCACGGCTGTGACCGAAGAATTTGGTTCTTGCCTTTGCCCGCCCGCCACAGTTTTGAAGATGGAGAGGAGAGCGGCGCCGGCGAGGAGCAGCACCGCCCACCACCACAGGCGAATGCACACACCGGCGGCGCTGGTGGAGCGGAAGCAGCAGCGCAGCGGGGGGCTGAGCTGCCAGAGAACG…
TRINITY_DN24519_c0_g3	XP_015614660.1	U-box domain-containing protein 15 isoform X3	sp|Q8GWV5.2|	U-box domain-containing protein 3; AltName: Full=Plant U-box protein 3; AltName: Full=RING-type E3 ubiquitin transferase PUB3 [Arabidopsis thaliana]	0.998532	0.000804605	4.76043	2.99865	3.1833	6.56943	8.06183	7.10665	ACTGGATACCTGAGCAGCACTAGCACAATGCTAGTAACAACCAAATATAACAGACGATGCAGAGATTATAACCAGACTATGCAAGTATTCTCGATTGACTGAACATTACTTTATTGGCATCAGGAGTTCACTTCAGCCTAGGTTAAGGTCTAATGCATGAACTGCCTAACATAGTGACATACAAATTAACCAGCGATACTACAGCGCGGTATGTTTAGTTTCAGATGATGGCAACAGTACTCTCAGCACTGCCTTCATAGAGTCTATGAACACAGGACGGCGATTTTTCTTTACAGGTTACGGCAAAACAGAAGGCTCCAGCTTTTTTTACTTCCTACTGAAGAGGTTGCGCAACTTGCCGCGCTCCAGCTTCTCGAGCAGCTTCTTGGCGCCAGCGAC…
TRINITY_DN14957_c0_g1	XP_015629615.1	pentatricopeptide repeat-containing protein At5g55740, chloroplastic	sp|Q9FM64.1|	Pentatricopeptide repeat-containing protein At5g55740, chloroplastic; AltName: Full=Protein CHLORORESPIRATORY REDUCTION 21; Flags: Precursor [Arabidopsis thaliana]	0.997263	0.0067794	3.02936	1.80953	2.68068	5.55875	3.95188	5.25533	CTTATCTTCCACTTCTGAACTCCATGGCGCGGCACCGCCATGGCTACGCTCCCTCTCCCCCTTCCCGCCACTCCGTACCCACTCAAACCCCACGAGGCCCCGCGCCCCGCCTCCCTCCACGCCACACTCGCTTCCCTCTCCCAGCACGGCAGCGACCACGGAAGCCTCCGGGACGCCTTCGCCCTCGTCTCCCGCGCCGAGAGCCAGTCGAGCCCCGCCGTCGGAGTCGCCGTCGGCCCGGAGGTGTACGCGTCCCTCCTGCAGTGCTGCGTCGCCGCGGGGTCCCTCCGCGCGGGAAGACAGGTGCACGCCGCTGCCGTCAAGCGCGGGCCTTACTACTGGCGCCACGCCTACATCGGCACCAAGCTCGCGGTCTTCTACGCCCGCTGCGGCGCTCTG…
TRINITY_DN23806_c0_g2	XP_015618305.1	LOW QUALITY PROTEIN: dynamin-like protein ARC5	sp|Q84N64.2|	Dynamin-like protein ARC5; AltName: Full=Dynamin-related protein 5B; AltName: Full=Protein ACCUMULATION AND REPLICATION OF CHLOROPLASTS 5 [Arabidopsis thaliana]	0.996714	1.70532e-06	9.52086	8.37553	8.82389	19.7083	16.1237	16.7215	TAATGGCCCACCTTGTGTGACTTTCTGCAAGGAACAGTTTTCTTGAATCGGTCATATGGAATGATTGGAACCACAAGTACACGTTGACAAGTAGAGCGTACCAAGGAAATGATTCATATTTACTCGTGAAAAAGGGACCCAACAGGAAGTCACACAAGGTGGGCCATTAGTTTATTTCTACATACAAATACTCTACCTGCATTAAAGACTCATCCCTATCTAGGCCTACTATCTAACCTGGAGAGAATTGAGCTTCTTATTTATTTCTCCAAACTTCTCTTTTAAGCGCTTGATCCGCTTCAGTTCGACTTCCAGCTCCCGCCTCGTCTGCCCAAGTGAGTGGCGCAGCTGGGTGGCATTGAAGATGCCGTCAAGGTCGTCTTCGAAAGCTGATTCAAG…
TRINITY_DN2949_c0_g1	XP_025880478.1	glycerophosphodiester phosphodiesterase GDPD6	#N/A	#N/A	0.996473	3.10612e-06	12.1175	11.6327	13.6268	29.029	23.1843	20.9019	CAGATGCTACCTCACCAATCTTAAAGCAATGGGAGGATAAGCTGGAGAGAACCCAACGAAACGTTCCAGGCCAGCCTTTGAAGGATAAAGATTTCAGGCCACACAGCTTAAGCAGAGGAAAGGATGGAGGCGGCGGCTCTGGCTCGGTTGCCGGAGTATGCCTCCGCCAGCGGACTGCTCACCGGTAACGCCATCTCTTTTCAGTGCTCACTCTAGTCATTTGCTAAAGAGTAGGAAAATTGTAGCCTTAGCTTGGGGTAGCATCCCAATTTACAGTGCAAAAACCACAGTCTTCCTTGCCGTTGAGGTTTCAAAGTTCAACAGGTAATTGTCCAGGATAGATAGGACGGTAAATCGTACTACTCGGCCACCCATGGATCAAGGTTAAAACTACGATAT…
TRINITY_DN26886_c0_g2	#N/A	#N/A	sp|P07679.1|	Bowman-Birk type trypsin inhibitor TI1 [Coix lacryma-jobi]	0.99579	4.31528e-08	16.932	11.7361	14.5203	25.6601	29.4546	30.3376	CGTCTTTATTCATAGTTGGCTGACACACCATACATATTGCAAGAGGCGACCTTTATTTTATTCTTTCACGCGTCCGTGAAGATAGACGAGCAACACGCAGTACTGTCGGCGGTAATCGGGCGGGCGATCAACGAGCGCCGACGAGGCCGTGAGCACTAGTTACCGACGTTGTTAGCCTCGTCGGTGCACATGGGCCCAGGGTTCCCGATGTACATGTCTTGGCAGACGTGGCGGGAAGGGTCCGTCGGGGAGGCTGCGCAGTTCTTGCAGGTGGCGGCGCACTGGTCCACCTGGTCCATGCAACGGCAGTACGGCGGGATCGACAAGGTGCACAGCGCGAAGTCGCAGCAGTCCCACGGCCTCGCCGGTTCCGCTGCTTGGGTGTCGCTGGGGAGGCGA…
TRINITY_DN17872_c0_g2	#N/A	#N/A	#N/A	#N/A	0.994002	0.0186497	1.35239	2.17143	2.17805	4.54807	2.95073	3.6429	TCTACAAAGATCGGTTTATATGTTAAGTACACCCTCCATTCTCTTTTATTCTACATCTTAGACTAAGATTTTGTTCCATATTATTTTACATTTAACTTTGTAATCAGCAATAACATGGAAACCAAGGAAGTTCTCCTCTCTCTATTGGATGTCATTAATTTAAAAGTATCTTGGATTGGTTGAAAGCAATAACATTAAATGACTTGCTAATAAGTTGTAGGTTAAAAGAGAATAGAGGGAGTATTTAATTGTAACAATAACAAAATAGTGTAAGATAATAATTTATATAATACTCATATATAGCAGTAACCATATTTATTCTTTGTTGTATGCTAGATCTACACTTCCCCTAAAATGTTTAAAAAATTCTCAGAAGGATATTTTTCTATTCCCATTGCA…
TRINITY_DN7103_c0_g1	XP_015621030.1	brassinosteroid LRR receptor kinase BRI1	sp|Q942F3.1|	Brassinosteroid LRR receptor kinase BRI1; AltName: Full=Protein BRASSINOSTEROID INSENSITIVE 1 homolog; Short=OsBRI1; AltName: Full=Protein DWARF 61; Flags: Precursor [Oryza sativa Japonica Group]	0.993134	3.91208e-08	20.1236	16.2857	25.7457	33.914	44.2083	44.1926	TTCAACCAATTGTTAAACAACAAGCACAGTAAATTTGACGAGGAGCGAGCAACAAAACAGGAACAGTGAATTTGACAAGGAGCCGAGCAACTCGAGTGAAATCTGCACCGGAGAAAATTCCACCATTTATATATGTACATACACCGCTCGATCTTACTTGAAGGGCCAACCAGAAAAATAAACAAGGAGCCGAAGAAAGCTGGGAAAGAAAGTGAGCTACTCCTATAGGTACATGACAACTTCCAGCTTACCAAACCTACAAGGGGGGAAAAATCTTGTTCGTGTACCATCAGAAGCAAATGCTAAAGCTTGCCTGGAAGCTCCAGAATGGCATCCATCTGAACGACTGATGTTTTTCTACGGGCATTTCGCCACCAAACTGGACGTGTTGCTGCCGAT…
TRINITY_DN6810_c1_g2	#N/A	#N/A	#N/A	#N/A	0.992705	0.000156074	5.75904	5.69381	5.54732	12.9193	8.87433	11.4566	TCTCCTGGATCCCCCGAGATGGGATCGGCGGCGGCGGCGTCTCTGGAAGGTTTTCCGTATCGTGGCTCTCGGTACTGGGGGTTTCGCGACGGAGGCTTTAAGTAGGAGGAAGGGTAGGTCAGGGGGCCACACGAGGTGGCCACACAACAGGGCCGCGCGGCCAGCACCTGGGCCGCGCCGCCCTAGCGTGTCGTCGCCTCGTGGCCCCACTTCGTTTCCTCTTCGGTCTTCTGGAAGCTTCGTGGAAAAATAGGCCCCTGGGCGTTGATTTCGTCCAATTCCGAGAATATTTCCTTTGTAGGATTTCTGTAACCAAAAAC
TRINITY_DN18781_c0_g2	#N/A	#N/A	sp|Q9SB36.1|	Pentatricopeptide repeat-containing protein At4g25270, chloroplastic; Flags: Precursor [Arabidopsis thaliana]	0.990772	9.05501e-05	4.48021	3.8181	4.35107	8.42515	9.28269	7.17652	GCTATTCTAGCGGGTGTCCAGAACTCCAGATAAGATGTCGAGATGGCACTAGCCACGATTGCCGCTACCCACGCTACTGGCGCGCTCCCGCGTCGGCGGCGCCGCCGCGCTCCGGCTACCACCACCCGCTTTACCCCACTCCTTCCTCCTCCTCCAGCTACCCTCGACCGCGTGCTCTCCGACCTCGAATCCTACCCGCACCTCCTCACCCCGTCCCTGCTGCGCCCCCTCCTCGCGGCGCTGCCGCTCCACCCGTCCCCGCGCCGCCGCCTCGCGGCGCTCCGCGGCCTCCTCCCGGAATCCCTCCTCCGCCGCAACCCGGACCTCGCGCTGCGCCTCCTCCACCTCCACGCCTCCCTCGGCCTCCTCGCCTACGCGCACCACATATTCGACCACCTC…
TRINITY_DN11027_c0_g2	XP_015640230.1	protein DJ-1 homolog C	sp|Q8VY09.1|	Protein DJ-1 homolog C; Short=AtDJ1C; Flags: Precursor [Arabidopsis thaliana]	0.990523	3.13057e-06	7.46522	6.8762	8.7122	16.6762	13.6471	14.691	TGGAGGGCCCAAACCCAATCACATTTTTTTTGCAGGAAGCCACAGTGTCACATACACATAGTTATCATGGATGCTTCTCTTCTTATCAATTTATCGAGTTAAAAGCAGTAGGACAAAATACATCAACCTTACACACAGACAAATCTGGAATGATTACATGTCAAAAACGTCTGGAACAAATATTTGTAAGCATAGAACAACGGAAGCCACTGCGCCTGCATTAGACAACTAAGCTTCAGAAATGAGGCACGAAGAATGGAGCAACATCAAATGGGTTCTCATCTATTGAAGGTCACCCTCAAAAATATAAATGGACACCGTGCATGTCTCATTTAGTGGCCCACCCGAATCATTTATATGGCAACTGATCATGTCAAGATGAACTGACCCCGACTAAAT…
TRINITY_DN6108_c0_g1	#N/A	#N/A	sp|Q75KA9.1|	Cytochrome c biogenesis protein CCS1, chloroplastic; AltName: Full=C-type cytochrome synthesis protein 1; Flags: Precursor [Oryza sativa Japonica Group]	0.990445	1.09203e-07	16.3369	20.2667	18.3738	40.0342	35.2507	32.3681	TTCGACCACATGTTCTCCTCGCCGGTCTTCCTCGGCTTGCTCGCGCTCCTCGCCGCGTCGCTAATGGCCTGCACCTTCACCACCCAATTGCCCATGGTGAAGGTGGCCAAAAGATGGTCCTTTATGAGTTCAGGAGGAAGCATCAAGAAACAAGCCTTTTCCGAATCTCTTCCCCGCGCATCTATTCAGGATTTGGGGGTCATTTTGATGGGGGCTGGATATGAGGTCTTCACCAAGGGCCCGTCTTTGTACGCTTTCAAAGGCCTGGCTGGCCGGTATGCGCCTATCGGAGTGCACGTGGCGATGATTTTTGTCATGGCAGGTGCAACCCTTTCTGCGACCGGAAGCTTCAAAGGTTCGGTGGATGTCCCTCAAGGACTAAATTTCGTCATTGGAGAT…
TRINITY_DN4295_c1_g1	XP_015633535.1	probable flavin-containing monooxygenase 1	sp|Q9LMA1.1|	Probable flavin-containing monooxygenase 1 [Arabidopsis thaliana]	0.990021	6.39345e-22	150.062	138.248	167.821	266.315	312.304	318.724	CCGGTGAGTACTTAAACATTGTTCTTAGCATTACACTGAGTTTTTTTTTTTTTTTTTTTGCCTTGTACCATTATACAGGGTTTTCTATAGCATACACAAGATGTATAGATACGAGGAACTATAAATAAAAGGTTGTATGCATTTTTTGATACAAAAGCTGGGGTCTCAACCTCCTTTTCGAGAAAACAAAACGAACTAACCAAGAAAACGACACTACCAAACGAACTAACGCTCATAACAGTTCAGTTCTCTCTTCTTTCACTGCCTCATTTTTTTTTGTGGGAACAATACGGAAGACCCTACCCGAGAATATATATATTATAATAAAAGAAATAAATTTGCATTTTATAAGAGTCAAAGAGCTCAAAAGGAAAAGGAAAATAACTAGAGAAAGCAACT…
TRINITY_DN22861_c0_g1	#N/A	#N/A	#N/A	#N/A	0.989587	1.14199e-05	12.1715	13.132	16.1957	32.6226	23.4478	24.4851	GGGGTATATACCTAGAATACCCATGAAATGAGGCTATAAATAGAAGGCAAGAGAGGAGAGTTGGATAAACACAAAAAGTTTTCAGATTGTAAGACAACACAATAAGACAGGGAGCTCCTAGATTTCTCTGCTATCATGTGTGTCATCTGTCTCCTCTTCTTGTGATTGTGCTACTGTGTGTACGTGGTGATTAACAAGCAAGCAAGTGCTGAAAAACAAGTTTCTCAACATTTTTGAAGTTTTTTGCATGAACTAGTGGTGAAAATCTCTACTCTATTTGTCAACACATGACACTTCCGTATACCGATCGAACCGAAACTATTGTGAATCGTCACAGTTATGCCTGCTCTGCCCTGTTCTGAAGACGTGGTTGCAGCTCGAATTACCAAATCACCGCCA…
TRINITY_DN22835_c1_g4	XP_015624385.1	photosynthetic NDH subunit of lumenal location 2, chloroplastic	sp|Q9XI73.1|	Photosynthetic NDH subunit of lumenal location 2, chloroplastic; AltName: Full=PsbQ-like protein 1; Flags: Precursor [Arabidopsis thaliana]	0.98872	1.93147e-06	62.8052	49.3225	58.1371	134.308	95.1085	101.942	GCATAACTCGGCGAATTTGATCACTTTTACTAACATTTGGCTTATTTTACAAATAAAGGTTACAGTTTAACAAAACAAGACAAGTTTTCAAAGAAATCAATGACAGACTCGGCGTACAAGCCGGATAGGCAAGCGAGAATGAGTAGGTGCTCCTCGTCTTGGGCCACGGCCGCTGTTTCTTCTTCAAGAAGCTCGGCGAACATCTGCTCATCCTCCTCGTCGGAACGGCGGAGTTGGGGCAACCCATCGGTGGATTGCCGAGGGGTGGTGCGGGCGGCGAGAGAGCAAAGGGAGGGGAGGAGGGATTTGCGTCGACAAAGTGGTTGGGTTCGTCTGTTCTCTCGCCGACAGAGCGGGCCCGTACCCGCTTTTCTCTTGTCTGGAGTCCCCGAGCGCTCC…
TRINITY_DN18762_c0_g1	XP_015621905.1	50S ribosomal protein 5, chloroplastic	#N/A	#N/A	0.987611	9.92281e-09	50.9582	41.9293	45.2364	100.675	82.9367	86.295	GTTTTTTTTTTTTGGAAACAACATAGAACTATGTTTCTTCGAATTCAAAAGCCACACTGCATATTGAAGGGCAGTCGGTGTATACATGTAGGCGTTCCACTATAACATGCTATTGATGTCTGAAATGAAAACAGGTTACAAAATAACAGATGAAAAAGACACGCCCAAACTTGCTTCAGACGGGCAGTTGTACGACATCAACTAACCACAGGTACAACTACATCAATCTGCAGCTGTATACAAGTAAGAAAAAATCATTATCATAAAATTTTAATTGCATTATACCAATAGTGTGTCTCAGAACAACAAAATTGTACAGACGAAACAAACACCAATGCATCAGTTACGCAAAAAGAGCATTGGAGGAACGAAACACACAGGTTTACAGAAGAACGGTAG…
TRINITY_DN8973_c1_g1	#N/A	#N/A	#N/A	#N/A	0.987181	3.24991e-12	84.8222	85.0478	94.3263	187.987	169.456	157.899	CGGTCACATTAACGTTAACAGATCCGGTACCGATACCACTGATCGATCCCAGCGAAAAAGCAAGCCGTACTTGCGTGTCTCCGCGATCTGCTCCTGAAGAAGCGGCCCTCTTTTGCATCTAAATCCAAGGCACATCACTGTGCAAGTTGCGGAGAAACAGGGATGGAAATGAGTCTTTAATCTGGATCGCGACGTCGAGCTGCCTTCCGTATTCGAGCTACGTGCATCGCGAGTTTGCCACCATGAGCCAGAGGCCGGAGAGGGATGAGGATGACAGGCATGTGAATCGCGCGCGACGCCTGCATTGCGTCGTGAGCTCGCGATCTTTTGAGGGCGTTCGCGCCATACGTGCAGCTCGCGCCCTTATCCCCTCCATCGCGTGCCGGCCATATATACCCC…
TRINITY_DN2005_c0_g1	#N/A	#N/A	sp|P30110.1|	Glutathione S-transferase 1; AltName: Full=GST class-phi [Triticum aestivum]	0.98626	8.71199e-11	26.2543	28.9054	23.7687	50.113	51.1278	54.1096	GGCGTTTAATAGTAGCTACTTGATAGATTTTTATTAAATAAAATTTAAATGACAGCCGTATACAATCATTGATACAGCGACAGAGTCTTCCCCATTTTAAAGGGGGAAAAAAACTCATCCATCTATTTATTCCACATCAAATTCACTTTGACACAGGGAAATTACTTTGTCCCGGATCTCGCATGAAGGAAATCGCGTTGTTTTGTTGCTTTTCAGTATGGTCATATATCAAAGCATAAAGGTGCAATGAATGGACTCATCACATGCAGGCACTGAAACTTGGGAGGCATATTTTTGAAGAATTTATGCTTAATATTATTGGGTTTTATTTTTGTACGATGAAAGAAAAGTAATTAAAATACATTAGAAAAGAGATAGGAGCACACTCTTTTATGGACA…
TRINITY_DN649_c0_g1	XP_015626787.1	lachrymatory-factor synthase	sp|P59082.1|	Lachrymatory-factor synthase; Flags: Precursor [Allium cepa]	0.984815	3.25555e-05	5.24729	3.87756	4.69118	8.08545	9.58988	9.43571	TCACCATCTAATTGAAGTACGCACCATACAAAGACCGTTCAAGCCATAATCACACATGCTCTGGCCGATCGCGCGCTTCTATAAATGGCGCCCAACCTCGAACATCGGAGCCAACTCGGCCGTAGGCATCAGTCACACATACTCACTCACTCACTAATCTGGTCGTACTGTCCTACAATACAGGGCAGAGAAAGCTGCCAAGGGTCGTCGTCGATGGACGCGGAGGCCAGCGCCATAGCCGCAGCACCGCAGAGCAAGGCATGGGAGTGGGAGGGGCGGGTGGTGTCGGCGGTGCCAGCGGCGACGGCGGACGAGGCGTGGGCGCTCCTGTCGGACTTCCTGGCGTTCCACCGGTGGCACCCGCGCGTGCCGATATGCCGTTTGGCATCGGGCGCCGCT…
TRINITY_DN11418_c0_g1	#N/A	#N/A	sp|Q6AVI0.1|	Zinc finger BED domain-containing protein RICESLEEPER 2; AltName: Full=Transposase-like protein RICESLEEPER 2 [Oryza sativa Japonica Group]	0.983985	1.70365e-06	6.4374	5.48028	5.91982	11.3982	11.5922	11.9439	GCCTCCTCTTCCTCGTTTTATCCAATTATCTCCTACCCTGTCTCCTCGTTCATCTCCCCATCTTGAATTCTTGATCCAATTAATGGCTACGGCGGTGGGGTGGCCTAGCTGCTCTTCTCCTACTGTATATATTCGTCGCTTCTCGTCTGTGTTCCGCGGCTTCCGCCGTTCCCCCATGGCCCCTCGTCCTCGTCGCTTCTCGTCCGTGTTCCGCGTCGCAGCTCGTCGGCGCAATGGAAAAGCGAAAGCAGCTGGCCTCCAAGTCGAAGACAAACTCTGGTTCTGGTGCGCCGGCGCCGCTGCAGTCAGCGATTGTCTCGACGGCGGGAAAGCCTCCACGAGCTGAACCTGTGCGTGCACGTCGACCACCGACCAGTGATGTTCAAGCAGAGGGAGGGG…
TRINITY_DN7007_c0_g2	XP_015651224.1	UDP-glucuronate 4-epimerase 6	sp|Q9LIS3.1|	UDP-glucuronate 4-epimerase 6; AltName: Full=UDP-glucuronic acid epimerase 6; Short=AtUGlcAE2 [Arabidopsis thaliana]	0.983668	0.000470363	5.40958	3.15375	4.85872	7.18707	9.58988	9.55515	CCCACTGCTCGCTGGCCCTCCGGGCGCGCGGCGACGGCGTGCTCGGCCTCGACAACTTCAACTCCTACTACGACCCGGCGCTCAAGCGCGGGCGGCAGCGGCTCCTCTCCGACCGCGGCGTGGTGGTCCTCGACGCCGACATCAACGACGCGCTCCTGCTGGAGAAGCTGTTCGAGGCGGTGCCGTTCACGCACGTGCTGCACCTGGCGGCGCAGGCCGGGGTGCGCTACGCCATGGAGGCGCCGCTGACGTACGTGGCCTCCAACGTGGCGGGCCTCGTCACCGTCTTCGAGACCGCCGCCAAGCACGCCGACCCGCAGCCGGCCATCGTCTGGGCCTCCTCCTCCTCCGTCTACGGCCTCAACACCCAGGCGCCCTTCTCCGAGGAGCACCGCACGG…
TRINITY_DN17502_c0_g1	#N/A	#N/A	sp|P14381.1|	Transposon TX1 uncharacterized 149 kDa protein; AltName: Full=ORF 2 [Xenopus laevis]	0.983034	0.00169315	14.2272	8.63403	9.43821	14.7672	19.4959	29.8001	CGCCGGTGTAGCCGTGTAAGGTGTTCGTTTGTCCGTTGGTTGTTATGCTGAGCCATCCGGCCGCTCCCTGATTAGTCCATGTATTTGTGTTGTTGGCTATCCTATTCTTAGTTTTGAAACAAGCCGAATAATAGCCCAACGAGATTGCAGGACTCGGGCGGCCCGAGCGCCCCGGTGCTCGACCTTGCACCGGCGACCTCCTCCAACCCCTGCAGCCTTAGGACTAGCCACCCACCACCCTCTCCACCGCTGCTAGAGCTCGACGCCGGCGCACCCTCCAGGCCGGCCGGGGCTCAAGGCTTCCTCTCGGCACGCACGCCGCGCGCCCTTGCCCTCAACCCACAAGCCCTGCCTTCGCCGTTCACCTCCCCCGGAGACTGCTTCGCCCAGTTCGTCCTC…
TRINITY_DN1841_c0_g1	XP_015619919.1	uncharacterized protein LOC4352441	sp|Q9SZD6.1|	Polyprotein of EF-Ts, chloroplastic; Short=150 kDa pro-protein; AltName: Full=Protein EMBRYO DEFECTIVE 2726; Contains: Plastid-specific ribosomal protein-7, chloroplastic; Contains: Elongation factor Ts, chloroplastic; Short=EF-Ts; Flags: Precursor [Arabidopsis thaliana]	0.982756	1.10784e-10	123.825	114	121.747	260.419	215.14	224.068	ATTCTTCTCTGGTATTTAGATGAGATTACAAGGTGGCAGGCATCTGCGCACACAAACTGGCTCTCCCGTCCCGACCCGGCCCAGCCATACTCGTGGCATCGTTCACTAGTACTAGTAGCGTCAGTCTATCACCAGGCGCGCGCCTCTCTGCTCTTTCTCCATTTCGAGATAAGGCTATATATCTATCCCCAGCTCCTCCTCCTCAGCCTCCCGCGCCTCCGCTCCCCACCACGGCTACCGCGGGACCTCGCCGGCGTCCCCCGACGAGGTTTCTGAAGGAACCAAGATTCTGATACAGTTCCTTTAAATTCAGTATGACGCCAGTGGTTCATTGCTCGGTGGGCAGCGTCAGCCTGTTCCACATAGGCAGTTTCAGGCCCAGCCGAGAAATCCAGATAA…
TRINITY_DN20309_c0_g1	#N/A	#N/A	#N/A	#N/A	0.982736	9.416e-06	7.41112	5.22178	6.25491	11.3421	13.5945	12.0634	GGGTAATGTCTACACCACGGCAAAATAGTAGCATCACAGAGCACACTCCAAATCTCGAATTACTGGGTAGTAATATAATAATATAATCTGTATATAGAGTATATTTTGCCGGCGTACAAGTGGAAGCATATATTGTCTTCCAAAATATAATGAAATTAATACTATCAGACACAACGAAAAGGAATGTCGCAAATTATTCGTTGATTTTCCATACGTACGTACACTAGCAAGATTGGTCTTGTTCTGCCTCGCGCGTCGTCGATCCGCCTCACGTCACGCACGTCTTGCCTGCATGCAGCTAAGCGACCGCGACGACTCGATCGGGGACCTCACTGCCCACCACCGATGCCACCGCCGCCGCCTGCGCCTCCGCCGAATCCTCCGCCACCGCCGGCGCCA…
TRINITY_DN18594_c0_g1	XP_015612520.1	uncharacterized protein LOC9270216	#N/A	#N/A	0.982006	0.000487399	5.84234	5.32518	4.18856	11.6228	9.11566	9.25655	TTAACGGTGGCATTCTCGAAAAAAAAATAACGATGAGGATTTCTTTCCCCCTTCATTCGGTGAAAATTTCAAGCAAACTGTCATATATAATCCATTAGTGTGGCAGACTAGCAGAGTCCATGCACAATATCTAATGTCATAAAACAACCCATTAGGAAGCTCAAGGTCAAGGGGAAGCTATCCAGGAGTTTCCTTCCCTGCATAGTTCATCTTTCTAATGTCATCATAGAACTGCCTTCACTGCGTCAGTTTCCTGCCAGATGGACAGCCGCGTCGAAGCAGAACTCTTTTCCGGGTTCGAACGCTGCCTCGAGCTCCTCGTAGCTCTGCAGAACCTTCAGGTTCTTCGATGCGTCGAGTTTTTCCTTTTCAACATACTCAGCCACTGCACGGTTAATG…
TRINITY_DN8218_c0_g1	#N/A	#N/A	sp|A0A0N9HT29.1|	Desmethyl-deoxy-podophyllotoxin synthase; AltName: Full=Cytochrome P450 family 71 subfamily BE polypeptide 54 [Sinopodophyllum hexandrum]	0.981054	3.52393e-09	87.8515	97.3009	76.0642	141.046	176.517	197.732	CGCCTCAGTCTCAGTCTATATATAAGCTTCAGAGCATAGCGAAGATGCGCATTCCCCGCAGCAAGCCATGGCGCAAGATCTCCAGTACAGCTACCACCATTGCCTCCTCTTGGCCGCCATCCTCGTGCTCCCGCTTCTCCTTGTCAAGCTCAGGCGGCACGGGAGCGGCCGCGAGACTAACCTGCCCCCGGGACCATGGCCACTGCCGCTCATCGGCAGCATGCACCTCCTCGTCGGCGTACTCCCGCACCTCGCCATGCGGGACCTCGCCCGCCGGCTCGGCGCTCCGCTCATGCTGCTCCGCCTCGGTGAGCTTCGCGTCGTCGTGGCCTCGTCGGCGGCCGCCGCGAGGGCGGTCATGAGGACCCACGACGCCGCGCTCGCCACCCGACCGCTGAC…
TRINITY_DN19944_c0_g2	XP_015627752.1	protein NRT1/ PTR FAMILY 7.2	sp|Q8GXN2.2|	Protein NRT1/ PTR FAMILY 7.2; Short=AtNPF7.2; AltName: Full=Nitrate transporter 1.8 [Arabidopsis thaliana]	0.980447	0.012716	1.83926	1.60272	1.67542	2.5267	3.42496	4.12066	GTGAAAGAAAGTTATGCATACAAATGAAGTGAAATATGCATACGAATGAAGTGGATCGATCAGTGCTTACAAGTGAAGTGGTAGCAGGCTAGTCAGGAATACACTGAACATGGGTGGTCAGTAACAGCTATCTCGCGTTACATTGGCCAAAAATGTGAGCACCAACATATACACATATGCATACATCACATCATAGTTGTGCGCATCGATCTTTAATTAGCACGCTTATTCTTAATTAAGTGGTAGATGCCACTCCACCGTCGATCCCATGCATTGTCCTATCATCAACTAGAGACTCGTCGCGCGCGCTGAACCAATGCTAGCTCGTGAATCAGTCTCTATCTCAAGAACTACCGCAACCAGGCGGCCAGGCCAGGCCAGGCCAGCGAGACAGACTGA…
TRINITY_DN3281_c0_g2	XP_015643493.1	auxin response factor 19	sp|Q0D9R7.2|	Auxin response factor 19; AltName: Full=OsARF7a [Oryza sativa Japonica Group]	0.980385	5.52064e-06	91.6382	82.7213	59.9801	118.755	174.199	171.515	GGAGGAGAGAGAAGGACAGGACAGCAGGGAGCTGACCGCCGTACTCCTCTCTCTCTCATCCCATCGAGACTCGAGAGACGACGACACGGACAATAAGAAAAACTTTTAATCTCCCGAGGCAGCAGCCGAGGCAGAAGAAGCAGAGCTACTCGCAATCGCAAGCAAGCAAGCACAAACCCAGACGCAGACTAGCCTCTGCCCTCTGGTCTGCAGAGATCGCAGAGCACAACGTCCCGGCCCCTACGCCACCACCCCTCTCTCTCTCTCGACACACGCAGGCCGCCTGCTAGCCTACACACCGGACAAGTCTTCGGTCTCGGCGCCCCGTGCCCGCCCGCCCGCCGTCCCTCTCCTCCCCCCCTGTCTCGCCCCTGTCGGAGGGGACACCCGCGCGCGCAC…
TRINITY_DN2351_c0_g2	XP_015621331.1	protein PLASTID TRANSCRIPTIONALLY ACTIVE 12, chloroplastic-like isoform X3	sp|Q5KS41.1|	Wax ester synthase/diacylglycerol acyltransferase 11; Short=WS/DGAT 11; AltName: Full=Diacylglycerol O-acyltransferase WSD11; AltName: Full=Long-chain-alcohol O-fatty-acyltransferase WSD11; AltName: Full=Protein FOLDED PETALS 1 [Arabidopsis thaliana]	0.97977	4.07073e-12	22.2875	21.8177	21.5571	43.2347	41.3103	43.5954	GGCTGCTGGAAAAGAATCTTTTCCAGCGCCTAAAGATTAATCAAAAATCAAATCTATTACTCGCATTAACATTTTTAGTTGGCTGCTGGAAAAGAATCTTTTCCAGCGCCTAAAGATTAATCAAAAATCAAATCTATTACTCGCATTAACATTTTTAGTTGGCTGCTGGAAAAGAATCTTTTCAAAAGATGGGAATCAGACACGCTATCCTATATTCCTATCCAACATTCCTAGTGCGGAGTAGGAGTACTATTTACACGCATGGGCGCTCCATGCCGACGAGCTGCAGCGATAGATTAGTTAATAATTAAACAGCAACAATGGAGGCGGCAGCTCCCAGCACCCTGCGGAAGCGGCCGCTCTCGGTCCGCACGTCGACGAGCGACGACAATGGAACTG…
TRINITY_DN24668_c0_g1	XP_015638850.1	embryo-specific protein ATS3B	sp|Q681K2.1|	Embryo-specific protein ATS3A; AltName: Full=Protein ARABIDOPSIS THALIANA SEED 3A; Flags: Precursor [Arabidopsis thaliana]	0.979324	1.76353e-05	27.1561	22.9034	16.5867	43.6839	40.678	46.5217	GGTGCAACTAATAAGCTCCAAGACTTATCTATTAGTAATCTAATGCATTGATGCATACTACTATGTTATACTCCGTATGTCAATATGATATGCAGTATATTGCTAATGGACCATATAATCTGTGTTGTGTGTGGTATGTTAAGCTCACCATATTTTAATGTGGCAAGCAAGTATTACATGTGTGTGACCAAAATAGCAACAAAAGAATATGGCACGAGTAGGAATTAATACAGCCCAGACAATCACACAAATCACTAGATAAGAGGGAGTCATGTAAGGAAATGGCTCTAAATTGGATCCAGCTACCAAAGGCAGAGGTGTTCGTCCGAGCCACCACCGCCGTCGTTGCGCGCCTAGCCTAGAGGCGATTGGCATCAGGAGGGATTGAATGTGCCCTCG…
TRINITY_DN4098_c0_g1	#N/A	#N/A	sp|Q2R712.1|	Achilleol B synthase [Oryza sativa Japonica Group]	0.979214	0.0011285	21.3678	9.40954	14.4086	26.9515	34.6184	26.9336	GCCGCCGCCGAGTCCACGCTCGCCACTGCGCCCACGCCCCCTCCTCCATCACCGCCTGTAATTCCCTCCTTGCTGTCCATTTCCGACGAGGACCCTCCGACGCGGCGCTCCGCCTCTTCCGCGCTTTCCCGCCCGCCGCGCGCCCCGACAGCACCACCTTCACGCTCGGAGAGGTAGTCAAGATCAGTGCGTCTGATGCTGGGTACAGGAACTCCATCTTTGTCTGCTCCTAGCTGCTAGTCTGCCGTCAAGGTGTTCCACAGAATGCCGAGGAGGGACCCCATCACCTGGAGCACCATGGTTTCTGGGTTTTTGCACGCCAGGCAGCCGGTAGAGGCGATTGATCAGATTATTCTTGTGTTCCAGTTGTACCAGTGCAACATGTTGGTGGCAGATAGA…
TRINITY_DN8565_c0_g2	#N/A	#N/A	sp|Q02764.1|	50S ribosomal protein L24, chloroplastic; AltName: Full=CL24; Flags: Precursor [Nicotiana tabacum]	0.979027	8.72296e-07	51.1205	40.947	40.992	100.17	79.3537	78.9495	TTGGTGAATGATCACATACGAGGTATACTTCTGGACAATACATTACGATTCATGCAAACGACTGAAACGAAACAGAGCCATTTCAGCTGGTAAAAGGGCCGCATGTCATGTGTTGCAAAAATGGTGACAACCGTGTAGTAATTTACAAGAAAGACTCTGAAGCTAAAAAAAATAAACACAAGCAGAGTTCAGAGCATGCGCAGTGCTTCTGTGCTACGATGGCTACTCCGAATCTCCTTCCTTGAACACCTTCGCCCAGTTCTCGACGCTGTCGATTACTTCGCCGGTCTTCTTCAGGTAGCGAACCTTGGTGCCGTCCTCGAGGAGTTTGTGCCCAACTCTACTCGTCACGTTCTTCTCCTTGGAGAAGAGCATCATGTTCGAGCTGTGAATGGGGCC…
TRINITY_DN3111_c0_g1	XP_015628755.1	pentatricopeptide repeat-containing protein At2g42920, chloroplastic	sp|Q9SJG6.1|	Pentatricopeptide repeat-containing protein At2g42920, chloroplastic; Flags: Precursor [Arabidopsis thaliana]	0.977336	0.00373501	5.30139	3.72246	5.47305	12.1843	7.06068	8.59964	GCCCAAACTAAAATTGGCCCAGCCAAATACCAGCAAATAACACTAGAGAAATCTGCTCCAATAATCCTAAACTTACCCTGGTAGGCCACAAGTGAGGAAACACCTTATCCGAAGCAAGAAAGCCATGGCAGTGGCACACACACAAATCACCACCTTCACAGGCAAAAATACCCGAGCAATTACCAGAGAACAACAGAGGTGGGCAATGGCGCCATTGCCCGCACAAGCTTGCTCGTCTCCCTCCTCCACCGCATCACCTCTCCTCCCTTCTTCACCCTCCATCTCCTCCTTCCTTGCCTCCCACCCGGCCCTCACACTCCTCCACACGCAATGCGCCACCATGGCCCACCTCCGCCAGCTCCACGCCGCGCTTGTCAAGTCCGGCCTTGCCAAAGACCC…
TRINITY_DN26415_c0_g2	#N/A	#N/A	#N/A	#N/A	0.976855	1.63692e-07	86.0566	86.5704	102.181	212.412	158.175	158.737	CACGAGTCGCAGGAAACAAGCAAACAAACAAAATGGCTGGAGTATGAAATCCCTCTAACCCAAGATCGTGTCTCCCTCCGTTTAAAATTAGTTCTGGTTTGAGAAATCATTTCAAGTTGGTTACATAGTTCTAGTTTTTTTTTTGAACACAAGAGGGGTCTCGAAGGACCCCGACAGAACCATTTATATTAAAATAAAAAGTGTACACCTTACATATTGATCCAAAGGAAACAGGAAATTACAAAGTGGTCCCTGTCTTTTGCAGAGAAGACCCCGAACATCTGATGGAGAACGCAATCGGAACCAAAGTCGATCCTGCACGAGCACCTCACCGCCACCGGGGATGACACCACTTGGGACGACGAAGTTTCCATGGAAAAACTCCATGGACGCTGAGAG…
TRINITY_DN15002_c0_g2	#N/A	#N/A	sp|Q84X53.2|	Transcription termination factor MTEF1, chloroplastic; AltName: Full=Mitochondrial transcription termination factor 1; AltName: Full=Protein EMBRYO DEFECTIVE 93; AltName: Full=Protein SINGLET OXYGEN-LINKED DEATH ACTIVATOR 10; Flags: Precursor [Arabidopsis thaliana]	0.976005	0.0471672	0.865532	1.03402	1.34034	1.96521	2.05498	2.26935	CACAGATCCACCATCAAACAAAAAAAAAAAATCCTTCTCAAACAGCTCGTGCCTCAGACCCAACCTTCCTCCAAGGCTAAACAGCAAACCACATTTGGATCCACTATTTCACATTCATATTAACTGTAACTTCGTGGGGATCCACTACAGTTTCGTGAGCTACTACCATACCTTGGTGGTTTGCTGTAGAAAAAACGAGGTGAATTAGACCATCACAAACAGTCCCTGTGAGAAGGAACACCAAATTACAATTGTAATCTCCAACATGGTAGTCCTACTCCCTTGGTGGTTTGCTGTAGAAAAAAACGAGGTTGAATCGGACCATCACAAACAGTCCAACGGCACATATTCACACCAAATTACAATTGTAATCTCCAACATGGTAGTCCTATTCCCTAA…
TRINITY_DN18219_c0_g1	XP_015612534.1	endoglucanase 24	sp|Q69SG5.1|	Endoglucanase 24; AltName: Full=Endo-1,4-beta glucanase 24; Flags: Precursor [Oryza sativa Japonica Group]	0.97351	5.91144e-07	16.1746	12.4082	12.6774	22.9649	26.3458	31.4126	CGCCTGTCGGTGCTCCACTACACACTACCGGACGCGTCCCGGCTATCCTACACCAGACGTGCGTCGCACCCTCCCACTGCCGATGGGACCCACACCCTCTCGGCCCCATCCGCAGTGACACAGAGGTCCTACCCCATTCCCCAGCAGCTGCCTAGTCGCTACCTCCACCTCACCTCACCGCACCAACCATCCGCCGCGCGGCGAGCCTAGTTAACTGCAGCAAGCTCACCGGCAACGGCCTAGCTCAGACCCGACCGGAGCATCCTCTGCCTCAGCTGCCCGCGCGCCGGAGGAGGTCGGGGAATGCGATAGGAGAGAGGCAGGCGGAGCGCGCGGAGATGGTGTCCAAGAGGGGGGGCTGCTGCGGATGGCTGATCGTGGCGCTGGTGCTGGCGCTCG…
TRINITY_DN11072_c1_g1	XP_015623263.1	LOW QUALITY PROTEIN: putative 12-oxophytodienoate reductase 10	#N/A	#N/A	0.97329	0.0155803	1.67697	1.96463	1.39619	2.80745	3.95188	3.10542	GTTGGCAATGAAGGTGCCCTTGAAGGCTTCCCTGTAAGGCAGCAGCCGCTTCGGCACCACCCGCCGGCCATCGACGAGTGCCATTCTGGGCTCGATCATGTGAAGGTAGAGGATTCCATGGTCGTTGAGCTTCGTGGCGAGGTGGAGGCCAAGAGCATGCGGGTCGGAGTCGTGGCAGTCCATGTAGTCCATGAAGGGCGAGAACCGGATGCCCACGCGGTGGCCGCCGACCTCCTTGGCGACAGCATCCACCACCTCAAGAGCGAAGCGGCAACGATTCTCGAGGCTGCCGCCGTAGTCATCGTCGCGATTGTTGGCGCTGTCCTTGAGGAACTGCTCGATCAGGTACCCGTTGCCACCATGGATCTCGACGCCGTCGAAGCCAGCCTGGACGGCGTT…
TRINITY_DN4083_c0_g2	#N/A	#N/A	#N/A	#N/A	0.972588	6.79577e-07	5.89644	5.99729	6.81338	10.7245	13.2783	12.362	TTTCCCAGAACTTTCTTTGCACGAATTCCGAAGCAAGCAGATGGCCACGATTAAGGGCGCTAATCCCCCTGATTTGTGAAAGTGACGTCACCCTAAACTCCAGCGCGAATACCCTTGCGTCCAAACCCAGACCCATCTCGGCCCGTTGGCCCTGCGGTTCCCTTCGGACAGTTTCCCGTTCATGTCACGAGGAGGCCGGCGCCGCCGTTTGGACTATCCGCCGCGCAACCACGCCGGCGACCTCCAGAGTCTGCCGCGCCCGCAGCTTTGGGCGAGGGCGCCGCACCCACCCCTGCCGTCGCCCATCGACGCCGCCCCGCGCAACCAGCCCGCCCGGCTCCTCGTCCTCCTCCCCAAGACAGTTCCACCGCCCTCCTTTCCGTACTCGACAAACCCGCT…
TRINITY_DN11173_c1_g1	XP_015636190.1	30S ribosomal protein S17, chloroplastic	#N/A	#N/A	0.971339	5.93087e-06	54.7595	47.0746	49.2876	119.391	79.546	91.9265	CAAGCAACCCAAACATAACCTTATCCCTATCCTTTCCTCAGAGTCATACGTGCGCGCACCTAGGAAGAAGAAGATGCTGCTCAGCTCCACCTTCGCGTCCCCGCTCCACCTCCCTTGCTCCTCCTCCAATGTTGCCGTGGGCGCCGCGTCCTCGCGGCCGGCGTTCCTCACCCGGATCTCGGCGGCGAAGCAGCTGACGGGGCGGGTGGTGACGACCAAGGCGAACAAGACGGTGGGGGTGGAGGTGGTGCGCCTGGCGCCGCACCCCAAGTACCACCGCCGGGAGCGCATCAAGAAGAAGTACCAGGCGCACGACCCGGACAACCAGTTCAAGGTGGGCGACGTGGTGGAGCTCCTCCGCTCCCGCCCCATCTCCAAGACCAAGCACTTCCTCGCCGT…
TRINITY_DN11575_c0_g1	XP_015621981.1	cysteine synthase-like	sp|O22682.1|	S-sulfo-L-cysteine synthase (O-acetyl-L-serine-dependent), chloroplastic; AltName: Full=AtCS26; AltName: Full=Beta-substituted Ala synthase 5;1; Short=ARAth-Bsas5;1; AltName: Full=O-acetylserine sulfhydrylase; Flags: Precursor [Arabidopsis thaliana]	0.970677	1.36862e-06	8.04188	9.47727	11.7704	19.6898	19.655	17.0804	CTCAAAGCAGCTCACAGAACTGGTCAGGAAGCGGCTAAACCCCCGAAGTCCCGAACCCGACAACGCATTCCCCATTTCCCCTTATCCGAAGGACGGCGCTCCTCTCTTCCCCCTCTCTAAAACCCCTCGCGCAGGCAGCGGCCATGGCGACGGCGGGGCCGCCAGCCTGCTCCCTCCTCCTCCCATCCACCGCCGCCACCGCCTACGCTAGCGGTCGACGAGCACCCCGCTTCCTCGCCTCCGCGCGCTCTGCCTCAGCCCGTCGGCCCCTCTCCACGGCTTCCTCGCCTAGGGTCGCGGCCCCCGCCGCCGTCGAGATCCCGGAAGAGTACGTCGATGAGATTGAAGCCGTGAACATCGCGCTGGACGTCACACAGCTAATCGGGAAAACCCCAATGG…
TRINITY_DN1135_c0_g2	XP_015632537.1	proline-rich receptor-like protein kinase PERK8	#N/A	#N/A	0.968261	4.24408e-07	10.9814	11.7878	12.8449	25.7162	21.1294	21.6783	CCGGTCCGTCGAGAGTGAGAGTGAGAGAGAGAGAGCCCATTTCTGAGCTTATCCCCCTGTCATCACTTCAAAATTGCAGAGCCATTCGCTTCGCTCTTCCTTCCCACCGGCCACCACGCCTCATCAGCCATGGCCGCCTCCTTCTTCCGCCCTCTCCTCCCTCCCAAGCCCGTCCTCCCCACTCTCAAACCCCAGCTCCCCCTTACACCTACCACCGCCGTGCGCTGCACCGCGTCGCCCAATTCCAAACCGCCCACTACCATCACCACAAACACAAAGCCCAACCAGCAAGAGAGCACCCAGGAGCAAGAACCCACCCCGGACGAGGCCAACGCCAACCCCCGCAGCATCCCCGACGACGAGACCCCGCCGTCGGCGAAGGCGACCACCTCTTTCTCG…
TRINITY_DN22671_c0_g1	XP_015616838.1	receptor kinase-like protein Xa21	sp|Q1MX30.1|	Receptor kinase-like protein Xa21; Contains: Receptor kinase-like protein Xa21, processed; Flags: Precursor [Oryza sativa Indica Group]	0.968195	0.0144511	1.78516	1.44762	1.61957	3.25664	2.84535	3.28458	GCCCAATGCTTTTGCAAAAATAAAGAAATCGGTCACTTGATTGCAGAAAGCAGAAACCGGTGGACATCCATTACATTGCAAGTGGCTGGCTGCTGGGCAACTCCTAGCTCCCCACATCCAGTACTATAATATGCCATGTAACAAGTGGAAGAACTAGATAACTATAATGGTTTTGGTTGCGCACATAGGAGAGGAACAGTGTTCTTCTCTGGCGGCTACATGACCCTCCTGACAGCTTCCTAATTTAGATATGCACTCCAACTTGCTCCTGTAGCCTCCTCATGGTGGAAGCAATAGCATTGGTCTGCTTATCTTTGCTGTTCCTCTGTCCACAATCACATGGATAGGACAGCTTCATAAGTATGTAGGCGGACTTCCTTTCCAGCACAAACAATAGCA…
TRINITY_DN18838_c0_g1	#N/A	#N/A	#N/A	#N/A	0.96776	6.7336e-07	12.3879	9.04764	10.4435	19.989	19.4432	22.3352	TTCTCAGCTTCGGTAGGCCCCTGGGATTGATGTGTGGAAGGATAGTCACCATAAGGTTCTACTTGAGGAGCAGATTGAGCCATTTGATGGCTGTAGTCAGGAGATCCATATGCAGGATAAAGTGGCCTGTCCAACAAAAATATTGTTCAGTGCATAACTAATTATATGTCACACTAGTATAATGAGATCCAAAACTCTATAATATTAGGAAAATGATCTGATTCCCCCGGGGGATGAAGCGCTAGCAACCTCCTGATCGCGCGTCGTTCGATCGACCGCATCGTACGGATAAAAAGACTCCCACGTCCTCTCCTCTAGCGGGTCCCACGTGAACCAACCTCCACCGCAACTTGACGAGAAAAACGTGTGGACGATAGCTGCCTTATCTCTACTCCCTCG…
TRINITY_DN14892_c0_g1	XP_015631375.1	myosin-binding protein 7	#N/A	#N/A	0.967108	0.00311034	2.27202	2.22313	2.06635	4.09888	4.26803	4.35954	TCGTATCCGATCATTATCCGCTCTGATCCGAATCCGTTACAAAGATATGGTAATAGAAATATCCAATCCGATCCGATTGTTTACGTTCCTAGCTGACGGGGTTAAGACAACTGATGCGAAAAAAGAACAAATCAAGAGTAGATTAATATTTTTGCACTTCCAGCCTCCAGCTACCAATCCAAGCTCCCGTAGTAGCCTCCAAGTGTTTGTTTGCACTTCAGGACCGAGAGCTTGGAGGTGCTATGAATCAGGCCATCACATATGTGGCAGCCGCGGTGGACGCAGGCGGCGACGATGCAGCGCCGAGGCTGATCTCTCCAGAAGCACAAACATGCCGAGGAGTGCCGTCGACAAGCCGAACGTCAACCTGACCGTAGAACATCTTTTTCTCCTTAGGAT…
TRINITY_DN1601_c0_g1	XP_015644898.1	probable GTP-binding protein OBGC1, chloroplastic	sp|A2YPR8.1|	Probable GTP-binding protein OBGC1, chloroplastic; Flags: Precursor [Oryza sativa Indica Group]	0.96449	2.35457e-09	20.881	18.6123	20.3285	41.3818	37.253	36.4887	ACATCATTCGTGTCCAATCCAAAACTGCACTCCTTATCCGCTCCACTGAAGAAGAAAAAAAAAACCAAAAATCTCAGCTCGAACGGCTGCAGAAAATGGCGCCGGCCGCCGTCGCCGCGGCCTTCCCGTTCCGCCTCTTCAGCGCCGAGGCCGCTCGTCGGGGCACGAAGGGCGCCCGGGGGAAGCGGGGCTCCGCCAGGCCCGTCAAGTCCCCTCCCCTTCCTCCCGCCCCGTCGTCCGCCGCTGTCATCGGCCGCGGAGCGACCACCTTCACCCGCCTCCCTCTCCGGGAGGCCGCGCCCGAATCCGCGGAGGTCACCCTCGAGCGGTTCCCCACCGCACCAGGGGACCCCGGCCGCAGAGCTCCCGCATTGCCGCGCGGGAGTGTCCGGCTGTTGG…
TRINITY_DN23128_c0_g1	#N/A	#N/A	#N/A	#N/A	0.96437	0.0137719	2.38021	2.53334	2.73652	6.56943	3.89918	4.12066	CATAAATCTGGTGACTCCGCATCTCAGTTCCTCACTCTGCCATCCCCTCTCAAGCCACCGTACCCACCACAGACCCATGGCCTTCTCCGCTTCATCGCAATCTGGCGCCACCGGAGGCTATGCATCCTACGCCGGCAACGGAGGCATGGGCGGAAACGGAGGACCGGGCGGCAATGGAGGCATAGGAGGAGACGCCAACGCCCCGCTGCCTCTCATCTCCTGCCCTTTCTGCGGGAGCCGGATCTCAACTTCGGTGTCGCGGAAAGGAAGACGCCCCGGCACTAGGTACTACATGTGTCAGTTCTTCAGCGTAAGCATCGAATCCCAATTAATTGCTCTCTATATAAACCAGATCGAATGTTATCCCCTTTTTGGGTTCCCCCCTTGTGACCCGATTTT…
TRINITY_DN26139_c0_g1	XP_015623384.1	TORTIFOLIA1-like protein 3	sp|Q6NPR6.1|	TORTIFOLIA1-like protein 3 [Arabidopsis thaliana]	0.963903	0.0327122	1.62287	1.34422	1.0611	2.47055	2.89804	2.44851	GCTCTAAGCACACCTAAAAACACGGTCGCAGCCAAGCTGTTTTATTATCCAAACTATATATACATCCATAAGTTCCTTACGGCGATACATCATGCTTGCTTTCTTATACAAACGTAGCCGCTCTCTGAAGTAAGCAAGTATTCTGGAGTACAAGGGACAAAAGATAACGGTCGTTCTCATGCCCTAACTCCAAAGGCAGGTTTCGATGAACATTGACGTGGCCACTGTAACCACAAGTGAGGTAGTGTCAATCGGAACCTCAAGCAAAGATGCAGCTCGAGAAGTGTAGTTCTACTTTAGACTTGATGCACAGCTCAGGGATTTTGACAGTGCATGCAGCGACTCAGATCTCCATGATTCATGTACACCACATGCTTCCACCTCCGATAAAGGAGAAAA…
TRINITY_DN12966_c0_g1	#N/A	#N/A	#N/A	#N/A	0.963396	0.00169043	4.65224	2.68844	4.30025	7.01862	6.63915	8.7788	CCTCGTTTTTGTACATATTGATCACACAGCAAACATATTCACAAGGAAAAGGTGCATACAGCACTAACATGACATTCATACAGAGAAGCCTTCCTCCATCAAGAGTTTAACCAAACAGAAATAATATTACAACTCCAGGCCCTCTCAAGCACTCTGAAGCAGAAATGGGCATGTAGACCAGTCAGCGAGGCTGTTCAGAGCAGATTACATAGATACACAAAGTGAAAGGACCAACCCAGATCCTTCCTTTCTAAACGTCACACGGCAGCAACGGTGGAGGTGAAGGTCCAAATTCATGTATAAGAGCATGGAAAGCTCTCAATGGAGAGATCAGTATCCTACGCTCACAGGCTTCTAAACCTTGCAAGTAAGAAACATCATATATCAGTACCAGAATAA…
TRINITY_DN10291_c0_g2	#N/A	#N/A	#N/A	#N/A	0.963181	3.03812e-10	12.8499	12.827	14.1797	25.1211	27.5562	24.1668	GTGTTTTGTTCGTGCCGACTTTGGGGGACGTCGCTCCCCAGCCGCGTCCCCCAAACGCCGCCCCCAAACATTTAAAATAATTTTTTTAGCACATAAACCATTTATATCAAATGTAGCATATGAAAAAAAATGTTTTCGAGGATTGTTTTCAAATTAAATTACAACAAACAATAAAACAAGTAATCAAATATAAAAAAAAAAGGGCTAGATGATACATCAAGGTGCCACGGTATTTCCTTTGATCCTCCACAAATGCTCAACGAGATCAGCTTGAAGTTGCTCATGCACATTGCTGTCACGGATCTCTGCGTGCATGGCGAGAAAATCAGCAAAATCTGCAGGCAACTCATGATCAACCTCCGCGAGAGGGCCGTGACACTCATAGGGACCAACATGTGA…
TRINITY_DN4688_c0_g3	XP_015647443.1	amino acid permease 6	#N/A	#N/A	0.963035	0.00340092	2.38021	2.42994	2.79237	3.59353	6.00685	5.13589	CGACGTGGGCAACGTCTGCATCGTTGTGCACCTCGTCGGCGCTTACCAGGTCTTCTGCCAGCCCATCTACCAGTTCGTCGAGACCTGGGCGCGCTCCAGGTGGCCCGACGCCGCCTTCATCCACGCCGAGCGCGCGGTGCCCCTTCCGGCAATCCTCGGCGGCGGCGAGTTCCCCATCAACCCGTTCCGGCTGGTCTGGCGCACGTCGTACGTGATCCTGACGGCGGTGGTGGCCATGCTCTTCCCTTTCTTCAACGACTTTTTGGGGCTCATCGGCGCCGTGTCGTTCTGGCCGCTCACCGTGTACTTCCCCGTGGAGATGTACATGGCGCAGGCCAAGGTGCGGCGGTTCTCGCCGACGTGGACGTGGATGAACGTGCTCAGCGTCGCGTGCCTCGT…
TRINITY_DN16418_c0_g1	#N/A	#N/A	#N/A	#N/A	0.961336	0.00850955	2.10974	1.55102	1.95466	3.59353	3.74111	3.46374	TGCTGCTCTGCCCGCCCGCCATCTCCTCTGAGTCTGATGGATGATCAAGGCTTTCTCTATTTGTATTATGGTGATTTTGCCAGGTCATATCTTTACCTGAACCTGAAACGCAGCTCTTTCAACATTTTATACTGCTGATGTCGGTCTGTACATGCTCGCCATTAAGGTTATACTCTAATTGACACACTGTATTACTGTATTACCGGACACTGATCTCGCATTAGTGTATCACGAATTGGTACACTATTTGGACTTATGCATCAATTAAAAACATGTTTGGCATTTCCATGAAAAAATATTCATCTTCAGATGTGTAACCATTAACTTGTCAGGGTCTTTTCTCCCCAGACCACCAGAGCCTATACGCGGCCGTGAGCACAAGCTCGAAGGAGTTGGAAC…
TRINITY_DN6909_c0_g1	XP_015648135.1	cytochrome P450 710A1	sp|Q1T7C2.1|	Cytochrome P450 710A11; AltName: Full=C-22 sterol desaturase [Solanum lycopersicum]	0.959928	0.000478358	10.0618	6.10069	7.20432	16.3394	16.071	12.4814	ACATTTGAAAAATGCATTTTCAACTAGGGTTCACATGCACCCAGGGTTCCGGACTTTTCCAATCCTTCACACTTATCATAAGTTGCCTGTTTGAGTAGCATAGCGATTCAAAATATACGTGTGGATCACACTTTTGTGGTCCTGACACAGTGAGCTGCAAAGTTCCATTTCAGATATGACATCTTGAACCCTACTATCAGCAGACACGGCACACCACATCTGCTACCATTAGAGCAATGACAAATGAAATAATTTGATAAATGGTCCAATGGAATGAACTAACACAAGAAACACCGGGTCCTACTCAACAGATCATCACTCGACGTACACGACCAGATGAAGGAAAGAAGCAGAGAGAGACAAATGAGGAGGACGGAATAATGGGACAAGGACGACCAG…
TRINITY_DN15015_c0_g1	XP_015623115.2	proteinaceous RNase P 1, chloroplastic/mitochondrial isoform X1	sp|Q66GI4.1|	Proteinaceous RNase P 1, chloroplastic/mitochondrial; AltName: Full=Pentatricopeptide repeat-containing protein At2g32230; Flags: Precursor [Arabidopsis thaliana]	0.959699	0.000530582	5.97217	5.56094	7.0189	14.761	9.79907	10.7448	TTTGTCTAAATTTTGATGTACCTACATACTATTTAGTGTCTAGATACATCCAAATTTAGAGAAAGTTAAGACATGTTTCATGGTACGGAGGGAGTATAACATGTTTGAACAGAAAACACAATACTATTATGCTGATGTCAATAAGAGAGATTCCCCAAAAGAGTTGATAAAAGAGAAGGAATTGATAGTTGCAGTAGCTAAAATCTTAAGGAACAAATGTAGCGAAATGACAGTTTCCAATAAAACGGACAAACATGGTGAGACAAACCAAGTCATATATATACCTACAGATGGAATTAAAACTAACCCTATTAATCTTACAACTTTAAACTACATTATAACAACAAATTTTAGTCATTTTCCTATCATGTGGGAGAGTCACTTGTTTAGCGGTGCCAA…
TRINITY_DN16493_c0_g1	#N/A	#N/A	#N/A	#N/A	0.959289	0.0475348	1.02782	1.86123	1.28449	1.90907	3.05612	3.16514	CTCCTTATCCGAACCTAATTTGGATCACCCGAACCAAGATAAAGCTGCGAGGCAACACCACTGGAGCTATGCATTGGCCATGCCCTAATCATCTCTGGAGAAACAACAATCCATCCATGCTACTCCCTCCGTGTGCAGTAATATATGACGTTGTAGCTATTTTTGAAGTTGACTAGGTACATACTAAAAGGAGTGAATCAACATACTAAAAATGTACTAGATACACACAAAAGTGAGTGAATCTTCAAAAGAGCAAAACGTCTTATAAAACAAAACGGAGGGAGTATTACGACTTCACGATGAGAACGGGACAGTTGGCGTTCCTGACGCAGTAATCGCTGACGCTCCCGAGCAGAGCCCTCTTGAAGAGGCCATATCCATGGCTCCCCATGACGAGCA…
TRINITY_DN952_c0_g1	XP_015633112.1	indole-3-glycerol phosphate lyase, chloroplastic	sp|P42390.2|	Indole-3-glycerol phosphate lyase, chloroplastic; AltName: Full=Benzoxazineless 1; AltName: Full=Indole synthase; AltName: Full=Tryptophan synthase alpha chain; Flags: Precursor [Zea mays]	0.959122	0.0334067	1.13601	1.53551	1.17056	2.41272	2.46966	2.56675	CCTGAATCTGGACTGAACTCTACTCATGTCGCCGTCGTGGCCATGGCTAGCTCAGCTGCGATCCAGCTCCGTGCTCTGCTGACTTGCTGCTGCGTGCTATATAAGCGCACACAGACCACCGCCCTACACACAACGAGACTCACTCAAGTGTTTCTTCTACATTCAAACTCCGACGCGCATGCACGTACAGCTAATTAAGCTACACAGGCTGAAGCAACTTCTCCAAGCAACAACTAGCTACATGGCTTTCGCACTGGAGGCGTCCGCGTCCCCGTCGTTCTCGGCCGCGCTGAGCCATCCGGGGCGTCGCGGTGCAGTGGCGGCTGCCATGGTGACCGTGCCGAGGAGGTTTACGGTCAGGGCCTTCGGCGCCGCCACGTCGGGGGCCTCGATCGACCC…
TRINITY_DN33838_c0_g2	XP_025876116.1	uncharacterized protein LOC4347169	sp|Q69P88.1|	Protein DEEPER ROOTING 1; AltName: Full=Protein NEGATIVE GRAVITROPIC RESPONSE OF ROOTS 3; Short=OsNGR3 [Oryza sativa Japonica Group]	0.959034	0.0402507	2.16383	1.08572	1.61957	2.18981	3.37227	3.88178	GAAATTAAAAACACCCATCATTCTTCATATATGGATGGTAAAAAACGTTGCAATATACAGCCTCAAGAATTAGAGAAAAAACAGACATGAGGTATGGCTTGTCCTGGGAGTTTCTTGTCATAATCCAAGTAACCCACATTACAAATGATTTGTCAGAAACAGAGGGGCATTACATCGTAATCTGTAGCTTCATTGCTGACTTTATCCCACACTTCTATATATATCATAACACCGTGGACCCCTAGCTTGCCAAAACCTTTGGAACCTGGCCTCAAAGAACAATTGTATTCACCCATCTTTACATTTCAAGCACAATAAAGTCTGAATCAGTTTTGACCCATTTTGCGCCATCATCATCATCATCTACATCACTGAGTGCATCCTCGAGGAGCTCGTCGA…
TRINITY_DN11328_c0_g1	XP_025882455.1	ricin B-like lectin R40G2	sp|Q6Z4N6.1|	Ricin B-like lectin R40G2; AltName: Full=Osr40g2 [Oryza sativa Japonica Group]	0.957932	0.000343952	43.8717	23.5756	37.697	49.1304	67.2873	87.2505	GGAGATACTCCGAAGATTTACGTTTGGTGACACAGTGCCACGTCACCAAACGGACCTTCGTTGATCTGGTCCATTTTTCTGTATAAAATGGCACCATGGTGCAGCTCCTCTCATCGCAGCTTGCGACCAAGCCATTCGAGTCGATCACACCACACGCGCCGTCGTTAAGCCCAAGAAAGAAGATGTTCGGCTTCGGGCACCACCACAGCCAGGCGCCGCCGTCGTCCGGCCCGAACCAGATCTTCAAGATCTTCTGCCGCGCGTCCGAGGACTATGTCCTGGCCGTCCGCGACGGCGAGGTCGTGCTCGCCCCCGTCAACCCCAAGGACGACACCCAGCACTGGCTCAAGGACATGCGGTTCAGCACCACCGTGAAGGACGAGGAGGGCATGCCGGCGT…
TRINITY_DN17959_c0_g1	#N/A	#N/A	#N/A	#N/A	0.957751	1.50133e-06	14.8222	11.9429	16.0282	30.7135	25.0812	25.7989	ACCAAACTTGCTCAGCTCAGAGCGACAGTGCCAGTGCGCGCTAGTCACAGACAGACGCACACCCCGCCGCGGCAGATAGAGTTGGCTTGGAGTTGGAGAGGCGCACGCCGCGCCACGCCACGGCGAGGCCACCACCACCGTCCACGCCCCGGCCATGCTCTCCCTCCTCCCGCCCGCGCGCCTCCGCGCCGCGCCCTCCGACGCCGCCGCCACCGCGCCGCGCCGCCCGGCCGTCATCCTCCCAGGTCTCGGGAACAACACGGCCGACTACGCGCGCCTGGCCGCGGCGCTGCGGGACGGCCACGGCGTGCCGTCCGTCGTGGCCCGGGTGTCGCGCCCCGACTGGCTCCGCAACGCCGCCGGGCTCGCCGACCCCAGCTACTGGCGGGGCACACTCCG…
TRINITY_DN25968_c0_g2	XP_015621814.1	uncharacterized protein LOC4323975	sp|Q42656.1|	Alpha-galactosidase; AltName: Full=Alpha-D-galactoside galactohydrolase; AltName: Full=Melibiase; Flags: Precursor [Coffea arabica]	0.957739	0.0397192	2.10974	1.39592	1.11695	3.31279	2.84535	2.74711	ATGCATTCATCTTCAGTTCTGGGTACATACCCTTGAAAGGATAACATGGAGAAAGATAATGCGCCGGCCCTCGCCGCTCGCCGCTCGCCGCTCAAACGGCCACCGTCGTGATTCGCAGTACGCACCAGACTCCCGAGCGTGCCGGCGTCTCCCTCTACCCGTCTCACTTGGGGACGTGCACGCTTGGAGCTGCCGTCTCCTCTCCTGGCGATGCGACACGACGACATCCCCTCTGTTGGGCTGTTCCCCACCTCGGCAGGAGTCCCAACTGCCAAGCCTCCACCGCATCAATGAGCGCTCGTCCATCGCCATCCATAACTCCACTCCACTCCACTCCACTCAGCTCAGCTCAGCTCACCTCACCTCACCTCGGGCAAAAGTTGGGATGGAACTGGGAGC…
TRINITY_DN201_c0_g1	XP_015629948.1	auxin-responsive protein IAA14	#N/A	#N/A	0.957555	4.23816e-12	78.0061	73.4151	66.0675	134.365	136.524	148.583	TTCTCCGTCGCCTCCGCGAGTCGCCGCCCGTCGGTCCGTCGCGGGGACTCACGGCCCCGGCTTCTCCATCGAACTCCCCTCTCCTCCGTCGCAGCCACGAGCGGCGGCCCCTCCCCCCCTTCGCGGGGCCCCGTCCTGTCCGTCGCAGCCACGAGCCGCTGCCGCCGCCGCCGCCGCCGCCGCCCAGAGCAGAGCAAGAAGAAGCTGACGAGGACGCCGCCAGCCATGTCGGCGGAGACGGAGCGGAGCTCCACGGAGTCCTGCCCGGCCTCGGGGCTCGACTTCGAGGACACCGCCCTCACCCTCACCCTCCGCCTCCCGGGCTCCTCCTCCTCCTCAGCCGCCGACCCCGACCGCAAGCGCGGCGCCTCCCCCGACGCCCACCAGTCGCCCTCCCTC…
TRINITY_DN10171_c1_g1	#N/A	#N/A	#N/A	#N/A	0.957335	1.55118e-05	12.3706	8.02758	9.83696	17.6117	18.4953	22.1429	CACTCCCCTCGCCGCCCCTACCCTGGCCTCCGCCTCCGCCTCCGCCTACCGGCCGCCGCCGTCGCGGCCTCGTCACCCCGCGGCCGCGCTCCCGGCTCCCCGCATTTCCCACTTCGCCACGATCCTCCACTCCCCTCGCCGCCCCTACCCTGGCCTCCGCCTCCGCCTCCGCCTACCGGCCGCCGCCGTCGCGGCCTCGTCACCCCGCGGCCGCGCTCCCGGCTCCCCGCATTTCCCACTTCGCCACGATCCTCCACTCCCCTCGCCGCCCCTACCCCGGCCTTCGCCTCCCCCCCCCCCCACCCCCCCCCGCCCGCCGCCGCCCCCCCCCCCCCGCCGGGGCGG
TRINITY_DN26023_c0_g1	XP_015623476.1	uncharacterized protein LOC4330719 isoform X4	sp|Q9FZ97.1|	Probable hexosyltransferase MUCI70; AltName: Full=Protein MUCILAGE-RELATED 70 [Arabidopsis thaliana]	0.957214	0.0474305	1.62287	1.34422	0.893558	2.07751	2.73997	2.68739	CTGGGATATGTGACAAGCATCGTCGTTGATCTTGGTATCTTAATTGAGGTATGAGCATATCCAAATAAAAGTTTGGAACGCCTTTTTTTTTTTGCCTTTCTCCTTTCTGTAAATTTCCTCACATGCTAGATCCTGTTGTCCTGATGAATAAATACTCCACAAACAACTTGGGTGCTTCAAGCTATCCTTTTAGCACTGTAATGTACCAATAGAATCCAAGACTGTGCAGGCCTGAGCTTTTTTCCATCGGATGTTTTTTGTTTTCACATCTGGTAATCTCAATGATAAAAAAAATTGCGAGCAGCCAGTACAAGCCTTGGCTGGCGTAGCTTTATAGAAGAAAGCTCCCTGAACACCCGTCAATCCGAGGATTCGAGCCCGGGTGGGCAGCAGGCGCTC…
TRINITY_DN2342_c0_g1	XP_015641356.1	magnesium protoporphyrin IX methyltransferase, chloroplastic	#N/A	#N/A	0.952018	2.94724e-05	21.4219	21.6626	23.7351	53.4538	37.0949	35.8915	CCTTCACTCCCCGACGCCTTCACAAAAACCCTATCCTCCCCAAAATCCCCACCTCCAGCACCCGCGAACCACTCGCCGAAGAAGAATCAGCTATTCCTTCACACTCCGACCATGGCGCGCGCCGCCCTCTCCACCGCGCCGCTCTCCCGCCTTCACTCCCCGACGCCTTCACTTTCCCAGATACCGCATGCTCAATCCCAGCTCCGCATTCGCCAGCAGCGCAAGCCTCTGACCGTCGCGTCGGCTCTGCCACAGGTCGCGGACCTCCCAGCGCTCTCGCTGCCCGCCGCGGCAGCCGCTGCGGCCGCGCTGGCGGCGGCGGTATCTCTCTCCGACCCCGAGCGCCGGCGCAAGGCGCAGGCGGAGGCGGTGGGCGGCGGGGACAAGGAGGCGGTGCGC…
TRINITY_DN11142_c0_g1	#N/A	#N/A	sp|Q9C642.1|	Protein DCL homolog, chloroplastic; Short=AtDCL; Flags: Precursor [Arabidopsis thaliana]	0.951014	0.0304134	1.19011	1.96463	2.73652	4.26732	3.74111	3.10542	TTGAGGTTGAAAAACTCCAGCTTGAGAAAATGCAACAAATTATTCCATCCAAACTCAGCCTAATTTGGCAATAAGCTGACTACAAACTGTAAGAGTCCTTATGTAGGGTCAATACTGATTTTTAATCGTCGGCGCCATATGGAGTACATCACAAGAAACATGCACGTATGAATCTAACCACTTCTACGAGTTTTGTCCCGGATCATTTAGCAACAAGAACTGGACATTGCATAAAGTAACCTGAACAATGACGTCTTTCACCTGACATATCAAACCTAGGCTAGAGGACTAAGGAGACAATGAAATATTAGATTTTGGTGCCAGCCACAATCCCAAAGGCAGCATTATGCAAAATATTCTACTTTCGAGGACGAAAAAGTGTTGGTCGTTCCTGTCCGA…
TRINITY_DN6066_c0_g1	XP_015629112.1	uncharacterized protein LOC9271320	#N/A	#N/A	0.95068	0.0112685	3.24575	3.05035	2.1222	6.28869	4.16264	5.67337	TCGGCTGTAAGTAGCATAGGGCTTTTTCTCCTTTATTATTTCGTACTCTATATTGTGCTTTTACTTGAATGAAAAATATCGTGGTTAAAAACAATATGGATCCTCCCGCACAGAGCAACGCAAACAGACATGCGCCATGCGCGCTCACTTTTCGGCTTGCGATATGCGTGATGCCCTCACAATCTGACAACGAATTTCAGCAACCCCAGCATCAATTCTTTTGAGGAAATCCCCTAGCCTCCAGTGCTAGCTATCATCGCCCTTGAGCTTCCTGACTTTGTCCAAGAACGCCTGCCGGCCGGGGAACGGGCTCCCTCCCTCGCCGCCTTTCCCCGGCGGCACAGCCCTCTCGCGTAGCACGTCGCCGCCGCGGCTGCCCCTGCCCAGCTCCAGGATGTC…
TRINITY_DN1585_c0_g1	#N/A	#N/A	#N/A	#N/A	0.950059	4.08823e-10	19.3998	20.7698	22.2289	42.0988	38.2215	38.5706	CTGTTGTCATGTTCTGAGTAGGAGTAGGACATTTGTCTTGCAGCTGTTTGTGTTTATGCCTAAATGGAAAAAAGGAATTTGTCTAGAAAAGAACAAGTCATGACAGTGTTGTCGATGGTGCTTATTGCCTATTGCATGTTTAGAATGCAGAATTTCCAATATTTTCTCCGCTATGCCAAGTTGTTCATGTTCATGTGTTTTAGTTTGCTATTGGTTCTGGCCATCTCAAAAAATCACATTCATTTTGATAATTTGTTTATGATTAACCATCCAGACTTCTACAAACAGAGCTCCATGTCTTACCTTCCTGGGAGCTCTTCCAGGAGGCCTGGAAGATATACAAAAACGTATTCAGCTGGATGCTACTCATCTGATGGGTTATATGCCTAAGCGAAGGTT…
TRINITY_DN29930_c0_g2	XP_015646949.1	nodulation receptor kinase	sp|Q8L4H4.2|	Nodulation receptor kinase; AltName: Full=Does not make infections protein 2; AltName: Full=MtSYMRK; AltName: Full=Symbiosis receptor-like kinase; Flags: Precursor [Medicago truncatula]	0.948743	0.00206897	2.70479	2.79184	2.45729	5.22185	4.74225	5.25533	TAAGAATATCCGGGGGATGACGAGCTGAAACAGTGCCGCCCGCAGAGTGCAACAACGGAGCAAGCGGGCGGTCGCTGTCGGCGGCGGCGTCAGCCTTCCCGCCTGCCGAGCACCAGCAGACAAGCGGCGAAGCTACAAAACAAAGCGCCACCTAGCCGCCCGCCCAGTGCTGACCCTTTCCACCACCCTCTCCTCTCCCCCTCGGCCGGCCGGCAGCGGCAGCACCCCATCGCTCGCCCCGCCCGCATGGTCGTTTGACGGGCCCGACGAGATATGGTCTTCGCCTGCTTCGGCGTCCTCCTGATCACCTCCGCCGCCGTTGCCGCCGCCGCGTCCCCGGATGGCCTCACCCAAGTGGATGTGGCGAAGCAACTGAAGGAGGAACTATTGGGGAGGAAC…
TRINITY_DN810_c1_g1	XP_015636067.1	inositol transporter 1	sp|Q8VZR6.1|	Inositol transporter 1 [Arabidopsis thaliana]	0.947583	1.58423e-09	199.559	179.712	189.714	271.761	420.638	403.884	ATCTTTTTAGACCATTGGCTATGTGGACATATAGACAACCAAATTTAGCAATTAAACTGTTCTGATGAATATATTTCCTTTCCCCGCGGAAAAGGAGAACGGCAAGAACTGTACTCGTGATTTGAGACAAGAGGCAAGAGGGGCCATCGTTGGTATATAAGGTTTACACACAATTGCAATCTAGGAGCCAGTTTTCCAATTACAGACACAAAATCCAAACAAAATATAAACTGCTAAAGACATCAGTTGTTCATCTGCTTTTCCCTGCCAGTGTAGCTCATTGATTCCCTTGATACCATCACTCACGCCAGCAATGCACGAAACCGATCTCAGTCACACGGTCTTTTCGACATGAACAAGTGACAATATGTTTAGACCATCAACACCACGATAATACAT…
TRINITY_DN207_c0_g2	#N/A	#N/A	#N/A	#N/A	0.947195	2.43861e-07	7.78979	7.18641	8.82389	13.2512	15.4914	16.7215	TGCTACCATACACAGAAGTGGAGTTTAGCTAGTATCGTGTTTATTTAGATCTTATTGCCCGTTAGCCTGTTGCAAGGAACACGCCACATTTCTATAATTTATACAGTCCCGAGTAGTACTACCTCAGTTTCTTGATATAAGACATTTTGGCAGTTTAAAGTGGACTGCCAGAACTTTTTAGGAACGGAGGGGAGTAGGAATTAGCCAGTGGTACTAATCTTTATTCAAATCCAATACATAGTTGATGGAACAGCCTGACGTAAATAAGACAGAAGAAGATTAGATTATGTCTAGCCTAGTACAAAGCACATTTCCAGTGATCACTTCCGCTCTGCTTCCTCGTCATAATAAATCATAGTCCTTTCCTCCTTTTTTTTGCGGGGAATCCTTTCCTCCTTT…
TRINITY_DN3137_c0_g1	#N/A	#N/A	sp|Q0JA29.1|	LRR receptor-like serine/threonine-protein kinase FLS2; AltName: Full=Protein FLAGELLIN-SENSING 2 homolog; Short=OsFLS2; AltName: Full=Protein FLAGELLIN-SENSITIVE 2 homolog; Flags: Precursor [Oryza sativa Japonica Group]	0.947106	0.0016692	20.2053	27.8569	22.621	24.4568	57.2769	55.6689	CATCGGAATAAATCTGCACGTGAAATGGTGCCTTGTAGTGCTAGTGCCACTGGTTCTTCTACTTCAGCAGTGCTGCTGCCCGTTCTAGCGGTCCTAGTGTCCCTGGCATTGCTGGCGCCGGCGCCGGCCGCGGCCGCCGGCGTGGCGGGTGCGTCGGTGCGGGCCGTGCAGCTGGAGGCGTTGCTGGCATTCAAGAAGGGCGTCGTCGAGGACCCGCTCGGCACGCTGTCCGACTGGACGGTGCGGGCAGGCGGCGTGCCGCGGCACTGCAACTGGACCGGCATCGCCTGCGACGGCGAGGGCCGCGTGACGTCCATCCAGCTCCTCGAGACAGGGCTCCGGGGCACGCTCACGCCGTTCCTCGCCAACATCTCCACGCTCCAGGTCCTCGACCTCACC…
TRINITY_DN7505_c0_g2	XP_015641862.1	peptidyl-prolyl cis-trans isomerase FKBP13, chloroplastic	sp|Q9SCY3.1|	Photosynthetic NDH subunit of lumenal location 4, chloroplastic; AltName: Full=FK506-binding protein 16-2; Short=AtFKBP16-2; AltName: Full=Immunophilin FKBP16-2; AltName: Full=Peptidyl-prolyl cis-trans isomerase FKBP16-2; Short=PPIase FKBP16-2; AltName: Full=Rotamase; Flags: Precursor [Arabidopsis thaliana]	0.946859	7.52452e-06	88.8253	70.675	78.1305	183.495	128.462	137.594	TGTTATATCACCTCCCCTTTGCCTTTGCCCGCGCGCGGCTCGCAGCCACAGTTTGGAGATAATCATCATGCCGCCTCCTATCTCCCCGCTCTCGCTCATGGCCGCCAGCCCAATCCCGTCGCCGCCGGCCGCCCGACCAAGCAGCCGCGCCCTCGCCACCGTCGCTGCTTCATGCAGCTCCTCCGCGTCACCGTCCACTTCAACGTCTTCGGACGCGAGCAGGAGGGGCGTACTCGCGCTGGGCGCGGGATTCCTGGCGTCGGCCGCGCTGCTGGGCCCGGCCGGGGACGCCGGCGCGACGCGCATCGAGTACTACTCCACGGTCGGGGAGAAGCTCTGCGACATGGGCTTCGCCAAGTCCGGGCTCGGCTACTGCGACGTCGCCGTCGGCACCGGGGT…
TRINITY_DN18581_c0_g2	#N/A	#N/A	#N/A	#N/A	0.946399	0.000399349	4.70633	3.20545	4.74703	6.68173	9.06297	8.42048	GTACGTTATTGTCATTAAGCGCTCCAGCTCCACTCGAGGACGTTATATTCAGCTCGATCTAGCTAATCCAGTTGGTTGCATATATGGGTGTATATATATCAGCTAAGCTAGGGTAAGCTCCTAGCCATATCTATTGTCTCTGTTATAATTCTTTCTTCCTCTTCCAGTCAATCAGTCGATCGGGTTCCATGGAGATTAGGAGACATGCTCTGGTGATCGCCGTGGCGGTGGCGGTGGTCGCCTCTTTTGCTCGGGTGGCAGCGGCGGCGACGAGCTACACGGTCGGGGCTCCGGACGGGCTGTGGGACATGCAAACCGACTACGCCGAATGGGTTGCCGCCAGGACGTTCCACCCAGGCGACAACATCACGTTCACGTACTCGCGGGAGCTGCACGACG…
TRINITY_DN10766_c0_g2	#N/A	#N/A	#N/A	#N/A	0.945379	0.00155828	4.36282	2.81252	3.42065	6.41109	6.24133	7.56111	CTCTAAGGACACAACAACAGCTATCCAGTCCAATCCACTCGGACGGACAGTTCATCGTCTCCCTCGCCTCAGGGCTCCGGCTGCCGCCTCCGGTGAGCTCCTCGCTCCCTCTCCTCCCCCGACCCAATCTACATCATCCAGCGCTGAACCCCCCACGCCCCCCTCCCCCGGCCCCAGGAAATCGCACATTGGCGCAGGGACCATGGCGGCCGCGGCCGGGCATTGCGCTAGGTTATGCTCCAGACGCTTAACTTTCTCGTTGATTCGATATATTTTTACACTATTCAAGCTGTTTCATGCATATGCTTAGTTCTTAGTGCCGTCCAATTTCCATCGACACTAGCACCAGTACAAGTGTAGATATCTTTGACACCAGTTCAGCTTCAGACAGAAGGCTTG…
TRINITY_DN3343_c0_g3	#N/A	#N/A	#N/A	#N/A	0.945326	6.09175e-10	84.4435	63.1267	72.825	120.833	145.798	155.51	TCCCGCTCCATTACGCGCGCCCTGCTCACCGCCTCTGTCCACCGCCTCTGCCGCGCGCGTACCATGTCCGGCAGCTACTCCTCGCGCCTCCGCGGCGGCGGCGCCGGTGGAAGTTTAGGAGCGACGACGCTGCTGGCAGCGAAGGTGGCGTTCGCGTCCGCCGCGCTGGCCGGGGCCGCGTCCCTGGCACGCGTGGCGATCCCGCAGCTCGTGTCCGGCGCCGACGCCTTCCACTGGAAGCTCTACCTCTTCGTCACCGTCCACGTGATCATCTTCGTCATCTGGAAGCTCTCTGACAACAAGCACTACAACGCCTCCGCGCACAAGGACCCGTGGGCGCCGGTGCCTCACCACCCCGCGCCGCCGCTGCTGACCGAGGAGGTGGTACGGCCCGCCATG…
TRINITY_DN4989_c0_g1	XP_015634166.1	uncharacterized protein LOC4336797	#N/A	#N/A	0.944112	5.71364e-05	5.95054	6.8245	4.91457	10.9491	11.276	11.6453	ATCGATAGGAGGAACCCCTCTGTTTCTTTCAGAGTTCGTGTCGTCTTCGTCGCGGCCGAGCCGAGTGACGCAGTGAGTGCCTGACCCACGGCGGCCCTCGAGCCAACCACCGCACTCCACCTCCACCGTGGCCCATGGGTGAATAAACAAGTCCAACACTCCTTCGTCCCCGGTTACTCCAGCAAGCGCGCCTCGCCATGTTCATCCATATATACCTAGCCTTCCGCTTCCTTGAGCTCAGCTCAGCCACTCACACGGTCACTCCCCTTATCTTCAGTTCTTCCTCACACCGAGAGCAGCTGCGCACGGCGAAGCTACTGCTAGCTCAAGCTCAGTAGCGGCCTTGCTAGCAAAACCACTTCTACACCCAGCCAAGTATACCATGGCGGCGTCCGTGGC…
TRINITY_DN23249_c1_g4	XP_015648786.1	cytochrome P450 72A15	sp|A0A0S2IHL2.1|	Cytochrome P450 72A397 [Kalopanax septemlobus]	0.943222	0.0107274	4.43748	2.81873	2.75719	4.96413	5.68385	8.6725	CCGGGGATGCGATCCCCCTGTTGATAAAAAAAAGGGGGGGGGGGCTTAGAAATGCAATACACCTTCCTTAGCCAAAGAGAAAAGCCGGAACTGCCCTTTTAAATCAACGGTGGGTTTTTATTGGTACTCCCTTGCTTACAGATGGAGTACAGGGTAATGTAAAAATCCTCAGTCACATGATAGGTTAGGAAACCTTCAGCTTAAGCAAAGATAGGATAGATGCTGTCGAAAACTCAGAATTTCAATGCCTTATTAGTCACTGGGAGTAGCAAACGACATGTATTCACCCGGTGCGTGGAGATTAAATTGCCCTGAGCTTAATTTGGGCCCCATGCATCGGATGCAACAGTTTCCTGTTATCCACTGCGTGTGTGTATGACTGTGCGAGCTCGAACTCAA…
TRINITY_DN21413_c0_g2	XP_015648881.1	homeobox-leucine zipper protein HOX27 isoform X1	#N/A	#N/A	0.943121	0.0121948	1.89335	3.98096	2.62483	5.55875	5.6907	4.95674	CAGAGCCAGGACGAAGCTGAAGCAGACGGAGGTGGACTGCGAGTACCTCAAGCGCTGCTGCGAGACGCTCACGGAGGAGAACCGCCGGCTGCAGAAGGAGCTGGCCGAGCTGCGCGCGCTCAAGACGGTGCACCCCTTCTACATGAACCTCCCCGCAACCACCCTCTCCATGTGCCCCTCCTGCGAGCGCGTCGCCTCCACCTCCGCGCCGGCGGCCAACTCCTCCGCGTCGGCGGCAACGGCCAACGCCGGTGGCAGCATTGCGGCGGCCACCGCCGCCCCGCCGGAGCGCAGGCCGTCGTCGTTCGCCGCGCTGTTCTCGTCGGCCCGCGGCTTCCCGGTGGCCGCCCAGCCGCAAACGCAAGCACCGTCGAGCTAGCTAGCGATTTCGCCGGGTCT…
TRINITY_DN29715_c0_g1	XP_015648927.1	probable receptor-like protein kinase At1g80640	sp|Q0V7T5.1|	Probable receptor-like protein kinase At1g80640; Flags: Precursor [Arabidopsis thaliana]	0.942855	0.0254197	1.78516	1.39592	1.61957	3.53739	2.73997	2.80683	GAGAAAGAGCAGTGGGTGGAAGGTTTGATAGGGGCCCTGTGCGTTTCCTGTTCCCACGGCCACGGGCCACCGGCGCCGGTGCTCCTCGAGCCGCCCGCCGGCTTCCATTTCGGACTCCACTACGCTGGAAGGGACAGATGGAGGTGTCCGGTGGCGGTGGCTTCTTACTGCTGCTGTTTGGTGTGGTGCTAATGCCTAGGAGTGCCACGGTTCTGCTCGCGGATGCGGCGAGGAGGACCCTTACCGACGTGTCCTCGCCGCCCGCGCCATCGCCGGCGGCAGACGCGCCCATCCTTCCTGGTGTGGTGGTATCTCCTCCGACAGCAGTAAAGATCCCAACTGAAGGAGATAACCATTACCAAAAGCAGGTCCTAGTTGCAGTTATCCTGTCACTCGTTG…
TRINITY_DN58950_c0_g1	XP_015627049.1	auxin response factor 5 isoform X1	sp|Q6Z2W3.2|	Auxin response factor 5 [Oryza sativa Japonica Group]	0.942648	0.0323022	1.2983	1.13742	1.50788	2.13366	2.73997	2.62767	GCAGCTTCTATGCAAAAGGATGTGGAAGCACACGTACCAAGCTACCCCAATCTTCCTTCAAAGTTGATATGTCTTCTACACAGTGTTACTTTGCAAGCAGACCCAGATACTGATGAGGTATATGCACAGATGACTCTTCAGCCTGTAAATACATATGCAAAAGAGGCATTGCAGCTGTCGGAGCTTGCACTAAGGCAAGCTAGGCCACAAATGGAGTTCTTCTGTAAGACGCTCACCGCAAGTGACACAAGCACACATGGAGGCTTCTCCGTGCCTCGCCGTGCCGCAGAGAAGATATTCCCTGCCCTGGACTTCTCTTTGCAACCTCCGTGTCAAGAAATCCAAGCCAGAGATATACATGACAATGTGTGGACATTCCGTCATATATTTCGAGGCCAG…
TRINITY_DN5874_c0_g1	XP_015638705.1	50S ribosomal protein L12, chloroplastic-like	#N/A	#N/A	0.942528	9.12462e-07	153.133	106.893	128.549	275.958	227.61	231.993	TGGCATCCACCACCTTCTCCTCCACCTTCTCCTCCGCCTCATCTTATCCCCTCCATTGCTCGCGCTTCCTCCTCCCTCCTCCCGCTCACTCCCGAAGCCAAGCCTCGAGAGCTCCCAATGGCATCCACCACCTTCTCCTCCGCCTTCTCCATCCTCTCGCTCCCCTCCACCTCGCCATCCCCCTCGGCCTCGGTCCCCAGGACTCTCCCCATGGCCAACCGCCGCCGCCGCGCCGTCGCCGTCGCCTCCACCGCCACGGAGTCCCCGAAGGTCCTTGAGCTCGGCGATGCCATTGCCGGGCTCACTCTCGAGGAGGCGCGCAACCTCGTGGACCACCTCCAGGAACGTCTCGGCGTCTCCGCCGCATCCTTCGCGCCCGCTGCCGCCGCCGCGGCGCCC…
TRINITY_DN1774_c0_g4	#N/A	#N/A	#N/A	#N/A	0.941773	0.0259846	1.51468	1.75783	1.82565	3.98826	2.79266	2.86655	TCACATAAAGATCACACCATGGGAGAGAGAGAGATGAACCACATAGCTACGGTAGAGCCCTCAGTCCCGGGGGAGAACTACTCCCTCTTCATCATGGGAGACAGCGATGGCGATGAAGATGGCGGTGGAGTCGATGAAGATGGCTCTGGGGGCAATTCCCCGTCCCGGCAGGGTGCCGGAACAGAGACTTCTGTCCCCCGAATTGGATTTTCACGATGGCGGCGGCTCTGGAAGGTTTTCTGGAGTTTCGTCAATCCGTGTCGAAGATTTAGGTCACGAGGCATCTTATAGGCGAAGAGGCGGAGTCGGAGGGGCCACGGGGGTCCCACACACTAGGGGGCGCCCCCCTTCTGGCCGCGCCGCCACCATGTGTGGGGCCCACCTGGCTCTCCTCTGGCC…
TRINITY_DN12371_c0_g1	XP_015625271.1	uncharacterized protein At2g27730, mitochondrial isoform X2	#N/A	#N/A	0.941578	2.83383e-05	7.46522	5.32518	6.19906	11.1736	11.7502	13.2578	AACATTCCAAAACAACAAATGGGGCGGCAAAGAAGCTGCTGTTTCTCGAAACCGCTTCTTTCGCCTTTATCCAGCGACTTCGAGCACATCCTTATCCTTCGTTCACTTCAATAAAAAGAAGAAGGGGCGTGAGTTATCGGCATCTCGAACATCTCAACGTCGTCGTATACTCTTGGGAAGCAAGAAGAAGATAGGAGGGTGATCTATTCGTGGGGAGCAAGAACCTGAAGCTTTGGTAGATGGCTAGTATAAGAGCGACCGCAGCAAGGATCTCTCGGCCCTCGTGGTCGGCTGTCGCGGTGACCGTGACGAGGAGGATGGAGGGCATCGGTGGCAGCCGCCCAGCGCCGCGCTACTTCGGTGACAGCATCCGCTCCGGCAGGGTGCTCAGCGAGGAGG…
TRINITY_DN24298_c1_g1	#N/A	#N/A	#N/A	#N/A	0.940804	0.0119258	1.67697	1.65443	1.89881	2.9759	3.21419	3.76234	CTTCATGGCTTCTGGAGCTTTCCAAGGATAAGGTCTCCTCAAATCCGTCAAAAAAAATGTCCTGGGTAAAGGAAGAGGAGGGTTCGTGCGCCTACAGGAGGTCTTCGCCGGCGGCCGACCGGTGGCCGCCACAGCCACGACCCGATGCGCCTCAAGCCCGTGACGGGAGGAGCAGCGCCTGGACATCGCCTAGCATCGGAGGGAGGCAGGCCGAGGAGTGCCACCGTCTGCGTGCCGGAGGTTTCGTGGTGCCGGCCGGTTGGCCTCCATGGCCATGGGCCGATGGTTTAGCTCCATCTCCACGGACCTCCTCTTGCCCCGAGCGGCGGCCCACCCAACCTTTTTCAATCTGCGTTCTCCCCTACACGAGACGTTCGTGGACTGAGTTGGCTCATCCTG…
TRINITY_DN33782_c0_g1	#N/A	#N/A	#N/A	#N/A	0.9403	0.00157294	3.35394	3.51565	2.90407	6.85018	5.79608	5.91225	CGAGGAATTCTCCTCCTCGGCCAAGTCTGCTGCGCCATAGCTCTCTTCACCGCCTGGATCGGAGCCGCCAGCCACCACATCGGGATCGGAGACAGCGGCCGACCCCCTCCTCGCCGCGGGGTCGGACGCCACTCGTCAAAGTCAGTCAGTTGCTTGAAGAAATGCGAGGCTGCCGGGTCTCGATGGCTCATGCCTTGTGCTGTGGACATGGTGACAAACTGAGCACTGAGCACCAGGATGTTTCTACTACTGCGGCTTGTCCTGTGCCATCTATCCGGCGTGTAAAACTAGTTTATGCCATGAGTCATGTATCATCCGTCAGGTTTTTATCTGAACTCTGTTACAATCTACAGACTATGCTAATCATATATACCATGAGCATAACCAGACTTGCTCATC…
TRINITY_DN2220_c0_g1	XP_015619875.1	uncharacterized protein LOC4326542 isoform X1	sp|Q76NT0.1|	rRNA methyltransferase 1, mitochondrial; AltName: Full=rRNA (guanosine-2'-O)-methyltransferase; Flags: Precursor [Dictyostelium discoideum]	0.939957	8.03552e-05	6.3833	5.84219	8.15372	14.4864	12.5406	11.287	CTCAAACCTATGTGAGAAATAGTTAGTTAGACCAGAAAAATGCAAAGCATGCAACAGAAAATTAAGTCCACCATTAATGGTGGTAAAGGAGAACATCAATAATTGTAGTATTCATGAAACACGGAACATCCTTACACAAGAGAGGTGCTAGGCTTCTCACTTACAGGGGGGACATTCTTTCCAGCCAGATGATAAAGCAAAACTCCTGCTGCAACACTAACATTTAAGCTCTCTACCGCAAGGAATGACTTCATATCTTGATTGCCTGAATAATTATCACCTTCTTCCCCTATATCTGCATCTGTGGCATCTATTTCTTCTCCTACAACAAATCCATCACCATTACCATCTGTTTCTTCTCCTGCAACAAATCCATCACCATTACCATCTGATCCTTCT…
TRINITY_DN16074_c0_g3	XP_015632972.1	phosphomethylpyrimidine synthase, chloroplastic	sp|O82392.1|	Phosphomethylpyrimidine synthase, chloroplastic; AltName: Full=Hydroxymethylpyrimidine phosphate synthase; Short=HMP-P synthase; Short=HMP-phosphate synthase; Short=HMPP synthase; AltName: Full=Protein PYRIMIDINE REQUIRING; AltName: Full=Thiamine biosynthesis protein ThiC; Short=Protein THIAMINE C; Flags: Precursor [Arabidopsis thaliana]	0.938786	3.24937e-12	145.626	155.361	195.633	317.41	324.686	294.418	CCCATCTACCCCAGGCAACCAAGGCTTCCGCCTTCCCACCGCACCCTCGCGGGATCCGCCGCCTCGCGTCAGGAAATGGCTGTGCTGCAACCCTCGTTCTCGCCGTCCACGATGGCTATGAACAACAGCTGCGGCACCATGAAGTTCCCCAAAACTGCACTTCTGCCCGGTTTCGGTGGTATTTCGCGTACGCAAGATGCGCAGGACAGGAATGCTAGCCTCACTCTTTCAAGGCCCAAGGCAGCTTCAGTGACTGACCAGTCTGTAGCTGAACCAGCAAAGCCCAGGCAGAAGAAACAGACCGTCGATCCTGCTGCTCCTGAGTTTCTGCCGCTCCCGGCGTTTGAAGAATGCTTTCCACGCAGCACCAAGGAATCCAGTGAAATTGTTCACGAGGAA…
TRINITY_DN11569_c0_g1	#N/A	#N/A	sp|Q9LIE7.1|	Pentatricopeptide repeat-containing protein At3g22150, chloroplastic; Flags: Precursor [Arabidopsis thaliana]	0.938135	0.00217645	3.35394	3.92926	5.4172	9.20843	6.53377	8.06216	ATTGTATTTCCTGTATAACCGTGTCATAGTTTTCTTTAATTTTTGATTTTACATTGATGTTTACAGCTCCTGTCACCAGTAAATAGTATTAAGTAAAAAAATTGATGTACACTTCACTCAAGGTCGCATACCCATATTTCAGTCTCAGAATTAACGCCGTCCAAGCATGATGCTACGCTGTTTGTGACATGGATAACTTGTCAATGTTCAGTAGTCACTGTAAGGTTACAGCTTGGCCACCTGCAAGGCTGCAGTTGGTTCTGCACTTCTGCATCCAGCACATCATGGTCTCGATCCCAGCCTCTTCTTTTGTTTCTGATGGATGCGTATATTGTTGTCTTGCTGCACACGTTTACCTTTTGACAATTGCAGCAGTGCCTGTAGGGTGGGAAATCTTTC…
TRINITY_DN1176_c0_g1	XP_025879040.1	ethylene-responsive transcription factor 3	sp|Q9FE67.1|	Ethylene-responsive transcription factor 9; Short=AtERF9; AltName: Full=Ethylene-responsive element-binding factor 9; Short=EREBP-9 [Arabidopsis thaliana]	0.938021	0.000577186	24.3009	22.4381	20.2397	27.8651	61.9412	39.1313	CCCTGTCCCAGCCAACCGAAACGCGGCGCGCCCCGCGCAGGTCCAGGCCCGCAGCCCACGATCCCGCAGCGGATCCCAGCCGGCAGCGCAGCGGGGACCGGCGGCCGGCCGCGCGCGCGCACCCACACGCGTCGTACAGGCGTCGCCCGCACGCACACGTTATTCTCGAGGAGCTACGGTCGCCATTCCATCCTACTCCAGCCAGCGCCGCGGATCGGATCGGATCGGATCGACCGACGCTGCTGCCGCCTCCTCCGCCGCGCGACTCTCGCGTCCCGTCCACACTTGTCTCCCGTGCCCACGCCCGTCGTCTCAGATCTGAGCCGTCTCTTTCGCGAGCTGTCACCGTGTGAAGAAGGGTTTGAAAATAATGCTTCCTGGCCGCCGCTTGACAGCTGC…
TRINITY_DN7020_c0_g1	XP_015614884.1	50S ribosomal protein L34, chloroplastic	#N/A	#N/A	0.937519	1.72365e-05	36.6358	26.0944	26.2796	62.9228	50.1024	55.4127	TCCCAATCGGCTGCAGAATCCAAACGTTATCCGCTTCAAAGCCGAGCGGCGTCGCCACCGTCTCCCTCCGAACCTACCACACTCCTCCGCTCGCTCGCTCCCTTCTCCTTCCCACCATGGAGGCCTTCGCTTCCGCCTCGACCTGGCGCATGGACTCCCTCCGGACCGCGCTCCCCTCGTTCCGCCCCTCCCCGTCGGCGGCTCTCGGCGGCGCTCCCCGTCCGCGCAAGCAGGCGGCCGGCCGGTCGGGCGCCTCCGCCGCCCCGTTCCTCCGGAGCTCCTTCGTCTCCACGTCAACATCCGCTTCGTCCTGCGCAGCTCCCGCCCCGGTGTCCGCCGCGGTCTCGGCGTCGCTCGCCTTCTCGTACACCTCTTCTTTCTCCGTGGAATCAAGCTTTG…
TRINITY_DN23792_c0_g2	XP_015642093.1	uncharacterized protein LOC4327111 isoform X2	#N/A	#N/A	0.937092	5.48762e-06	17.5811	14.4245	18.1504	36.7776	29.6127	27.8294	CTGCCGTGTTTTATAACCTTTATTTACGACTTGTAAGTGTGTCTCTTCTCTTGACAAATTAAGTTAGCATATATCGTAGCAAAAGGAGCCGATACACAATTCCGTTTGTCTTTAACTTATCACCTCGGCTCATTCTTGTCGTAGGATAGCCGAACCGACCAAATAGATTTCTCAACTGTGTTTTAGCTCATTTTTGTTCTGTCGACCGTGAGGCGATAAATGTAGCATGCTGGCTCCATAGGTGGGGGGTCTCTTTGAGCATCATCTTCCAAAATGCCGAAACTTAGTGGTGAGAGCTGCTTCATTCTTCCTTCACACCGGCGTCATTCTCTGCTAGCCGTGACTTGAGCAATCTCGCCAGATTCACTAGGAATGGAGTGTACACGAAATAGCATGTCG…
TRINITY_DN7982_c0_g1	XP_015650332.1	probable mixed-linked glucan synthase 6	sp|Q84UP7.1|	Probable mixed-linked glucan synthase 6; AltName: Full=1,3;1,4-beta-D-glucan synthase 6; AltName: Full=Cellulose synthase-like protein F6; AltName: Full=OsCslF6 [Oryza sativa Japonica Group]	0.936545	0.000765448	49.0649	28.4871	24.9638	56.4297	66.8657	73.2761	CACAATTTGATCCCACTGTCATCACAGGCAGGGTTGGTTGGGCAGCTCTACAAGACAAGGCAGCTGAGCCCAGCCAAGGTCTCAAAACCTCTACCGACACACTACCCAGCCTCCCTCGGCCCATAAATCCCCGCGTACTATACTCCCCATTTCGCACCACAGCCTCCCCTCTCCCTCCTCTCTCAGCTCGCACATGCCAAAGGCTGCCTCCTCCATTGCCTAGCTTAGTGGGGAGAGAGAGCCACCTCGCCTGCCTGCCTGCCTGCCATTGCTGGTTGGAGGTAACCCCTCCTGCTCCTCGTAGACGGCAAGGCATTGAGGACGACGGCCATGGCGCCAGCGGTGGCCGCCGGAGGCCGCGTGGGGACTGTTGCTGAGGCGCCCGCTGTCGCTGCGGCG…
TRINITY_DN15597_c0_g1	XP_015611654.1	65-kDa microtubule-associated protein 6	sp|Q8L836.1|	65-kDa microtubule-associated protein 7; Short=AtMAP65-7 [Arabidopsis thaliana]	0.936501	4.65632e-05	8.38485	5.89389	7.14847	10.8929	15.7021	14.2133	TCCAAAAAAACATATTCTTTAATGTCTAGGATCACCCGCACATTTTTTTTAAATATTTATCCTCACAGAATTGACAACTCACAGTAGGGACAAGCACACATGCATTTTTTTAAGGGAGTCCAAACTAAGGTTTCCAAATGTATATTACACAATAGGAAGAACAGAAACTCAAACTACTGCAGAAGTATGGATCTCTATATAGGTTTCAAACTATGTTTGAAAGGTTGCAACACGTGGGCCAATCACATAAATTATGGTATGGTACAAGTCACTTCCCCCAATCACTCTCTACATCATTCACCTAATCGTCAATCTAGTTGAGCCATCAGCTCGGAACATCAACTGCAAACCCAAACCAAGTCAACCAATTCAGTGCTTGCTTCCACTAGTCAACAATAC…
TRINITY_DN1503_c1_g1	XP_015633749.1	phenylalanine ammonia-lyase	sp|Q43210.1|	Phenylalanine ammonia-lyase [Triticum aestivum]	0.934115	1.68075e-13	27.9578	24.7492	27.8327	46.6811	54.7229	51.1099	GTAGCGACTGGGTCATGAACAGCATGATGAACGGCACCGACAGCTACGGCGTCACCACCGGCTTCGGGGCCACATCGCACCGCAGGACAAAGGAGGGCGGCGCGCTGCAGAGGGAGCTCATCAGGTTCCTCAACGCCGGCGCCTTCGGAACCGGCACCGATGGGCACGTGCTGCCGGCCGAGGCGACGCGCGCGGCGATGCTGGTCCGCATCAACACCCTGCTGCAGGGCTACTCCGGCATCCGCTTCGAGATCCTCGAGGCCATCACCAAGCTGCTCAACGCCAACGTCACGCCGTGCCTGCCGCTCCGTGGCACCATCACCGCCTCGGGGGACCTCGTGCCGCTGTCCTACATCGCGGGCCTTATTACCGGCCGCCAGAACTCGGCCGCGGTGGCCC…
TRINITY_DN14187_c0_g1	XP_015622256.1	uncharacterized protein LOC4324676	#N/A	#N/A	0.934059	6.78419e-07	16.6074	17.9402	18.4296	37.9006	29.3493	32.3084	GGCTTCCCTTGGGCCTAGGCCCTGGGCCGCCGCAGCAGCCCATACTGCGCTCTCTCTTCTCCGTTCCTCATCCACTCCACTGGTACACTCCCCCGCTGTTCAGTGCTCAACCTCCGGCGTCCCGCCCACTCGTCCCGGCGGCGCAGCGGCCGAAGGCGCGCGCCTCTCAATTTCGTCAGTACCGCAACGGTATCAGCAGCAAGGAGCCAAACCCGGCCACACCGGGATGCTCCCCGCCCTCCTCGGCGGCTACCTCACCGCCTCCGCACCACCGCTCCCAACCCCAGCCGCGACAGCTACCCCAACCACACGCCTGCCCCCTGGCCCCAGGCGCTCCACCCGCCTCGTCGCTCGTCGGAGGGCTGGGGAAACTGTACACGCAACGGCAGCAGAAGAGGA…
TRINITY_DN3524_c0_g1	XP_015628509.1	stomatal closure-related actin-binding protein 1 isoform X2	sp|O48791.1|	Stomatal closure-related actin-binding protein 1 [Arabidopsis thaliana]	0.933736	0.000402075	16.932	12.0463	13.4592	17.6308	28.9804	34.6972	CATTACTTCTTGATAATCTCCGTTAGACAACTACGTGATAATCTGTAGCGTTAAACACACCATGCGTTAGATTTAGTCGTGCGTCCACCAGTTACAGTGAAAATTCACCACAATTACAGTGCAGAAAAACTAGCACAATCAGATACTTAACACGTCAAGCTTAGCTCACTGTCACGGCATGTATCAGACAGAAAGAGAAACGCTTAGCTAACAGATCACGACGCTCTCGAAGAAGAAAAAAGCAAAGTGGGAAGGATGTCAGAACAACACCAAGGCGGCTAAAACGATGCCCACGGTGCCGACTCTACCACCACCACAGTAACAGCTACAAGAAACAGAGCCCAAACAGACCACCATCACTGACGCTGACGCAACACACTGCGCACGGTAGATGTACAA…
TRINITY_DN947_c0_g1	#N/A	#N/A	sp|Q6Z7L3.2|	Thioredoxin-like 3-1, chloroplastic [Oryza sativa Japonica Group]	0.932905	7.88158e-07	22.017	26.0055	23.1208	50.9833	41.6791	41.1469	CAGAAGCCGACGCGTTTGTTTTCGTAACACGGATAAGCCTCCGCGCCTTACTTCCTCTGCACATCTCTGATCTTTCCTCTGCTCCTCACCTCGCAATCTTCGATCCTACGCCTACACTGCACCACCCGCTCGAAATCCACAGTGCCACCTCTGAATTCTGCAATTCAACGCGGCATCCAAGAGCTAGTGAGCAGAACCAATGGCGCTGCTCGCGCCGAGCCCACGCGTGCTCTGCCGGGACATGTGCGCCGGAGCGCGGGAGGCTGCTGCCGCGGTCTCGTCCTCCGCGGCGGCTTGCTCGAGCGTCGGCGGGGCGCGTTCGTCACTGGCGTTCGGGGTGTGGCGAGGCGTCCGTCGAGGGGGGAGAAGGGGAGAAGGAGGAGGGGTGAGGGCGGCGGC…
TRINITY_DN5039_c0_g1	#N/A	#N/A	sp|Q9ST69.1|	30S ribosomal protein S5, chloroplastic; AltName: Full=Chloroplastic small ribosomal subunit protein uS5c; Flags: Precursor [Spinacia oleracea]	0.931631	3.24651e-06	126.043	93.2165	93.9353	222.125	182.682	185.012	AACAAAAGGGGATAAGCCGAGCAGCTCCCACGGTGACCCCCGCACTCTCTCTCCCTCGCCGGAGCATCACCCCGAGAGCCTCCCAAAATGGCCACCACCGCCACAGCCATGGCCATGGCCACAACCTCCCCCGCGGCCCCCGTTGTCCCCGCACTGTTCTCCACCCTTCCACAGCGCATCCGCCTCTGCCCCAAACCACTCCTCTCCACCACCTCCCGCCGTCTTGTGCTTCCTGTCCCCAAGTCCTCATCTTGGGACGGCTCCGCCTCCGAGCAAGAAGATGTAGAAGGGGACGCGGAGGATTCCGCGGAAGCCGCCTCCGGGGATGAGGTGGAGGGGGACGAGGACGACGAGAAGCCGCAGCCGGAGGCGGTGTCCTCCTCGGGGTTCCAGTTCGCG…
TRINITY_DN11017_c0_g1	XP_015625751.1	pectinesterase	sp|P83948.1|	Pectinesterase 3; Short=PE 3; AltName: Full=Pectin methylesterase 3; Flags: Precursor [Citrus sinensis]	0.930304	6.50473e-05	9.35857	6.3075	9.6616	12.6897	18.7582	16.4229	CAGCCTCATCACAATCTAGCTAGTTCGTAGTCGTGCTCGCGTAGCACTCGTACGCGCGCAAAGGACACGTTACAATGTCAGCCTTGTATTCCGAGAAACGAAGGCATCTCTTCGTCCTGCTCAGCCTCACTCTCGCCGCCGCCGCATCCGCCGCATCCGATGTCTCCTTCTATCCCTCCGCGGAGACCGCCGCGGCGGCGCACTGCGACGGCACGCTGTACCCGGAGCTCTGCCTGTCCACGCTCTCCACCATTCCGGACCTCCACAAGAAGTCCCTCCCGGAAGTCATCACCCACGCCTGCAACCGCACGGAGACCGACGTCACCGCAATGTCTTCCAACTGCTCCTCCTACTTCCGCGGGAAGTCGCTCAGCGCGCGCGACCGCCGAGCCCTGTCGG…
TRINITY_DN12816_c0_g2	XP_015626304.1	probable pectin methyltransferase QUA2	sp|Q9C9Q8.2|	Probable pectin methyltransferase QUA2; AltName: Full=Protein OVERSENSITIVE TO SUGAR 1; AltName: Full=Protein QUASIMODO 2; AltName: Full=Protein TUMOROUS SHOOT DEVELOPMENT 2 [Arabidopsis thaliana]	0.930181	0.000277096	31.698	19.3878	18.0387	37.8214	44.6298	49.2688	GCAAGCAGAAAGTTCCTAAATCATGCAGATACCATGTTGTGAAACGTGCACACAATCCCCACACAGAGGAGTTGAGGTGGAAACATTTAACAGCGTTTCACTCTCTTTTCTATCATTCATCTGAAATACTAGCCTTGATTTCACAGGGCCGTAATCTGGGATGACCAGTATATAGATTCCAATAAATTTACATACATGATACAACAACGAATGAGCACCATTACAGAGGAGGAGAATGTAATGAGAGAAAAAATTGAATTATACCTATATGACACATTGGCCGCGATTATGTACGCCGCAGGCCGCAGCATCAACCCTTTTATTGAATATGGTTTTGCTACAAAATTAACTTTGCAGCTTCGTCTCCATGTCCTGGCAGTAAAACCTAGGCCTGGAAAG…
TRINITY_DN52_c0_g1	XP_015641107.1	xyloglucan endotransglucosylase/hydrolase protein 22	sp|Q38857.1|	Xyloglucan endotransglucosylase/hydrolase protein 22; Short=At-XTH22; Short=XTH-22; AltName: Full=Touch protein 4; Flags: Precursor [Arabidopsis thaliana]	0.929555	5.68694e-07	93.6365	73.7796	63.4968	132.624	148.113	158.014	CGGGCCCACCCGTGTCCTTCCCCGGCGCGTAGCCTACGTACGTGCGCTAGCCGCTAGGGATGGCTGGCTGGATCCAGGGTGCCTCCAGCCCAGCTGCCGCGCGACGAGACCCAAAATCCACCAGCCCCGCGCCGCATTTACTTCGCCCGACGCGCCAGCCAGCACGGCACTTGCCCGTTGGACGCCACTTACTGCTACCACCACAGCCTGTCACGCTACCTCCGTCCCCCGTATAAATACGGCTAACCCCCAGTGTGCCCAATCCATCAACCATCCCAATCCCTCCAGCTAGCTCCACTCCAAGCAAGCACTCGAGCTCACTCAGCTACCCACACTCCACTTCACTGAGCATCAGTAGCCACTGAGAAAGATCGTTGAGCGATGAGGACGGCGCTCGCG…
TRINITY_DN26711_c0_g1	XP_015648797.1	uncharacterized protein LOC107278748 isoform X3	#N/A	#N/A	0.928923	0.0146251	1.56878	2.22313	2.1222	4.15502	3.47765	3.46374	CAGCAACTTGCCGTGGCCGGTCATGTTGGCCTCCCCGGCTACTGGTGCAAGTGAGGCGAACTGTCAAATGCATTCCCCCCGCCGTCGGTCGGCGGGCTATAAGTAGGCGGCGATGCACCGCGGCAGACCACAGCACGAGACACACACCCAACCCAACAGAAGCGAGCAGAGCTCACTCGTCGGCTGCTGGTTGCGATGGCCGGCTGCGGAGGGAAGAACGGCGCCGGTAGCCTGTACGCCGCGCTCGGCGTCTCCAGCGACTGCTCCGACGCCGAGCTGCGCGCCGCCTACAGGAAGCTCGCCATGAAATGGCACCCGGACAAGTGCGCCGCCGCGGGTAGCTCCGGCTCCGGGGCCGTGGAGGCCGCCAAGGCCAGGTTCCAGAAGATCCAGGGAGCC…
TRINITY_DN1910_c0_g2	XP_015647865.1	uncharacterized protein At4g14100	sp|Q67YC9.1|	Uncharacterized protein At4g14100; Flags: Precursor [Arabidopsis thaliana]	0.928411	1.92405e-05	14.0108	11.3742	11.3929	25.7724	19.9175	23.4101	ACGCAACTCAACCGAGTGCATCGACGCAACTCAACCGAGTGCATCGACGCAACTCAACCGAGTGCATCGCCGCATCGGGTAATCCGACTTGCGGACGCGTGGGCCACAACACACCAAAAGAGCTGCCTTTCCTCTCTCCTCGGCATTCTGTGTTGATTGTTGCGAGCCGTAACTACGGCCGGTCGGTTGGTGCCCCAAGGATAAGCCGCAACAAACACCAATGGCGCCGCCGCCGATCCTGCTTTCGCTGCTGCTGCCGCTCCTCGTCGTGGCCGCCGATGCCGTCACTCCGACGCTGAAGCCGCCGTCTATCCTCGTGGCGGCTGGGGATGACGACGCTCCCCCAGTCCCGACGCCGTGGCCGGAGCAGTTCCATGCGGTGATGTTCACCAACCTGAC…
TRINITY_DN169_c0_g3	XP_015613303.1	GATA transcription factor 2	sp|O49741.1|	GATA transcription factor 2; Short=AtGATA-2 [Arabidopsis thaliana]	0.926495	0.00498711	4.11128	2.37824	3.12745	4.82881	6.323	7.04693	CTCCTATTAATTATCTCGCAACAACCCTTCCTGCCACTGGTGACTGATTGGAGCTCGCCCGATCGCTCTTCAAAACCCAGCGCGCACTGTTCCTCCTCCATTCTCATCTCGCCTCTCCTCCTCTAGATCCTCCTCTCTCTCACTTTATATACTCACTCGCTCCACTGCTAGCATAGCTCGTGCTGGAACGGGCCGCTCATCCCAAGAAACCCTCCTTTAAGTACGCCGCACTTCAGCTAGCTAGCTCGCTCTCCTCGATCGGGGCTGGGATGGCGTCGCAGTGGGAAATGGCCATGGGCGTGGAGCTCGGCATGGGGCTGGGCGGCTACCACGACGTCACCGGCGCCGGCGCACCGATGAGCCACCACGCCGCTGGTACCTACTCTGCGGCTGCTCACC…
TRINITY_DN18585_c0_g1	#N/A	#N/A	sp|P14381.1|	Transposon TX1 uncharacterized 149 kDa protein; AltName: Full=ORF 2 [Xenopus laevis]	0.926329	2.87105e-08	10.3864	9.25444	11.1136	17.0693	21.1821	19.6478	CGCCCAGCGCCGCGTCCAGAAGGTCCCTGTCCCGCTGTCTGACCAGAACCCTCCAGCTCTGCATATGGATAGACATGGTGAAGAGCACATCAGCAGGATGTCCGATCACCTTCCCCTCAATCGCTAACTTGTTACGTGTGTTCCAGAGCGTCCAGCCTAAGGCTGCGAAAGCAAACCAAGCTAGCCTACGGAGAGGTCCGGAAAGACCTTGGACTATGGCGATGAAGTCGCCGACCCCGGTCGGATTCCAAGTACATGGAAGGAGTTCCCTCACCCCTGCCCACATAAACCTTGCAAGGTGGCACTTGAAGAAGATGTGATCGCAATCTTCCAACACGCCACACATTGCGCAGCTTCCGTCAGATGGCCCCTGCCTCTTAGCAACCTGCTCTGCTGACG…
TRINITY_DN21869_c0_g1	XP_015631060.1	uncharacterized protein LOC4331942 isoform X1	#N/A	#N/A	0.925908	1.0058e-09	43.8176	36.0871	46.3533	79.3947	71.608	85.5783	ATCTTCTGCTTTGGTGCCAGCTGAAAACAGAAAATTTTGATACCAAATGGTGTTAGTTCTACAGGTAACAGCAACTTCTGCAAGTAACCCCAAGAAACAGAAACACCATATCAAAATATGCAGTTGACTGAGGTATGATAGAAATACAGTTAACAGTGCCAGAAACATGGATACTTATAACTTTCAACTTTCTGCAGGTTACCCGATGAAATAAAAACACAAAATCAAAATATGCATTTGACTATGGTATCATGGAAATACAGTTGAGTGACAGAAGCATGTACACTCAACACTTTCAACAAAATTTGATATTGGAAGTGATGAGATCGCCGATCACAAAAATATTGTTACCAAATGGTGTTAGTTCTACAGGTAACAGCAACTTCTGCAAGTAACCCC…
TRINITY_DN3800_c0_g1	#N/A	#N/A	sp|P21240.3|	Chaperonin 60 subunit beta 1, chloroplastic; Short=CPN-60 beta 1; AltName: Full=60 kDa chaperonin subunit beta 1; AltName: Full=RuBisCO large subunit-binding protein subunit beta, chloroplastic; Flags: Precursor [Arabidopsis thaliana]	0.925615	2.42762e-08	178.029	169.579	183.291	382.431	313.094	295.314	TTCAAATATGATTCAATAGAAAATATTTATTTCGATAAACTTAAACAAATTTACATATAGTATGTCTTATCTTTTAGAAAGATGGAGAAATGTTTTTTGCGTCACCTGATAAGTCATAGAGATGAAAGAGCTGTTTGCAGATGACTTTAATTGTGAGTACAGATGCCAGTTTATCTGTCGTGGATTAGCTCCAGCAGCAACTACCTGACAAGGACCACATATATGGTAATCTCCTCATCAGCTAAATCATGTTGTCACAAGGAAGCTTCTCTAACCAATATAGATCCAAGAAATGCCAAGCTCCCCTGGCAGGTGGTTGGCTCAGAGGAGAACAGTACCTCGGGTTTACATCAAGGAAAAAAGATTTAAACTGGGAAGAAATAAAGATGGAGCAAAACA…
TRINITY_DN3608_c0_g1	#N/A	#N/A	sp|O00370.1|	LINE-1 retrotransposable element ORF2 protein; Short=ORF2p; Includes: Reverse transcriptase; Includes: Endonuclease [Homo sapiens]	0.925525	1.8127e-05	14.4106	13.0984	13.0258	28.8319	20.7068	26.2528	GACTAGTGATGATTTCCCGTTCGTCAGTACACCATTAGTTACATTATTACCTAAAAAAGAAAATGTAGTCCAAATTCAACAATATAGACCTATTTGTTTGCTAAATGTATGTTTTAAGATCTTCACTAAAGTTGGTACAAATCGAATCTCGGGGATTGCCCCTAAAGTTATAAAGCCAACTCAATCGGCGTTTATGCCAGGAAGAAATATTTTGGAAGGGGTGGTGATACTACACGAGACCATTCATGAATTGCAGACTAAAAAATTGGATGGGGTGTTGTTCAAAATTGATTTTGAGAAAGCTTATGATAAGGTGAAATGGCCTTTCCTACAGCAAACTTTGCGAATGAAGGGTTTTGCTCCAGAATGGGGGAGAATGGTGCAACAATTTGTTCAGGG…
TRINITY_DN2641_c0_g1	XP_015615211.1	protein PEP-RELATED DEVELOPMENT ARRESTED 1 homolog, chloroplastic isoform X1	sp|Q53K52.1|	Protein PEP-RELATED DEVELOPMENT ARRESTED 1 homolog, chloroplastic; Short=OsPRDA1; Flags: Precursor [Oryza sativa Japonica Group]	0.924569	6.25229e-06	5.95054	7.91022	7.5394	13.195	13.4364	13.5564	GTCACCCGGAGTTAAACCTAGCGCGCAGCATGTAGAGTCTGATCACCCAAATAAGTGCACAAATATGAAGTCAGTCAAGTAACTGGCTACAAAGGAACATATCCATCACTGCACCTGAACACACATTCTAAAGTGCCTAGTGAATCAAAGTTGCAAGTTCCAAGGTAGGCTACACTATCTAAGAACCTTGCAAAACCCCTTTTGGTCCGGTAGTAGTACGTTCACTTCACTATGGCTAGTGCAACCACATGTCAGTTCGCCCTGCTACTTGAAGAAAGCTATCGCTACTTACTAGCATCATTCTAACTAACCATCCCATAATTCCCATTGTGCTCATCTTCAAGTCTCCAAGTTACTCCCAGAATGCAGCCTGCGCATGATCATACCATGGTACTCTTC…
TRINITY_DN22913_c0_g1	XP_015610853.1	putative fatty acyl-CoA reductase 7	sp|Q39152.1|	Fatty acyl-CoA reductase 1 [Arabidopsis thaliana]	0.923901	0.00133803	85.1468	38.7756	50.4302	92.5897	115.079	122.784	CTCATTCCAATAGTGACGTAAACTTGTCTCTTGTCTGAGTACAGCTCAAAGCCCAACCAAAATGCTAATCCACGTAGCTTCTCAGTCCACTATAAGTAGCAGCCACGCATCCAAAGGTCCTAATTAAGCTACGCCCAGCAAAAGCACAGCCACGTCCTGGCTGGCTTGACTCCATTTCTCTAGCTTCCAAGAAAAACCGACATCTCCTATATCTTCAGGTTCATCAACCTCGATCCACATATCACGGTAGCTCGCCATGGACGCCGTCGCGGTGGCTGGGTGTTTCCGGGACAAGACCATTCTCGTCACCGGCTCAACTGGGTTCCTCGGAAAATTGCTGGTGGAGAAGATACTGAGGGTTCAGCCGGACGTGAAGAAGCTCTACCTCTTGGTGCGCGC…
TRINITY_DN35224_c0_g3	XP_015610832.1	probable serine/threonine-protein kinase PBL28 isoform X1	sp|Q84M95.1|	Probable serine/threonine-protein kinase PBL28; AltName: Full=PBS1-like protein 28 [Arabidopsis thaliana]	0.923663	0.0114024	3.24575	2.32654	2.06635	5.3903	4.53148	4.41926	GACGTGCTAGTATCGGTTTACGATTCTGGTTCGGTTATTCTAGCCTCTTTTTTTTTCAGGGAAACGCATTTATCTCGGCTGTTTCCGTTTATACTCTCTGGTCAGGACAAATTTCTCAAGACACCATCGACTTCAGAAATTAAGGCCCTGTGATTTCAGGACTTTGAAACGAATCTCTACCACCATCCACAAGAACGTCCGGCCGGCGCAACGAAAAATTACGAAAACTCTGTACAAGTATATATCACCGTCTTCTTCATCTTCCTCATCCTCGAGCAGAAGCCGCAAGATCGAACGAACCAAACAATGATGGCAGCTACGATCAACGAACAATCTCAAAACACGCTCATATCTTCATGTTGGCGTACATGATGAGCTGGAGCTCCTTGACGCAGTCCT…
TRINITY_DN17417_c0_g1	#N/A	#N/A	#N/A	#N/A	0.92352	0.00058095	3.65146	3.34039	3.1833	5.95235	6.87047	6.43181	AGCGGTTCTGCAGCCTCCACGAATATCCAGAGCACATCCCATCCTCATCCTTTTCCTCCAAAAAGAAAGCATGGAGGACAAATTTCCGGGAGGACCAATCGCCGCGGCGGAGACGAGGCGATGCGTCGCCGGCTTCGAGCAGCGGCAGGAGAGCGGCAGGAGAGATGCGAGCTGCGGCCTTGCGTCGACGCCGACGATGTATGGTGCGGGGCACTGGAAGCAGCCACTAAGGTCGGCGGTAGACGGCAGCAGAGTCAATCCATGGGCGACGAGGTAGATGCGGCGGGGAACGGAGGCTCGCGTCGAGTTCGGCCGGAGATTGGCCGGGGCAAGCAGCTGGCGAAGTGCGGCTGGCGTGGCCGCGGACGTTCGCGTCGAGCGGCGGCCGTCGCGGCTGGA…
TRINITY_DN10713_c0_g2	#N/A	#N/A	sp|Q94HW2.1|	Retrovirus-related Pol polyprotein from transposon RE1; AltName: Full=Retro element 1; Short=AtRE1; Includes: Protease RE1; Includes: Reverse transcriptase RE1; Includes: Endonuclease RE1 [Arabidopsis thaliana]	0.92278	1.30135e-05	38.0293	38.4137	30.8836	49.1304	70.1853	84.802	GAAAACACAAGTGCCATCCGCCGGTATCTGCCGCCTGCGGAGCTGCACACCACTAGGTAAACAATGGTGGGCGAAGCGCCAAACATGGATGATAATTTTACCAACCGCATTAATTTTCCAGATTGCTTTCCATTTGTTGACTACTGTAGCTAGGCGTGCACGTGTGTATTCAGAGCAACTGTGCACGACCTAGTCCATCCCATGATCAGTCTCACGTTCTGTACCACGATCTAAAGATCGACAGTTAGCTGTGCACGTCCCAGTGCTAAACTGCACTTGTAATTGGGTATTTATACCCCTGTTGAGATCAATGCAAAGTGTGTTGAATCCATCCCTGTTTACATGGTATCAGAGGAGGAACTCCTCAACCCTTTCTCGCCGTTCCTCTCTCACGCTTCC…
TRINITY_DN13231_c0_g1	#N/A	#N/A	sp|Q9FZP1.2|	Heparanase-like protein 3; Flags: Precursor [Arabidopsis thaliana]	0.922677	0.000147859	15.4173	9.25444	12.3423	25.1547	20.9713	23.0518	CAAAATCCAGCCTCTGACCCCCGAAACCGCGCTAACCGCCAGCCGCCGAGCTTACCGCACCGCCCATCAGGCATCCAGCAGCTCGAAAATGGCGGTGAAGATACTAGCTAGGACAGCGGATCGAAGTTACCGAGCAGCGAGTGAGAGTGGCGCCCTGGCACTCCACCCACACTGTCGGGCCGTCGATGAGGCGGCTTAGAGCTAGACCTACCACGACCCCTGCCTCCCTCAGCGCCTTATCTCTCCTCTACTGCGCCTTGGCATCTTGCCATTTACTACTTAGCCGGCGTGTAGGTGGCCGGCTGGGAGATCGGTCGATCGGTCGAGCGCGCCATTGCCCTGCCAACCCCTGACTGCCCCGTCGTCTGCAGTCGCTCTGCCGTCAGCTGCAGCGGTGAT…
TRINITY_DN17790_c0_g2	#N/A	#N/A	#N/A	#N/A	0.920994	6.98811e-07	40.8964	31.5892	36.8593	76.3065	60.7008	66.8264	CCAGTGGCCTGCTGTGATGGAATTGACAGCCCAAGAAAGTGTGGAAGAAGTAGTTGCCTGCTAGCCTTGTGTTACGGATCAAGCCCTTTCCGTCCAGGACGTGCCAAACCGAACGTTATCCGCTCGCACGAAACACAACCCGATCATCATCTCTTCCGTGTCCGGCTCGCCTGAATTTTCTCGAGCTATGCAGCAGGGCATGCTCACCGCGTGCAAGCCCTTCGCCCAGCGGCCGGCGGCGCTCCTTCTGTCCAGGCCTTCGCTCGCACGAGCTTTCCCCTGCACCCCCGCAGCGATAGCGGGAGTGGGGCACAGGAAATTGGGAGCGGCGTCGCGGCCGGTGGTCAGCAGGAGATGCCAAGAAGAGAAGCAGCAGAGTGGCGGCGGCGGCGGCAAGCC…
TRINITY_DN5344_c1_g2	XP_015613597.1	uncharacterized protein LOC4348239	sp|Q7ZV90.1|	ATP-dependent DNA helicase PIF1; AltName: Full=DNA repair and recombination helicase PIF1 [Danio rerio]	0.920772	0.000309025	4.92272	4.39457	5.69644	10.3876	8.11452	9.43571	GATATAAAGCCGGATAACTTTCTTGTGGGTTTAGGCCATAGAGCAAGCCAGAATTTACTTCCTTGGAAATGTTCGGGCGGTCTTATTCCACTATCGCAAAGATTATTAGAGGTGAGCTGTGGAATATAGTTGTTTTGTTGGTTAGATTTTGCATTGTTGGCTGCTGTGCAAGTTTGTATAACCATTCGGATAAAATGAGTGCAAATTAATGAATAATCAAAATGATAGAAACTTGTTAGAAAAATGACAATCATAGAGAAATAAAACATTGTTTCACACATATGACATCTGAATTATTAAAACTTCATTATCAATGCGGAGAAAAATAATGTTGTACTTGCTATCAACAATAGCTAACTCTCTGACGCCGCTAGGGGCTAGAAAGTCAGTCTCAAAAGG…
TRINITY_DN3356_c0_g1	XP_015623221.1	50S ribosomal protein L29, chloroplastic	sp|Q9SWI6.1|	50S ribosomal protein L29, chloroplastic; AltName: Full=CL29; Flags: Precursor [Zea mays]	0.920434	1.027e-05	98.5625	80.2913	81.2021	194.949	145.534	143.566	GGCAGAGCGCAGAGCGCAGAACGCGAGCAGAGAGCGCAAACGCAGAGATGGCGACGATGTCCCTCGCCGCGGCCTCGCCCCTCACCTCCACCCCGCGCGGCCTCGCCGTGTCCGCGCCCCGCACCTCATTCCTCGGCCTCCGCGCATTGGGCGCATCGGCGGCGCGGTTCCCGGGACTGGCGGCGGCGCCGCGGAGGGGCGAAGCGGCGGTGGTGAGGATGGCGAAGCGGGAGCAGGAGCTGGAGGAGATACGGGCCATGGAGACGGAGAAGCTGGAGGAGGAGGTGGTGGACCTCAAGGGGGAGCTCTTCCTGCTCCGCCTGAAGCGCTCCGCGCGCCAGGAGTTCAAGTCCAGCGAGTTCGGCCGCATGCGCAAGAGGGTTGCTCGTCTGCTGACTG…
TRINITY_DN14444_c0_g4	#N/A	#N/A	#N/A	#N/A	0.920371	0.000513647	3.35394	3.05035	3.68593	5.78334	6.42838	6.68861	CTGCCCTCAAAGTTGAACGAAATTACCCACCACTGCCACCGGTAAGTTACATACCGGTTGGTTTCATACGTGTTTTTTAAAAACGTTGACAAAGAGATGAAGGTTCATACGTCGTACCGGATCGCTGAGAGTAAAAACCCTGTCCTACTCCTGCTCGAACCGAGTCGGCCGTGTCATAGCCAAACTGAGCCGGTGTCACGTGGGTATAAACATACAGGCACAGTTCCTAGAGAAGCAATAGACGCGAGTTTACATTGGTTTCGTCCCAATAACGCGAGAGGCGAGAGAAGGAATAGATCAGCCGCGAGGATCAGCGGCAGCATCGATTGAGAAGGGTCGGGAGGGGCTGGGTTCATCCGTCTGATTTGTGACCATAGTTGCAGCCGGTGCCATTAAAAG…
TRINITY_DN28807_c0_g3	XP_015645504.1	cytochrome c6, chloroplastic	sp|Q93VA3.1|	Cytochrome c6, chloroplastic; AltName: Full=Cytochrome c-552; Short=Atc6; AltName: Full=Cytochrome c-553; AltName: Full=Cytochrome c553; AltName: Full=Soluble cytochrome f; Flags: Precursor [Arabidopsis thaliana]	0.918477	0.00411258	5.63191	4.43644	5.19828	12.3236	8.51919	7.38016	TTTAGACGTTTAGTGGCACACTAGTGTCATTGTGTGGACCAACCCGATCCATCCAGCCTCTACTACGTGTCGTCCCCTTGAACCACGTTTTCAATCTACCTCGAGGCAACCGGCAGCAGCCTCCACAGCTAGCTTGCCAGTGGGCGCGAGATGCACCAGCTTCCTCTGGCCGCACGGCCGCCGGCGCCGCGGCCTCACAGTTTTCAGAGGAGGGCAGCTTGCCGCTGCAGCCTGAAGCAGGCGTCTGCTTCTCTCGCAGTGGCCGTGAGACAGTGCGCCGCCGCGCCACTCTTGGCCGCAACGCTCCTCCTCGGCGCCACCGCGTGTCCGGACTTCCCTGCCGCCACTCCTCCAGGTTTGGCCAGCCCCTTGATTGTCAATAGAGATGGTTTTGTTGTA…
TRINITY_DN53258_c0_g1	#N/A	#N/A	sp|Q0D8I9.1|	Protein ETHYLENE-INSENSITIVE 2; Short=OsEIN2; AltName: Full=Protein MAO HUZI 7 [Oryza sativa Japonica Group]	0.917213	0.00656259	5.68006	2.68844	4.52364	8.2539	8.64143	7.10665	CGCAAAATACGAAAACACCCCTCGCCGCTCTCGGCGTGCAGCCTGCCCTTATCCTCTCCAGGGCGGCGGAGAGGCCACCGATCACCGCATTGCCTACTTCTTCCCGGTTTTCCCGCTCGTCTCCTACGCCATCGCACCCGAACCCTCTCCCGCAACGAAGCACGCGGGCTGGAACCTCTCTCTGCCGGAGTGGAGAGATCCATCTGAACTTGCTCGACTGCTTCTCCCTGTTTTTATGCGAATGTGCATGCTTCCCCCTGGAGTAGAGAGTACGGATAGCTAATTTGCTGGTTCAAGGAAAAGGACCCTTGGATCATAAGGGCGTGACTCGGATAAACACCCTGGTCCTCTATCGCGGATTCACAGTGATTCTTTACTGATCGCATCTTCGCGCCGCCA…
TRINITY_DN11535_c0_g1	XP_015618020.1	ATP-dependent DNA helicase At3g02060, chloroplastic	sp|F4JFJ3.1|	ATP-dependent DNA helicase At3g02060, chloroplastic; Flags: Precursor [Arabidopsis thaliana]	0.916587	4.00428e-05	15.1468	14.2177	17.0893	35.0931	25.2393	25.5003	CAATATCGTATCATCTGCATATTAAAGTATGAACACACCCCCATCCACCAAATGAGGAATCAGACTGCTTCCGACTTGTCGCGCGAGATAAGAATAGCCAACATATTAGCTACAATATTTTAAAAAAAATGGTGACAAAGGATCACCCTGCCTAAATCCCTTTCTAGTTTGAAAATTATGGCCAATGTCATTGACCCTAATTCCCAGTGTCACGCTCTACGAACTGTTTTATTCTAGCACACCAGACCGAGTCGAAACCCTTCAAACAGTAATACAGATACACATTTCAAATCCCCATGCACTGGAGCCACTTTTGCAAGATGTGAGGCATACAGGGCAGATATACCTGTGCCTTTGATCATCTTATATACATCTCCAGTCCATTAATGCTAACTTGCA…
TRINITY_DN8753_c0_g1	XP_015620121.1	probable serine/threonine-protein kinase At1g54610	sp|Q9C9I3.1|	Pentatricopeptide repeat-containing protein At1g71460, chloroplastic; Flags: Precursor [Arabidopsis thaliana]	0.91545	2.13689e-05	8.06027	7.70342	9.6616	17.6869	14.1214	15.2882	AGTAAAGCTGCCCATGATCTTTTCAGACAAGGCGCATGTATGATAATTAAGGTAGAAAGTCGTCCCAGAACTGCACAATTCTAAACTGACATTAATTACTTCAATCCCTCATTCTAAATTGTTTGTACTCACTCGGTCCCGATTTATAGGGCCTGCACTCCCTAGAAAGTAGAACATCTAAACTTTCTAATGATATGTGTTTTGAAACCTAGGGATACACGGAAGACCTATAAGCCTAGGGATACAAGGAAAAGGTGCAAACAGAGATCTATAAATTCAGCCATGCTCTGCCCTCAAACAACTGAGTATCCTATCTTAGAACACACTATTACATGCTAAAACTCTACACAGGGACTGCAGCAACTGGAAACGGCAGCTTTGCATAAGAATGTGGTGTTG…
TRINITY_DN3481_c0_g1	XP_015623343.1	uncharacterized protein LOC4330266	#N/A	#N/A	0.914866	0.0016692	3.24575	3.82586	3.1833	5.83949	7.69298	5.67337	TTGGTTTAGACGCATGCTATCTGTAATACTACTTCATGTCATCTATAGATAATGATATAGACATTGTATACAATAGTCTGTCTGTAAGTTATCTATTTTTAGTCATAGCTATATGTGAGTATAAGTTATAAACACCCTTCATACAACAGCAAAAATGGTGTCCTGTGAACAGTCTCCTTCTCTCTCCTCATTATCTTTCCTCCACATCACCAAAATCACCTGTAACTACTTTTTACAGACAGCTAAGTCATCATCATTGTACATGCCCTTATTTTTTTCCCCCTAACGGTATCGATCTGATGCGGTGCTGTTGCCAGCTACCTTGCTCCATGCCAGCAACAGTACTCAGGTCAAAAACGGCCTGAATCTGCCTGCTCGCCGGGGACAGCATTGGACCTG…
TRINITY_DN1346_c0_g1	XP_015647396.1	thiamine thiazole synthase 2, chloroplastic	sp|F6H7K5.1|	Thiamine thiazole synthase 2, chloroplastic; AltName: Full=Thiazole biosynthetic enzyme 2; Flags: Precursor [Vitis vinifera]	0.914745	2.53384e-09	1155.01	1184.1	1548.05	2615.39	2308.82	2260.52	AGAGAAAAAGATGGAAACAGACAGGCTAAGCATCATCAACCGCCTAGAAAGCCGCCAGATAGTCTGGTTGTAAAAATCCCGAGTAACCATGAGCAGGGTTGCACCCAGTAAGCATATGATCCCACAGATCCACCAAGAGCAATATGGACCAATCTTGGATCCATTGTGTAGCCATATGGATAACCTGCAAAAAATTAGAATTGATTGCATTGTTAAAAACAACATTATTTTGACTTCTCCAAATTGCCCAACATAAAGTCGATACCCCAATGCGTATTCTAGCTTTAGTGTTTTTTTTCAATACCATTCAACCAGTTTCGAAAAATTTATTTTTAATATTGGTAGGCGGAGGAATATTATAAGTGTTGAATACAATGCGCCAAACAATTTTTTGACAAG…
TRINITY_DN1048_c0_g1	XP_015620475.1	ruBisCO large subunit-binding protein subunit alpha, chloroplastic	sp|P08823.1|	RuBisCO large subunit-binding protein subunit alpha, chloroplastic; AltName: Full=60 kDa chaperonin subunit alpha; AltName: Full=CPN-60 alpha; Flags: Precursor [Triticum aestivum]	0.913233	1.31977e-05	132.589	127.494	132.917	304.271	210.767	209.795	GGCGTCACCCTCGGCCCGCGAGGTGATGCCTCACATATACCTGTTAATTATAACCTCTGTTCCACAATATAAGCCGCTTTTTTAGGCCAATTTAGCCTACCTAAACGGCTTTCACTGAACTAAATCTAAATCGCCAATATTGCAACACGATGATGCATCACTACCTTTACCGTATTACATCTCAAAAAAAGCTTTATCAAGTGATGACTCATATGTTCAGTATCTTTTGTGAAAGCTGAATAGTGCTAGCTAGTTGCCCATTTCACCTGGCACCTTCTGTCAACCGTGGCCTGTTGTGTTACCCAGTTTTTGGGGTCAGGAACAGTTGATAAAAAGGCGCACAATAGCATCAAGTCATGGACAGTGTAACTTTGGGGTTTGGCACTTGTTCCTTGATGG…
TRINITY_DN10200_c0_g2	#N/A	#N/A	sp|P0DKJ3.1|	Bidirectional sugar transporter SWEET1a; Short=SbSWEET1a [Sorghum bicolor]	0.912818	5.92474e-05	8.76352	7.03131	7.26016	15.3848	12.5933	14.9299	TTTGTTCTGTTGATTTGTTTTTTGGCAGAGGAGAAAAGCAAGAACTTCACACTTGCAAAGACAGCTTAGCGTACAGTTCATGCACCGTCGTTCTCCCTCCCATGGCCCATCATTTCATAAGTACATCTTAGTTTGGCCTTCGGGAAGAGAGATACACACAACTTGCGGCAAATGTACCAAGCCAAGAAACAAATCAGCAGAACAAAGCCAGCAATCTGCTTAACAACGACTACTTAATTGAGCAGCGTCCTTATGCTGCTAACGTCCCGTACGTCCATTGGTTCTGCGACGGCTACACCTGGGCCGCGACGGCCGCCTCGTCGGCGGCGACGGTGTCGGCGACCTTGATCTTGGCCTCTGCCATCTCCACCGTGGCGGCTGCCTTCTTGGCGTCCTCCA…
TRINITY_DN18589_c0_g1	#N/A	#N/A	#N/A	#N/A	0.912747	0.0393257	2.10865	1.96463	1.28449	3.87428	2.7895	3.34968	CGCCCTTGCCGTCGCGCCTCGTCGGTCTTGACGGTGTTGATGTAGTTGGGTTGGAGTAGCATGGGTCCGCTCAGCTGGGACTTCTCGACGACCAGCAGCCTCGTCCGGGTGCACGAGGGGTATACGCCTCGCGGGAGTAAGTTCTTGGAGGAGATCGGCGTCGGCGTGAAAAACCGACGTCTGCGCCGAAGTCGGTGTAGCCAGTGCGGTCGGCGCCTCGTCTCAACCTGACGCCAAGTCTATGGCCGTCGGCGTGAACAAGATCGCCGTCTCGCAAGCTCGTGAGGTAGTGATGTTGAAGGCGTGGTCTGGCCTGCCTGAAGTCGCTTCCATGTGGCAAGCAACATGAACGTCACTCCGCCTTAGGTTGCTCTCAGGTTGATGGAGACGTGGTTTGCG…
TRINITY_DN32866_c0_g1	XP_015630526.1	senescence-specific cysteine protease SAG39	sp|A2XQE8.1|	Senescence-specific cysteine protease SAG39; AltName: Full=Cysteine proteinase SAG39; AltName: Full=Protein SENESCENCE-ASSOCIATED GENE 39; Flags: Precursor [Oryza sativa Indica Group]	0.911716	0.00328042	7.84389	3.82586	5.52889	10.8929	10.591	10.5107	CGCGTCAATTAAACAAGACCGGAGGTAGTACATAATATCTATTCATACATTTTTTTATGTACACTTTAGTAGTTACAAGCCCATCTGTACAAATTCATAATGGTTTCGTCATACACACGCAGCTACGGACTCGGTGCATCCTTACTGCTGCTTGAATCGCCATTTGTAGCCGTCGACCCCTCTCTTTCATAAGGAGGTCCCCTAATTAACCCAACTATATACATGTATGTATACACACCTTAACTAATTTAGAATACCAATATAATCCAGTTCAATGGATCGAAATATCGAATAGAGGCACGTCATACGTAGGGTGCCGAACCAAACTGTCTGCATGCGTAGCTAGCTAGTGACGTGCACTGAATCAGCTAGACAGGGTAGGACGCGAGCTTGGCGAGG…
TRINITY_DN19244_c0_g2	XP_015647857.1	fasciclin-like arabinogalactan protein 15	sp|Q8RWC5.1|	Fasciclin-like arabinogalactan protein 16; Flags: Precursor [Arabidopsis thaliana]	0.91012	0.0240169	1.87875	1.84675	1.88876	2.38016	4.40081	3.84894	GCCCGAGCGTCTGGATGAAGTCCGTGACCTGGCTGTGGCCGTCGAAGTGGGACTTGCCGTTGCCGGGCCCGGGGGCGGGGGCCGGCGCGATGGAGGGGCCGGGCGCCATGGCGTCCCAGACGGGGAGGACGGGGGGCGCGCCGGGGAGGACGGGTGGGGCGGGCTTCTTCAGGCGGTGCGTGCGCGGGTCCACCTCGGGCGCGCCCGTGGGGAGCACGGCCGAGATCGCGGCGAGGCTGCGCCGGCGGTTGAAATCCTCCTGCACGGAGCGGGGGATGAGCAGGCGCTCGATGCCGTGGATGACGCCGTCGGGCCGGAGCACGGCGTCCGGGCGCGTGACGGCGGAGCGGGCCACGCGGAGGGTGCCGTTGGCGCCGGCGGCGAGCTCGAGGTCCTCGC…
[truncated: 3,611 more rows]

## Sheet: NT-LOW vs HL42-LOW
trinity_id	Rice_ID	Rice_function	SwissProt_ID	SwissProt_function	log2FoldChange	padj	NT-LOW1	NT-LOW2	NT-LOW3	HL42-LOW1	HL42-LOW2	HL42-LOW3
[truncated: 4,041 more rows]

## Sheet: NT-STD vs NT-LOW
trinity_id	Rice_ID	Rice_function	SwissProt_ID	SwissProt_function	log2FoldChange	padj	NT-STD1	NT-STD2	NT-STD3	NT-LOW1	NT-LOW2	NT-LOW3
[truncated: 7,996 more rows]

## Sheet: HL34-STD vs HL34-LOW
trinity_id	Rice_ID	Rice_function	SwissProt_ID	SwissProt_function	log2FoldChange	padj	HL34-STD1	HL34-STD2	HL34-STD3	HL34-LOW1	HL34-LOW2	HL34-LOW3
[truncated: 4,135 more rows]

## Sheet: HL42-STD vs HL42-LOW
trinity_id	Rice_ID	Rice_function	SwissProt_ID	SwissProt_function	log2FoldChange	padj	HL42-STD1	HL42-STD2	HL42-STD3	HL42-LOW1	HL42-LOW2	HL42-LOW3
[truncated: 4,193 more rows]

[truncated: 2 more sheets: Downregulated DEGs in common, Upregulated DEGs in common]
